# Supplementary material for: Transcriptome sequencing revealed that lymph node metastasis of papillary thyroid microcarcinoma is associated with high THBS4 expression and PDGFRA+ cancer-associated fibroblasts
Source: Front Oncol. 2025 Apr 15;15:1536063. doi: 10.3389/fonc.2025.1536063 (PMC12037473; doi:10.3389/fonc.2025.1536063)
Supplement: Supplementary Figure 1 — Correlation analysis of expression of THBS4 and iCAF scores, R=0.738, p<0.001, Spearman rank correlation [file DataSheet1.zip]

Archive with 17 entries (15 files):
- combatcounts.xls
- counts.matrix_with_gene_names.xlsx
- DESeq2_all_Metastasis_Normal.xls
- DESeq2_all_Nonmetastasis_Normal.xls
- DESeq2_all_Tumor_Normal.xls
- Figure S1.tif
- immunedconv_result_Pvalue/
- immunedconv_result_Pvalue/immunedconv_result_Pvalue/
- immunedconv_result_Pvalue/immunedconv_result_Pvalue/20230421_JA2Z.cibersort.pvalue.xlsx
- immunedconv_result_Pvalue/immunedconv_result_Pvalue/20230421_JA2Z.EPIC.pvalue.xlsx
- immunedconv_result_Pvalue/immunedconv_result_Pvalue/20230421_JA2Z.MCPcounter.pvalue.xlsx
- immunedconv_result_Pvalue/immunedconv_result_Pvalue/20230421_JA2Z.quantiseq.pvalue.xlsx
- immunedconv_result_Pvalue/immunedconv_result_Pvalue/20230421_JA2Z.timer.pvalue.xlsx
- immunedconv_result_Pvalue/immunedconv_result_Pvalue/20230421_JA2Z.tmescore.pvalue.xlsx
- immunedconv_result_Pvalue/immunedconv_result_Pvalue/20230421_JA2Z.xCell.pvalue.xlsx
- infomation.xlsx
- Table S1 and S2.doc
