# Supplementary material for: Transcriptome sequencing revealed that lymph node metastasis of papillary thyroid microcarcinoma is associated with high THBS4 expression and PDGFRA+ cancer-associated fibroblasts
Source: Front Oncol. 2025 Apr 15;15:1536063. doi: 10.3389/fonc.2025.1536063 (PMC12037473; doi:10.3389/fonc.2025.1536063)
Supplement: Supplementary Figure 1 — Correlation analysis of expression of THBS4 and iCAF scores, R=0.738, p<0.001, Spearman rank correlation [file DataSheet1.zip › combatcounts.xls]

D23-10068-4	D23-08964-2	D23-11436-2	D23-11011-1	D23-08968-2	D23-10908-4	D23-11385-4	D23-09583-3	D23-09895-5	D23-10299-3	D23-11687-10	D23-12382-7	D23-12351-3	D23-11164-4	D23-10276-1	D23-10237-2	D23-10456-2	D23-11577-2	D23-05769-2	D23-11443-3	TCGA-EL-A3ZG-11A	TCGA-EL-A3ZH-11A	TCGA-EL-A3N3-11A	TCGA-ET-A3DP-11A	TCGA-EM-A1CT-11A	TCGA-H2-A2K9-11A	TCGA-BJ-A2N9-11A	TCGA-BJ-A3PU-11A	TCGA-BJ-A28R-11A	TCGA-EM-A1CU-11A	TCGA-FY-A3TY-11A	TCGA-EL-A3ZK-11A	TCGA-EL-A3ZQ-11A	TCGA-EL-A3ZO-11A	TCGA-BJ-A2N8-11A	TCGA-EL-A3T3-11A	TCGA-KS-A41J-11A	TCGA-EL-A3N2-11A	TCGA-EL-A3GZ-11A	TCGA-EL-A3H2-11A	TCGA-EL-A3ZM-11A	TCGA-GE-A2C6-11A	TCGA-EL-A3T0-11A	TCGA-EL-A3T8-11A	TCGA-EL-A3ZR-11A	TCGA-H2-A3RI-11A	TCGA-EL-A3TA-11A	TCGA-BJ-A2N7-11A	TCGA-EL-A3ZL-11A	TCGA-EL-A3MY-11A
0	0	0	0	0	0	0	0	0	0	0	0	0	0	0	0	0	0	0	0	0	0	0	0	0	0	0	0	0	0	0	0	0	0	0	0	0	0	0	0	0	0	0	0	0	0	0	0	0	0
0	0	0	0	0	0	0	0	0	0	0	0	1	0	0	0	0	0	2	0	0	0	0	0	0	0	0	0	0	0	0	0	0	0	0	0	0	0	0	0	0	0	0	0	0	0	0	0	0	0
3	1	3	3	6	2	80	1	1	2	1	4	3	1	4	5	1	2	7	3	0	24	26	18	17	30	13	13	7	6	14	13	31	23	11	22	9	20	14	20	6	10	27	9	25	17	18	16	21	12
15	15	7	13	21	7	4	9	13	14	6	8	12	13	15	23	6	10	13	7	11	63	53	48	50	65	92	63	59	15	24	78	128	68	27	22	42	65	46	55	35	38	44	36	60	48	40	31	55	64
1	1	1	1	1	1	228	1	1	1	1	1	1	1	1	1	1	1	1	3	0	17	7	7	0	9	5	9	5	7	5	10	6	1	44	9	20	1	8	1	1	0	0	7	1	12	7	30	1	1
3419	4214	3360	2698	3157	2877	3664	3591	3092	3851	5458	2789	3165	3253	3037	3449	2638	1487	2733	2287	5089	8756	20312	25739	16401	34782	24185	25188	26951	11882	16818	27427	19584	21477	34622	12623	23870	33710	22716	19395	13854	18531	29206	18257	23724	25142	15746	22516	22570	25690
11	15	15	2	9	6	5	14	8	12	9	6	35	7	8	9	8	10	10	4	58	200	141	195	178	244	151	208	144	225	136	99	267	168	206	201	278	234	182	165	129	80	163	262	267	251	213	263	142	178
1	5	2	2	2	1	0	1	3	4	1	2	1	1	1	1	3	2	3	0	13	21	21	29	12	17	18	26	9	16	34	8	38	20	22	26	23	23	5	16	4	15	17	9	22	25	24	47	25	17
0	0	0	0	0	0	0	0	0	0	0	1	0	0	0	0	0	0	0	0	0	1	0	0	0	0	0	0	0	0	0	0	0	0	0	0	0	0	0	0	0	1	0	0	0	0	0	0	1	0
0	0	0	0	0	0	0	0	0	0	0	0	0	0	0	0	0	0	0	0	0	0	0	0	0	1	0	0	0	0	0	0	0	1	1	0	0	0	0	0	0	0	0	0	0	1	0	0	0	0
4	2	0	1	0	0	2	3	1	0	3	0	3	0	3	1	3	0	0	1	4	4	14	4	8	18	22	11	16	8	13	8	25	3	10	9	28	23	12	7	3	14	24	15	11	20	9	7	13	1
0	3	2	1	0	0	0	5	0	1	0	2	0	1	0	0	0	0	1	0	0	12	6	4	7	9	5	3	0	0	4	10	9	4	11	3	3	9	6	4	7	3	5	11	13	3	4	9	4	4
168	198	91	102	117	114	123	138	117	157	211	95	99	174	148	94	95	81	117	99	347	575	842	642	1077	850	822	969	613	368	565	525	768	1081	639	1195	851	678	529	753	460	823	1033	820	726	1189	610	801	781	1058
4	1	0	1	1	1	0	5	1	1	3	0	1	1	2	0	2	2	1	0	5	6	10	1	0	9	8	5	4	15	21	4	19	11	1	18	88	23	7	0	0	0	1	15	18	20	10	0	20	1
362	353	278	314	299	277	214	255	277	305	324	279	251	265	295	268	284	186	164	221	1912	2883	2042	1490	2125	2437	2306	3283	1524	1317	1472	1893	3208	2174	2988	2690	2521	1720	1531	2670	2249	1296	2090	2151	2624	2816	3150	2580	3103	1806
301	278	197	228	177	248	203	228	238	279	227	235	205	236	222	241	246	128	147	183	1486	2328	2446	2305	2711	3015	2037	2780	1745	1718	1829	1876	2420	2233	4009	2568	2711	1857	1911	1960	2212	1512	1978	2273	2308	2486	2221	2387	2115	2806
1	0	0	0	0	0	1	0	2	0	1	0	0	0	0	1	0	0	0	1	1	0	0	0	1	0	0	5	0	1	3	0	0	3	0	0	0	1	1	3	3	4	5	1	1	3	3	0	1	0
1	1	1	0	0	1	37	0	1	1	1	1	1	1	1	1	1	1	0	0	85	15	21	1	10	1	7	14	13	7	46	0	34	66	13	13	44	15	9	11	9	16	9	19	28	76	34	22	15	1
1	2	1	0	1	1	1	1	1	1	1	1	1	1	1	1	2	0	1	1	0	8	10	1	0	0	1	1	1	1	0	1	5	8	0	1	1	8	5	0	0	1	0	8	5	1	7	5	15	1
0	0	0	1	0	0	0	0	0	0	0	0	0	0	0	0	0	0	0	0	0	0	0	0	0	0	0	0	0	0	1	0	0	0	0	0	1	0	0	0	0	0	0	0	0	0	0	0	0	0
0	3	0	0	0	0	0	0	0	0	0	0	0	0	0	0	0	0	0	0	0	0	0	0	1	0	1	0	1	0	2	0	3	6	0	3	0	0	2	0	0	0	0	0	1	1	1	0	0	0
93	91	32	35	56	55	46	63	37	114	56	42	25	56	58	53	61	30	44	34	327	632	512	509	647	555	305	848	406	580	531	402	695	501	909	628	683	658	519	707	460	272	353	659	646	715	698	758	494	619
408	413	409	339	462	395	350	360	298	419	433	295	318	417	369	330	401	201	280	399	2329	5396	4298	3857	5343	4376	3648	4630	3264	2509	2976	3390	3193	3060	6902	4810	3344	2644	3499	6151	3640	2690	3938	2935	2507	3809	4794	4891	3092	4495
638	976	548	528	512	610	422	850	718	715	698	713	560	782	795	512	858	399	379	490	5915	13800	15140	16804	12059	17855	11551	13647	9892	9279	13585	10727	11082	7473	27278	16933	17256	13709	13076	16708	8639	7354	12673	10603	9775	14095	15264	13967	9189	17469
36	44	42	40	53	40	35	47	26	38	53	42	26	51	46	38	34	23	49	54	471	513	394	486	465	397	420	592	245	334	370	247	575	405	573	600	505	452	322	448	422	143	279	613	411	607	511	540	356	619
940	1001	934	971	958	766	845	859	748	913	957	745	718	883	782	740	1060	414	683	946	4350	7686	7115	6997	10076	8574	8675	11813	5652	6249	6558	5368	6640	5367	12965	10848	6718	5641	7848	9630	6898	5107	5700	8646	4929	8715	12763	8207	8309	6300
2	5	3	3	2	0	0	1	3	1	2	2	3	0	0	1	3	0	0	0	6	29	28	16	11	30	11	24	17	16	16	17	29	11	9	20	34	15	13	20	12	13	23	21	17	15	27	18	27	12
371	359	326	346	343	303	340	313	282	359	355	259	274	294	289	302	327	149	209	299	1693	2726	1849	2977	4272	2339	2586	3154	2389	2549	1671	1661	2250	1954	4342	3140	2806	2646	2064	3627	2479	1969	2482	2371	2401	2839	3285	4488	3058	2257
3	0	1	0	1	4	3	5	1	4	1	0	8	0	4	4	1	1	0	1	5	7	27	11	4	15	13	6	9	14	15	5	9	9	9	9	14	9	6	22	16	9	12	17	13	16	11	9	8	5
161	180	137	137	166	154	129	161	134	166	157	138	153	154	133	138	169	75	93	116	814	1605	1343	1119	1291	1615	1000	1607	1455	668	1231	1076	1678	937	2302	1650	1736	1203	935	1710	1063	844	1392	1220	1223	1587	2470	1593	1318	1386
15	13	9	19	12	14	9	18	10	15	12	10	13	11	13	14	13	7	4	10	34	101	109	21	45	110	56	107	41	60	151	75	89	102	73	113	171	64	45	123	46	36	89	94	108	123	84	106	150	40
117	131	78	108	86	109	92	129	104	138	106	101	119	112	115	106	124	63	52	68	631	1939	1721	1544	1026	1445	1058	2031	1053	1012	1233	1192	1800	980	1817	1482	1596	1812	1433	1234	1033	777	1068	1020	1767	1482	2107	1535	1793	1479
300	286	295	284	302	239	253	260	179	298	255	232	219	275	252	244	280	152	214	320	935	2615	2830	3370	3009	2579	1731	3390	2333	2773	1944	1596	2401	1877	3395	2057	3090	2702	2138	3428	1832	1474	2080	1973	2420	2918	2304	3480	2873	2466
140	202	95	143	75	80	90	141	121	137	173	150	114	165	143	108	196	63	74	114	809	2521	2852	2451	1886	2554	1332	2292	1473	2004	2471	1825	3265	2549	2839	2178	3202	2633	1924	1899	911	1148	1058	1588	2819	3132	2642	2320	3484	1812
446	388	371	390	342	368	345	407	284	448	424	322	423	385	320	354	348	248	274	372	1830	2178	3620	2836	2551	3026	3346	2382	2746	2651	1941	1912	2752	1955	5136	2359	2980	2936	2028	2609	2050	2067	1732	2762	1951	2447	3168	3372	3640	2429
80	142	52	105	36	70	50	186	156	95	80	44	54	44	83	73	78	28	79	101	203	323	618	526	511	591	378	786	417	226	554	418	934	713	728	711	615	615	563	806	401	297	283	505	894	681	1037	701	600	496
851	960	405	1309	467	670	536	1324	626	1087	1405	813	341	1060	1394	588	1040	346	323	928	2932	12224	9706	15902	12288	10771	9199	10550	5776	12717	10725	6731	11896	11938	15758	14886	14561	13907	10095	12294	3616	4428	5185	10978	14110	11117	15775	11715	9397	14719
690	733	457	674	829	366	484	560	531	520	523	678	431	275	390	407	459	235	320	670	807	1494	5379	3853	1890	4902	2033	2939	2734	2562	3385	2540	3112	2014	5546	2725	2686	2839	4658	3135	935	1815	2145	2421	2259	4350	2858	3320	2137	3894
22	33	13	12	6	9	7	46	12	16	21	28	21	30	21	12	27	11	9	4	250	388	462	271	364	381	325	310	435	242	454	244	1498	771	266	534	763	812	255	444	319	182	448	608	990	660	359	456	717	439
21	18	11	24	14	21	15	18	15	20	25	15	16	18	20	14	20	9	7	12	86	155	147	80	128	194	88	194	100	186	148	91	193	138	135	129	259	150	96	192	105	55	112	87	187	223	138	174	204	145
22	5	3	14	27	14	8	6	5	6	13	4	5	7	19	4	1	2	3	12	1	19	31	19	31	29	10	14	18	29	16	10	23	20	30	19	31	34	23	9	11	8	20	18	24	20	16	26	26	24
30	367	78	69	6	12	19	104	251	71	63	964	25	30	103	100	91	55	4	20	156	717	2361	994	402	1219	397	1176	776	839	1284	613	1074	536	1557	840	1273	1119	907	924	385	500	384	765	1781	740	1030	612	1865	581
12	16	7	14	8	11	9	15	9	13	8	11	9	9	18	12	11	12	12	20	97	161	105	127	100	106	88	162	72	91	84	84	151	111	160	160	157	89	86	101	140	62	68	108	136	121	112	146	134	144
1492	1581	954	1812	837	1309	930	1964	1252	1546	1322	1124	955	1382	1374	1407	1337	671	763	1836	4623	11979	8491	14874	7228	12695	8821	13778	8346	7935	7459	11320	9286	6702	17620	13128	15041	10754	7919	10190	9098	5965	6447	9213	13137	13283	11462	15316	7282	10288
1089	948	703	813	864	785	681	708	912	1095	1080	570	788	903	703	905	706	376	595	808	2308	8560	6814	8395	8607	8522	8269	11602	7231	6081	4747	7099	6499	5443	12775	8545	8623	7904	6446	7995	3778	7417	7767	7122	5170	8221	8937	9898	8299	9831
36	32	13	26	9	28	8	27	31	42	36	10	10	12	23	25	36	1	7	26	19	124	72	149	87	125	62	87	57	64	103	54	139	114	99	118	109	141	72	112	67	47	116	107	115	111	67	95	118	32
253	288	240	250	204	197	143	261	215	275	257	240	249	250	220	213	247	172	151	180	992	2305	3326	2648	2180	3138	1274	3069	1962	2572	2509	2095	3260	2224	3368	2159	3351	2960	2078	2690	1832	1309	1893	1957	3023	2698	2300	2745	3732	2757
40	51	24	13	30	11	25	70	23	35	45	38	54	38	38	31	52	30	26	16	258	702	1187	825	977	1121	606	621	1044	477	904	509	1913	1693	784	1072	1036	1208	613	792	576	698	956	1100	1391	1356	661	734	1092	1132
223	177	170	296	193	209	251	211	161	191	158	161	401	204	161	287	165	205	181	201	990	1659	1583	972	838	1924	2130	1796	1130	778	1027	2517	1705	1299	1350	2197	1541	999	653	819	757	1220	1264	1154	1503	1365	1491	1233	879	1794
119	340	101	80	64	65	56	479	85	122	283	224	200	220	242	189	265	135	118	65	999	1463	3197	3327	3479	2058	2340	2261	3421	1176	2267	1268	6702	3761	3431	3951	3226	5370	1969	2533	2022	1411	2270	3747	5493	3832	1947	2601	2629	4072
19	32	13	6	12	7	13	45	15	20	35	33	21	23	21	15	30	12	15	5	301	653	1221	1216	1417	987	958	541	1277	402	1446	486	3046	1725	1073	1699	1128	2127	931	969	784	475	1263	1446	1834	1176	795	1022	1510	1266
0	1	0	0	0	0	0	0	0	0	0	0	2	0	0	0	1	0	0	0	0	1	1	0	0	7	0	4	4	1	3	0	5	1	1	1	5	1	0	3	3	4	1	0	5	0	1	0	4	1
76	38	50	52	28	38	57	73	42	41	51	34	89	62	23	45	46	32	25	39	119	302	554	356	241	570	382	496	678	277	415	434	422	472	476	343	375	538	299	349	265	414	675	439	767	521	175	435	404	659
118	132	112	97	92	110	107	94	83	111	105	108	123	121	118	107	125	70	84	105	626	1489	1771	1606	1547	1781	1002	2316	1361	1548	944	1193	1104	1003	2056	1300	1730	1795	1237	1827	1134	1099	1466	1048	1621	1834	1419	1667	1317	1655
0	0	0	0	0	1	0	0	0	0	0	0	1	0	0	0	0	0	0	0	0	0	0	0	0	0	0	0	0	1	0	0	1	0	0	0	3	0	0	0	0	0	0	0	0	0	0	1	1	0
0	0	0	0	1	0	0	0	0	1	0	0	0	0	0	0	1	0	0	0	0	0	0	0	0	0	0	0	0	1	0	0	0	0	1	0	0	0	0	0	0	0	0	0	0	0	0	0	0	0
0	0	0	1	0	0	0	0	0	0	0	0	0	0	0	0	0	0	0	0	0	1	1	0	0	0	0	0	0	1	1	0	0	0	1	0	1	0	0	0	0	0	0	0	1	0	0	0	1	0
0	1	2	0	0	1	22	0	1	0	0	1	5	0	0	2	1	2	1	1	1	1	74	8	1	35	25	1	21	15	1	16	24	1	0	11	10	8	1	1	1	49	20	0	6	8	1	6	15	0
6	12	4	7	12	5	38	5	7	6	7	5	79	3	2	7	3	26	7	1	19	62	247	56	44	162	164	57	110	111	76	92	116	90	98	77	92	136	45	86	66	147	128	66	128	82	62	89	84	99
2	1	0	0	0	0	0	2	2	1	1	2	0	1	4	1	0	1	1	0	1	0	4	1	1	0	0	1	1	1	5	3	5	7	0	6	0	0	0	3	0	0	3	1	3	1	0	1	7	6
6	9	5	6	6	6	5	10	6	5	8	9	4	8	6	7	7	4	4	7	36	81	46	44	22	90	45	87	43	30	93	66	86	54	50	107	112	57	33	66	39	38	61	61	78	111	81	48	63	110
216	189	195	217	227	185	197	171	169	243	224	145	178	178	161	221	202	122	109	162	781	1099	2074	1769	1626	2255	1218	1254	1400	1849	1327	1046	1685	877	2957	1396	1486	2600	1275	1698	929	1071	1260	1505	1300	1477	1797	1729	2465	1539
311	313	262	282	243	322	235	336	227	313	306	264	242	266	249	262	317	161	181	279	2786	3933	2177	2353	3109	3513	2942	3616	1901	1459	1815	2656	3100	2427	4009	3439	2929	1911	2007	2902	2671	1779	3229	2428	2073	2817	3394	3264	1765	2966
63	90	51	84	44	70	53	88	41	75	78	46	51	42	53	58	66	42	34	69	96	290	299	148	173	519	317	317	267	246	257	282	374	257	288	368	440	261	200	373	186	163	189	300	434	481	316	417	191	327
677	814	586	551	567	556	451	581	497	600	635	532	568	429	605	524	724	473	432	489	2438	6319	7127	6307	7230	8010	4201	8375	5606	4577	5371	6026	7920	5337	11157	7820	6924	9300	5209	6152	5006	3946	7143	6931	7094	6699	7631	8880	12037	8635
229	192	187	215	165	173	200	202	197	210	179	154	234	195	181	183	160	127	111	160	643	1717	1266	676	888	1767	1361	1565	1241	780	1503	1500	1261	1007	1485	1845	1888	1225	1064	1071	991	998	1761	1533	1600	1858	1874	1715	1216	1282
72	65	1	37	9	0	3	26	28	18	28	5	4	6	3	2	1	4	1	125	3	13	27	17	13	21	11	18	14	8	9	7	13	8	22	9	13	11	15	16	15	12	6	14	22	11	11	18	14	11
0	11	0	3	0	0	0	6	0	0	0	0	0	0	0	0	0	0	1	0	0	4	1	4	0	1	1	3	3	3	3	0	3	1	5	0	4	3	4	1	6	1	4	1	3	3	1	6	0	1
0	2	0	2	0	2	0	1	0	3	2	3	0	3	0	1	1	0	0	0	0	1	1	1	4	0	1	0	1	0	1	6	5	9	0	1	11	1	1	1	9	0	5	0	0	0	5	1	1	1
3	6	7	2	1	3	71	1	1	4	3	2	7	4	3	3	3	5	4	1	26	64	75	27	65	63	52	68	42	35	73	50	79	61	65	59	71	56	48	41	37	31	63	41	47	80	68	80	62	41
938	196	962	1774	1320	451	1313	512	595	861	761	318	434	554	342	807	88	217	350	1066	474	406	979	251	336	1079	774	523	932	487	412	898	2143	582	2251	688	775	2576	428	728	655	643	1358	1008	839	1060	590	1460	871	2307
62	136	84	65	88	251	81	63	104	82	110	128	69	30	72	96	63	53	65	35	889	1462	2760	1137	3098	3162	1205	2544	3109	2531	859	2693	2383	1375	4453	1859	2454	3031	991	3185	2044	1345	2168	3844	2258	2367	1451	2212	1094	1538
132	201	116	89	157	86	124	121	122	132	105	100	136	89	96	115	117	74	90	88	441	1629	1162	826	746	1336	746	1344	857	633	1368	1287	1708	1085	966	1177	1261	1256	719	904	765	637	1075	1058	1501	1589	1333	997	1437	806
0	0	0	0	0	0	0	0	0	1	0	0	0	0	0	0	0	0	0	0	4	2	0	1	3	1	1	0	0	2	1	1	0	3	1	3	0	3	0	0	3	1	1	2	1	1	0	2	0	0
129	158	94	181	141	76	187	97	84	154	176	98	91	98	109	63	112	36	79	121	248	717	452	635	478	743	520	572	593	420	403	427	814	873	609	594	846	956	385	489	489	379	384	707	610	541	456	495	583	776
26	16	22	49	38	7	51	7	13	32	33	5	4	12	6	14	8	2	4	9	8	11	20	6	18	19	24	18	21	9	10	15	35	16	26	20	28	14	14	16	13	10	16	32	15	20	10	20	18	26
5	6	25	9	11	12	22	3	9	17	14	8	0	5	6	12	6	0	8	32	8	17	13	12	15	24	12	22	21	9	30	21	16	10	32	11	38	13	11	11	5	8	16	29	8	11	15	32	24	34
2	259	40	2	3	7	4	165	180	2	33	96	5	167	23	2	125	9	16	3	455	818	1070	904	136	779	287	278	456	464	737	954	971	422	621	508	435	1210	205	814	237	402	251	455	294	1151	1068	1543	1072	1274
74	200	30	38	74	53	43	115	62	75	85	85	71	69	74	62	70	35	47	41	264	508	1472	1179	1457	1492	801	1326	1438	720	1087	543	1769	1530	1406	1594	1167	1872	1511	820	663	659	1246	1126	1454	1410	623	1393	1271	2156
116	135	98	128	104	101	109	135	107	127	110	94	88	79	106	93	95	53	81	92	489	919	858	957	694	1016	1044	553	614	539	610	870	1030	667	1050	797	1063	819	858	736	554	620	492	523	973	778	877	747	734	850
0	0	0	0	0	0	0	0	0	0	0	0	0	0	0	0	0	0	0	0	0	0	0	0	0	0	0	0	0	0	0	0	0	0	0	0	1	0	0	0	0	0	0	0	1	0	0	1	1	1
0	0	0	0	0	0	0	0	0	0	0	0	0	0	0	0	0	0	0	0	0	0	0	0	0	0	0	0	0	0	0	0	0	0	0	0	0	0	0	0	0	0	0	0	0	0	0	0	0	0
0	0	0	0	0	0	0	0	0	0	0	0	0	0	0	0	0	0	0	0	0	0	0	0	0	0	0	0	0	0	0	0	0	0	0	0	0	0	0	0	0	0	0	0	0	0	0	0	0	1
0	1	0	0	0	1	0	0	0	0	0	0	0	0	0	0	0	0	0	0	0	0	0	0	0	0	0	0	0	0	0	0	0	0	0	0	0	0	0	0	0	0	0	0	0	0	0	1	0	0
7	6	12	1	17	1	1	11	2	3	2	3	107	2	4	31	1	16	13	1	8	48	251	30	60	210	296	49	242	69	70	140	132	62	59	49	135	70	66	39	31	139	132	53	88	91	48	92	65	84
547	539	437	576	543	580	469	491	303	547	614	446	312	553	467	430	531	230	321	520	1684	5791	5182	5852	4651	5294	2773	4762	3699	4110	3762	3082	4043	4040	6997	4557	5342	3776	4036	5389	2820	2442	3873	3416	3587	4782	3965	5594	3497	4878
484	459	366	395	374	374	307	425	369	497	381	349	404	350	419	413	372	239	239	313	1878	2532	2084	2094	2576	3746	2224	3403	1904	2431	2807	2498	3428	2306	3890	3094	4073	3615	1561	2925	1829	1771	2326	3784	3359	4199	3479	2712	3362	2630
379	371	349	316	419	338	279	259	243	350	317	249	311	309	280	301	317	201	244	350	1252	4245	4838	4110	3647	2908	2359	3215	2925	3236	2417	2137	3035	3469	3091	2479	2972	2636	2703	3833	2014	2103	2642	1758	2435	2423	2460	4148	4174	2857
519	555	436	497	544	487	473	462	421	541	522	412	517	481	446	407	499	293	353	417	2115	4752	5296	5420	5480	4945	4686	5131	4544	2547	3913	4098	4011	3441	9592	4918	4346	3938	4495	7532	3504	2759	4825	3105	2904	4442	6055	4599	5262	3717
157	162	123	162	173	143	163	137	108	162	151	89	148	150	114	161	136	79	103	156	670	1020	920	1246	1157	730	1001	1013	746	553	600	598	921	726	1240	981	655	541	796	1345	652	573	787	638	614	654	1077	964	817	720
0	1	0	0	0	0	0	0	0	0	0	0	0	2	0	0	0	0	0	2	0	1	0	0	0	1	1	4	0	1	0	3	1	0	1	0	3	0	1	0	1	0	0	1	0	1	0	0	1	3
0	0	0	0	1	0	0	0	0	0	0	0	0	0	0	0	0	0	0	0	0	0	0	0	0	0	0	0	0	0	0	0	0	3	0	0	0	0	0	0	0	0	0	0	0	1	0	0	0	0
443	516	364	474	428	437	356	493	399	484	435	401	395	445	388	374	487	212	271	410	2370	4953	2861	2822	4392	3713	3656	5252	3124	2598	4029	2914	2969	2648	6818	4924	4015	2639	2596	4701	3516	2684	3655	3071	2711	4410	5256	3663	3495	3368
337	273	200	241	209	200	230	207	175	235	190	100	329	139	151	236	157	95	201	250	305	292	1739	926	1186	1592	1158	705	1004	450	867	1266	1027	840	1139	811	863	1967	862	871	861	791	920	743	789	1214	698	899	1135	1250
76	60	147	55	34	151	75	149	36	93	76	195	82	199	139	74	147	42	84	34	214	400	696	866	530	612	302	620	757	487	386	439	369	671	916	378	367	544	362	412	444	338	691	611	712	587	268	495	626	704
15	15	13	25	25	15	15	15	10	15	15	8	4	13	19	27	9	4	6	1	18	50	32	29	60	50	37	45	40	34	64	50	85	60	52	67	41	47	46	68	21	22	41	83	63	77	100	48	59	72
2	4	3	3	1	1	5	2	1	1	2	1	1	3	1	1	1	0	1	1	17	22	16	27	23	15	13	16	9	9	16	13	55	31	27	7	21	8	10	6	10	6	22	11	13	46	36	21	20	15
0	0	1	0	0	0	19	0	2	0	1	0	0	0	0	1	0	0	0	0	8	13	10	0	1	6	5	4	0	0	9	4	18	17	0	5	9	5	1	1	5	4	0	0	11	6	11	8	10	4
6	13	10	1	7	5	6	7	6	9	4	5	9	4	5	9	2	6	2	4	67	95	90	85	60	35	64	93	54	63	132	58	105	68	109	100	84	64	71	116	76	29	47	88	117	141	103	100	94	60
357	351	318	344	328	353	260	320	220	401	349	319	296	365	330	309	389	191	228	370	2118	3478	2726	2814	3815	4208	2585	4714	3044	3182	2851	1944	2630	2132	5527	4055	4288	3550	3036	3590	2545	1817	2400	3487	2823	4610	3671	4342	2656	3624
505	388	241	473	371	575	463	383	364	504	339	386	223	432	383	347	401	131	243	290	2757	3647	2201	1833	2725	2038	2335	3348	1368	1359	2151	2333	2981	2555	3166	3178	2977	1550	1652	2036	2220	990	1768	2681	2085	2461	2985	2940	2982	2008
1476	1104	1194	1157	1096	1105	1151	1087	922	1626	1180	961	689	1077	1038	1244	1297	441	894	1292	9377	13102	7154	12546	13342	9085	7528	11212	5646	10597	5567	6263	10126	9602	12083	10227	12466	9577	6394	10118	9958	6260	6123	10567	8937	10592	11975	10801	10794	8379
3	4	2	2	5	5	3	3	7	4	5	0	5	1	1	1	3	2	2	1	16	18	29	19	42	17	12	8	16	22	21	4	36	21	14	21	23	32	22	34	13	11	34	17	12	18	16	40	10	20
219	230	232	181	234	174	205	171	147	247	209	151	221	192	215	179	216	124	130	188	807	2457	3229	3014	2707	1762	1454	2562	1972	2288	1380	1792	2072	1921	2547	1763	2539	2089	2121	2407	1482	1284	1987	1269	2499	1924	2039	3469	2353	2013
118	162	174	151	102	138	98	158	100	207	159	111	90	91	153	105	179	53	93	181	802	725	541	1001	937	879	1038	1036	579	636	562	458	911	702	1195	992	854	554	557	848	633	395	520	880	659	759	1152	962	626	796
2	1	2	1	1	1	3	3	1	1	0	2	1	1	5	1	3	1	1	1	0	7	6	6	3	10	3	7	4	5	0	1	6	3	6	4	6	3	4	0	1	1	4	10	7	7	3	4	3	8
704	965	834	813	849	830	624	757	714	955	758	684	602	663	707	741	823	423	603	1065	4019	4425	4171	5503	7167	5365	7019	6716	4257	4887	3993	3695	5937	3891	9739	7543	5008	5049	4112	5260	4781	3459	4298	6486	4671	5811	6715	6792	5175	5006
142	200	139	103	135	105	104	158	123	180	131	118	138	135	107	156	137	89	96	105	957	1296	1493	1339	1251	1354	1103	1211	1285	1207	742	877	1172	622	1749	1390	1926	1672	975	1035	595	790	767	1375	1328	1242	1254	1449	1247	1159
19	21	23	20	19	13	19	16	16	16	18	13	14	16	17	17	17	9	11	22	49	190	134	165	101	152	131	195	79	105	125	168	230	179	141	187	239	133	107	130	113	73	122	146	190	145	248	128	142	138
33	31	42	48	23	25	21	23	27	37	16	31	34	19	19	24	20	20	12	23	0	0	0	0	0	0	0	0	0	0	0	0	0	0	0	0	0	0	0	0	0	0	0	0	0	0	0	0	0	0
328	302	279	256	233	247	218	273	244	357	261	223	302	208	219	293	253	172	166	265	1446	2550	1764	1790	1977	1974	2094	2092	1637	1164	1710	2236	2390	1938	1796	2152	2760	1413	1223	1093	2065	1400	1375	2443	2303	1778	1569	1538	1219	1951
0	0	0	0	0	0	0	0	0	0	0	0	0	0	0	0	0	0	0	0	8	3	5	1	8	11	1	3	16	12	6	9	4	5	10	11	10	3	2	6	7	15	5	3	3	3	4	5	1	5
0	0	0	0	0	0	0	0	0	0	0	0	1	0	0	0	0	0	0	3	7	0	1	1	3	1	1	4	2	1	0	0	1	2	1	2	2	0	1	2	5	3	0	1	1	0	0	1	0	0
0	0	0	0	0	0	0	0	0	0	0	0	0	0	0	0	0	0	0	0	0	3	2	2	0	2	2	2	3	0	0	0	1	0	1	1	1	0	0	0	4	3	2	2	2	1	1	3	0	1
0	0	3	1	0	0	0	0	0	0	0	0	6	1	0	0	0	0	1	0	1	3	4	1	1	5	3	0	11	5	4	0	4	4	0	0	3	0	1	3	0	5	3	5	3	1	3	0	0	3
0	0	0	0	0	0	0	0	0	0	0	0	0	0	0	0	0	0	0	0	2	6	5	7	2	1	0	1	4	0	1	2	2	5	1	1	4	2	2	7	0	2	1	2	3	1	2	0	0	1
109	132	107	73	89	92	88	100	85	102	100	94	107	100	103	101	124	67	65	80	500	1131	1264	1856	1276	1243	884	1622	1215	1390	815	811	1235	1058	2098	1141	1725	1662	1023	1380	906	844	1004	932	1153	1276	1492	1734	1659	1273
218	231	258	349	527	209	317	188	177	310	319	145	150	177	197	200	111	114	187	441	590	717	1100	728	1017	805	662	1236	1081	790	480	621	687	544	1591	998	876	885	1041	1590	611	656	671	997	676	934	622	965	502	1099
626	779	476	461	661	571	1107	538	473	701	691	494	501	595	569	597	620	308	449	709	1619	6587	8701	8365	5638	10720	4702	7069	6707	5769	5409	5722	6930	5341	14639	6502	8266	8689	5702	7596	4172	5162	6320	5052	6918	7238	6456	9205	6664	9472
376	220	253	341	330	408	289	164	242	348	155	175	260	207	184	365	268	129	151	168	1386	1914	2187	1995	1203	1513	1137	1581	1729	1305	917	1551	3313	2405	1974	1545	2310	2276	809	1400	1290	826	1540	1667	2215	1597	1074	1946	1584	1565
398	411	399	399	411	451	331	339	309	503	415	311	280	340	388	387	365	158	294	486	2056	3908	2755	3851	2768	3501	2272	3286	2940	2301	1805	1864	3520	2484	4663	3684	3604	4898	2219	2590	2721	1914	3998	3669	2537	2692	4175	2506	4145	3031
244	269	232	181	279	241	178	205	191	253	240	220	152	213	225	182	316	119	138	174	1067	3852	2258	4574	2644	2383	1587	2244	2442	2104	1798	1626	2805	2928	2539	2321	2636	2392	1957	3827	2476	1193	1688	2538	2949	3340	2640	2688	1703	2093
73	86	66	63	61	94	70	102	58	99	90	64	78	86	97	71	84	36	61	63	619	741	853	1181	672	649	837	781	709	433	809	830	1117	708	1304	1673	1394	1362	962	816	764	613	783	1012	1247	1064	939	837	603	1256
138	138	114	135	79	141	110	139	119	128	119	89	99	115	119	92	88	68	91	139	443	1043	623	709	1092	1044	1042	1034	646	382	655	686	866	829	1020	1162	908	556	929	796	862	440	529	878	956	982	1072	754	560	1141
555	503	522	458	565	448	503	383	406	568	555	376	555	467	407	504	481	335	363	434	1761	3779	6142	4983	2939	5188	3111	4268	3987	4446	2517	3558	5370	3375	5370	3137	5021	4566	3015	4281	2443	3476	3438	3578	4267	4956	3954	4664	5262	3659
1061	1108	937	1018	860	885	791	1001	774	1106	1232	861	660	1139	1058	778	1260	497	613	1035	3342	8430	11732	10859	8950	10929	4952	10184	7227	10229	8094	5609	9109	6809	14688	8351	9391	11650	9964	9277	5071	4704	6496	7801	7649	9662	9835	12042	11050	11126
136	96	98	56	55	85	93	76	50	69	84	44	219	92	47	151	42	100	48	108	158	265	781	312	269	742	900	500	765	265	268	750	487	338	513	346	509	230	287	374	221	736	512	301	453	577	347	493	344	378
408	825	244	99	220	282	94	342	346	226	385	396	320	284	344	283	400	321	185	219	3554	9606	10547	13887	11125	14888	9426	13559	8926	9277	9454	7187	12940	12444	19256	10674	12724	21381	11857	9868	4888	7119	11707	9035	15536	15493	13419	13996	21390	11487
1270	1311	949	1315	1272	1124	1012	1222	1141	1260	1195	1114	809	1072	1064	1030	1237	559	628	1016	3066	10318	10210	16181	17685	12342	8059	12725	8492	11167	7764	8814	9132	10433	21084	12137	11217	13016	9387	12689	8002	6745	13290	9897	10773	11069	13332	14523	12965	12447
339	338	317	300	396	252	360	249	246	366	371	226	260	228	240	290	285	149	213	241	571	1973	3008	2585	2259	2653	1532	2286	1898	1821	1829	1685	1738	1628	3095	2039	2605	2566	2285	2352	1153	1565	2056	1881	2039	2076	2197	2317	2862	2576
2782	2275	2223	1773	1215	2237	1989	1523	1797	2690	2127	1835	1296	2153	1981	1731	2832	1015	1234	1530	9467	36561	43008	54056	34765	34928	10435	25101	24394	38635	24605	15357	27703	38729	38953	24545	31407	58238	24449	25691	16170	22334	19612	34536	33828	24246	32168	23805	66872	32826
182	182	132	141	49	178	112	161	95	118	156	141	94	129	164	112	187	72	103	100	1400	1433	1492	1366	925	2163	1161	2401	1350	1354	1113	1180	2714	1195	2632	2275	3013	2069	1233	1094	889	520	1018	2602	1859	2179	1045	1266	795	2112
67	116	51	37	61	50	46	102	44	71	86	76	57	85	77	41	81	34	42	44	432	728	800	1201	1299	1075	782	888	946	377	694	641	1116	1197	1474	1387	1058	1353	592	1026	829	727	1235	1010	1084	807	747	829	1025	981
506	689	188	321	505	603	573	644	697	716	282	355	182	185	554	513	1186	333	217	288	2113	5351	4778	5809	8104	7543	3343	11805	2184	4886	5195	10225	9517	3992	4605	5717	9990	4020	4414	4010	4577	3080	2572	4503	6008	8899	6736	11455	5500	4774
986	855	741	1179	1232	861	1171	646	763	1032	917	518	861	537	625	730	521	386	603	654	737	1255	2908	1281	2274	4150	2997	1856	3219	1174	2009	3504	2733	2635	2474	1831	2593	1707	1918	1681	1233	2559	3096	2394	2814	2520	2291	2361	2776	2127
1	12	1	3	6	1	2	1	1	6	5	1	8	2	2	1	2	2	1	1	1	7	0	10	4	7	0	6	5	0	8	4	6	11	1	4	6	6	4	1	51	4	5	4	9	0	7	6	11	8
223	183	267	196	348	258	238	157	128	253	227	147	248	178	148	217	182	99	210	221	1139	1398	1747	1465	1285	1117	1514	1436	1180	943	777	1224	1701	1266	1795	1307	1749	1240	879	1428	1370	998	1562	1218	1610	1331	1003	1513	806	1005
193	200	247	243	227	182	200	216	141	217	205	162	191	174	160	246	176	127	163	234	1019	1509	1286	983	1759	1162	2056	2318	1284	1193	1230	1079	1103	1081	1812	1814	1742	1409	1364	1739	1386	1196	1823	1644	1211	1730	1547	2213	1120	967
1	0	1	1	0	1	1	1	1	1	1	1	1	1	1	1	1	1	1	1	0	0	0	0	0	0	0	0	0	0	0	0	0	0	0	0	0	0	0	0	0	0	0	0	0	0	0	0	0	0
254	257	237	255	166	188	254	300	284	284	216	226	269	192	201	276	183	208	132	195	646	819	1263	1176	883	1477	1660	1409	1188	1002	1050	1117	2158	1147	1168	1142	1418	2033	666	785	871	1125	1192	1797	1758	1283	1370	958	1758	946
124	148	114	384	222	280	417	118	138	173	282	81	109	237	109	173	78	80	84	645	60	339	282	201	285	405	321	300	282	166	238	356	411	256	497	227	244	346	119	255	211	326	543	309	238	365	225	279	376	539
0	0	0	0	1	0	0	0	0	1	0	0	0	0	0	0	0	0	0	0	0	0	0	0	0	1	3	2	3	0	2	0	2	2	0	1	1	1	0	2	0	1	1	0	2	1	0	0	2	0
1	1	1	0	0	0	0	1	1	0	1	1	0	1	1	0	1	0	1	1	0	0	0	0	0	0	0	0	0	0	0	0	0	0	0	1	0	0	0	0	0	0	0	0	0	0	0	1	0	0
1	2	1	1	1	1	0	2	1	1	2	1	0	1	1	1	0	1	0	0	9	11	8	5	5	4	1	4	0	1	1	0	6	5	10	8	4	0	5	4	1	1	0	0	5	4	5	0	7	5
0	0	0	0	0	1	0	0	0	0	0	0	0	0	0	0	0	0	2	0	0	0	0	0	0	0	0	0	0	0	0	0	0	0	0	0	0	0	0	0	0	0	0	0	0	0	0	0	0	0
1	0	0	1	0	1	1	1	0	0	0	1	0	0	0	0	0	1	0	0	5	0	0	0	1	0	0	0	0	0	0	0	7	0	0	0	0	0	0	1	0	0	1	4	0	0	0	4	1	1
1	1	1	1	0	0	2	1	1	1	1	1	0	1	0	0	1	0	1	1	0	0	5	0	0	0	1	0	0	0	4	0	1	1	0	0	6	0	4	0	0	0	0	0	0	0	0	0	0	8
0	0	0	0	0	0	0	0	0	0	0	0	0	0	0	0	0	0	0	0	12	13	20	28	28	59	39	23	40	19	20	42	33	23	52	44	43	58	19	22	18	28	40	35	42	40	20	65	25	39
19	6	7	5	1	5	4	13	18	21	14	16	9	8	7	6	13	2	5	5	91	214	122	239	187	150	52	154	90	192	112	33	192	238	101	143	204	141	100	182	108	51	82	247	194	200	266	85	335	116
0	0	0	0	0	0	0	0	0	0	0	0	0	0	0	0	0	0	0	0	39	122	49	69	228	154	124	265	185	66	126	146	154	62	580	210	247	430	42	268	253	38	172	309	298	77	80	171	111	244
2	2	1	1	1	1	1	2	1	1	2	2	1	1	3	1	4	1	2	1	34	25	23	12	20	35	13	20	23	15	24	29	80	40	33	39	28	26	11	23	19	18	25	25	34	23	40	37	48	17
1	0	9	0	16	0	0	0	0	0	0	0	0	0	1	0	0	0	14	1	39	88	164	277	24	19	19	19	15	16	13	67	441	117	41	30	26	17	8	36	1	8	19	22	95	1	171	43	94	13
0	0	0	0	0	1	1	0	1	1	1	1	0	0	0	0	0	0	0	1	0	0	0	0	0	0	0	0	0	0	0	0	0	0	0	0	1	0	1	0	0	0	0	0	0	0	0	0	0	0
0	0	0	0	0	0	3	0	0	0	0	0	1	0	0	0	0	0	0	0	0	0	3	0	3	1	0	0	0	0	0	1	1	0	0	0	1	3	0	1	0	0	1	1	0	0	0	0	3	0
1	17	0	0	0	0	1	0	0	13	1	0	0	1	1	0	0	0	0	0	32	114	48	171	79	114	67	127	113	139	89	34	189	82	131	131	188	164	59	152	93	36	85	117	201	102	109	153	210	78
1	1	1	1	1	0	0	0	1	1	1	1	0	1	1	0	1	0	0	0	0	0	0	0	0	0	0	0	0	0	0	0	0	0	0	0	0	0	0	0	0	0	0	0	0	0	0	0	0	0
0	0	0	0	0	0	0	0	0	0	0	0	0	0	0	0	0	0	0	0	0	0	0	0	0	1	0	0	0	0	0	0	0	0	0	1	1	0	0	0	0	0	0	0	0	0	1	0	0	0
0	0	1	0	1	0	0	0	0	0	0	0	9	1	2	1	1	3	2	0	3	9	9	3	3	9	4	3	6	6	4	5	5	6	11	7	18	8	6	6	4	7	11	5	10	5	3	8	8	9
0	0	0	0	0	0	0	0	0	0	0	0	0	0	0	0	0	0	0	0	0	0	0	0	0	0	0	0	0	0	0	0	0	0	0	0	0	0	0	0	0	0	0	0	0	0	0	0	0	0
3	0	0	3	0	0	0	0	0	1	1	1	1	0	0	0	0	0	0	0	15	33	20	27	27	37	22	39	16	30	37	32	56	18	40	38	75	42	17	41	24	7	20	38	68	47	39	62	33	21
0	1	1	1	0	1	0	1	1	0	0	1	0	0	0	0	0	0	0	1	11	29	13	15	9	31	9	16	12	21	25	21	51	15	31	23	53	25	6	23	19	4	11	26	46	38	21	46	21	11
1	0	0	2	0	0	3	5	1	1	1	4	1	1	2	0	2	2	0	2	0	0	0	0	0	0	0	0	0	0	0	0	0	0	0	0	0	0	0	0	0	0	0	0	0	0	0	0	0	0
0	0	4	1	3	0	0	0	0	1	0	0	1	0	0	0	2	0	2	0	0	0	0	0	0	0	0	0	0	0	0	0	0	0	0	0	0	0	0	0	0	0	0	0	0	0	0	0	0	0
1	1	1	2	1	1	1	1	1	2	1	1	1	1	2	1	1	1	1	1	5	0	4	0	4	0	1	4	0	0	1	1	1	1	0	1	0	1	0	0	1	1	1	1	5	1	4	6	1	0
0	0	0	0	0	0	0	0	0	0	0	0	0	0	0	0	0	0	0	0	32	33	70	18	28	62	45	40	20	20	42	49	40	51	46	38	95	55	21	46	21	26	31	54	38	72	54	39	66	40
0	0	0	0	0	0	0	0	0	0	0	0	0	0	0	0	0	0	0	0	3	5	7	1	3	11	1	3	6	3	5	7	2	1	7	0	5	7	5	1	0	2	2	6	4	4	5	6	6	2
0	0	0	0	0	0	0	0	0	0	0	0	0	0	0	0	0	0	0	0	0	0	0	0	0	1	0	1	0	0	1	2	1	2	1	0	0	0	0	1	0	1	0	0	0	0	1	0	0	0
1	1	0	1	0	0	2	0	0	5	2	0	0	0	0	2	1	0	0	0	1	13	7	6	5	8	4	8	9	13	8	7	13	11	11	15	5	4	10	1	9	1	1	7	8	8	5	14	8	163
0	0	0	0	0	0	0	0	0	0	0	0	0	0	0	0	0	0	0	0	0	0	0	0	0	0	0	0	0	0	0	0	0	0	0	0	0	0	0	0	0	0	0	0	0	0	0	0	0	0
0	0	0	0	0	0	0	0	0	0	0	0	0	0	0	0	0	0	0	0	0	0	0	0	0	0	0	0	0	0	0	0	0	0	0	0	0	0	0	0	0	0	0	0	0	0	0	0	1	0
0	0	0	0	0	0	0	0	0	0	0	0	0	0	0	0	0	0	0	0	3	9	10	9	7	2	10	2	3	3	8	7	16	11	5	3	13	2	7	3	2	4	5	5	7	6	7	5	14	3
0	0	0	0	0	0	0	0	0	0	0	0	0	0	0	0	0	0	0	0	0	0	0	0	1	0	1	1	0	1	0	0	0	0	1	3	0	0	2	0	2	0	0	3	0	1	0	0	1	1
0	0	0	0	0	0	0	0	0	0	0	0	0	0	0	0	0	0	0	0	0	0	1	0	0	0	0	1	0	0	1	3	0	1	0	0	0	0	0	0	0	1	0	0	2	0	0	0	2	0
0	0	0	0	0	0	0	0	0	0	0	0	0	0	0	0	0	0	0	0	0	0	0	0	0	0	0	0	0	0	0	0	1	0	0	0	1	2	0	0	0	0	0	0	0	1	0	0	0	2
0	1	0	1	0	1	0	0	0	1	0	2	0	0	0	1	0	0	2	0	0	0	0	0	0	5	0	0	1	1	3	0	4	3	4	5	5	5	3	1	1	0	0	1	0	0	0	0	0	0
0	0	0	0	0	0	0	0	0	0	1	0	0	0	0	1	1	0	1	0	68	101	63	49	50	79	59	76	44	45	75	92	106	92	64	73	110	78	44	72	60	41	67	67	64	103	100	100	91	62
0	0	0	0	0	0	0	0	0	0	0	0	0	0	0	0	0	0	0	0	0	2	1	0	0	3	0	1	0	0	0	0	0	0	0	0	1	0	0	0	0	0	0	0	0	0	0	0	0	0
0	0	0	0	0	0	0	0	0	0	0	0	0	0	0	0	0	0	0	0	32	169	235	71	70	311	54	191	129	236	503	200	127	196	143	176	357	198	154	209	99	107	127	177	282	299	155	285	428	115
0	0	0	0	0	0	0	0	0	0	0	0	0	0	0	0	0	0	0	0	3	14	13	6	6	14	2	27	5	2	19	16	9	15	5	19	16	5	9	13	12	5	13	9	6	7	9	10	18	3
0	0	0	0	0	0	1	0	0	0	0	0	0	0	0	0	0	0	0	0	0	0	0	0	1	0	1	0	1	1	0	0	0	3	0	1	1	0	0	0	0	3	0	0	0	0	1	0	0	0
1	0	0	1	1	1	2	2	1	2	1	0	0	2	2	1	0	0	0	0	0	5	0	0	0	1	0	4	0	5	10	1	5	5	0	4	1	1	0	0	1	0	1	0	1	1	4	1	12	0
0	0	0	0	0	0	1	0	0	1	0	0	0	0	1	0	0	0	0	1	0	0	0	0	0	0	0	0	0	0	0	1	0	0	3	0	0	0	0	0	0	0	0	0	0	0	0	0	0	0
0	0	0	0	0	0	0	0	0	0	0	0	0	0	0	0	0	0	0	0	0	0	0	0	0	0	0	0	0	0	0	2	0	0	0	0	1	0	0	0	0	0	0	0	0	0	0	0	0	0
0	0	0	0	0	0	0	0	0	0	0	0	0	0	0	0	0	0	0	0	1	5	2	1	6	1	3	1	1	2	1	4	0	3	2	1	0	1	0	3	1	1	1	0	1	2	1	4	1	2
0	0	0	0	0	0	0	0	0	0	0	0	0	0	0	0	0	0	0	0	1	0	0	0	0	0	3	0	0	0	1	0	2	1	1	4	0	1	1	3	0	3	3	1	1	1	0	1	0	2
0	0	0	0	0	0	0	0	0	0	0	0	0	0	0	0	0	0	0	0	0	0	0	0	0	0	0	0	0	0	0	0	0	0	0	0	0	0	0	0	0	0	0	0	0	0	0	0	0	0
0	1	0	0	0	1	0	0	0	1	4	1	0	0	0	6	0	0	0	0	3	3	0	1	0	13	3	1	1	1	5	1	4	6	3	3	17	6	1	6	2	3	3	5	6	8	6	1	1	1
0	0	0	0	0	0	0	0	0	0	0	0	0	0	0	0	0	0	0	0	0	1	0	0	2	0	0	0	0	1	0	0	1	0	1	0	1	0	0	0	0	0	0	0	0	0	2	0	0	0
1	1	1	1	1	1	1	0	1	1	3	0	1	1	0	0	1	0	1	1	0	0	0	0	0	0	0	0	0	0	0	1	0	0	11	0	1	0	0	0	1	1	1	0	1	0	1	6	0	1
0	1	0	0	0	2	1	0	1	1	0	0	0	0	1	0	0	0	0	1	0	0	0	1	0	0	0	0	0	0	0	0	0	0	0	0	0	0	0	0	0	0	1	0	0	1	0	1	1	4
1	3	1	7	6	1	5	1	1	1	1	1	1	5	1	5	4	4	1	1	13	19	7	1	0	15	1	9	25	21	0	1	7	13	8	7	11	0	16	15	14	10	1	13	7	11	1	7	7	1
2	0	0	0	0	1	0	0	0	0	0	0	0	0	0	0	0	0	0	0	0	1	0	0	0	0	0	0	0	0	0	0	0	1	1	1	0	0	0	0	0	0	1	0	0	1	0	0	1	0
0	0	0	0	0	0	0	0	0	0	1	0	0	0	0	0	0	0	0	0	8	6	6	1	4	5	7	3	5	3	7	3	10	5	10	5	6	6	3	3	3	6	4	8	7	5	10	6	11	3
0	1	0	2	1	0	1	0	0	1	1	1	0	1	3	0	0	0	0	2	0	1	0	0	0	0	0	0	0	0	0	4	0	0	5	0	0	0	5	0	0	1	0	0	1	0	0	1	0	0
0	0	0	0	0	0	0	0	0	0	0	0	0	0	0	0	0	0	0	0	0	0	0	0	0	0	0	0	0	0	0	0	0	0	0	0	0	0	0	0	0	0	0	0	0	0	0	0	0	0
0	0	1	0	1	0	0	1	0	0	0	0	1	0	0	0	0	0	0	1	1	0	0	0	0	0	0	0	0	0	0	1	0	1	0	0	1	0	0	0	1	0	0	0	0	0	0	0	3	0
0	0	0	0	0	0	0	0	0	0	0	0	0	0	0	0	0	0	0	0	0	0	0	0	0	0	0	0	0	0	0	0	0	0	0	0	0	0	0	0	0	0	0	0	0	0	0	0	0	0
1	1	0	0	0	0	0	0	2	0	0	1	0	0	0	0	0	0	0	0	0	0	0	0	0	0	0	0	0	0	0	0	0	0	0	0	0	0	0	0	0	0	0	0	0	0	0	0	0	0
0	0	0	0	0	0	0	0	0	0	0	0	3	0	0	0	0	0	0	0	0	1	0	1	0	1	1	1	0	1	0	1	5	4	1	1	0	0	0	0	1	3	4	0	5	0	3	3	3	0
1	0	0	0	0	0	1	0	0	0	0	0	0	0	0	0	1	0	0	1	0	0	0	0	0	0	0	1	0	0	0	0	0	1	0	0	0	0	0	0	0	0	0	0	0	0	0	0	0	0
2	2	1	2	1	1	1	5	1	2	3	2	1	2	2	1	1	1	1	1	0	4	6	4	0	6	4	1	0	0	1	4	1	4	6	6	7	6	0	9	0	1	1	4	1	6	1	1	4	0
1	1	1	2	1	1	1	2	1	1	1	1	2	1	1	2	1	1	1	1	0	5	0	0	0	6	6	0	4	1	1	0	11	7	0	1	5	0	0	0	0	10	4	1	1	0	1	0	5	0
0	0	0	0	0	0	0	0	0	0	0	0	0	0	0	0	0	0	0	0	22	56	69	16	53	81	31	51	41	51	65	75	46	42	61	50	121	69	58	63	22	20	63	46	33	61	69	72	97	62
0	0	0	0	0	0	0	0	0	0	0	0	0	0	0	0	0	0	0	0	0	0	1	0	0	0	1	0	1	0	2	0	1	1	0	1	1	0	0	1	0	0	1	0	0	0	0	0	0	1
0	0	0	0	0	0	0	0	0	0	0	0	0	0	0	0	0	0	0	0	0	1	0	2	0	1	0	0	1	0	2	0	0	1	0	0	3	0	0	0	1	0	0	1	0	0	1	0	3	0
1	1	1	1	0	1	0	1	1	1	2	1	1	0	1	0	1	1	1	1	0	0	1	0	5	0	0	1	1	0	1	0	3	5	1	3	0	0	0	0	0	1	1	3	3	0	0	0	3	0
5	0	0	24	4	10	12	0	3	6	14	17	0	1	0	14	10	9	0	5	28	71	92	27	18	68	30	52	74	53	64	54	77	48	68	60	76	46	26	50	22	17	30	47	81	61	52	72	48	14
1	2	1	1	1	1	1	1	1	2	1	1	1	1	1	0	4	1	1	1	0	0	0	0	0	0	6	3	3	5	1	0	0	3	0	1	4	5	0	1	1	0	1	0	1	1	3	1	6	0
0	0	0	0	0	0	0	0	0	0	0	0	0	0	0	0	0	0	0	0	0	0	0	0	0	0	0	0	0	0	0	1	0	0	0	0	0	0	0	0	0	0	0	0	0	0	0	0	0	1
0	0	0	0	0	1	0	0	0	0	0	0	0	0	0	1	0	0	1	0	0	0	0	0	0	0	0	0	0	0	0	0	0	0	0	0	0	0	0	0	0	0	0	0	0	0	1	0	0	0
0	0	1	0	0	1	0	0	0	0	0	0	1	0	0	1	0	0	0	1	14	12	9	7	1	4	6	8	0	4	0	8	5	11	0	8	11	4	8	1	1	1	1	4	5	1	42	5	21	1
0	0	0	0	0	0	3	0	3	2	0	0	0	2	0	0	0	0	0	0	0	0	0	0	0	0	0	0	0	0	0	0	0	0	0	0	0	0	0	0	0	0	0	0	0	0	0	0	0	0
5	0	0	1	0	0	0	0	0	0	0	0	0	0	0	1	0	0	0	0	5	14	20	15	13	37	6	23	11	16	40	14	18	16	14	23	27	11	10	21	11	10	18	21	18	40	12	26	23	7
0	0	0	0	0	0	0	0	0	0	0	0	0	0	0	0	0	0	0	0	0	0	0	0	0	0	0	0	0	0	0	0	0	0	0	0	0	0	0	0	0	0	0	0	0	0	0	0	0	0
0	0	0	0	0	0	0	0	0	0	0	0	0	0	0	0	0	0	0	0	0	0	0	0	0	0	0	0	0	0	0	0	0	0	0	0	0	0	0	0	0	0	0	0	0	0	0	0	0	0
0	0	0	0	0	0	0	0	0	0	0	0	0	0	0	0	0	0	0	0	0	1	0	0	0	0	1	0	0	0	2	0	0	0	1	0	1	0	0	0	0	0	0	1	0	1	1	0	1	0
0	0	0	0	0	0	0	0	0	0	3	0	0	0	0	0	0	0	0	0	0	3	0	3	0	0	1	4	0	0	1	0	0	0	6	0	0	3	1	0	0	0	0	3	0	1	0	1	1	4
0	0	0	0	0	0	0	0	0	0	0	0	0	0	0	0	0	0	0	0	0	0	0	0	0	0	0	0	0	0	0	0	0	0	0	0	0	0	0	0	0	0	0	0	0	0	0	0	0	0
0	0	0	0	0	0	0	0	0	0	0	0	0	0	0	0	0	0	0	0	10	3	8	10	9	20	5	22	10	11	17	8	2	9	13	6	16	16	10	10	7	6	6	13	11	25	8	6	16	6
0	0	0	0	0	0	0	0	0	0	0	0	0	0	0	0	0	0	0	0	0	0	1	0	0	0	0	0	0	0	1	0	0	0	0	0	0	0	0	0	0	1	0	0	0	0	0	0	0	0
0	0	0	0	0	0	0	0	0	0	0	0	0	0	0	0	0	0	0	0	2	2	0	1	0	1	0	2	3	0	1	4	2	2	3	1	1	4	0	1	1	0	0	4	2	0	2	0	1	2
0	0	0	0	0	0	0	0	0	0	0	0	0	0	0	0	0	0	0	0	24	44	52	42	26	54	23	45	24	28	33	24	44	44	44	25	52	37	19	34	17	10	25	38	47	35	49	53	56	22
1	1	1	1	1	1	1	1	1	1	1	1	1	1	1	1	1	1	1	1	0	1	1	0	0	7	0	0	1	1	0	1	1	4	0	0	0	4	0	1	1	0	0	1	0	0	0	0	4	0
7	11	1	1	0	1	4	0	4	1	11	1	1	0	15	0	0	1	0	0	1	3	3	0	1	6	4	7	5	6	6	3	8	4	5	1	4	7	1	3	4	4	5	5	10	5	4	4	6	4
0	0	0	0	0	0	0	0	0	0	0	0	0	0	0	0	0	0	0	0	0	0	0	0	1	2	1	2	0	1	2	1	0	2	2	3	1	0	0	2	1	0	1	1	2	3	1	2	0	0
0	0	0	0	0	0	0	0	0	0	0	0	0	0	0	0	0	0	0	0	80	186	136	140	124	170	92	144	94	95	144	114	167	194	227	135	221	108	119	115	141	84	99	157	198	156	139	144	121	152
0	0	0	0	0	0	0	0	0	0	0	0	0	0	0	0	0	0	0	0	0	0	0	0	0	0	0	0	0	0	0	0	0	0	0	0	0	0	0	0	0	0	0	0	0	0	0	0	0	0
0	0	0	0	0	0	0	0	1	0	0	0	0	1	1	2	0	0	0	1	0	4	1	1	1	1	1	4	0	3	3	3	1	0	1	4	4	3	3	1	0	0	3	3	4	4	4	4	4	1
0	0	6	7	1	4	0	9	6	5	2	7	0	4	4	1	3	3	1	6	1	12	1	1	8	24	8	24	13	0	21	13	23	26	13	17	14	23	10	12	10	1	8	20	38	19	19	12	8	14
0	0	0	0	0	0	0	0	0	0	0	0	0	0	0	0	0	0	0	1	0	0	0	0	0	0	0	0	0	0	0	0	0	1	0	0	0	0	0	1	0	0	1	1	0	0	0	0	0	0
0	0	0	0	0	0	0	0	0	0	0	0	0	0	0	0	0	0	0	0	0	3	3	1	2	7	1	5	5	4	4	6	2	2	7	5	4	4	1	4	2	3	5	2	2	4	3	3	5	4
0	0	0	0	0	0	0	0	0	0	0	0	0	0	0	0	0	0	0	0	5	5	6	2	13	5	0	5	1	4	8	6	5	2	5	5	2	3	2	9	1	3	9	2	4	11	5	3	11	1
1	0	1	4	2	2	0	1	1	0	0	2	0	0	2	0	0	1	0	0	0	0	0	0	0	0	0	0	0	0	0	0	0	0	0	0	0	0	0	0	0	0	0	0	0	0	0	0	0	0
1	0	0	0	0	0	0	0	0	0	1	0	1	0	0	0	0	0	0	0	0	0	0	0	1	0	0	0	0	0	0	0	1	0	1	0	0	1	0	0	1	0	0	0	0	0	0	1	0	0
1	1	1	1	1	1	1	1	1	1	1	1	1	1	2	1	1	1	1	1	0	0	0	0	0	0	0	0	0	0	0	1	0	0	0	0	0	1	0	0	0	0	0	0	0	0	0	0	0	0
0	0	0	0	0	0	0	0	0	0	0	0	0	0	0	0	0	0	0	0	0	3	0	1	2	2	2	2	3	0	4	4	7	1	2	1	3	3	0	3	0	0	3	1	2	3	4	2	3	0
0	0	0	0	0	0	0	0	0	0	0	0	0	0	0	0	0	0	0	0	62	229	99	408	292	477	231	548	291	459	324	209	111	185	461	78	656	420	260	329	182	235	263	444	218	617	439	457	350	453
24	35	64	29	18	29	21	35	13	43	32	32	16	19	13	27	24	0	27	41	130	281	197	204	198	99	128	268	67	174	116	109	413	179	164	148	222	187	95	109	112	64	120	211	297	292	164	135	141	85
0	0	0	0	0	0	0	0	0	0	0	0	0	0	0	0	0	0	0	0	0	0	0	0	0	0	0	1	0	0	0	0	0	0	0	1	0	0	0	0	0	0	1	0	0	0	0	0	0	0
0	0	0	0	0	0	0	0	0	0	0	0	0	0	0	0	0	0	0	0	4	9	9	10	2	2	4	9	4	7	0	7	7	10	4	14	13	5	7	0	2	0	2	10	10	1	32	23	12	5
0	0	0	0	0	0	0	0	0	0	0	0	0	0	0	0	0	0	0	0	1	0	0	0	1	0	0	1	1	0	0	0	1	0	0	0	1	2	2	0	0	0	2	1	1	1	5	2	1	0
0	0	0	0	0	0	0	1	0	1	1	0	0	1	0	0	0	0	0	0	0	0	0	0	0	0	0	0	1	0	0	3	0	0	0	1	0	0	0	0	0	0	0	1	1	0	0	0	0	0
0	0	0	0	0	0	0	0	0	0	0	0	0	0	0	0	0	0	0	0	2	0	1	0	0	0	0	1	0	1	0	0	0	0	0	0	0	0	0	0	0	0	0	0	0	0	1	0	0	0
0	0	0	2	1	0	0	0	0	0	0	0	0	0	0	0	0	0	0	0	0	0	0	0	0	0	0	0	0	0	0	0	1	1	0	1	0	0	0	0	0	0	3	1	0	0	0	0	1	0
0	0	0	0	0	0	0	0	0	0	0	0	0	0	0	0	0	0	0	0	0	0	0	0	0	1	0	0	2	0	0	0	0	0	1	0	0	0	0	0	0	1	0	0	0	0	0	2	0	0
0	0	0	0	0	0	0	0	0	0	0	0	0	0	0	0	0	0	0	0	0	0	0	0	0	0	0	0	0	0	0	0	0	0	0	0	0	0	0	0	0	0	0	0	0	0	0	0	0	0
0	0	0	0	0	0	0	0	0	0	0	0	0	0	0	0	0	0	0	0	0	0	0	0	0	0	0	0	0	0	0	0	0	0	0	0	0	0	0	0	0	0	0	0	0	0	0	0	0	0
1	4	1	1	1	2	1	1	1	1	1	1	2	1	2	1	3	1	0	1	1	1	6	1	0	10	13	0	5	1	0	7	5	0	0	0	0	9	0	0	0	11	1	0	0	1	0	0	0	0
0	0	0	0	0	0	0	2	0	0	0	0	0	0	1	0	0	0	0	0	0	0	0	0	0	0	0	0	1	0	0	0	0	0	0	0	0	0	0	0	0	0	0	0	0	0	0	0	0	0
0	0	0	0	0	0	0	0	0	0	0	0	0	0	0	0	0	0	1	0	0	0	0	0	0	0	0	0	0	0	0	0	0	0	0	0	0	0	0	0	0	0	1	1	0	0	0	0	0	0
52	55	38	30	41	31	33	63	27	45	43	33	51	33	29	63	33	31	21	46	0	0	0	0	0	0	0	0	0	0	0	0	0	0	0	0	0	0	0	0	0	0	0	0	0	0	0	0	0	0
0	0	0	0	0	0	0	0	0	0	0	0	0	0	0	0	0	0	0	0	0	0	0	0	0	0	0	0	0	0	0	0	1	0	0	0	0	0	0	0	0	0	0	0	0	0	0	1	0	0
0	0	0	0	0	0	0	0	0	0	0	0	0	0	0	0	0	0	0	0	0	0	0	0	0	0	0	0	0	0	0	0	0	0	0	0	0	0	0	0	0	0	0	0	0	0	0	0	0	0
0	0	0	0	5	5	0	0	96	0	0	67	0	0	72	0	0	0	0	0	1	0	1	1	0	7	5	1	9	1	0	8	5	1	1	0	0	5	0	5	4	6	5	5	1	5	1	5	1	1
0	0	0	0	0	0	0	0	0	0	0	0	0	0	0	0	0	0	0	0	0	0	0	5	1	0	0	0	0	1	0	0	0	2	1	0	2	4	0	0	0	0	0	1	2	0	3	1	2	1
0	0	0	0	0	0	0	0	0	0	0	0	0	0	0	0	0	0	0	0	0	2	2	0	3	4	2	4	3	1	1	3	1	0	3	1	8	1	3	3	0	0	1	7	5	2	2	4	1	2
0	1	0	0	0	0	0	1	0	1	1	0	0	0	0	0	1	0	1	0	0	4	4	0	0	7	3	0	0	0	9	0	5	4	0	3	0	3	1	5	0	0	1	0	0	1	4	4	4	0
0	0	0	0	0	0	0	1	0	0	0	0	0	0	0	0	0	0	0	0	0	0	1	0	3	0	0	0	0	0	1	1	0	0	0	0	0	0	0	0	0	0	0	0	1	0	1	0	0	3
0	0	0	1	0	2	1	1	0	1	1	0	0	1	0	1	1	1	1	1	0	0	0	0	1	0	5	0	4	1	0	1	5	22	1	0	5	0	0	0	0	0	6	1	5	0	1	0	1	1
0	0	0	0	0	0	0	0	0	1	0	0	0	0	0	0	0	0	0	0	0	2	2	3	2	5	0	1	6	0	0	3	3	3	5	6	2	6	2	3	2	2	6	3	3	3	3	2	4	6
0	1	0	0	0	0	7	2	0	1	1	0	0	1	1	0	0	0	1	0	4	8	4	5	9	11	9	8	7	15	12	6	12	8	10	11	10	7	4	8	8	6	6	10	11	10	7	16	11	9
0	0	0	0	0	0	0	0	0	0	0	0	0	0	0	0	0	0	0	0	0	0	0	0	0	0	0	0	0	0	0	0	0	0	0	1	0	0	0	0	0	0	0	0	0	0	0	0	0	0
1	3	0	0	0	0	0	0	0	0	0	0	0	0	0	0	0	0	0	0	1	2	1	1	2	6	3	1	4	1	3	2	3	4	3	2	8	9	4	3	2	0	1	5	6	2	9	11	0	0
0	0	4	0	0	0	0	1	3	3	3	0	0	0	0	3	1	3	0	0	2	4	11	1	3	8	1	7	1	5	8	7	5	3	3	4	10	11	3	4	3	2	6	4	1	9	6	9	11	1
0	0	0	0	0	0	0	0	0	0	0	0	0	0	0	0	0	0	0	0	0	0	1	0	0	0	0	0	1	0	0	0	0	0	0	0	0	0	0	0	0	1	0	0	0	0	0	0	0	0
10	0	17	17	11	0	13	13	10	17	14	1	1	13	0	1	17	0	9	20	60	104	79	115	96	140	74	172	84	64	124	79	197	93	231	78	161	186	83	73	121	42	91	112	143	144	152	128	129	98
0	0	0	1	0	0	0	0	0	0	0	0	0	0	0	0	0	0	0	0	0	0	0	0	0	0	0	0	0	0	0	0	0	0	0	1	0	0	0	0	0	0	0	0	0	0	0	0	0	0
2	77	69	4	40	72	5	86	0	49	0	49	53	135	10	81	156	33	77	9	0	0	0	0	0	0	0	0	0	0	0	0	0	0	0	0	0	0	0	0	0	0	0	0	0	0	0	0	0	0
0	0	0	0	0	0	0	0	0	0	2	0	0	0	1	0	1	0	0	0	3	0	1	0	0	1	0	0	4	0	1	0	3	0	3	0	1	1	1	3	0	0	1	1	0	0	3	4	0	0
0	0	0	0	0	0	0	0	0	0	0	0	0	0	0	0	0	0	0	0	0	0	0	0	0	0	0	0	0	0	0	0	0	1	0	0	0	0	0	0	0	0	0	0	0	0	0	0	0	0
5	5	8	7	6	5	5	5	6	9	5	6	2	3	6	3	8	4	5	1	13	33	34	57	27	34	14	23	27	17	39	22	39	60	48	34	49	42	31	46	25	25	19	44	22	36	47	55	34	54
6	9	10	3	1	14	1	7	11	2	14	21	1	7	8	4	6	5	3	1	30	77	86	47	39	106	24	84	41	58	94	76	76	84	74	63	140	82	41	97	65	30	30	62	95	91	61	77	149	37
1	1	2	1	1	2	1	1	1	1	1	1	1	1	1	1	1	1	1	1	0	0	1	0	1	1	1	1	0	1	4	0	0	1	1	0	0	4	1	4	0	0	0	1	6	4	0	1	6	1
0	0	1	0	0	0	0	0	0	0	0	0	0	0	0	0	0	0	0	0	1	1	0	0	0	0	0	0	1	0	0	0	0	3	0	1	0	0	0	1	0	0	1	0	1	1	1	0	0	0
0	0	0	0	0	2	0	0	0	0	0	0	0	0	3	0	0	0	0	2	0	0	0	0	0	0	0	0	0	0	0	0	0	0	0	0	0	0	0	0	0	0	0	0	0	0	0	0	0	0
1	1	1	101	1	1	1	1	1	1	1	1	1	1	1	1	1	1	1	1	0	0	0	0	0	0	0	0	0	1	0	0	0	0	0	0	0	0	1	0	0	0	0	0	5	0	0	0	0	0
0	0	0	0	0	0	0	0	0	0	0	0	0	0	0	0	0	0	0	0	0	0	0	0	0	0	0	0	0	0	0	0	0	0	0	0	0	0	0	0	0	0	0	0	0	0	0	0	0	0
1	0	0	0	0	1	0	1	0	0	1	1	1	0	0	0	0	0	0	0	0	0	0	0	0	0	1	0	0	0	0	0	0	0	0	0	0	0	0	0	3	0	0	0	0	0	0	0	0	0
11	4	11	7	4	6	9	3	11	3	6	6	9	0	0	15	22	18	10	7	35	81	65	68	80	128	34	118	63	86	75	54	71	77	131	63	98	82	67	50	67	29	36	100	124	108	84	95	89	91
1	0	0	1	0	0	0	1	0	0	1	0	0	1	0	0	0	0	0	0	1	1	0	3	0	0	0	0	0	1	0	0	0	0	0	0	1	0	0	0	0	0	0	3	0	4	3	0	0	1
0	0	0	0	0	0	0	0	0	0	0	0	0	0	0	0	0	0	0	0	0	0	0	0	0	0	0	0	0	0	0	0	0	0	0	0	0	0	0	0	0	0	0	0	0	0	0	0	0	0
0	0	0	0	0	0	0	0	0	0	0	0	0	0	0	0	0	0	0	0	0	1	0	0	0	1	0	0	0	1	0	0	1	1	0	3	1	2	0	0	0	0	2	1	2	2	0	1	1	0
0	0	0	0	0	0	0	0	0	0	0	0	0	0	0	0	0	0	0	0	0	0	0	0	0	0	0	0	0	0	0	0	0	0	0	0	0	0	0	0	0	0	0	0	0	0	0	0	0	0
0	0	0	0	0	0	0	0	0	0	0	0	0	0	0	0	0	0	0	0	0	0	0	0	0	0	0	0	0	0	0	0	0	0	0	0	0	0	0	0	0	0	0	0	0	0	0	0	0	0
0	0	0	0	0	0	0	0	0	0	0	0	0	0	0	0	0	0	0	0	1	4	0	1	1	7	4	2	1	2	3	2	5	2	2	2	2	5	0	0	0	1	3	1	2	3	2	1	2	3
0	0	0	0	0	1	1	0	0	0	2	0	1	2	0	0	1	0	0	0	3	3	8	0	0	4	0	0	4	3	3	1	0	3	4	1	8	1	1	4	3	0	4	4	4	1	5	9	5	3
0	0	0	0	0	0	0	0	1	0	0	0	0	0	0	0	0	0	0	0	0	0	0	0	0	0	1	0	0	0	0	1	0	0	0	1	0	0	0	0	0	0	0	0	0	0	1	0	0	0
0	0	0	0	0	0	0	0	0	0	0	0	0	0	0	0	0	0	0	0	1	0	41	5	4	23	0	20	8	3	7	29	22	15	23	4	8	5	5	20	4	3	8	11	1	7	12	13	19	21
0	0	0	0	0	1	0	0	0	0	0	0	0	0	0	0	3	1	0	0	1	3	1	5	6	1	5	3	1	1	0	1	5	10	3	5	5	4	1	0	5	5	4	3	1	7	5	4	5	1
0	0	0	3	1	2	2	1	1	0	0	1	0	0	0	0	0	0	0	1	0	1	5	1	1	4	1	3	1	5	5	3	1	1	0	0	8	5	3	3	3	3	1	1	4	5	3	3	5	3
1	0	0	0	0	7	0	1	1	0	0	0	0	0	1	0	5	0	0	0	12	8	13	7	14	14	9	22	14	5	16	10	12	5	15	5	17	12	8	10	9	6	16	12	15	14	10	22	6	4
1	0	0	0	1	0	1	0	0	1	0	0	0	0	3	0	0	0	1	3	0	5	3	3	3	11	4	4	6	3	7	4	4	1	4	4	5	5	3	10	5	3	4	4	4	11	4	6	4	3
0	0	0	0	0	1	0	0	0	0	0	0	0	0	0	0	0	0	0	0	0	0	0	0	0	0	0	0	0	0	0	0	0	0	0	0	0	0	0	0	0	0	0	0	0	0	0	0	0	0
0	0	0	0	0	0	0	0	0	0	0	0	0	0	0	0	0	0	0	0	0	0	1	0	0	0	0	0	0	0	0	0	0	0	2	0	2	0	0	0	0	2	1	0	0	0	0	0	0	0
2	1	0	1	1	1	1	0	1	1	1	2	3	0	1	1	2	1	1	1	0	7	7	1	1	4	0	4	5	0	5	4	14	21	0	4	4	0	0	4	0	0	1	1	1	0	4	4	6	4
3	5	4	3	3	1	3	5	4	4	2	3	4	4	3	4	3	3	2	2	13	20	29	6	21	31	7	29	34	19	40	31	35	37	25	33	45	23	21	39	16	15	18	39	20	43	27	35	56	21
0	0	0	0	0	0	0	0	0	0	0	0	0	1	0	0	0	0	0	0	0	0	0	0	0	0	0	0	0	0	0	0	0	0	0	0	0	0	0	0	0	0	0	0	0	0	0	0	0	0
8	6	1	13	1	0	1	4	15	8	8	0	27	6	0	6	6	16	1	0	7	39	101	29	28	76	51	42	84	30	35	50	67	34	46	41	55	37	25	25	17	64	51	37	44	34	32	38	65	34
0	0	0	0	0	0	0	0	1	0	0	1	0	0	0	0	0	0	4	0	1	13	7	3	6	17	0	13	17	6	12	10	14	18	10	7	14	8	6	15	5	3	10	3	14	9	9	12	13	9
1	1	1	1	1	1	1	1	1	1	1	1	1	1	1	1	1	1	1	1	0	0	0	0	0	0	0	0	0	0	0	1	0	0	0	0	0	0	0	0	0	0	0	0	0	0	0	0	0	1
0	0	0	0	0	0	0	0	0	0	0	0	0	0	0	0	0	0	0	0	0	0	0	0	1	0	0	0	0	0	1	0	0	1	0	0	0	0	0	0	0	0	1	2	2	0	0	0	0	0
1	1	1	0	1	1	1	1	1	1	1	1	1	1	1	1	1	0	1	1	0	0	0	0	0	0	0	0	0	0	0	0	0	6	0	0	0	0	0	0	0	4	0	0	0	1	0	1	0	0
0	2	0	1	0	0	0	1	0	0	0	2	0	0	0	0	0	0	1	0	1	3	1	0	0	0	1	1	1	0	0	0	0	4	1	4	0	0	1	3	0	1	0	1	4	1	3	1	1	0
0	0	0	0	0	0	0	0	0	0	0	0	0	0	0	0	0	0	0	0	0	2	0	0	1	0	0	0	0	0	1	0	0	0	0	0	0	0	0	0	0	0	0	7	0	0	0	0	0	0
1	1	1	1	1	1	1	1	1	1	1	1	1	1	1	1	2	1	1	1	0	0	0	0	0	0	0	0	1	1	0	0	12	0	0	0	7	1	1	0	1	0	0	0	1	0	7	0	0	0
0	0	0	0	0	0	0	0	0	0	0	0	0	0	0	0	0	0	0	0	0	0	1	0	0	0	1	0	3	0	0	0	0	0	0	0	0	0	0	0	0	0	0	1	0	0	0	0	1	0
0	0	0	0	0	0	0	0	0	0	0	0	0	0	0	0	0	0	0	0	0	0	0	0	0	0	0	0	0	0	1	0	0	0	0	0	0	0	0	0	0	0	0	0	0	0	0	0	0	0
0	0	0	0	0	0	0	0	0	0	0	0	0	0	0	0	0	0	0	0	0	0	1	0	0	1	0	2	0	1	0	0	1	1	0	1	0	0	0	0	0	1	0	0	1	1	1	0	1	1
0	0	0	0	0	0	0	0	0	0	0	0	0	0	0	0	0	0	0	0	2	0	0	0	0	0	0	0	0	0	0	1	2	0	0	0	0	0	0	0	0	0	2	0	0	0	0	0	1	0
12	10	6	17	5	12	4	16	15	18	8	16	11	10	9	8	18	4	1	9	0	0	0	0	0	0	0	0	0	0	0	0	0	0	0	0	0	0	0	0	0	0	0	0	0	0	0	0	0	0
0	0	0	0	0	0	0	0	0	0	0	0	0	0	0	0	0	0	0	0	0	0	0	0	0	0	0	0	0	0	0	0	0	0	0	0	0	0	0	0	0	0	0	1	0	0	0	0	0	0
0	0	0	0	0	0	0	0	0	0	0	0	0	0	0	0	0	0	0	0	5	7	12	6	4	21	3	12	10	14	11	4	15	11	13	9	26	15	12	16	6	5	5	31	13	14	10	20	11	3
0	0	0	0	0	0	0	0	0	0	0	0	0	0	0	0	0	0	0	0	0	2	1	0	1	1	0	0	0	0	1	0	0	0	1	1	0	1	0	0	0	2	0	0	1	0	1	0	0	1
0	0	9	0	0	0	0	0	0	0	0	0	0	0	0	0	0	0	0	0	2	6	16	10	15	30	9	15	23	22	15	7	11	11	34	14	26	27	12	15	5	9	11	15	12	20	10	24	9	13
0	0	0	0	0	0	0	0	0	0	0	0	0	0	0	0	0	0	0	0	0	0	0	0	0	0	0	0	0	0	0	0	0	0	0	0	0	0	0	0	0	0	0	0	0	0	0	0	0	0
0	0	0	0	0	0	0	0	0	0	0	0	0	0	0	0	0	0	0	0	0	0	0	0	0	0	0	0	0	0	0	0	0	0	0	0	0	0	0	0	0	0	0	0	0	0	0	0	0	0
0	1	0	1	4	0	1	0	0	0	0	0	0	0	0	0	0	2	2	2	0	0	0	0	0	0	0	0	0	0	1	0	0	0	0	0	0	0	0	0	0	0	0	0	0	0	0	0	0	0
0	1	0	1	0	0	0	2	1	0	0	3	0	3	2	2	1	0	1	1	0	3	0	4	0	5	4	0	0	0	0	5	1	1	0	3	4	0	0	0	0	5	1	3	1	4	0	0	1	3
1	0	1	1	5	2	0	0	3	1	2	2	1	2	0	0	0	2	2	1	0	0	0	0	0	0	0	0	0	0	0	0	0	0	0	0	0	0	0	0	0	0	0	0	0	0	0	0	0	0
0	0	0	0	0	0	0	0	0	0	0	0	0	0	0	0	0	0	0	0	0	0	0	0	0	0	0	0	0	0	0	0	0	0	0	0	0	0	0	0	0	0	0	0	0	0	0	0	0	0
0	0	0	0	0	0	0	0	0	0	0	0	0	0	0	0	0	0	0	0	0	0	0	0	0	0	0	0	0	0	0	0	0	0	0	0	0	0	0	0	0	0	1	0	0	0	0	0	0	0
0	0	0	0	0	0	0	0	0	0	0	0	0	0	0	0	0	0	0	0	0	0	0	0	0	0	0	0	0	0	0	1	0	0	0	0	0	0	0	0	0	0	0	0	0	0	0	0	0	0
0	0	0	0	0	0	0	0	0	0	0	0	0	0	0	0	0	0	0	0	0	0	0	0	0	0	0	0	0	0	0	0	0	0	0	0	0	0	0	0	0	0	0	0	0	0	0	0	0	0
0	0	0	0	1	0	0	0	0	1	0	0	0	0	1	0	0	0	0	0	0	0	0	0	0	1	0	0	0	0	1	0	1	7	0	0	0	0	0	0	1	0	0	0	1	0	0	0	4	0
1	0	1	0	0	0	0	1	0	0	1	1	0	1	1	0	0	1	0	0	0	0	0	0	0	0	0	0	0	0	0	1	1	3	0	1	3	0	0	0	0	0	0	1	0	0	1	0	1	0
1	0	0	0	1	0	0	0	1	1	0	3	0	0	0	0	0	0	0	0	0	0	3	0	0	0	0	0	0	0	5	1	0	1	0	1	3	0	0	0	0	1	1	1	3	3	3	0	1	0
0	0	0	0	0	0	0	0	0	0	0	0	0	0	0	0	0	0	0	0	0	0	0	0	0	0	0	0	0	0	0	0	0	0	0	0	0	0	0	0	0	0	0	1	0	0	0	0	0	0
1	2	1	1	1	1	1	1	1	1	1	1	1	1	2	0	1	2	0	0	0	24	10	17	1	13	0	19	1	11	16	8	7	14	8	17	24	17	13	15	18	8	1	1	24	18	15	9	13	8
0	0	1	0	0	0	2	0	0	0	0	0	0	0	0	0	0	1	0	0	0	0	0	0	0	0	0	0	0	0	0	0	0	0	0	0	0	0	0	0	0	0	0	0	0	0	0	0	0	0
1	1	1	1	1	1	1	1	1	1	1	1	1	1	1	1	1	1	2	1	0	0	0	0	0	0	0	0	0	0	0	0	0	0	0	0	0	0	1	0	0	0	0	0	0	0	0	0	0	0
0	0	0	0	0	0	0	0	0	0	0	0	0	0	0	0	0	0	0	0	3	34	18	4	4	30	10	11	10	9	37	10	56	35	14	19	30	29	29	18	11	4	6	26	26	24	22	30	36	10
0	0	0	0	0	1	0	0	0	0	0	0	0	0	0	0	0	0	0	0	0	0	0	0	0	0	0	0	0	0	0	0	0	0	0	1	0	0	0	0	0	0	0	0	0	0	0	0	0	0
7	8	15	8	9	4	8	9	5	10	9	2	7	6	6	12	5	9	9	12	74	170	150	132	112	122	92	116	61	112	138	104	245	283	143	111	225	172	74	172	102	65	100	133	178	140	120	132	206	96
0	0	0	0	0	0	0	0	0	0	0	0	0	0	0	0	0	0	0	0	4	3	4	1	1	0	0	3	5	3	2	4	2	1	1	2	1	4	1	6	4	0	3	3	4	2	5	1	2	6
0	0	0	0	0	0	0	0	0	0	0	0	0	0	0	0	0	0	0	0	0	0	0	0	0	0	0	0	0	0	0	0	0	0	0	0	0	0	0	0	0	0	0	0	0	0	0	0	0	0
0	0	2	0	4	0	0	4	1	0	0	0	1	1	0	0	0	0	3	2	3	1	0	0	0	1	0	1	3	0	1	3	3	0	0	1	0	0	0	1	0	3	0	4	1	1	0	0	1	1
6	5	8	8	6	6	3	16	22	8	8	17	10	5	15	10	35	6	3	7	0	0	0	0	0	0	0	0	0	0	0	0	0	0	0	0	0	0	0	0	0	0	0	0	0	0	0	0	0	0
0	0	0	0	0	0	0	0	0	0	0	0	0	0	0	0	0	0	0	0	0	0	0	1	0	1	0	0	0	0	0	0	2	1	3	1	1	0	0	1	0	0	0	0	1	2	3	3	0	0
0	1	1	0	0	0	1	2	1	1	1	1	0	1	1	1	1	1	0	1	0	0	0	0	0	0	0	0	0	0	0	0	0	0	0	0	0	0	0	0	0	0	0	0	0	0	0	0	0	0
0	1	1	1	0	0	0	0	1	0	1	1	1	0	1	0	1	0	0	1	0	0	0	0	0	0	0	0	0	0	0	0	0	0	0	0	0	0	0	0	0	0	0	0	0	0	0	0	0	0
1	1	0	0	0	0	0	1	1	2	0	0	0	0	0	0	0	0	0	0	0	0	0	0	0	0	0	0	0	0	0	0	0	0	0	0	0	0	0	0	0	0	0	0	1	0	0	0	0	0
0	1	0	0	0	1	0	0	0	0	0	1	0	1	0	1	0	1	0	0	0	0	0	0	0	0	0	0	0	0	1	0	0	0	0	0	0	0	0	0	0	0	0	0	0	0	0	0	0	0
1	2	0	0	0	0	0	1	1	0	1	0	0	0	0	0	1	0	0	0	0	0	0	0	0	0	0	0	0	0	0	0	0	0	0	0	0	0	0	0	0	0	0	0	0	0	0	0	0	0
0	0	1	1	0	0	0	1	0	1	0	0	0	0	1	1	0	2	0	1	0	0	0	0	0	0	0	0	0	0	0	0	0	0	0	0	0	0	0	0	0	0	0	0	0	0	0	0	0	0
0	1	0	1	1	0	0	1	0	1	1	0	0	0	1	0	0	1	0	1	0	0	0	0	0	0	0	0	0	0	0	0	0	0	0	0	0	0	0	0	0	0	0	0	0	0	0	0	0	0
1	1	1	1	1	1	1	2	0	1	0	1	0	0	1	0	1	1	1	1	0	0	0	0	0	0	0	0	0	0	0	0	0	0	0	0	0	0	0	0	0	0	0	0	0	0	0	0	0	0
3	3	2	1	3	3	0	2	3	5	1	3	10	3	3	1	2	5	0	1	25	24	14	40	51	24	41	35	27	18	17	16	31	25	28	30	19	17	20	16	22	11	24	17	21	18	32	32	12	10
0	1	1	2	1	0	0	0	0	0	0	0	1	0	0	1	0	0	2	0	1	1	0	0	1	0	1	1	0	0	0	0	1	0	0	1	1	0	0	0	0	0	0	0	0	0	1	0	0	0
0	0	0	0	0	0	0	0	0	0	0	0	0	0	0	0	0	0	0	0	3	0	5	0	4	1	1	1	0	6	1	1	1	4	1	2	5	1	0	2	2	1	1	2	2	3	3	1	2	0
3	2	4	1	1	2	2	1	1	1	3	1	1	1	4	0	1	1	0	3	3	18	9	9	6	15	6	9	11	9	7	6	13	9	5	9	17	6	3	21	6	1	1	8	18	8	5	15	7	6
1	1	1	2	1	1	1	2	1	1	1	1	1	1	1	1	1	1	1	1	0	0	0	0	1	1	0	5	0	0	8	0	0	1	0	1	7	0	0	1	0	0	0	0	0	14	0	0	1	0
0	1	0	0	0	0	0	0	0	0	0	0	0	0	0	0	1	0	0	0	1	9	5	2	6	7	3	6	6	3	9	5	9	3	1	7	8	3	3	3	5	2	6	1	5	11	5	4	3	5
0	0	0	0	0	0	0	0	0	0	0	1	0	0	0	0	0	1	0	0	0	0	0	0	1	0	0	0	3	1	0	0	0	0	0	1	0	0	0	1	0	0	0	0	0	0	0	0	0	0
0	0	0	0	0	0	0	0	0	0	0	0	0	0	0	0	0	0	0	1	0	0	0	0	0	0	0	0	0	0	0	0	0	0	0	0	0	0	0	0	0	0	0	0	0	0	0	0	0	0
4	4	5	6	4	3	6	4	5	6	4	5	6	6	7	5	6	5	3	6	26	50	45	81	87	72	33	48	40	161	70	28	42	67	65	54	88	125	45	48	52	54	46	72	52	70	67	163	95	73
1	1	1	0	1	1	1	1	0	0	0	1	1	1	1	0	1	1	1	1	0	0	0	0	0	0	0	0	0	0	0	0	0	0	0	0	0	0	0	1	0	0	0	0	1	0	0	0	0	0
4	5	10	3	4	3	12	3	3	9	11	8	2	3	4	3	4	2	3	15	0	0	0	0	0	0	0	0	0	0	0	0	0	0	0	0	0	0	0	0	0	0	0	0	0	0	0	0	0	0
1	1	1	2	1	1	1	1	1	2	1	1	1	1	1	1	1	1	1	1	0	0	0	0	0	0	1	1	0	0	0	0	1	4	1	0	0	0	0	4	1	4	0	0	4	0	4	0	0	0
1	1	1	1	1	1	1	1	1	1	1	1	1	1	1	1	1	1	0	1	0	0	0	0	0	0	0	0	0	0	0	0	0	0	0	0	0	0	0	0	0	0	0	0	0	0	0	0	0	0
2	2	5	0	0	0	3	0	0	0	0	0	3	1	0	2	0	0	2	2	1	1	10	10	4	9	0	13	9	4	5	7	12	1	12	11	11	15	1	12	5	3	1	8	8	8	5	9	11	4
0	0	0	0	0	0	0	0	0	0	0	0	0	0	0	0	0	0	0	0	0	3	1	1	1	1	0	0	0	1	3	2	1	2	0	4	4	0	0	0	2	3	0	5	0	0	4	1	2	0
0	0	0	0	0	0	0	0	0	0	0	0	0	0	0	0	0	0	0	0	1	4	3	2	1	0	1	1	2	1	4	2	1	20	2	6	3	0	0	2	0	4	7	4	6	0	6	1	11	1
0	0	0	0	0	0	0	0	0	0	0	0	0	0	0	0	0	0	0	0	0	0	0	0	0	0	0	0	0	0	0	0	0	0	0	0	0	0	0	1	0	0	1	0	2	0	0	1	0	0
1	0	0	0	0	0	1	1	0	0	0	1	0	3	2	1	1	0	1	0	4	23	28	28	10	8	5	1	8	17	13	5	16	8	6	10	21	19	20	26	6	10	8	8	32	36	10	17	21	14
1	0	0	3	1	1	1	1	4	1	1	1	0	1	1	1	0	1	0	0	0	0	0	0	0	0	0	0	0	0	0	0	0	0	0	0	1	0	0	0	0	0	0	0	1	0	0	0	0	0
1	0	0	0	0	0	0	0	0	0	0	0	0	7	0	0	1	0	0	0	7	25	18	10	14	24	7	25	8	15	25	14	48	16	14	17	31	17	10	11	6	11	14	20	12	37	19	11	24	12
2	2	2	2	1	2	2	1	2	2	2	1	1	1	1	1	1	1	1	1	0	1	0	0	0	0	0	0	3	0	0	1	0	3	0	0	1	0	0	0	0	0	0	1	1	1	3	0	0	0
0	0	0	0	0	0	0	0	0	0	0	0	0	1	0	0	0	0	0	0	0	0	0	0	0	1	0	0	1	1	0	0	0	0	0	0	0	0	0	0	0	0	0	0	0	0	0	0	0	0
0	0	0	0	0	0	0	0	0	0	0	0	0	0	0	0	0	0	0	0	0	0	2	0	0	0	0	0	0	0	0	0	0	2	0	0	0	0	0	0	0	0	0	0	0	0	0	0	0	0
0	0	0	0	0	0	0	0	0	0	0	0	0	0	0	0	0	0	0	0	356	704	379	758	507	580	417	724	315	619	521	347	799	528	769	655	871	718	417	614	484	238	299	811	848	808	667	697	646	489
1	0	0	0	1	0	0	0	0	0	0	0	0	0	3	0	0	1	0	0	0	0	0	0	1	0	3	0	0	3	0	0	0	0	0	0	0	0	0	0	0	1	0	0	1	0	0	0	1	0
0	0	0	0	0	0	0	0	0	0	0	0	0	0	0	0	0	0	0	1	0	0	0	0	0	3	1	0	0	1	0	0	0	0	1	0	1	1	1	0	2	0	2	0	0	0	1	1	1	0
0	0	0	0	0	0	0	0	0	0	0	0	1	0	0	0	0	0	0	0	0	0	0	0	0	0	0	0	0	0	0	1	0	0	0	0	0	0	0	0	0	0	0	0	0	0	0	0	1	0
0	0	0	0	0	0	0	0	0	0	0	0	0	0	0	0	0	0	0	0	0	0	0	0	0	0	0	0	0	0	0	0	0	0	0	0	0	0	0	0	0	0	0	0	0	0	0	0	0	0
0	0	0	0	0	0	0	0	0	0	0	0	0	0	0	0	0	0	0	0	1	0	0	0	0	0	0	0	1	0	0	0	0	0	1	0	0	0	0	0	0	0	0	0	1	0	1	0	0	0
0	0	1	0	0	0	0	0	0	0	2	0	1	0	0	0	0	0	0	0	0	8	3	4	1	1	0	1	1	1	3	4	4	3	1	5	5	0	1	4	1	0	4	4	0	1	4	6	3	1
1	1	2	1	0	1	1	4	1	1	1	1	1	1	2	1	1	2	2	1	0	4	0	1	0	9	0	7	1	1	1	0	1	4	0	1	9	0	0	1	4	4	1	6	1	0	0	1	0	1
0	0	0	0	0	0	0	0	0	0	0	0	0	0	0	0	0	0	0	0	0	1	0	0	1	0	0	0	3	0	1	1	1	0	1	0	0	0	0	0	0	2	0	5	0	0	1	0	0	1
0	0	0	0	0	1	0	0	0	0	0	0	0	0	0	0	0	0	0	0	1	4	8	4	2	5	4	6	4	1	4	3	10	5	4	3	1	4	1	4	1	0	1	4	6	4	11	5	9	0
2	3	5	3	4	8	6	4	4	4	4	3	5	5	6	3	4	4	8	8	23	16	47	35	28	33	34	19	35	31	23	11	30	26	36	24	31	20	30	51	19	38	19	23	17	26	19	38	30	22
0	0	0	0	0	0	0	0	0	0	0	0	0	0	0	0	0	0	0	0	0	0	0	0	0	0	0	0	0	0	0	0	0	0	0	0	0	0	0	0	0	0	0	0	0	0	0	0	0	0
0	0	0	0	0	0	0	0	1	1	0	0	0	0	0	0	0	0	0	1	0	0	0	0	0	0	1	0	0	0	0	0	0	0	0	0	0	0	0	0	0	0	0	0	0	0	0	0	0	0
0	0	0	0	0	0	0	0	0	0	0	0	0	0	0	0	0	0	0	0	1	4	4	2	0	8	2	2	4	3	2	1	4	9	0	4	1	5	4	10	2	1	7	6	2	4	3	14	6	0
0	0	0	0	0	0	0	0	0	0	0	0	0	0	0	0	0	0	0	0	0	0	0	0	0	0	0	0	0	0	0	0	0	0	0	0	0	0	0	0	0	0	0	0	0	0	0	0	0	0
1	0	1	1	0	1	1	0	0	0	1	1	1	1	0	1	1	2	1	0	0	1	0	0	0	1	0	0	1	1	1	3	0	0	0	0	0	0	1	0	0	0	0	0	3	0	0	0	0	1
0	1	0	0	0	0	0	0	0	0	1	0	0	0	0	0	0	0	0	0	20	18	7	7	9	11	15	17	10	16	16	11	28	18	12	22	19	13	10	11	16	11	13	20	21	16	22	22	21	16
1	3	1	2	1	1	2	2	2	1	1	1	2	1	1	2	2	1	1	1	0	8	1	7	5	5	8	8	6	0	8	8	17	11	7	10	10	1	5	5	5	1	6	5	10	5	7	13	7	8
0	0	0	0	0	0	0	0	0	0	0	0	0	0	0	0	0	0	0	0	9	3	2	13	3	3	1	1	1	0	0	2	2	2	1	2	1	3	0	0	0	4	1	4	0	0	5	1	4	4
6	26	7	1	5	12	2	13	1	5	9	4	6	2	9	1	7	3	2	2	17	63	15	112	108	185	42	81	33	57	82	65	111	121	124	61	122	94	24	69	49	59	105	161	133	128	131	115	133	39
0	0	0	0	0	0	0	0	0	0	0	0	0	0	0	0	0	0	0	0	0	0	0	0	0	0	0	0	0	0	0	0	0	0	0	0	0	0	0	0	0	0	0	0	0	0	0	0	0	0
0	0	0	0	0	0	0	0	0	0	0	0	0	0	0	0	0	0	0	0	0	0	0	0	0	0	0	0	0	0	0	0	0	0	0	0	0	0	0	0	0	0	0	0	0	0	0	0	0	0
0	0	0	0	0	0	0	0	0	0	0	0	0	0	0	0	0	0	0	0	1	0	0	0	0	0	0	0	0	0	0	0	0	0	0	0	0	0	0	0	0	0	0	0	0	0	0	0	1	0
1	2	0	3	2	2	1	4	1	2	3	1	0	0	1	0	1	1	1	5	0	9	7	10	5	10	0	7	0	5	5	1	7	8	7	15	0	9	10	7	0	12	0	10	5	1	9	7	1	7
1	2	0	0	0	1	0	1	0	1	0	0	1	1	1	0	1	1	0	1	7	9	6	5	10	5	1	8	7	8	7	5	6	5	8	5	9	9	5	5	4	5	10	5	0	7	1	16	9	0
1	2	2	13	8	2	2	5	2	2	6	1	1	2	4	1	1	1	2	14	0	10	6	1	1	13	1	16	6	1	14	17	13	9	18	6	13	8	5	8	5	1	6	6	9	16	6	10	15	8
0	1	0	0	1	1	0	0	0	1	0	0	1	0	0	0	0	0	0	0	11	51	21	37	29	45	18	46	26	50	20	24	36	25	69	41	54	66	29	25	34	15	27	38	52	35	42	35	34	21
0	0	0	0	0	0	0	0	0	0	0	0	0	0	0	0	0	0	0	0	0	0	0	0	0	0	0	0	0	0	0	0	0	4	0	0	0	0	1	0	0	0	0	0	0	0	0	0	0	0
2	3	0	0	3	4	1	1	0	0	0	1	1	1	2	2	0	0	0	0	0	0	0	0	0	0	0	0	0	0	0	0	0	0	0	0	0	0	0	0	0	0	0	0	0	0	0	0	0	0
13	23	10	39	11	20	20	25	25	37	11	18	16	17	41	23	24	8	7	26	0	0	0	0	0	0	0	0	0	0	0	0	0	0	0	0	0	0	0	0	0	0	0	0	0	0	0	0	0	0
0	0	0	1	0	0	0	0	0	0	0	0	0	0	0	0	0	0	0	0	0	4	0	1	1	1	0	1	0	1	1	0	2	0	1	0	0	1	0	0	1	1	0	2	4	0	2	1	1	0
1	9	1	5	1	3	1	5	1	0	7	3	0	1	1	7	0	0	1	0	12	17	11	30	7	12	6	4	6	4	18	19	12	20	10	13	30	19	30	7	7	18	15	7	9	10	23	31	11	24
0	1	1	1	0	0	0	0	0	2	0	0	1	0	2	0	0	0	0	0	1	0	1	0	1	0	0	1	1	0	1	0	1	1	0	0	3	1	1	0	0	1	0	0	0	0	3	1	0	1
2	5	1	1	1	2	3	3	3	1	2	2	1	1	4	1	0	0	1	1	8	18	6	14	0	7	0	4	1	0	8	7	1	16	5	6	14	8	10	1	4	6	6	1	1	4	4	13	7	9
0	0	1	1	0	0	0	0	5	0	0	0	0	0	1	0	0	0	5	0	0	1	1	1	0	3	3	0	3	2	1	1	1	2	9	0	1	2	0	0	0	4	1	2	0	3	0	3	1	1
0	0	0	0	0	0	0	0	0	0	0	0	0	0	0	0	0	0	0	0	0	1	0	0	0	0	0	0	0	0	0	0	0	1	0	0	0	0	0	0	0	1	3	0	0	0	0	0	0	1
0	0	0	0	0	0	0	0	0	0	0	0	0	0	0	0	0	0	0	0	0	0	1	0	0	0	0	0	0	0	2	0	0	0	0	0	0	0	0	0	0	0	0	1	0	0	0	0	0	0
1	1	1	1	0	1	20	0	0	1	1	1	1	0	0	0	0	1	0	0	0	0	0	0	1	1	0	0	0	0	0	0	1	0	1	0	1	1	0	0	0	0	0	1	0	0	1	0	1	1
1	0	1	1	0	2	2	1	1	1	1	1	1	1	1	0	2	1	1	0	1	5	0	1	0	1	1	7	0	0	1	6	4	5	4	4	4	0	6	1	1	1	0	1	1	1	1	0	8	0
0	0	0	0	0	0	0	0	0	0	1	0	0	0	0	0	0	0	0	0	1	0	0	1	0	1	3	0	0	0	0	1	0	1	0	1	1	1	0	0	1	1	0	0	0	0	0	0	0	0
0	0	0	0	0	0	0	0	0	0	0	0	3	0	0	0	0	0	0	0	1	0	2	1	0	2	1	0	0	2	0	2	0	0	1	1	0	0	1	3	0	2	1	2	0	1	2	2	1	2
0	0	0	0	0	0	0	0	0	0	0	0	0	0	0	0	0	0	0	0	1	4	5	3	0	5	4	0	0	1	3	3	3	3	3	1	4	2	1	4	1	1	6	0	1	4	4	6	6	4
0	0	0	0	0	0	0	0	0	0	0	0	0	0	0	0	0	0	0	0	0	0	1	0	0	0	1	1	0	0	0	0	0	0	0	0	0	0	0	0	0	0	0	0	0	0	0	0	0	0
1	1	1	1	0	0	1	1	1	0	1	0	0	1	0	1	1	1	0	1	0	1	0	1	1	7	1	6	1	0	1	4	4	0	0	6	4	4	1	0	0	0	4	1	4	4	1	1	4	0
0	0	0	0	0	0	0	0	0	0	0	0	0	0	1	0	0	0	0	0	0	0	0	0	0	0	0	0	0	0	0	0	0	0	0	0	0	0	0	0	0	0	0	0	1	0	0	1	1	0
0	0	0	0	0	0	0	0	0	0	0	0	0	0	0	0	0	0	0	0	0	4	0	2	4	3	1	2	1	0	3	0	1	2	0	2	3	1	2	0	0	0	1	0	0	0	1	1	1	3
0	0	0	0	0	0	0	0	0	0	0	0	0	0	0	0	0	0	0	0	0	0	0	0	0	0	0	0	0	0	0	0	0	0	1	0	0	0	0	0	0	0	0	0	2	0	0	0	0	0
0	0	0	0	0	0	0	0	0	0	0	0	0	0	0	0	0	0	0	0	1	2	0	1	1	3	1	2	0	1	0	1	1	2	2	0	0	2	1	3	0	1	2	2	1	2	0	2	1	1
0	1	1	1	0	0	0	1	0	0	1	1	1	0	0	0	0	0	0	0	1	0	0	0	0	0	0	1	0	0	0	0	0	0	0	0	0	0	0	0	0	0	0	0	1	0	1	0	0	3
1	0	1	0	0	0	0	0	0	0	0	0	0	0	0	0	0	1	0	2	0	0	5	0	3	0	0	3	3	3	4	6	6	4	4	3	3	5	1	6	0	0	1	1	5	3	8	7	6	0
0	0	1	0	0	0	0	0	1	0	0	0	0	0	0	0	0	0	0	1	0	1	5	0	0	0	0	0	0	1	0	0	6	1	0	1	0	0	0	1	0	0	0	0	1	0	0	0	1	0
1	2	0	0	0	1	1	1	1	0	0	1	0	0	2	1	1	0	1	0	1	0	0	0	0	1	1	1	5	3	5	0	14	3	0	4	7	1	1	4	0	0	0	1	0	4	5	5	7	0
0	1	1	0	0	1	0	0	2	1	0	1	1	0	0	0	1	0	0	1	0	1	7	1	3	0	0	0	5	4	3	1	4	1	0	1	5	6	0	0	0	0	0	0	3	1	5	4	8	0
0	0	0	0	0	0	0	0	0	0	0	0	0	0	0	0	0	0	0	0	0	0	0	0	0	0	0	0	0	0	0	0	0	0	0	0	0	0	0	0	0	0	0	0	0	0	0	0	0	0
0	1	1	0	0	2	0	0	2	0	0	0	0	0	1	0	1	0	2	1	4	0	1	6	1	6	1	1	3	5	5	3	5	4	3	1	6	1	8	4	0	3	0	0	0	4	1	6	1	0
0	0	0	0	0	0	0	0	0	0	0	0	0	0	0	0	0	0	0	0	0	0	0	1	0	0	0	0	0	0	0	0	0	0	0	0	0	0	0	0	0	0	0	0	0	0	0	0	0	0
2	2	2	1	1	2	1	2	1	2	2	3	3	1	4	2	6	1	1	1	10	22	19	33	18	32	20	39	19	46	24	5	55	22	30	42	39	47	13	21	22	5	12	29	31	46	36	41	42	7
1	1	0	1	0	0	0	1	1	2	1	1	1	0	1	1	0	0	1	1	1	1	8	1	0	0	0	1	0	1	0	1	8	5	0	8	7	5	0	4	5	0	1	9	1	1	5	4	4	5
0	0	0	0	0	0	0	0	0	0	0	0	0	0	1	0	0	0	0	0	4	1	0	0	0	0	0	0	1	0	0	0	1	3	0	0	0	0	0	0	0	0	5	0	1	0	4	0	0	1
0	0	0	0	0	0	0	0	0	0	0	0	0	0	0	0	0	0	0	0	4	10	11	12	8	22	11	6	12	14	13	12	21	10	25	8	11	17	13	15	14	11	21	18	10	11	6	16	10	7
2	2	2	2	2	1	2	1	1	1	3	1	2	1	1	1	1	2	1	1	11	10	10	0	6	6	1	6	0	6	1	6	18	0	7	6	6	0	6	6	0	7	6	8	8	0	6	6	6	10
0	0	0	0	0	0	0	0	0	0	0	0	0	0	0	0	0	0	0	0	0	0	0	0	0	0	0	0	0	0	0	0	0	0	0	0	0	0	0	0	0	0	0	0	0	0	0	0	0	0
0	0	0	0	0	0	0	0	0	0	0	0	0	0	0	0	0	0	0	0	0	0	0	0	0	0	0	0	0	0	0	0	0	0	0	0	0	0	0	0	0	0	0	0	0	0	0	0	0	0
0	0	0	0	0	0	0	0	0	0	0	0	0	0	0	0	0	0	0	0	0	0	0	0	1	0	0	1	0	1	0	0	0	0	0	2	2	0	0	1	0	0	0	0	0	1	1	0	1	0
0	0	0	0	0	0	0	0	0	0	0	0	0	0	0	0	0	0	0	0	0	0	0	0	0	0	0	0	0	0	0	0	0	0	0	0	0	2	1	0	0	0	0	1	0	0	1	0	0	0
1	2	2	1	1	1	1	1	1	1	1	1	4	1	1	2	1	3	1	1	1	0	1	0	0	0	0	0	0	0	1	5	0	1	1	1	5	0	0	1	6	8	1	5	1	1	0	1	1	0
0	0	0	0	0	0	0	0	0	0	0	0	0	0	0	0	0	0	0	0	4	53	68	19	15	139	22	42	59	42	90	62	45	44	42	56	109	80	36	72	29	28	32	62	53	116	53	40	71	12
31	37	16	12	20	39	9	29	24	33	14	58	8	38	74	12	34	18	13	20	142	678	780	669	765	987	399	832	571	552	907	834	762	561	1118	972	670	972	759	780	565	323	774	564	688	1028	668	537	736	786
0	0	0	0	0	0	0	0	0	0	0	0	0	0	0	0	0	0	0	0	28	66	43	72	51	71	53	46	43	50	31	29	113	76	55	54	85	56	48	51	66	50	54	72	107	95	70	69	51	34
2	2	3	1	1	3	3	3	1	2	3	2	2	1	1	1	2	1	1	1	0	19	9	6	5	24	5	15	8	0	17	17	11	13	9	19	8	5	7	8	10	0	6	14	16	20	12	11	11	1
0	0	0	0	0	0	0	0	0	0	0	0	0	0	0	0	0	0	0	0	0	0	0	0	0	0	0	0	0	0	0	0	0	0	0	0	0	0	0	0	0	0	0	0	0	0	0	0	0	0
0	0	0	0	0	0	0	0	0	0	0	0	0	0	0	0	0	0	0	0	13	99	144	34	59	126	41	84	54	83	120	81	138	121	66	99	136	136	62	115	45	46	62	78	107	115	97	133	136	65
0	1	0	0	0	0	0	0	0	0	0	0	0	0	0	0	0	0	0	0	0	1	1	1	1	1	0	0	0	1	0	0	13	3	1	1	0	0	1	4	0	1	1	0	3	3	0	0	1	0
0	0	1	1	0	0	0	0	0	1	0	0	1	1	0	3	1	0	1	1	4	0	1	4	3	1	1	0	1	1	0	0	1	1	1	4	0	3	0	3	1	0	3	5	3	0	0	3	0	1
0	0	0	0	0	0	0	0	0	0	0	0	0	0	0	0	0	0	0	0	1	2	11	1	1	13	7	1	5	3	3	9	8	2	1	4	2	4	0	0	2	4	1	2	4	10	1	3	3	3
2	1	1	0	0	1	1	0	1	1	0	1	0	0	1	1	0	1	0	0	1	0	1	0	0	1	1	0	1	0	1	1	3	0	0	0	1	0	3	0	0	0	1	0	0	1	1	0	1	0
0	1	0	1	0	1	0	0	1	0	0	1	2	1	1	0	1	0	1	1	1	0	0	0	0	0	0	0	0	0	0	0	1	0	0	0	0	0	0	0	0	0	0	0	0	0	0	1	1	0
1	1	1	1	0	1	1	1	0	0	1	1	12	0	1	2	0	1	0	0	0	0	1	0	0	0	1	0	1	0	0	0	0	0	0	0	0	0	0	0	0	1	1	0	1	0	1	0	0	0
0	0	0	0	0	0	0	0	0	0	0	0	0	0	0	0	0	0	0	0	0	0	0	0	0	1	0	0	0	0	0	0	1	0	0	0	0	0	1	0	1	0	0	0	0	0	0	0	1	0
0	0	0	0	0	0	0	0	0	0	0	0	0	0	0	0	0	0	0	0	0	0	0	0	0	1	2	0	0	0	0	1	2	0	0	0	0	0	0	0	0	0	1	0	0	1	0	0	0	0
0	0	0	0	0	0	0	0	0	0	0	0	0	0	0	0	0	0	0	0	3	28	37	2	12	83	14	33	28	24	65	34	38	30	31	32	60	41	27	28	14	23	30	29	35	57	19	20	22	14
0	0	0	0	0	0	0	0	0	0	0	0	0	0	0	0	0	0	0	0	0	0	0	0	0	1	0	0	1	0	0	1	0	0	0	1	1	0	0	0	0	0	0	0	0	0	0	0	0	0
1	0	1	0	0	0	0	1	0	1	1	0	1	0	0	0	0	0	0	1	0	0	0	0	0	1	1	0	0	0	0	3	0	0	0	1	0	0	1	0	0	0	0	0	1	0	5	1	0	1
0	0	0	0	0	0	0	0	0	0	0	0	0	0	0	0	0	0	0	0	0	0	0	0	0	0	0	0	0	0	0	0	0	0	0	0	0	0	0	0	0	0	0	0	0	0	0	0	0	0
0	0	0	0	0	0	0	0	0	0	0	0	0	0	0	1	0	0	0	0	0	0	0	0	0	1	0	0	0	0	0	0	0	0	1	0	0	0	0	1	0	0	0	0	0	0	0	0	0	0
0	0	0	0	0	0	0	0	0	0	0	0	0	0	0	0	0	0	0	0	0	0	0	0	0	0	0	0	0	1	0	0	0	0	0	0	0	0	0	0	0	0	0	0	0	0	0	0	0	0
0	0	1	0	0	1	0	0	1	0	0	0	0	2	0	0	0	0	0	1	10	37	16	15	28	8	25	29	11	14	63	29	39	38	6	21	13	21	10	8	29	14	29	20	28	5	124	36	7	36
1	1	1	1	1	1	1	1	1	1	1	1	1	1	1	1	1	0	1	1	0	0	0	0	0	6	0	0	0	0	0	0	0	0	0	0	0	0	0	0	0	0	0	0	0	0	0	0	0	0
1	1	1	2	1	3	0	0	3	2	3	3	6	1	2	0	1	0	1	0	0	11	16	6	0	8	7	1	10	0	9	8	6	6	6	4	6	16	0	4	0	5	6	1	7	9	8	6	0	4
1	0	1	1	0	3	0	0	1	0	1	0	2	0	0	0	0	0	0	0	1	1	0	1	0	0	0	0	5	0	0	0	1	0	0	0	1	5	0	1	0	0	6	0	0	0	4	0	4	0
0	0	0	0	0	0	0	0	0	0	0	0	0	0	0	0	0	0	0	0	0	0	0	0	0	0	0	0	0	0	0	0	0	0	0	0	0	0	0	0	0	0	0	0	0	0	0	0	0	0
0	0	0	0	0	0	0	0	0	0	0	0	0	0	0	0	0	0	0	0	0	0	0	0	2	0	0	1	0	1	0	0	0	0	0	0	0	0	0	0	0	0	0	0	0	0	0	0	0	0
0	0	0	0	0	0	0	0	0	0	0	0	0	0	0	0	0	0	0	0	0	0	0	0	0	0	0	0	0	0	0	0	0	0	0	0	0	0	0	0	0	0	0	0	0	0	0	0	0	0
0	0	0	0	0	0	0	0	0	0	0	0	0	0	0	0	0	0	0	0	0	0	0	0	0	0	0	0	0	0	0	0	0	0	0	0	0	0	0	0	0	0	0	0	0	0	0	0	0	0
1	0	0	0	1	0	0	0	0	0	0	0	0	0	0	0	0	0	0	0	0	0	0	0	0	0	0	0	0	0	0	0	0	0	0	1	0	0	0	3	0	0	0	1	1	0	0	0	0	0
0	0	0	0	0	0	0	0	0	0	0	0	0	0	0	0	0	0	0	0	0	0	0	0	0	0	0	0	0	1	0	0	0	0	0	0	1	1	0	0	0	1	0	0	0	0	0	0	0	0
0	0	0	0	0	0	0	0	0	0	0	0	0	0	0	0	4	0	0	4	1	3	0	1	1	0	0	3	1	0	4	4	5	3	4	0	1	2	0	0	5	2	6	0	2	5	2	4	5	10
0	0	0	0	0	0	0	0	0	0	0	0	0	0	0	0	0	0	0	0	0	0	0	0	0	2	0	1	4	0	0	0	2	0	3	1	1	0	0	0	0	1	1	1	0	0	2	2	0	1
0	0	0	0	0	0	0	0	0	0	0	0	0	0	0	0	0	0	0	0	1	7	9	5	5	35	5	14	10	10	16	15	24	11	7	12	20	25	6	6	2	6	17	6	16	9	18	12	32	9
0	0	0	0	0	0	0	0	0	0	0	0	0	0	0	0	0	0	0	0	0	0	0	0	0	0	0	0	0	0	0	0	0	0	0	0	0	0	0	0	0	0	1	0	0	0	0	0	0	0
0	0	3	0	0	0	0	0	0	0	0	0	1	1	1	0	0	1	0	1	0	0	0	0	3	0	0	0	0	0	0	0	0	0	0	0	1	1	0	0	0	0	0	0	0	0	1	0	0	1
0	0	0	0	0	0	0	0	0	0	0	0	0	0	0	0	0	0	0	0	0	0	0	0	0	0	0	0	0	0	0	0	0	0	0	0	0	0	0	0	0	0	0	0	0	0	0	0	0	0
1	3	1	1	1	1	1	1	1	1	1	1	1	1	1	1	3	1	1	1	1	1	0	0	4	0	0	0	7	0	1	1	7	1	6	1	0	0	1	1	1	1	1	1	1	0	4	0	5	1
1	3	2	0	0	1	3	1	2	4	1	3	2	2	1	0	4	0	0	0	9	36	17	29	29	36	26	45	24	33	29	19	45	28	33	34	42	32	19	46	34	16	27	65	57	57	24	31	32	29
1	2	1	1	1	1	1	1	1	1	1	1	1	1	1	1	1	1	1	2	0	4	4	0	1	0	1	1	6	6	1	1	1	1	1	6	4	9	1	0	6	0	0	4	1	4	6	1	1	1
3	2	1	2	1	1	1	1	1	3	2	2	1	2	2	1	1	1	1	2	0	7	5	0	1	1	0	8	5	14	8	11	8	5	1	7	16	11	0	1	5	1	0	5	5	8	1	10	8	1
0	0	0	0	0	1	0	0	0	0	0	0	0	0	0	0	0	0	0	0	0	3	0	1	3	1	3	0	1	2	0	0	1	0	4	0	1	0	0	1	0	1	0	1	3	0	1	0	2	1
5	7	8	1	4	2	5	6	3	5	5	6	8	2	4	5	5	1	4	5	0	0	0	0	0	0	0	0	0	0	0	0	0	0	0	0	0	0	0	0	0	0	0	0	0	0	0	0	0	0
0	0	0	0	0	0	0	0	0	0	0	0	0	0	0	0	0	0	0	0	0	0	1	0	0	1	0	0	1	0	2	0	0	0	1	0	0	0	1	0	0	0	0	1	0	2	0	0	0	0
0	0	0	0	0	0	0	1	0	0	0	0	0	0	0	0	0	0	0	0	1	1	0	0	0	1	1	4	1	1	0	0	2	2	0	0	1	0	2	1	1	0	1	0	0	0	0	4	4	0
0	0	0	0	0	0	0	0	0	0	0	0	0	0	0	0	0	0	0	0	0	2	1	1	2	0	0	0	0	0	1	0	12	1	0	2	0	4	0	1	0	0	1	0	0	1	7	0	0	5
0	0	0	0	0	0	0	0	0	0	0	0	0	0	0	0	0	0	0	0	0	0	0	0	0	0	0	0	1	0	0	0	0	0	0	0	0	0	0	0	0	0	0	0	0	0	0	0	0	0
80	69	31	38	44	40	23	70	47	103	66	99	60	62	46	65	37	51	46	36	0	0	0	0	0	0	0	0	0	0	0	0	0	0	0	0	0	0	0	0	0	0	0	0	0	0	0	0	0	0
0	0	8	0	0	0	0	1	0	1	5	0	0	0	1	1	0	0	0	0	4	15	26	14	29	19	18	11	16	20	13	14	20	19	29	20	25	19	18	30	10	15	16	15	10	15	20	33	16	18
0	0	0	0	0	0	0	0	0	0	0	0	0	0	0	0	0	0	0	0	12	31	55	40	49	79	60	46	32	20	28	43	61	38	66	70	52	68	36	30	22	35	60	38	62	62	37	99	28	75
1	0	0	0	0	1	0	0	0	0	0	0	0	0	0	0	0	0	0	0	1	8	19	7	14	23	19	18	30	12	20	19	16	14	29	11	20	29	8	16	7	16	30	10	14	15	8	12	15	10
0	0	0	0	0	0	0	0	0	0	0	0	0	0	0	0	0	0	0	0	0	0	0	0	0	0	0	0	0	0	0	0	0	0	0	0	0	0	0	0	0	0	0	0	0	0	0	0	0	0
0	0	0	0	0	0	0	0	0	1	0	0	0	0	0	0	0	0	0	0	0	0	0	0	0	0	0	0	0	0	0	0	0	0	0	0	0	0	0	0	0	0	0	0	0	0	0	0	0	0
0	0	0	1	0	0	1	0	0	0	1	2	1	1	1	1	0	0	1	0	0	0	0	0	0	0	0	0	0	0	1	0	4	1	0	1	3	1	1	3	1	1	0	0	3	1	0	1	0	0
0	1	0	0	0	0	1	0	0	0	0	3	0	0	0	0	1	0	0	0	0	0	1	0	0	1	2	0	3	1	1	0	4	0	3	1	2	2	1	1	2	2	1	1	0	2	1	0	3	1
0	0	0	0	0	0	0	0	0	0	0	0	0	0	0	0	0	0	0	0	0	0	0	0	1	1	0	1	0	0	1	0	1	1	0	3	1	0	0	0	0	0	1	2	1	1	0	1	3	0
0	0	0	0	0	0	0	0	0	0	0	0	0	0	0	0	0	0	0	0	0	1	0	0	0	1	2	0	0	0	0	0	3	1	0	1	0	1	0	1	0	0	0	0	1	0	0	0	1	1
0	0	0	0	0	0	0	0	0	0	0	0	0	0	0	0	0	0	0	0	0	0	0	0	0	0	0	0	0	1	0	0	0	0	0	0	0	0	0	0	0	0	0	0	0	0	0	0	0	0
0	0	0	0	0	0	0	0	0	0	0	0	0	0	0	0	0	0	0	0	2	2	17	0	3	5	11	3	0	9	6	7	11	10	6	4	13	3	2	6	4	6	3	13	11	2	2	1	1	4
0	0	0	0	0	0	0	0	0	0	0	0	0	3	0	0	0	0	0	0	3	0	0	1	1	3	0	0	1	3	0	1	0	3	0	0	0	0	1	0	1	2	1	0	3	1	3	1	1	0
0	0	1	1	0	0	0	0	0	1	1	0	2	1	1	1	0	1	1	0	0	0	0	0	0	0	0	0	0	0	0	1	0	1	0	0	0	0	0	0	0	1	0	0	0	0	0	0	0	0
0	0	0	0	0	0	0	0	0	0	0	0	0	0	0	0	0	0	0	0	3	16	10	2	6	21	6	11	3	13	16	9	3	19	15	16	20	21	4	10	4	6	13	8	6	27	8	10	17	6
1	2	1	1	1	1	1	1	1	1	2	1	1	2	1	1	1	2	2	2	4	0	1	0	0	1	1	0	1	0	1	1	7	7	0	1	0	0	0	0	0	1	0	1	0	5	5	7	1	1
0	0	0	0	0	0	0	0	0	0	0	0	0	0	0	0	0	0	0	0	9	12	5	16	7	22	18	29	13	18	22	9	23	10	24	25	38	39	18	5	11	7	4	16	15	28	20	11	12	12
0	0	0	0	0	0	0	0	0	0	0	0	0	0	0	0	0	0	0	0	6	11	4	9	4	7	3	8	1	14	4	3	7	7	9	9	4	3	1	6	15	1	3	5	11	10	7	4	1	5
0	0	0	0	0	0	0	0	0	0	0	0	0	0	0	0	0	0	0	0	1	3	0	0	1	7	0	0	0	1	2	4	4	1	3	4	0	1	0	1	0	0	2	4	2	1	2	1	4	2
0	0	0	0	0	0	0	0	0	0	0	0	0	0	0	0	0	0	0	0	1	9	6	9	9	9	13	12	12	16	2	7	13	8	16	5	10	15	11	12	3	4	9	14	12	16	13	13	17	4
0	0	0	0	0	0	0	0	0	0	0	0	0	0	0	0	0	0	0	0	33	65	64	20	27	109	34	50	38	28	72	51	70	44	43	57	94	42	43	39	34	28	40	58	76	54	51	77	82	52
0	1	1	0	2	0	0	0	0	0	0	0	0	0	0	0	1	1	1	1	0	1	0	0	0	0	0	0	0	0	0	0	1	0	0	0	0	1	0	0	0	0	0	0	0	0	0	0	0	0
0	0	0	0	0	0	0	0	0	0	0	0	0	0	0	0	0	0	0	0	0	0	0	3	1	0	1	3	0	0	0	1	3	1	1	0	1	0	1	1	0	0	3	2	3	1	0	2	3	1
0	0	0	0	0	0	0	0	0	0	0	0	0	0	0	0	0	0	0	0	0	1	0	0	0	0	0	0	0	0	0	0	0	0	0	0	0	0	0	0	0	0	0	0	0	0	0	0	0	0
0	0	0	0	0	0	0	0	0	0	0	0	0	0	0	0	0	0	0	0	0	0	0	0	0	0	0	0	0	0	0	0	0	0	0	0	0	0	0	0	0	0	0	0	0	0	0	0	0	0
0	0	0	0	0	0	0	0	0	0	0	0	0	0	0	0	0	0	0	0	0	0	0	0	0	0	0	0	0	0	0	0	0	0	0	0	0	0	0	0	0	0	0	0	0	0	0	0	0	0
1	0	2	3	1	1	1	2	1	2	3	1	2	1	2	1	1	2	4	2	0	0	10	1	0	9	1	4	5	7	4	4	9	7	5	1	9	4	0	1	4	5	1	7	0	4	5	5	9	1
1	0	8	7	3	3	1	6	3	1	3	3	5	1	1	1	6	3	4	0	6	49	52	39	33	42	20	34	19	21	30	24	52	44	32	29	37	48	35	61	16	26	18	46	30	27	18	57	51	18
0	0	0	0	0	0	0	0	0	0	0	0	0	0	0	0	0	0	0	0	0	0	0	1	0	1	0	0	0	1	0	0	0	0	2	2	1	2	0	0	0	1	0	0	0	0	0	0	0	1
6	10	17	8	0	5	4	8	5	5	5	8	16	10	6	8	5	8	4	9	10	43	16	46	29	29	25	58	17	44	22	29	56	33	22	29	43	42	13	19	11	22	16	36	32	45	66	47	79	24
1	0	1	1	41	0	0	0	1	1	1	1	0	1	1	1	0	0	1	1	0	0	0	0	0	0	0	0	0	0	0	0	0	0	0	0	0	0	1	0	0	0	0	0	0	0	0	0	0	0
1	1	5	1	2	1	1	1	1	1	1	1	331	1	1	4	1	5	4	1	0	0	7	0	1	7	26	1	12	0	1	8	21	0	0	1	9	0	0	7	0	13	1	0	0	7	0	1	0	1
0	0	0	0	0	0	0	0	0	0	0	0	0	0	0	0	0	0	0	0	1	0	0	0	0	0	0	0	0	0	0	0	0	0	0	0	0	0	0	0	0	0	0	0	0	0	0	0	0	0
3	2	4	2	2	2	2	4	1	1	1	3	4	2	2	4	2	3	1	1	10	48	40	9	10	23	11	39	22	20	35	37	37	29	20	32	51	36	18	27	21	17	30	22	30	25	47	62	52	13
0	0	0	1	0	0	0	0	0	0	1	0	0	0	0	0	0	0	0	0	0	0	0	0	0	0	0	0	0	0	0	0	0	0	0	0	0	0	0	0	0	0	1	0	0	0	0	0	0	0
0	0	0	0	0	0	0	0	0	3	0	0	0	0	1	0	0	0	0	0	3	3	1	0	1	9	4	11	0	1	8	1	6	4	4	1	11	1	4	4	1	3	3	5	6	3	6	5	8	3
1	5	0	1	2	0	1	0	1	1	0	0	3	0	1	0	0	2	0	2	0	0	0	0	0	0	0	0	0	0	0	0	0	0	0	0	0	0	0	0	0	0	0	0	0	0	0	0	0	0
0	0	0	0	0	0	0	0	0	0	0	0	0	0	0	0	0	0	0	0	0	0	0	0	0	1	0	0	0	0	0	0	0	0	0	0	0	0	0	1	0	0	0	0	3	0	0	0	0	0
0	0	0	0	0	0	1	0	0	0	0	0	0	0	0	0	0	0	0	0	1	0	4	0	0	4	11	1	4	0	3	4	0	0	0	4	4	1	0	0	0	3	4	1	0	0	0	0	1	0
0	0	0	0	0	0	0	0	0	0	0	0	0	0	0	0	0	0	0	0	0	0	0	0	0	0	0	0	0	0	0	0	0	0	0	0	0	0	0	0	0	0	0	0	0	0	0	0	0	0
1	2	1	1	1	0	1	1	0	1	1	1	0	1	1	1	2	2	1	1	1	4	0	4	1	8	1	1	1	0	4	7	7	0	6	5	4	1	5	0	4	0	0	4	1	4	1	1	0	1
1	1	1	1	1	1	1	1	1	1	1	1	1	1	1	1	3	1	1	1	14	12	1	0	1	12	0	7	0	0	0	7	12	1	0	0	14	7	1	0	9	0	1	0	9	0	0	10	1	1
0	0	0	0	0	1	1	0	0	0	0	0	0	0	0	0	0	0	0	0	0	0	0	0	0	0	0	0	0	0	0	0	0	0	0	0	1	0	0	0	0	0	0	0	0	0	0	0	0	0
0	0	0	0	0	0	0	0	0	0	0	0	0	0	0	0	0	0	0	0	9	7	10	1	11	14	12	8	3	3	8	17	4	7	7	20	11	4	1	12	4	5	11	21	8	6	8	4	4	9
0	0	0	0	0	0	0	0	0	0	0	0	0	0	0	0	0	0	0	0	0	2	0	0	1	0	0	1	2	1	2	2	1	2	0	4	1	1	1	4	0	1	0	2	1	2	2	0	2	0
0	0	0	0	0	0	0	0	0	0	0	0	0	0	0	0	0	0	0	0	0	0	0	0	0	0	0	0	0	0	0	0	0	0	0	0	0	0	0	0	0	0	0	0	0	0	0	0	0	0
6	5	5	3	1	2	0	0	10	3	5	3	9	3	4	5	1	2	4	3	1	4	10	1	5	10	6	12	11	5	5	15	10	10	14	14	9	10	5	6	5	10	17	7	12	11	4	7	9	7
0	0	0	0	0	0	0	0	0	0	0	0	0	0	0	0	0	0	0	0	0	0	0	0	0	0	0	0	0	0	0	0	0	0	0	0	0	0	0	0	0	0	0	0	0	0	0	0	0	0
0	0	0	0	0	0	0	0	0	0	0	0	0	0	0	0	0	0	0	0	0	0	0	0	0	0	0	0	0	0	0	0	0	0	0	0	0	0	0	0	0	0	0	0	0	0	0	0	0	0
14	8	2	10	3	5	2	10	7	4	5	3	4	7	12	2	5	4	1	1	13	70	77	28	45	114	21	41	47	46	109	75	73	56	64	74	134	75	36	59	40	35	43	51	56	91	78	68	104	40
1	3	1	1	1	1	1	2	1	1	1	1	1	1	1	1	1	1	1	2	1	0	1	0	0	1	1	1	0	0	1	0	4	0	1	4	1	0	4	1	1	0	1	4	1	1	0	5	4	4
3	2	2	2	1	4	1	2	1	2	4	2	5	2	2	1	3	2	2	1	10	5	14	7	1	19	7	14	11	9	24	6	19	18	9	10	20	10	6	13	8	13	10	11	8	27	10	5	7	13
1	1	1	1	1	1	1	1	1	1	1	1	1	1	1	1	1	1	1	1	0	0	0	0	0	0	0	0	5	0	0	0	0	0	0	0	0	1	0	1	0	0	0	0	0	0	0	1	0	0
0	0	0	0	0	0	0	0	0	0	0	0	0	0	0	0	0	0	0	0	0	0	0	0	0	0	0	0	0	0	0	0	0	0	0	0	0	0	0	0	0	0	0	0	0	0	0	0	0	0
0	0	0	0	0	0	0	0	0	0	0	0	0	0	0	0	0	0	0	0	19	13	7	5	16	7	11	32	13	38	10	24	17	13	20	58	45	29	12	5	13	7	19	35	19	8	46	22	46	49
0	0	0	0	0	0	0	0	0	0	0	0	0	0	0	0	0	0	0	0	0	0	0	0	0	1	0	0	0	0	0	0	0	0	0	0	0	0	0	0	0	0	0	0	0	0	0	0	0	0
0	0	0	0	0	0	0	0	0	0	0	0	0	0	0	0	0	0	0	0	0	0	0	0	0	0	0	0	0	0	0	0	0	1	0	0	0	0	0	0	0	0	0	0	0	0	0	0	1	0
0	0	0	0	0	0	0	0	0	0	0	0	0	0	0	0	0	0	0	0	1	3	0	0	0	0	1	0	0	1	0	0	0	1	0	0	0	0	0	0	0	0	0	0	1	0	1	0	0	0
0	0	0	0	0	0	0	0	0	0	0	0	0	0	0	0	0	0	0	0	0	0	6	0	3	2	1	0	0	2	0	1	4	4	0	0	1	2	3	0	1	2	1	0	3	0	2	0	2	1
0	0	0	0	0	0	0	0	0	0	0	0	0	0	0	0	0	0	0	0	0	0	0	0	0	0	0	0	0	0	0	0	0	0	0	0	0	0	0	0	0	0	0	0	0	0	0	0	0	0
0	0	0	0	0	0	0	0	0	0	0	0	0	0	1	0	0	1	0	0	0	0	0	0	0	0	0	0	0	0	0	0	0	0	0	0	0	0	0	0	0	0	0	0	0	0	0	0	0	0
0	1	4	4	1	0	4	0	1	0	1	1	0	0	0	1	1	0	0	1	1	23	33	10	16	35	10	35	14	10	33	30	52	28	22	21	44	20	19	24	15	9	31	25	30	21	30	27	36	14
0	0	0	0	0	0	1	0	2	0	0	0	0	0	1	0	2	0	0	1	0	1	0	0	1	3	0	3	2	0	0	0	1	1	3	0	0	3	0	1	1	0	0	1	1	1	0	1	3	0
0	2	1	1	0	0	0	1	1	1	1	1	1	0	1	0	0	0	0	0	0	0	0	0	0	0	0	0	0	0	0	0	0	0	0	0	0	0	0	0	0	0	0	0	0	0	0	0	0	0
0	2	1	0	0	0	0	1	2	1	1	1	0	0	0	0	0	0	3	0	0	1	0	7	12	4	1	1	1	0	1	1	25	8	0	6	0	13	4	0	9	1	0	15	7	14	4	0	10	27
0	0	0	0	0	1	0	0	0	0	0	0	0	0	0	0	0	0	0	0	0	0	1	0	0	0	0	1	0	1	0	0	1	0	0	0	0	0	0	0	0	0	0	1	0	1	0	0	3	4
1	1	1	1	1	1	1	1	0	1	1	1	1	1	1	1	1	0	1	1	0	0	0	0	0	0	0	0	1	0	0	0	0	0	0	0	0	0	0	0	0	0	1	0	0	0	0	0	0	0
10	13	25	6	5	5	7	10	9	8	10	7	4	4	11	11	2	1	9	4	0	0	0	0	0	0	0	0	0	0	0	0	0	0	0	0	0	0	0	0	0	0	0	0	0	0	0	0	0	0
0	0	0	0	0	0	0	0	0	0	0	0	0	1	0	0	0	0	0	0	0	0	0	0	0	0	0	0	0	0	0	0	0	0	0	0	0	0	0	0	0	0	0	0	0	0	0	0	0	0
0	0	0	0	0	0	0	0	0	0	0	0	0	0	0	0	0	0	0	0	164	261	193	234	316	413	235	516	280	304	233	176	214	174	622	323	403	325	266	285	262	179	293	368	284	383	406	305	200	354
1	1	1	1	1	1	1	1	1	1	1	1	0	1	1	1	1	0	1	1	0	0	0	0	0	0	0	0	0	0	0	0	0	0	0	0	0	0	0	1	0	0	0	0	1	0	0	0	0	0
27	36	32	8	0	14	22	0	69	27	61	21	20	30	32	21	83	18	50	15	0	0	0	0	0	0	0	0	0	0	0	0	0	0	0	0	0	0	0	0	0	0	0	0	0	0	0	0	0	0
0	0	0	0	0	0	0	0	0	0	0	0	0	0	0	0	0	0	0	0	0	0	0	0	0	0	0	0	0	0	0	0	0	0	0	0	0	0	0	0	0	0	0	0	0	0	0	0	0	0
0	0	0	0	0	0	0	0	0	0	0	0	0	0	0	0	0	0	0	0	0	0	0	0	0	0	0	0	0	0	0	0	0	0	0	0	0	1	0	0	0	0	0	0	1	0	0	0	0	0
0	0	0	0	0	1	0	0	0	0	0	0	0	0	0	0	0	0	0	0	0	1	2	0	0	7	0	1	2	5	1	2	0	1	1	4	3	2	1	2	1	0	1	0	1	2	2	1	1	2
0	0	0	0	0	0	0	0	0	0	0	0	0	0	0	0	0	0	0	0	1	18	16	5	7	8	5	34	28	24	27	21	11	5	15	5	38	2	22	32	12	5	23	28	44	76	10	15	5	5
15	14	5	9	3	13	9	22	15	14	16	23	9	11	20	6	9	4	4	2	27	143	255	165	217	430	113	257	237	180	228	188	138	128	461	220	296	215	220	247	100	116	221	216	174	301	195	242	116	246
0	0	0	0	0	0	0	0	0	0	0	0	0	0	0	0	0	0	0	0	0	0	0	0	0	0	0	0	0	0	0	0	0	0	0	0	0	0	0	0	0	0	0	0	0	0	0	0	0	0
9	8	7	7	9	5	7	10	3	4	5	8	8	5	9	3	2	5	4	7	41	132	138	48	78	121	72	52	61	119	49	105	92	87	113	78	148	90	116	57	43	54	74	59	138	125	24	136	123	59
1	1	1	1	1	1	1	1	1	2	2	1	1	1	1	1	1	2	2	1	1	0	8	1	1	9	1	9	6	7	1	4	5	0	5	9	11	1	6	0	0	0	4	0	0	8	1	5	1	1
1	1	0	1	0	0	1	1	0	1	1	1	1	0	0	1	1	1	1	1	0	1	0	0	0	3	0	0	1	0	1	0	0	0	0	0	1	0	0	0	0	0	0	0	0	1	0	0	1	0
0	0	0	0	0	0	0	0	0	0	0	0	0	0	0	0	0	0	0	0	0	0	5	0	0	0	0	0	1	0	0	0	0	0	0	0	0	0	0	0	0	0	0	0	0	0	0	0	0	0
0	0	0	0	0	0	0	0	0	0	0	0	0	0	0	0	0	0	0	0	0	0	0	0	0	0	0	0	0	0	0	0	0	0	0	1	0	0	0	0	0	0	0	0	0	0	0	0	0	0
0	0	0	0	0	0	0	0	1	0	0	0	0	0	0	0	0	0	0	0	2	10	5	9	4	4	6	6	2	5	5	2	14	14	4	8	0	9	4	14	3	2	5	4	11	7	9	3	8	5
0	0	0	1	0	0	0	0	0	0	0	0	0	0	0	0	0	0	0	0	0	0	0	0	0	0	0	0	0	0	0	0	0	1	0	1	0	0	0	0	0	0	1	0	0	0	0	0	0	0
0	0	0	0	0	0	0	0	0	0	0	0	0	0	0	0	0	0	0	0	0	0	1	0	0	2	0	1	0	0	0	0	1	1	1	0	2	1	0	2	0	1	0	1	0	0	0	0	0	0
0	0	0	0	0	0	0	0	0	0	0	0	0	0	0	0	0	0	0	0	0	1	2	0	0	0	0	0	0	0	0	1	0	1	0	1	2	0	1	2	0	0	1	1	0	0	2	1	0	1
1	1	1	1	1	1	2	2	2	1	1	1	1	1	1	1	1	1	2	1	1	5	8	1	6	8	1	0	9	0	1	12	5	6	7	5	0	5	6	1	6	1	4	4	6	1	0	5	1	1
0	0	0	0	0	0	0	0	0	0	0	0	0	0	0	0	0	0	0	0	0	0	0	0	0	0	0	0	0	0	0	0	0	0	0	0	0	0	0	0	0	0	0	0	0	0	0	0	0	0
0	0	0	0	0	0	0	0	0	0	0	0	0	0	0	0	0	0	0	0	0	0	0	0	0	0	0	0	0	0	0	0	0	0	0	0	0	0	0	0	0	0	0	0	0	0	0	0	0	0
0	0	0	0	0	0	0	0	0	0	0	0	0	0	0	0	0	0	0	0	0	0	0	0	0	0	0	0	0	0	0	0	0	0	0	0	0	0	0	0	0	0	0	0	0	0	0	0	0	0
0	0	0	0	0	0	0	0	0	0	0	0	0	0	0	0	0	0	0	0	2	1	1	0	0	1	0	0	1	1	0	0	1	2	0	2	0	0	0	1	0	2	0	0	0	0	1	0	0	0
0	0	0	0	0	0	0	0	0	0	0	0	0	0	0	0	0	0	0	0	0	0	0	0	0	0	0	0	0	0	0	0	0	0	0	0	0	0	0	0	0	0	0	0	0	0	0	0	0	0
0	0	0	0	0	0	0	0	0	0	0	0	0	0	0	0	0	0	0	0	0	0	0	0	0	0	0	1	1	0	0	0	1	0	0	1	0	0	2	1	0	0	0	0	0	0	0	0	1	0
0	0	1	0	0	0	0	1	0	0	0	0	1	0	0	1	0	0	0	0	0	0	0	0	0	0	0	0	0	1	0	1	0	0	0	0	1	0	0	0	0	0	0	0	0	1	0	1	0	0
0	0	0	0	0	0	0	0	0	0	0	0	0	0	0	0	0	0	0	0	2	2	1	1	1	1	0	2	2	1	1	0	3	5	0	2	2	4	1	0	1	0	0	0	2	1	3	1	4	0
2	1	3	1	1	0	1	1	0	0	0	0	3	1	1	5	0	2	1	0	1	7	13	7	4	6	1	4	8	5	4	6	11	11	7	13	13	12	8	1	6	3	6	1	13	7	7	8	9	0
5	1	1	3	1	0	0	7	1	0	0	0	3	1	0	0	0	0	0	0	5	13	20	3	9	23	8	9	5	16	7	7	34	13	12	13	18	24	9	9	14	5	13	10	17	11	7	8	17	10
0	0	0	0	0	0	1	0	0	0	0	0	0	0	0	0	0	0	0	0	0	1	0	0	0	1	1	0	0	0	0	0	0	0	0	1	0	0	0	0	0	0	0	1	0	0	0	0	0	1
26	40	46	30	26	33	23	50	30	42	35	32	14	34	42	33	54	19	20	47	245	471	178	552	271	349	293	333	183	242	212	245	512	373	348	367	506	374	217	205	374	175	195	485	390	366	482	390	287	359
0	0	0	0	0	0	0	0	0	0	0	0	0	0	0	0	0	0	0	0	0	0	0	0	0	0	0	0	0	0	0	0	0	0	0	0	0	0	0	0	0	0	0	0	0	0	0	0	0	0
0	0	0	0	0	0	0	0	0	0	0	0	0	0	0	0	0	0	0	0	0	2	1	0	2	0	1	5	0	2	4	2	6	2	4	2	4	2	2	0	2	0	0	0	5	9	5	1	3	1
0	0	0	0	0	0	0	0	0	0	0	0	0	0	0	0	0	0	0	0	0	0	0	0	0	0	0	0	0	0	0	0	0	0	0	0	0	0	0	0	0	0	0	0	0	0	0	0	0	0
0	0	0	0	0	0	0	0	0	0	0	0	0	0	0	0	0	0	0	0	0	0	0	0	0	0	0	0	0	0	0	0	0	0	0	0	0	0	0	0	0	0	0	0	0	0	0	0	0	0
0	0	0	0	0	0	0	0	0	0	0	0	0	0	0	0	0	0	0	0	56	91	34	41	46	51	12	20	21	50	38	43	65	55	42	38	42	95	46	64	11	26	44	30	52	50	77	70	56	26
0	0	0	0	0	0	0	0	0	0	0	0	0	0	0	0	0	0	0	0	15	21	24	41	17	27	22	14	17	10	6	12	27	51	28	22	27	28	10	15	17	17	19	36	22	15	29	18	30	12
0	0	0	0	0	0	0	0	0	0	0	0	0	0	0	0	0	0	0	0	0	0	0	0	0	0	0	1	1	0	0	0	2	0	0	0	0	0	0	1	0	0	0	0	0	0	1	0	0	0
0	0	0	0	0	0	0	0	0	0	0	0	0	0	0	0	0	0	0	0	0	0	0	1	0	0	0	0	0	0	0	0	0	0	1	0	0	0	0	0	0	0	0	0	1	0	0	0	1	0
0	0	0	0	0	0	0	0	0	0	0	0	0	0	0	0	0	0	0	0	0	0	0	0	0	0	0	0	0	0	0	0	0	0	0	0	0	0	0	0	0	0	0	0	0	0	0	0	0	0
0	0	0	0	0	0	0	0	0	0	0	0	0	0	0	0	0	0	0	0	0	0	0	0	0	0	0	0	0	0	0	0	0	0	0	0	0	0	0	0	0	0	0	0	0	0	0	0	0	0
1	1	1	1	1	1	1	1	1	1	1	1	2	1	1	1	1	1	1	1	0	0	0	0	0	0	0	0	0	0	0	0	0	0	0	0	0	0	0	0	0	0	0	0	0	0	0	0	0	0
92	101	94	57	78	50	63	55	64	97	80	64	153	69	90	95	40	76	71	46	0	0	0	0	0	0	0	0	0	0	0	0	0	0	0	0	0	0	0	0	0	0	0	0	0	0	0	0	0	0
0	0	0	0	0	0	0	0	0	2	1	1	1	0	0	1	1	1	0	1	0	0	0	0	0	0	0	0	0	0	0	0	0	0	0	0	0	0	0	0	0	0	0	0	0	0	0	0	0	0
2	1	1	0	0	1	1	1	1	1	2	0	1	0	1	1	1	2	0	0	1	9	9	0	1	11	1	1	8	0	4	16	19	11	5	14	17	6	0	0	0	0	1	4	8	16	6	7	6	7
9	9	4	6	5	12	7	10	7	7	4	9	8	6	10	5	6	5	6	7	11	85	80	65	97	86	42	66	22	27	36	55	106	56	62	110	70	103	68	48	90	26	34	73	62	77	64	86	80	86
0	0	0	0	0	0	0	0	0	0	0	0	1	0	0	0	0	0	0	0	0	0	0	0	0	0	0	0	0	0	0	0	0	0	0	0	0	0	0	0	0	0	0	1	0	0	0	0	0	0
0	0	0	0	0	0	0	0	0	0	0	0	0	0	0	0	0	0	0	0	0	0	0	0	0	0	0	0	0	0	0	0	0	0	0	0	0	0	0	0	0	0	1	0	1	0	0	0	0	0
0	0	0	0	0	0	0	0	0	0	0	0	0	0	0	0	0	0	0	0	0	0	0	0	0	0	0	1	0	0	0	0	0	0	0	0	0	0	0	1	0	0	0	0	0	0	0	1	0	0
0	1	1	0	1	1	1	1	0	1	1	0	1	1	1	1	0	2	0	1	4	0	24	0	1	4	9	0	4	5	1	4	4	0	10	5	1	6	1	5	0	6	5	1	5	1	4	7	1	0
0	0	0	0	0	0	0	0	0	0	0	0	0	0	0	0	0	0	0	0	0	0	0	0	3	12	0	19	0	6	0	0	0	0	0	0	0	0	0	12	10	0	0	12	0	0	6	1	0	4
0	0	0	0	0	0	0	0	0	0	0	0	0	0	0	0	0	0	0	0	0	0	0	0	0	0	0	0	1	0	0	0	0	0	0	0	0	0	1	1	0	1	0	0	0	1	1	0	0	0
0	0	0	0	0	0	0	0	0	0	0	0	0	0	0	0	0	0	0	0	4	2	0	2	2	5	1	1	1	3	2	1	2	2	2	4	10	1	1	4	0	5	3	0	1	8	4	4	3	0
0	0	0	0	0	0	0	0	0	0	0	0	2	0	0	0	0	0	0	0	0	0	0	0	0	8	0	0	0	0	0	0	0	0	0	0	0	0	0	0	0	0	0	1	0	0	1	0	0	0
0	0	0	0	0	0	0	0	0	0	0	0	0	0	0	0	0	0	0	0	2	0	2	0	1	3	4	3	1	1	3	2	9	2	6	2	6	8	3	2	0	2	0	4	7	9	6	0	3	4
2	1	0	0	0	0	0	0	0	0	1	0	0	1	0	1	0	1	0	0	0	1	3	0	0	0	0	0	0	0	0	0	0	0	0	0	0	0	0	0	0	0	0	1	1	0	1	0	0	0
0	0	0	0	0	0	0	0	0	0	0	0	0	0	0	0	0	0	0	0	0	0	0	0	0	0	0	0	0	0	0	0	0	0	0	0	0	0	0	0	0	0	0	0	0	0	0	0	0	0
0	0	0	0	0	0	0	0	0	0	0	0	0	0	0	0	0	0	0	0	0	0	0	0	0	0	0	0	0	0	0	2	0	0	0	0	0	1	0	0	0	1	0	0	0	0	0	1	0	0
0	0	0	0	0	0	0	0	0	0	0	0	0	0	0	0	0	0	0	0	0	0	0	0	0	0	0	0	0	0	0	0	0	0	0	0	0	0	0	0	0	0	0	0	0	0	0	0	0	0
5	3	0	1	1	3	1	2	4	6	2	4	2	2	4	4	8	2	0	2	14	35	33	23	10	17	26	24	22	14	19	26	34	20	58	19	64	40	26	30	20	12	15	33	75	33	19	30	48	48
0	0	0	0	0	0	0	0	0	0	0	0	0	0	0	0	0	0	0	0	0	0	0	0	0	0	0	0	0	0	0	0	0	0	0	0	0	0	0	0	0	0	0	0	0	0	0	0	0	0
0	0	0	0	0	0	0	0	0	0	0	0	0	0	0	0	0	0	0	0	6	107	90	44	39	72	22	78	30	31	89	60	57	79	31	55	123	79	62	47	32	22	28	52	126	67	69	51	65	72
0	0	0	0	0	0	0	0	0	0	0	0	0	0	0	0	0	0	0	0	55	156	301	53	49	40	32	83	10	14	99	132	583	258	54	46	149	137	73	40	43	12	54	67	111	22	382	120	274	48
2	3	5	4	3	3	3	3	3	3	4	2	4	2	3	4	5	3	1	3	7	12	12	13	12	23	11	16	27	20	10	20	13	14	16	23	14	14	9	17	10	34	12	12	17	7	24	19	31	17
0	0	0	0	0	0	4	0	0	0	0	0	0	0	0	0	0	0	0	0	4	5	6	4	5	4	5	5	8	11	6	9	2	7	11	4	5	7	2	5	9	4	2	6	4	6	4	4	5	5
0	0	0	0	0	0	0	0	0	0	0	0	0	0	0	0	0	0	0	0	1	0	38	1	0	17	26	2	16	3	3	12	7	2	0	1	3	2	1	2	0	14	6	0	3	8	0	1	4	0
0	0	0	0	0	0	0	0	0	0	0	0	0	0	0	0	0	0	0	0	0	0	0	0	0	0	0	0	0	0	0	0	0	0	0	0	0	0	0	0	0	0	0	0	0	0	0	0	0	0
0	0	0	0	0	0	0	0	0	0	0	0	0	0	0	0	0	0	0	0	1	1	20	3	2	29	19	4	22	4	9	16	9	7	5	3	14	10	2	4	2	16	9	6	5	10	6	6	8	2
0	0	0	0	0	0	0	0	0	0	0	0	0	0	0	0	0	0	0	0	2	1	2	0	0	2	0	1	0	0	0	0	3	2	1	1	1	0	0	0	1	2	1	0	1	0	1	0	1	1
0	0	0	0	0	0	0	0	0	0	0	0	0	0	0	0	0	0	0	0	0	0	0	0	0	0	0	0	0	0	0	0	0	0	0	0	0	0	0	0	0	0	0	0	0	0	0	0	0	0
19	17	19	19	12	22	9	22	36	19	17	12	39	7	11	13	16	14	4	6	0	0	0	0	0	0	0	0	0	0	0	0	0	0	0	0	0	0	0	0	0	0	0	0	0	0	0	0	0	0
0	0	0	0	0	0	0	0	0	0	0	0	0	0	0	0	0	0	0	0	929	2651	1882	2336	2078	3077	1053	4018	1671	2562	3382	1516	3854	2656	3847	2310	3072	3389	1842	2602	1215	1236	1420	2073	4268	4016	3123	2721	2695	1533
0	0	3	0	2	1	1	1	0	1	1	1	0	1	2	1	1	1	2	2	0	4	5	0	1	0	0	0	0	1	0	5	0	1	4	1	1	0	1	1	4	0	0	1	4	1	1	1	1	0
1	1	3	2	1	3	3	5	3	2	2	2	3	5	3	1	2	1	0	1	9	19	9	11	14	17	9	12	6	11	11	12	20	25	14	20	12	14	28	12	11	6	14	20	8	17	19	24	14	11
0	0	0	0	0	0	0	0	0	0	0	0	0	0	0	0	0	0	0	0	0	0	0	0	0	0	0	0	0	0	0	0	0	0	0	0	0	0	0	0	0	0	0	1	0	0	0	0	0	0
0	0	0	0	0	0	0	0	0	0	0	0	0	0	0	0	0	0	0	0	0	0	0	0	0	0	0	0	0	0	0	0	0	0	0	0	0	0	0	0	0	0	0	0	0	0	0	0	0	0
0	0	0	0	0	0	0	0	0	0	0	0	0	0	0	0	0	0	0	0	10	11	4	5	12	12	3	6	9	15	15	3	17	19	23	34	20	32	13	9	14	2	5	19	18	5	16	9	16	13
1	1	1	1	1	1	1	1	1	1	1	1	1	1	1	1	1	1	1	2	0	0	0	0	0	0	0	0	1	0	0	1	0	0	0	0	0	0	0	1	0	0	0	0	0	0	0	0	0	0
0	0	2	0	1	0	0	1	0	1	1	0	0	0	0	1	0	1	1	0	0	0	0	0	0	0	0	0	0	0	0	1	0	0	0	0	0	0	1	0	0	0	1	0	0	0	0	0	0	0
5	13	10	5	9	10	2	5	8	3	7	5	4	2	9	4	3	8	8	14	0	0	0	0	0	0	0	0	0	0	0	0	0	0	0	0	0	0	0	0	0	0	0	0	0	0	0	0	0	0
8	0	0	0	0	0	0	0	0	0	0	0	0	0	5	0	0	1	0	0	1	4	3	0	0	6	1	4	1	0	3	3	1	3	3	0	0	3	0	1	6	3	4	3	4	4	0	1	5	4
0	0	0	1	0	0	0	0	0	0	0	0	0	0	0	1	0	0	0	0	0	0	0	0	0	0	0	0	0	0	0	0	0	0	0	0	0	0	0	0	0	0	0	0	0	0	0	0	0	0
0	0	0	0	0	0	0	0	0	0	0	0	0	0	0	0	0	0	0	0	0	0	0	0	0	0	0	0	0	0	0	0	0	0	0	0	0	0	0	0	0	0	0	0	1	0	0	0	0	0
16	11	3	6	1	8	7	12	11	4	7	9	13	5	4	9	6	8	0	4	37	54	71	57	74	94	56	87	55	45	65	60	57	41	123	77	59	36	54	82	45	31	59	85	74	84	110	78	60	31
0	0	0	0	0	0	0	0	0	0	0	0	0	0	0	0	0	0	0	0	0	0	0	0	0	0	0	0	0	0	0	0	0	0	0	0	0	0	0	0	0	1	0	0	0	0	0	0	0	0
0	0	0	0	0	0	0	0	0	0	0	0	0	0	0	0	0	0	0	0	0	0	0	0	0	0	0	0	0	0	0	0	0	0	0	0	0	0	0	0	0	0	0	0	0	0	0	0	0	0
0	0	0	0	0	0	0	0	0	0	0	0	0	0	0	0	0	0	0	0	0	0	1	0	0	2	0	0	1	1	0	1	0	1	0	0	0	0	0	0	0	0	2	0	1	0	0	4	1	0
0	0	0	0	0	0	0	0	0	0	0	0	0	0	0	0	0	0	0	0	2	1	3	1	8	5	1	1	0	0	2	0	5	0	2	1	3	3	0	1	0	0	0	1	0	2	2	2	1	1
0	1	0	0	1	1	5	1	0	0	0	1	0	2	11	0	5	0	7	0	25	1	24	54	1	36	0	0	0	0	0	1	1	0	0	18	0	14	0	0	12	300	0	0	0	21	14	0	0	0
1	2	4	2	1	1	2	3	1	3	2	1	2	2	3	1	1	1	1	1	0	6	6	1	0	25	13	10	9	0	28	6	10	13	13	12	25	17	11	8	1	1	10	16	15	17	10	8	10	0
16	12	12	10	8	7	7	13	0	12	12	7	1	11	7	14	12	0	7	7	58	87	96	62	77	72	69	92	58	78	82	69	76	74	66	118	128	92	53	97	49	30	74	88	71	75	92	73	81	75
0	0	0	0	0	1	0	0	0	0	0	0	0	0	0	0	0	0	0	0	0	0	0	0	0	0	0	0	0	0	0	0	0	0	0	0	0	0	0	0	0	0	0	0	0	0	0	0	0	0
0	0	0	0	0	0	0	0	0	0	0	0	0	0	0	0	0	0	0	0	0	0	0	0	0	0	0	0	0	0	0	0	0	0	0	0	0	0	0	0	0	0	0	0	0	0	0	0	0	0
0	0	0	0	0	0	0	0	0	0	0	0	0	0	0	0	0	0	0	0	0	0	0	3	2	1	0	0	3	0	1	0	0	0	1	3	0	0	0	0	0	0	0	0	2	0	0	1	1	1
0	0	0	0	0	0	0	0	1	0	0	0	0	0	0	0	0	0	0	0	0	0	0	0	0	0	0	0	0	0	0	0	0	0	1	0	0	0	0	0	0	2	0	1	0	0	0	0	0	0
0	0	0	0	1	0	0	0	0	0	0	0	0	0	0	0	0	0	0	0	0	0	0	0	0	0	0	0	0	0	1	0	0	0	0	0	0	0	0	0	0	0	0	0	0	0	0	0	0	0
0	0	0	0	0	0	0	0	0	0	0	0	0	0	0	0	0	0	0	0	0	0	0	0	0	0	0	0	0	0	0	0	0	0	0	0	0	0	0	0	0	0	0	0	0	0	0	0	0	0
0	0	0	0	0	0	0	0	0	0	0	0	0	0	0	0	0	0	0	0	1	0	0	0	1	0	0	0	0	0	0	0	1	1	0	0	0	0	0	0	0	1	2	0	0	0	1	0	0	0
0	0	0	0	0	0	0	0	0	0	0	0	0	0	0	0	0	0	0	0	0	0	0	0	0	0	0	0	0	1	0	0	0	0	0	0	0	0	0	0	0	0	0	0	0	0	0	0	0	0
0	0	0	0	0	0	0	0	0	0	0	0	0	0	0	0	0	0	0	0	0	0	0	0	0	0	0	0	0	0	0	0	0	0	0	0	0	0	0	0	0	0	0	0	0	0	0	0	0	0
0	0	0	0	0	0	0	0	0	0	0	0	0	0	0	0	0	0	0	0	1	1	2	1	3	0	6	0	2	0	4	2	9	5	1	1	2	4	0	2	1	1	7	3	4	2	0	0	1	2
0	0	0	0	0	0	0	0	0	0	0	0	0	0	0	0	0	0	0	0	0	0	0	0	0	0	0	0	0	0	0	0	0	0	0	0	0	0	0	0	0	0	0	0	0	0	0	0	0	0
0	0	1	0	1	0	0	0	0	7	0	0	1	1	0	3	0	0	0	0	9	10	3	5	3	10	6	8	1	7	9	5	8	4	10	8	15	7	6	8	4	3	6	1	8	6	5	15	6	1
0	0	0	0	0	0	0	0	0	0	0	0	0	0	0	0	0	0	0	0	0	0	1	0	0	0	0	0	0	0	0	0	1	0	0	0	0	0	0	0	0	0	0	0	0	0	0	0	0	0
0	0	0	0	0	0	0	0	0	0	0	0	0	0	0	0	0	0	0	0	0	1	0	0	0	0	0	1	1	0	0	1	1	0	1	0	0	1	0	0	0	0	1	1	0	0	1	0	0	1
1	1	1	1	1	1	1	1	1	1	1	1	1	1	1	1	1	1	1	1	0	0	5	0	0	0	0	0	1	0	1	4	0	0	1	0	0	5	5	0	0	0	1	0	5	0	1	0	1	0
0	0	0	0	0	0	0	0	0	0	0	0	0	0	0	0	0	0	0	0	1	0	3	1	1	0	9	2	8	0	0	7	8	3	1	0	2	0	1	1	2	8	6	1	4	5	0	3	1	1
0	0	0	0	0	0	0	0	0	0	0	0	0	0	0	0	0	0	0	1	0	0	0	0	0	0	0	0	0	0	0	0	1	0	0	0	0	0	0	0	0	0	0	0	0	0	0	0	0	0
0	0	0	0	0	0	0	0	0	0	0	0	0	1	1	0	0	0	0	1	0	0	1	0	0	0	0	0	0	0	0	0	0	0	0	0	0	0	0	0	0	0	0	0	0	0	0	0	0	0
0	0	0	0	0	0	0	0	0	0	0	0	0	0	0	0	0	0	0	0	0	0	0	0	0	0	0	0	0	0	0	0	0	0	0	1	0	0	0	0	0	0	0	0	0	0	0	0	0	0
0	0	0	0	0	0	0	0	0	0	0	0	0	0	0	0	0	0	0	0	0	0	0	0	0	0	0	0	3	0	0	0	0	0	0	0	0	0	0	0	0	1	0	0	0	0	0	0	0	2
0	0	0	0	0	0	0	0	0	0	0	0	0	0	0	0	0	0	0	0	0	0	0	0	0	0	0	0	0	0	0	0	0	0	0	0	0	0	0	0	0	0	0	0	0	0	0	0	0	0
0	0	0	0	0	0	0	0	0	0	0	0	0	0	0	0	0	0	0	0	0	0	0	0	0	0	0	0	0	0	0	0	0	0	0	0	0	0	0	0	0	0	0	0	0	0	0	0	0	0
0	0	1	5	3	0	0	1	2	1	0	1	0	0	0	0	1	0	1	0	0	0	0	0	1	0	6	1	0	0	1	3	17	0	7	0	0	1	0	1	3	0	0	5	1	3	1	3	0	3
0	0	0	0	0	0	0	0	0	0	0	0	0	0	0	0	0	0	0	0	128	2	0	40	23	3	0	43	3	2	0	2	1	0	0	123	5	1	3	5	2	4	0	3	1	10	10	5	2	10
0	0	0	0	0	0	0	0	0	0	0	0	0	0	0	0	0	0	0	0	0	0	0	0	0	0	0	0	0	0	0	0	0	0	0	0	0	0	0	0	0	0	0	0	0	0	0	0	0	0
7	2	7	3	2	2	3	9	3	2	8	3	4	3	10	5	1	2	2	10	28	31	33	22	12	50	34	35	35	21	56	32	79	100	34	50	56	30	14	27	52	21	61	28	44	52	27	42	47	46
0	0	0	0	0	1	0	0	0	1	1	1	0	0	0	1	0	0	0	0	0	0	0	0	0	0	0	0	0	0	0	0	0	0	0	0	0	0	0	0	0	0	0	0	0	0	0	0	0	0
0	0	0	0	0	0	0	0	0	0	0	0	0	0	0	0	0	0	0	0	0	0	0	0	0	0	0	0	0	0	0	0	0	0	0	0	0	0	0	0	0	0	0	0	0	0	0	0	0	0
0	0	0	0	0	0	0	0	0	0	0	0	0	0	0	0	0	0	0	0	0	0	0	0	0	0	0	0	0	0	0	0	0	0	0	0	0	0	0	0	0	0	0	0	0	0	0	0	0	0
0	0	0	0	0	0	0	0	0	0	0	0	0	0	0	0	0	0	0	0	8	5	7	1	7	9	2	8	8	6	7	3	10	5	7	5	9	7	4	8	9	4	3	6	8	8	8	10	12	3
0	0	0	0	0	0	0	0	0	0	0	0	0	0	0	0	0	0	0	0	0	0	0	0	0	0	0	0	0	0	0	0	1	0	0	0	0	0	0	0	0	0	0	0	0	0	0	0	0	0
0	0	0	0	0	0	0	0	0	0	0	0	0	0	0	0	0	0	0	0	0	0	0	0	0	0	0	0	0	0	0	0	0	0	0	0	0	0	0	0	0	0	0	0	0	0	0	0	0	0
0	0	0	0	0	0	0	0	0	0	0	0	0	0	0	0	0	0	0	0	0	1	0	1	0	2	0	1	0	1	2	0	1	1	0	0	1	2	0	2	0	0	0	0	0	0	1	0	1	1
1	0	2	1	1	0	0	0	1	1	0	1	1	1	0	0	0	0	0	0	0	0	0	0	0	0	0	0	0	0	0	0	0	0	0	0	1	0	0	0	0	0	0	0	0	0	0	0	0	0
0	0	0	0	0	0	0	0	0	0	0	0	0	0	0	1	0	0	0	0	0	0	0	0	0	0	0	0	0	0	0	0	0	0	0	0	0	0	0	0	0	0	0	0	0	0	0	0	0	0
0	0	0	0	0	0	0	0	0	0	0	0	0	0	0	0	0	0	0	0	46	121	101	154	265	445	151	370	97	226	486	211	335	83	559	164	310	260	56	197	294	125	126	206	181	75	383	251	534	144
1	1	1	1	1	118	1	1	1	1	1	1	1	1	1	1	1	1	0	1	0	0	0	0	0	0	0	0	0	0	0	0	1	0	0	0	0	0	0	0	0	0	0	0	0	0	0	0	0	0
0	0	0	0	0	0	0	0	0	0	0	0	0	0	0	0	0	0	0	0	4	28	13	4	10	46	9	23	6	20	68	39	36	16	9	35	30	44	15	28	15	6	19	21	25	56	20	21	40	14
0	1	0	3	1	0	0	0	1	2	0	2	0	0	4	3	0	1	0	2	3	3	5	4	11	3	5	3	8	1	3	1	6	1	7	1	4	5	3	6	3	1	6	1	6	1	3	4	5	5
0	0	0	0	0	0	0	0	0	0	0	0	0	0	0	0	0	0	0	0	0	1	0	0	0	0	1	0	0	0	0	0	0	0	0	0	0	0	0	1	0	0	0	0	0	0	0	0	0	0
0	0	0	0	0	0	0	0	0	0	0	0	0	0	0	0	0	0	0	0	3	4	12	3	4	2	4	1	4	2	0	13	11	7	2	11	4	6	4	5	6	8	10	2	6	2	33	3	8	1
0	0	0	0	0	0	0	0	0	0	0	0	0	0	0	0	0	0	0	0	2	4	4	5	1	8	10	9	10	2	5	14	13	10	6	4	12	8	2	4	9	6	10	7	8	5	8	5	3	14
0	0	0	0	0	0	0	0	0	0	0	0	0	0	0	0	0	0	0	0	0	0	0	0	0	0	0	0	0	0	0	0	0	0	0	0	0	0	0	0	0	0	0	0	0	0	0	0	0	0
0	0	0	0	0	0	0	0	0	0	0	0	0	0	0	0	0	0	0	0	0	0	0	0	0	0	0	0	0	0	0	1	0	0	0	0	0	0	0	0	0	0	0	0	0	0	1	0	0	0
0	0	0	0	0	0	0	0	0	0	0	0	0	0	0	0	0	0	0	0	0	0	0	0	0	0	0	0	0	0	0	0	0	0	0	0	0	0	0	0	0	0	0	0	0	0	0	0	0	0
0	0	0	0	0	0	0	0	0	0	0	0	0	0	0	0	0	0	0	0	21	59	52	27	26	47	25	33	22	29	37	35	58	28	26	31	72	40	18	16	14	21	30	40	47	46	22	10	23	20
0	0	0	0	0	0	0	0	0	0	0	0	0	0	0	0	0	0	0	0	2	1	0	0	0	1	0	0	2	0	2	0	3	0	1	3	1	1	1	2	1	2	6	2	0	1	6	0	3	0
0	0	0	0	0	0	0	0	0	0	0	0	0	0	0	0	0	0	0	0	1	2	2	0	1	3	0	2	4	3	3	2	3	0	2	5	8	2	0	5	1	1	1	4	2	2	5	4	1	2
0	0	0	0	0	0	0	0	0	0	0	0	0	0	0	0	0	0	0	0	4	4	12	0	5	2	5	6	7	0	7	5	13	19	5	3	3	2	3	1	6	0	11	5	6	3	16	4	24	2
0	0	0	0	0	0	0	0	0	0	0	0	0	0	0	0	0	0	0	0	0	0	0	2	0	0	0	0	0	0	0	2	1	0	0	0	0	0	0	1	0	0	0	0	0	1	0	0	0	0
0	0	0	0	0	0	0	0	0	0	0	0	0	0	0	0	0	0	0	0	97	175	240	207	232	271	141	207	204	285	160	153	165	147	386	156	308	257	177	208	121	139	149	155	175	200	130	301	208	246
0	0	0	0	0	0	0	0	0	0	0	0	0	0	0	0	0	0	0	0	0	0	0	0	0	0	0	0	0	0	0	0	1	1	0	0	1	0	0	1	0	0	0	0	0	0	0	0	0	0
3	0	4	17	8	0	8	0	0	1	0	0	13	0	0	8	0	10	6	0	10	7	17	10	15	13	19	13	11	3	7	14	18	6	13	9	12	12	8	7	8	8	9	13	10	14	5	19	9	13
2	4	2	2	2	3	1	3	3	3	2	3	3	2	2	3	4	3	2	1	10	19	11	22	32	25	13	36	17	22	9	11	21	17	20	13	18	30	15	11	15	10	14	13	15	15	21	27	29	17
0	0	0	0	0	0	0	0	0	0	0	0	0	0	0	0	0	0	0	0	0	0	0	0	0	0	0	0	0	0	0	0	0	0	0	0	0	0	0	0	0	0	0	0	0	0	0	0	0	0
3	0	0	0	0	0	0	0	0	0	0	0	0	0	0	0	0	0	0	0	0	0	1	0	0	0	0	0	0	0	0	0	0	0	0	0	0	0	0	0	0	0	0	0	0	0	0	0	0	0
0	0	0	0	0	0	0	0	0	0	0	0	0	0	0	0	0	0	0	0	0	0	0	0	0	0	0	0	0	0	0	0	0	0	0	0	0	0	0	0	0	0	0	0	0	0	0	1	0	0
0	0	0	0	0	0	0	0	0	0	0	0	0	0	0	0	0	0	0	0	0	0	0	0	0	0	0	0	0	0	0	0	0	0	0	0	0	0	0	0	0	0	0	0	0	0	0	0	0	0
0	0	0	0	0	0	0	0	0	0	0	0	0	0	0	1	0	0	0	0	0	0	0	0	0	0	0	0	0	0	0	0	0	0	0	0	0	0	0	0	0	0	0	0	0	0	0	0	0	0
0	0	0	0	0	0	0	0	0	0	0	0	0	0	0	0	0	0	0	0	0	0	0	0	0	0	0	0	0	0	0	0	0	0	0	0	0	0	0	0	0	0	0	0	0	0	0	0	0	0
0	0	0	0	0	0	0	0	0	0	0	0	0	0	0	0	0	0	0	0	0	0	0	0	0	0	0	0	0	0	0	0	0	0	0	0	0	0	0	0	0	0	0	0	0	0	0	0	0	0
0	0	0	0	0	0	0	0	0	0	0	0	0	0	0	0	0	0	0	0	1	0	0	0	0	0	0	1	0	0	0	0	1	0	1	2	0	0	1	0	0	0	0	0	0	0	0	0	0	0
0	0	1	0	1	0	0	0	1	0	0	0	0	0	1	1	1	0	0	1	0	0	0	0	0	4	0	0	0	0	1	1	3	0	0	0	1	0	1	0	0	1	0	0	0	3	0	0	0	0
0	0	1	0	0	0	0	0	0	0	0	0	0	0	0	0	0	0	0	0	0	0	0	0	0	0	0	0	0	0	0	0	0	0	0	0	0	0	0	0	0	0	0	1	0	0	0	0	0	0
0	0	4	0	0	2	0	3	0	5	0	2	4	4	0	0	0	4	0	15	0	0	0	0	0	0	0	0	0	0	0	0	0	0	0	0	0	0	0	0	0	0	0	0	0	0	0	0	0	0
0	0	0	0	0	0	0	0	0	0	0	0	1	0	0	0	0	0	0	0	0	0	0	0	1	0	0	0	0	1	0	0	1	0	0	0	0	0	0	0	0	0	1	0	0	0	0	0	1	0
0	0	0	0	0	0	0	0	0	0	0	0	0	0	0	0	0	0	0	0	0	0	0	0	0	0	0	0	0	0	0	0	0	0	0	0	0	0	0	0	0	0	0	0	0	0	0	0	0	0
1	1	1	1	1	1	1	1	2	1	1	1	1	1	1	1	1	1	1	1	0	0	0	0	0	0	4	0	0	0	0	0	1	0	0	0	0	0	0	0	0	1	4	0	0	1	0	0	0	1
1	1	1	2	1	1	1	1	1	1	1	1	2	1	1	1	1	2	1	1	0	7	1	0	1	1	1	1	0	0	0	6	9	0	1	4	10	6	1	4	0	4	6	0	6	7	1	0	11	4
1	1	1	1	1	1	4	1	1	1	1	1	1	1	1	1	1	1	1	1	0	0	0	0	0	1	0	0	0	0	1	0	1	0	0	1	0	0	0	1	0	0	0	1	0	0	0	0	0	0
0	0	0	0	0	0	0	0	0	0	0	0	0	0	0	0	0	0	0	0	8	0	1	1	3	3	2	1	5	3	1	4	1	2	0	0	2	6	0	3	1	4	1	5	1	0	1	3	2	1
1	1	2	1	1	1	1	1	1	1	1	1	1	1	1	1	0	2	1	1	4	1	4	0	1	0	1	0	6	4	1	0	0	0	0	4	1	0	0	0	1	1	6	0	0	0	7	4	1	0
0	0	0	1	0	0	0	0	0	0	0	0	0	0	1	0	0	0	0	0	0	0	0	0	0	1	0	0	0	0	0	0	0	0	0	0	0	0	0	0	0	0	0	0	0	0	0	0	0	0
0	0	1	0	0	0	0	0	0	0	0	0	1	0	0	1	0	0	0	1	0	1	3	0	1	6	7	0	4	3	1	6	3	0	0	1	5	3	0	0	1	5	4	0	0	4	3	3	0	1
0	0	2	0	0	0	0	0	0	0	0	0	0	0	0	1	0	0	0	0	0	0	0	1	0	0	0	0	0	0	1	0	0	0	0	3	0	0	0	1	1	3	0	0	0	0	0	0	0	0
1	0	0	0	0	0	0	1	0	1	1	0	0	0	0	0	0	0	0	0	0	0	0	0	0	0	0	0	0	0	0	0	0	0	0	0	0	0	0	0	0	0	0	1	0	0	0	0	0	0
0	0	0	0	0	0	0	0	0	0	0	0	0	0	0	0	0	0	0	0	0	0	0	0	0	0	0	0	0	0	0	0	0	0	0	0	0	0	0	0	0	0	0	0	0	0	0	0	0	0
0	0	0	0	0	0	0	0	0	0	0	0	0	0	0	0	0	0	0	0	0	0	0	0	0	0	0	0	0	0	1	1	0	0	0	0	0	0	0	0	0	0	0	0	0	0	0	1	0	2
4	3	1	7	2	2	1	3	3	2	2	3	4	2	2	1	2	1	1	1	0	0	4	6	1	6	0	4	10	5	1	0	4	1	5	9	7	1	4	10	1	5	0	8	1	6	4	7	6	1
1	0	0	0	0	0	2	0	0	0	0	1	1	0	0	0	0	0	1	0	0	0	1	0	3	1	0	0	0	0	0	3	0	0	0	0	0	0	1	0	1	0	1	0	0	0	1	0	0	0
0	0	0	0	0	0	0	0	0	0	0	0	0	0	0	0	0	0	0	0	0	0	0	0	0	0	0	0	0	0	0	0	0	0	0	0	0	0	0	0	0	0	0	0	0	0	0	0	0	0
18	41	43	19	5	25	5	39	17	35	32	29	20	19	31	15	23	18	11	42	100	281	183	201	127	690	170	392	205	307	344	231	365	129	329	267	577	532	213	207	89	136	105	377	330	554	313	262	211	266
0	0	0	0	0	0	0	0	0	0	0	0	0	0	0	0	0	0	0	0	0	2	0	0	1	2	1	3	2	0	4	3	1	2	0	1	0	3	0	0	0	7	2	2	3	1	0	0	2	7
0	0	0	0	0	0	0	0	0	0	0	0	0	0	0	0	0	0	0	0	0	0	0	0	0	0	0	0	0	0	0	0	0	0	0	0	0	0	0	0	0	0	0	0	0	0	0	0	0	0
0	0	0	0	0	0	0	0	0	0	0	0	0	0	0	0	0	0	0	0	4	35	27	13	17	26	8	33	37	31	37	46	41	21	24	19	47	33	17	20	32	19	54	28	23	33	22	23	28	11
0	0	0	0	0	0	0	0	0	0	0	0	0	0	0	0	0	0	0	0	94	276	92	205	184	133	98	147	101	136	121	135	124	232	158	112	245	119	136	145	233	87	77	152	214	94	114	182	98	162
1	31	1	50	1	23	22	1	21	39	37	0	1	1	22	1	0	0	1	36	83	311	205	317	246	386	173	342	209	293	294	264	281	212	560	425	404	458	292	293	297	168	235	286	380	395	319	272	323	295
1	1	1	2	1	1	1	1	1	1	0	0	1	1	0	1	0	1	0	0	0	0	0	0	0	0	0	0	0	0	1	0	0	0	0	0	0	0	0	0	0	0	0	0	0	0	0	0	0	0
0	0	0	0	0	0	0	0	0	0	0	0	0	0	0	0	0	0	0	0	0	0	0	0	0	0	0	0	0	0	0	0	0	0	1	0	0	0	0	0	0	0	0	0	0	1	0	0	0	0
0	0	0	0	0	0	0	0	0	0	0	0	0	0	1	0	0	0	1	0	0	0	0	0	0	0	0	0	0	0	0	0	0	0	0	0	0	0	0	0	0	0	0	0	0	0	0	0	0	0
0	0	1	1	0	1	0	0	0	1	0	1	1	1	1	0	1	1	0	1	0	0	0	0	0	0	0	0	0	0	0	0	0	0	0	0	0	0	0	0	0	0	0	0	0	0	0	0	0	0
0	0	0	0	0	0	0	0	0	0	0	0	0	0	0	0	0	0	0	0	5	18	10	7	17	8	2	7	6	5	9	7	7	7	14	7	10	14	8	14	9	9	7	15	14	13	14	12	9	13
0	1	7	0	0	0	0	0	0	0	0	0	0	0	0	0	0	0	0	0	15	20	13	14	20	26	15	11	14	22	12	17	17	17	23	23	16	16	11	17	13	14	10	21	14	31	17	18	16	18
0	1	0	9	0	0	8	17	8	13	18	0	8	0	0	9	0	0	0	0	10	27	129	8	13	64	45	23	43	22	20	34	38	38	16	16	43	28	9	16	8	40	40	17	26	27	24	12	22	13
2	0	1	1	0	1	1	2	1	1	1	4	0	1	1	1	1	1	2	1	5	10	1	0	1	5	6	8	5	1	6	6	4	8	6	6	13	5	4	1	1	5	4	7	4	5	5	12	9	1
0	0	0	0	0	0	0	0	0	0	0	0	0	0	0	0	0	0	0	0	0	0	0	0	0	0	0	0	0	0	0	0	0	0	0	0	0	0	0	0	0	0	0	0	0	0	0	0	0	0
0	0	0	0	0	0	0	0	0	0	0	0	1	0	0	1	0	0	0	0	0	0	0	0	0	0	0	0	0	0	0	0	0	0	0	0	0	0	0	0	0	0	0	0	0	0	0	0	0	0
0	0	0	0	0	0	0	0	0	0	0	0	0	0	0	0	0	0	0	0	0	0	0	0	1	1	0	0	1	0	1	1	0	0	0	1	4	1	0	1	0	1	0	3	0	0	0	1	1	0
0	0	0	0	0	0	0	0	0	0	0	0	0	0	0	0	0	0	0	0	0	0	0	0	0	0	1	0	0	1	0	0	0	1	1	0	1	0	0	0	0	0	0	0	0	0	0	0	0	0
0	0	0	0	0	0	0	0	0	0	0	0	0	0	0	0	0	0	0	0	0	0	0	0	0	0	0	1	0	0	0	0	0	0	0	0	0	0	0	0	0	0	0	0	1	0	0	0	0	0
0	0	0	0	0	0	0	0	0	0	0	0	0	0	0	0	0	0	0	0	0	0	0	0	0	1	2	2	0	0	0	0	0	1	0	0	0	0	0	0	1	0	0	0	0	0	0	0	0	0
0	0	0	0	0	0	2	0	0	2	0	0	0	0	0	0	0	1	0	0	0	0	0	0	0	0	0	0	0	0	0	0	0	0	0	0	0	0	0	0	0	0	0	0	0	0	0	0	0	0
0	0	0	0	0	0	0	0	0	0	0	0	0	0	0	0	0	0	0	0	0	0	0	3	0	0	0	0	0	0	0	0	0	0	0	0	0	2	0	0	0	0	0	0	0	0	1	1	0	0
0	0	0	0	0	0	0	0	0	0	0	0	0	0	0	0	0	0	0	0	4	6	4	5	8	15	2	8	14	18	16	17	26	9	10	8	33	26	9	23	2	0	6	12	21	25	18	22	22	5
0	0	0	0	0	0	0	0	0	0	0	0	0	0	0	0	0	0	0	0	6	20	18	1	5	12	1	14	4	11	22	29	18	8	4	13	13	8	4	8	3	4	10	7	15	6	19	7	23	5
0	0	0	0	0	0	0	0	0	0	0	0	0	0	0	0	0	0	0	0	2	0	1	0	15	2	3	1	1	1	0	1	2	1	9	2	2	1	3	17	3	0	4	0	6	1	1	7	0	1
0	0	0	0	0	0	0	0	0	0	0	0	0	0	0	0	0	0	0	0	0	0	0	0	0	0	0	0	0	0	0	0	0	0	0	0	0	0	0	0	0	0	0	0	0	0	0	0	0	0
0	0	0	0	0	0	0	0	0	0	0	0	0	0	0	0	0	0	0	0	1	0	0	0	5	0	0	0	0	0	0	1	0	1	0	0	0	1	0	2	1	1	0	0	0	0	1	0	1	0
0	0	0	0	0	1	4	0	0	0	0	0	0	0	0	0	0	0	0	0	0	0	0	0	0	0	0	0	0	0	0	0	0	0	0	0	0	0	0	0	0	0	0	0	0	0	0	0	0	0
0	0	0	0	1	0	0	0	0	0	0	1	0	0	0	1	0	0	0	0	0	0	0	0	0	0	0	0	0	0	0	0	0	0	0	0	0	0	0	0	0	0	0	0	0	0	0	0	0	0
0	0	0	0	0	0	0	0	0	0	0	0	0	0	0	0	0	0	0	0	0	0	0	0	0	0	0	0	0	0	0	0	0	0	0	0	0	0	0	0	0	0	0	0	0	0	0	0	0	0
0	0	0	0	0	0	0	0	0	0	0	0	0	0	0	0	0	0	0	0	0	0	1	0	0	0	0	1	0	0	0	0	0	0	0	0	0	0	0	0	0	0	0	0	0	0	0	0	0	0
0	0	0	0	0	0	0	0	0	0	0	0	0	0	0	0	0	0	0	0	0	0	0	0	0	0	0	0	0	0	0	0	0	0	1	0	0	0	0	0	0	0	0	0	0	0	0	0	0	0
0	0	0	0	0	0	0	0	0	0	0	0	0	0	0	0	0	0	0	0	0	0	0	0	0	0	0	0	0	0	0	0	1	1	1	0	0	0	0	0	0	0	0	0	0	0	1	0	0	0
0	0	0	0	0	0	0	0	0	0	0	0	0	0	0	0	0	0	0	0	0	0	0	0	0	0	1	0	0	0	0	0	0	0	0	1	0	0	0	0	0	0	0	0	0	0	0	0	0	0
0	0	0	0	0	0	0	0	0	0	0	0	0	0	0	0	0	0	0	0	0	0	0	0	0	0	0	0	0	0	0	0	0	0	0	0	0	0	0	0	0	0	0	0	0	0	0	0	0	0
0	0	0	0	0	0	0	0	0	0	0	0	0	0	0	0	0	0	0	0	1	0	0	0	0	0	0	0	0	0	0	0	0	0	1	0	0	0	0	1	0	0	0	1	0	0	1	0	2	0
1	1	1	1	1	1	1	2	1	1	2	1	1	1	2	1	1	1	1	1	0	0	0	0	0	1	0	0	0	0	0	0	0	0	0	0	4	6	0	0	0	1	1	0	0	0	0	0	4	1
12	13	13	7	7	11	11	11	8	13	11	14	8	8	9	8	12	6	8	19	52	88	84	111	99	129	85	100	93	112	85	57	109	107	133	92	153	133	56	72	93	67	51	118	74	94	74	128	78	80
0	0	0	0	0	0	0	0	0	0	0	0	0	0	0	0	0	0	0	0	0	0	0	0	1	0	0	0	0	0	0	0	0	0	0	0	0	0	0	0	0	0	0	0	0	0	0	0	0	0
1	0	1	1	1	1	1	1	1	1	0	1	0	0	1	1	0	0	1	1	0	0	0	0	0	0	0	0	0	0	0	0	0	0	0	0	0	0	0	0	0	0	0	0	0	0	0	0	0	0
0	0	0	0	0	0	0	0	0	0	0	0	0	0	0	0	0	0	0	0	0	2	1	1	1	7	1	1	2	0	3	2	3	3	8	2	1	6	0	1	1	1	1	7	5	3	4	2	4	1
0	0	0	0	0	0	0	0	0	0	0	0	0	0	0	0	0	0	0	0	0	0	0	0	0	0	0	0	0	0	0	0	0	0	0	0	0	0	0	0	0	1	0	0	0	0	0	0	0	0
1	1	1	1	0	1	1	0	1	0	0	1	0	0	0	2	1	0	0	0	3	0	1	3	1	6	0	4	5	4	3	5	0	4	1	7	6	7	1	7	6	3	1	4	6	8	6	1	4	3
0	0	0	0	0	0	0	0	0	0	0	0	0	0	0	0	0	0	0	0	0	0	0	0	0	0	0	0	0	0	0	0	0	0	0	0	0	0	0	0	0	0	0	0	0	0	0	0	0	0
0	53	18	54	32	55	12	41	35	21	44	52	8	25	0	0	36	0	21	10	0	0	0	0	0	0	0	0	0	0	0	0	0	0	0	0	0	0	0	0	0	0	0	0	0	0	0	0	0	0
1	6	1	3	0	2	2	2	4	6	1	4	0	0	0	1	2	0	0	1	0	4	0	6	0	10	1	6	1	1	1	7	8	1	6	12	1	7	1	1	7	3	5	6	10	12	1	7	5	1
0	0	2	0	0	0	0	0	0	0	1	0	2	1	0	0	0	0	0	0	0	1	0	0	0	0	1	0	0	3	1	3	3	0	0	0	1	1	1	4	0	0	0	0	0	0	0	3	3	5
1	1	1	1	1	1	1	1	1	1	1	1	1	1	1	1	1	1	1	1	0	0	0	0	0	0	0	0	0	0	0	0	0	0	0	0	0	1	0	0	0	0	0	1	0	0	0	0	0	0
0	0	0	0	0	0	0	0	0	0	0	0	1	0	0	0	0	0	0	0	0	0	0	0	0	0	0	0	0	0	0	0	0	0	0	0	0	0	0	0	0	0	0	0	0	0	0	0	0	0
0	0	0	0	0	0	0	0	0	0	0	0	0	0	0	0	0	0	0	0	0	0	0	0	0	0	0	0	0	0	0	0	0	0	0	0	0	0	0	0	0	0	0	0	0	0	0	0	0	0
0	0	0	0	0	0	0	0	0	0	0	0	0	0	0	0	0	0	0	0	0	0	0	0	0	0	0	0	0	0	0	0	0	0	0	0	0	0	0	0	0	0	0	0	0	0	0	0	0	0
0	0	0	0	0	0	0	0	0	0	0	0	0	0	0	0	0	0	0	0	0	0	0	0	0	0	0	0	0	0	0	0	0	0	0	0	0	0	0	0	0	0	0	0	0	0	0	0	0	0
0	0	0	0	0	1	0	0	0	0	0	3	3	1	0	0	0	1	2	0	0	0	0	0	0	0	0	0	0	0	0	0	0	0	0	0	0	0	0	0	0	0	0	0	0	0	0	0	0	0
0	0	0	0	0	0	0	0	0	0	0	0	0	0	0	0	0	0	0	0	0	0	0	0	0	0	0	0	0	0	0	0	1	0	0	0	0	0	0	0	0	0	0	0	0	0	0	0	0	0
0	0	0	0	0	0	8	0	0	1	0	0	0	0	0	0	0	0	0	1	0	0	0	0	0	0	0	0	0	0	0	0	0	0	0	1	0	0	0	0	0	0	0	0	0	1	0	0	0	0
0	0	0	0	0	0	0	0	0	0	0	0	0	0	0	0	0	0	0	0	0	0	0	0	0	0	0	0	0	0	0	0	0	0	0	0	0	0	0	0	0	0	0	0	0	0	0	0	0	0
0	0	0	0	0	0	0	0	0	0	0	0	0	0	0	0	0	0	0	0	0	0	0	0	0	0	0	0	0	0	0	0	0	0	0	0	0	0	0	0	0	0	0	0	0	0	0	0	0	0
0	0	0	0	0	0	0	0	0	0	0	0	0	0	0	0	0	0	0	1	0	0	0	0	0	0	0	0	1	0	0	0	0	0	0	0	0	0	0	0	0	0	0	0	0	0	0	0	0	0
0	0	0	0	0	0	0	0	0	0	0	0	0	0	0	1	0	0	0	0	0	0	3	0	0	0	0	0	0	0	0	0	0	0	0	0	0	0	0	0	0	0	0	0	0	0	0	0	0	0
1	5	3	0	1	3	1	0	6	5	8	1	5	3	6	0	0	0	1	9	14	24	16	17	16	24	20	21	14	17	17	22	29	16	27	27	31	18	15	22	10	9	6	20	19	27	12	26	16	8
0	0	0	0	0	0	0	0	0	0	0	0	0	0	0	0	0	0	0	0	0	0	1	0	0	0	0	0	0	0	1	1	2	2	0	0	0	0	0	0	0	0	0	0	0	0	3	0	0	0
0	0	0	0	0	0	0	0	0	0	0	0	0	0	0	0	0	0	0	0	8	20	7	15	15	21	7	14	9	12	19	12	42	12	30	19	18	16	20	9	12	11	15	17	17	15	19	22	18	14
0	0	0	0	0	0	0	0	0	0	0	0	0	0	0	0	0	0	0	0	0	0	0	0	0	0	1	0	0	0	0	0	0	0	0	1	1	0	0	0	0	0	0	1	0	0	0	0	0	0
0	0	0	0	0	0	0	0	0	0	0	0	0	0	0	0	0	0	0	0	3	4	4	5	2	11	2	6	2	1	8	7	9	3	4	5	3	3	2	4	0	1	7	2	3	2	8	3	1	3
0	0	0	0	0	0	0	0	0	0	0	0	0	0	0	0	0	0	0	0	0	1	0	1	0	0	3	1	2	1	0	2	0	0	0	1	0	2	0	0	1	1	0	0	4	0	1	0	1	0
0	0	0	0	0	0	1	0	0	0	1	0	0	0	1	0	0	1	0	0	0	0	0	0	0	0	0	0	0	0	0	0	0	0	0	0	1	0	0	0	0	0	0	0	0	0	0	0	0	0
0	0	0	0	0	0	0	0	0	0	0	0	0	0	0	0	0	0	0	0	1	0	2	0	0	0	0	1	0	0	0	0	0	0	0	1	0	0	0	0	0	0	0	0	0	0	0	0	1	0
0	0	0	0	0	0	0	0	0	0	0	0	0	0	0	0	0	0	0	0	25	32	46	25	27	21	10	53	16	21	41	12	43	84	24	32	54	18	16	26	12	15	12	30	7	51	27	27	37	14
0	0	0	0	0	0	0	0	0	0	0	0	0	0	0	0	0	0	0	0	2	2	3	6	2	10	3	9	4	2	5	3	9	6	4	1	6	7	3	4	2	3	8	2	14	7	6	5	1	1
0	1	2	1	1	1	1	0	0	0	1	0	1	1	1	1	0	1	1	1	0	0	0	0	0	0	0	0	0	0	0	0	0	0	0	0	0	0	0	0	0	0	0	0	1	0	0	0	0	0
0	12	1	0	9	1	1	9	8	0	12	14	0	1	0	0	9	1	11	23	65	73	70	41	129	76	88	60	76	70	78	76	106	50	124	113	105	77	82	86	51	44	93	90	57	103	66	165	51	70
0	0	0	0	0	0	0	0	0	0	0	0	0	0	0	0	0	0	0	0	0	0	8	2	6	2	8	10	10	9	8	2	9	8	6	19	9	10	3	20	11	7	4	23	15	30	3	14	1	16
0	0	0	0	0	0	0	0	0	0	0	0	0	0	0	0	0	0	0	0	0	0	0	0	0	0	0	0	2	1	3	0	2	1	3	1	1	0	0	3	1	1	0	1	1	8	0	1	0	0
0	0	0	0	0	0	0	0	0	0	0	0	0	0	0	0	0	0	0	0	0	0	0	0	0	0	0	0	0	0	0	0	0	0	0	0	0	0	0	0	0	1	0	0	0	0	0	0	0	0
0	0	0	0	0	0	0	0	0	0	0	0	0	0	0	0	0	0	0	0	0	0	0	0	0	0	0	1	0	0	0	0	0	0	0	0	0	0	0	0	0	0	1	0	0	0	0	1	2	0
0	0	1	0	0	0	0	0	0	0	1	0	1	0	0	1	0	1	0	0	0	0	1	1	0	0	0	3	0	0	0	0	0	0	0	0	0	0	0	0	0	0	0	0	1	0	1	0	0	0
0	1	1	0	0	0	1	0	0	0	0	0	1	0	1	0	0	0	0	1	0	0	0	0	0	0	0	0	3	0	0	0	0	0	0	0	0	0	0	1	1	0	0	0	4	0	0	0	0	0
0	0	0	0	0	0	0	0	0	0	0	0	0	0	0	0	0	0	0	0	3	35	25	8	12	27	7	20	12	13	25	27	35	30	10	13	56	50	22	23	9	7	27	26	39	11	44	46	38	10
3	3	3	1	2	1	1	2	0	1	1	2	2	1	1	2	1	2	0	3	1	10	22	12	7	21	0	4	7	10	7	8	18	20	9	7	17	22	14	17	9	8	8	15	33	24	7	12	17	7
1	1	1	1	0	0	1	2	1	1	1	1	1	1	0	1	1	1	1	1	0	0	0	0	0	0	0	0	0	0	1	0	0	0	0	0	0	1	0	0	0	0	1	1	0	0	0	1	0	0
0	0	0	1	0	0	0	0	0	0	0	0	1	0	0	1	1	0	0	0	0	0	0	0	1	0	0	0	0	0	0	0	0	0	0	0	0	0	0	0	0	0	0	0	0	0	0	1	0	0
0	0	0	0	0	0	0	0	0	0	0	0	0	0	0	0	0	0	0	0	4	2	13	6	2	5	2	3	4	4	1	7	18	17	5	3	3	3	5	3	1	3	2	1	2	4	8	8	9	2
0	0	0	0	0	0	0	0	0	0	0	0	0	0	0	0	0	0	0	0	2	3	2	3	1	1	2	0	2	1	3	1	2	2	7	1	5	3	1	1	0	2	1	0	2	1	1	2	0	4
0	0	0	0	0	0	0	0	0	0	0	0	0	0	0	0	0	0	0	0	0	0	0	0	0	0	0	0	0	0	0	0	0	0	0	0	0	0	0	0	0	0	0	0	0	0	0	0	0	0
0	0	0	0	0	1	1	1	1	1	0	0	0	1	0	1	0	0	0	3	0	0	0	0	0	0	0	1	0	0	0	0	0	0	0	0	0	0	0	1	0	0	0	0	0	0	0	0	0	0
0	0	0	0	0	0	0	0	0	0	0	0	0	0	0	0	0	0	0	0	1	3	1	1	2	2	1	2	0	1	5	2	4	2	2	2	1	1	2	1	0	3	0	2	0	4	0	3	3	1
5	9	5	9	4	4	3	6	5	7	4	5	4	10	6	3	8	4	1	3	31	107	39	105	65	128	42	103	53	57	75	36	81	58	148	95	75	94	53	66	61	47	56	71	82	105	72	108	50	85
3	3	1	4	3	3	3	4	5	5	3	2	5	3	2	4	1	4	2	3	5	69	52	31	37	70	20	62	42	31	75	42	66	49	31	46	41	40	17	52	19	25	45	52	44	42	65	39	48	25
0	0	0	0	0	0	0	0	0	0	0	0	0	0	0	0	0	0	0	0	2	8	9	5	9	7	3	9	10	7	14	10	16	10	6	15	12	7	7	4	3	5	7	6	7	6	10	9	10	5
1	2	1	1	1	1	1	1	2	2	1	1	1	1	3	1	2	1	1	1	0	4	0	4	5	1	4	4	1	0	9	1	10	5	6	1	11	5	1	4	0	1	9	7	1	4	0	5	4	0
1	2	1	0	1	1	0	1	1	1	1	2	1	2	1	1	1	1	1	1	0	4	6	1	0	4	0	5	5	1	7	5	4	1	1	4	4	6	0	3	0	3	0	6	0	5	1	6	5	1
0	0	0	0	0	0	0	0	0	0	0	0	0	0	0	0	0	0	0	0	0	1	0	0	0	0	0	0	2	0	1	1	1	3	0	0	0	0	0	2	1	0	1	1	2	1	2	1	0	1
0	0	0	0	0	0	0	0	0	0	0	0	0	0	0	0	0	0	0	0	0	0	0	0	0	0	0	0	0	0	0	0	0	0	0	0	0	0	0	0	0	0	0	0	0	0	0	0	0	0
1	1	1	0	1	1	2	0	1	1	1	1	1	1	1	1	1	0	1	1	0	0	0	0	0	0	0	0	0	0	0	0	1	0	0	0	0	1	0	0	0	1	0	0	0	0	0	0	0	0
0	0	1	1	0	0	0	0	0	0	0	0	0	0	0	0	0	0	0	0	0	0	0	0	0	0	0	0	0	0	0	0	0	0	0	0	0	0	0	0	0	0	0	0	0	1	0	0	0	0
1	3	2	1	1	1	1	1	1	1	1	3	2	1	1	1	1	1	0	0	5	4	1	0	0	5	0	4	3	1	1	5	6	3	6	1	1	4	1	1	1	1	6	4	1	1	4	4	1	0
3	4	1	2	4	6	2	0	1	2	4	6	1	2	0	5	3	2	2	1	15	51	46	13	25	43	10	52	25	25	57	61	43	37	30	34	86	43	22	39	23	11	37	25	40	53	46	51	54	25
0	0	0	0	0	0	0	0	0	0	0	0	0	0	0	0	0	0	0	0	162	357	251	506	282	262	215	344	255	298	238	134	382	264	606	244	383	389	204	264	304	162	146	309	387	387	331	315	381	257
0	0	0	0	0	0	0	0	0	0	0	0	0	0	0	0	0	0	0	0	0	3	6	1	2	5	2	4	3	3	5	1	1	2	6	3	1	3	3	5	1	5	6	6	4	5	5	11	3	2
0	0	0	0	0	0	1	0	0	0	0	0	0	0	0	0	0	0	0	0	0	0	0	0	0	0	0	0	0	0	0	0	0	0	0	0	0	0	0	10	0	0	0	0	1	0	0	1	0	0
1	1	1	1	1	1	1	2	1	1	1	1	1	1	1	1	1	1	1	1	0	0	4	0	0	1	0	0	0	0	0	4	0	0	0	1	0	0	0	0	1	1	1	0	0	0	4	0	0	0
0	0	0	0	0	0	0	0	0	0	0	0	0	0	0	0	0	0	0	1	0	4	1	0	0	4	0	2	0	0	5	3	2	3	1	0	2	0	0	3	0	2	0	1	2	2	0	2	6	0
0	0	0	0	0	1	0	0	0	0	0	0	0	0	0	0	0	0	0	0	9	24	14	10	9	28	8	23	8	19	31	16	22	17	12	21	30	13	8	16	11	10	9	22	21	33	16	19	29	10
0	0	0	0	0	0	0	0	0	0	0	0	0	0	0	0	0	0	0	0	135	42	78	87	80	106	69	47	159	144	57	40	66	44	88	69	97	48	88	138	101	186	66	77	49	37	61	71	82	67
7	7	13	9	8	4	13	12	6	13	3	3	7	6	9	9	13	5	1	9	43	215	103	119	56	186	59	176	57	76	40	76	200	130	206	98	248	123	53	66	82	56	107	173	151	179	109	111	79	75
2	4	2	3	2	4	4	3	3	5	4	2	2	5	3	4	4	2	3	4	6	24	38	15	11	58	16	33	47	24	47	23	47	34	29	18	40	40	25	34	10	12	20	30	22	45	20	28	24	15
0	0	0	0	0	0	0	0	0	0	0	0	0	0	0	0	0	0	0	0	0	0	0	0	0	0	0	0	0	0	0	0	0	0	0	0	0	1	1	0	0	0	0	0	0	0	0	0	0	0
8	2	2	1	6	2	6	4	4	6	1	2	13	1	3	5	1	11	2	3	9	9	20	6	6	23	18	27	20	10	26	26	125	12	14	13	34	18	5	12	16	11	18	19	13	20	12	11	15	9
0	0	0	0	0	0	0	0	0	0	0	0	0	0	0	0	0	0	0	0	2	9	20	8	1	11	5	17	2	2	8	26	23	12	7	13	5	5	5	2	9	6	10	6	6	26	14	10	4	8
0	0	0	0	0	0	0	0	0	0	0	0	0	0	0	1	0	0	0	0	0	0	1	1	1	1	0	1	1	0	0	2	0	0	2	0	0	0	2	1	1	0	3	3	0	0	4	2	4	1
0	0	0	0	0	0	0	0	0	0	0	0	0	0	0	0	0	0	0	0	0	0	1	0	0	0	0	0	0	0	0	0	0	0	0	0	0	0	0	0	0	0	1	0	1	0	0	0	0	0
0	1	0	16	0	16	1	1	0	0	0	1	0	11	15	0	0	0	14	0	21	45	63	56	21	19	13	33	18	26	24	25	67	94	29	29	40	52	22	38	37	23	30	23	38	29	45	53	115	17
0	0	0	0	0	0	0	1	0	0	0	0	1	0	0	0	1	0	0	0	0	1	0	0	0	0	1	0	0	0	0	0	0	0	0	0	0	0	0	0	0	0	0	0	0	0	0	0	0	0
2	0	0	1	0	1	1	1	0	1	0	1	1	1	1	2	1	0	1	1	1	0	0	0	1	5	3	0	4	3	0	3	0	0	1	1	0	1	0	0	1	3	4	0	0	1	1	0	7	3
0	0	0	0	0	0	0	0	0	0	0	0	0	0	0	0	0	0	0	0	0	0	0	0	0	0	0	0	0	0	0	0	0	0	0	0	0	0	0	0	0	0	0	0	0	0	0	0	0	0
0	0	0	0	0	0	0	0	0	0	0	0	0	0	0	0	0	0	0	0	0	0	0	0	0	0	0	0	0	0	0	1	0	1	0	0	0	0	0	1	0	0	0	0	0	0	0	1	0	0
0	0	0	0	0	0	0	0	0	0	0	0	0	0	0	0	0	0	0	0	0	0	0	0	0	0	0	0	0	0	0	0	0	0	0	0	0	0	0	0	0	0	0	0	0	0	0	0	0	0
0	0	0	0	0	0	0	0	0	0	0	0	0	0	0	0	1	0	0	0	5	13	9	11	9	13	6	15	5	14	12	10	15	11	8	11	15	17	12	9	10	8	4	9	16	9	13	15	19	9
5	7	3	3	10	0	3	7	11	3	10	6	7	4	14	7	6	7	6	2	0	0	0	0	0	0	0	0	0	0	0	0	0	0	0	0	0	0	0	0	0	0	0	0	0	0	0	0	0	0
1	1	1	1	1	2	1	1	2	1	1	0	0	1	0	0	1	1	1	3	0	7	1	4	0	1	1	4	0	1	4	6	0	6	4	4	13	6	5	4	1	1	5	1	5	1	6	1	4	0
3	0	0	2	0	0	0	1	1	0	1	1	2	0	1	1	0	2	1	0	0	0	0	0	0	0	0	4	3	0	3	1	0	3	1	1	1	1	1	0	0	3	3	0	1	4	1	0	0	0
1	1	1	1	1	1	1	1	2	1	1	1	1	1	1	1	1	1	1	1	0	0	0	0	0	5	0	0	0	0	0	0	0	0	0	0	0	0	0	1	0	0	0	0	0	0	1	0	0	0
1	1	1	1	1	1	1	1	2	1	1	1	1	1	1	1	1	1	1	1	0	0	0	0	0	0	0	1	0	1	0	1	22	13	1	0	0	1	0	1	0	1	0	1	0	0	11	0	0	0
1	2	1	1	0	0	1	0	0	1	1	1	2	1	0	1	1	0	1	1	0	0	6	1	0	0	0	0	0	1	1	3	4	1	0	0	4	1	0	0	0	1	4	0	5	0	0	1	0	0
0	0	0	0	0	0	0	0	0	0	0	0	0	0	0	0	0	0	0	0	0	0	0	0	0	0	0	0	0	0	0	0	0	0	0	0	0	0	0	0	0	0	0	0	0	0	0	0	0	0
1	0	0	2	1	1	0	1	1	0	0	0	0	1	0	0	1	1	0	0	0	0	1	0	0	0	1	1	4	1	1	3	0	1	0	3	3	1	1	1	0	0	1	0	3	1	1	1	0	0
0	0	0	0	0	0	0	0	0	0	0	0	0	0	0	0	0	0	0	0	0	7	2	4	10	6	2	2	6	2	2	1	4	2	3	4	0	1	1	3	3	0	5	4	2	3	4	4	2	3
1	1	0	1	0	0	0	0	0	0	0	0	0	0	0	0	0	0	0	0	0	0	1	0	0	0	0	0	0	0	0	0	0	0	0	0	0	0	0	0	0	0	0	0	0	0	0	0	0	0
0	0	0	0	1	1	0	0	0	0	0	0	0	0	0	0	0	0	0	0	0	0	0	0	0	0	0	0	0	0	0	0	0	1	0	0	0	0	0	0	0	0	0	0	0	0	0	0	0	0
1	3	2	1	6	2	1	1	1	2	1	1	1	1	1	2	1	1	1	1	1	0	8	1	1	0	0	5	1	0	4	4	20	6	10	5	6	8	4	0	4	0	1	1	6	5	0	1	1	5
0	0	0	0	0	0	0	0	0	0	0	0	0	0	0	0	0	0	0	0	0	0	0	0	0	0	0	0	0	0	0	0	0	0	0	0	0	0	0	0	0	0	0	0	0	0	0	0	0	0
1	0	0	0	0	0	0	1	0	0	1	0	0	1	1	1	0	5	0	1	11	45	21	26	23	30	12	44	24	23	28	27	27	38	17	21	31	15	8	24	16	8	8	28	15	28	20	27	32	22
1	1	1	1	1	1	1	1	1	1	1	1	1	1	1	1	1	1	0	1	0	0	0	0	0	6	0	0	0	0	4	0	1	0	0	0	0	4	0	1	0	0	0	1	1	6	0	0	0	0
0	0	0	0	0	0	0	0	0	0	0	0	0	0	0	0	0	0	0	0	8	3	11	4	5	22	11	12	10	5	17	3	10	3	8	4	8	11	7	9	6	5	3	13	7	19	5	13	9	5
1	0	5	3	0	2	2	1	2	0	6	4	6	0	0	1	1	3	0	1	0	0	0	0	0	0	0	0	0	0	0	0	0	0	0	0	0	0	0	0	0	0	0	0	0	0	0	0	0	0
0	0	0	0	0	0	0	0	0	0	0	0	0	0	0	0	0	0	0	0	0	0	0	0	0	1	0	0	0	1	0	0	0	0	0	1	0	0	0	0	0	0	0	0	0	0	0	0	0	0
0	0	0	0	0	0	0	0	0	0	0	0	0	0	0	0	0	0	0	0	36	35	131	21	67	64	56	56	24	38	60	56	88	48	64	36	54	53	63	35	22	49	43	44	41	48	90	63	75	63
1	0	0	1	0	1	0	1	0	1	0	0	1	0	0	0	1	1	0	0	0	1	1	1	1	3	1	1	3	0	3	1	11	3	3	3	0	3	1	1	3	1	0	3	1	3	4	4	0	1
0	0	0	0	0	0	0	0	0	0	0	0	0	0	0	0	1	0	0	0	5	16	14	14	13	24	10	7	18	7	13	19	24	15	32	25	19	11	10	14	18	10	33	22	26	16	19	15	19	19
0	0	0	0	0	0	1	0	0	0	0	0	0	0	0	0	0	0	0	0	0	0	0	0	0	0	0	0	0	0	0	0	0	0	0	0	0	0	0	0	0	0	0	0	0	0	0	0	0	0
1	2	1	1	1	1	1	1	2	1	1	1	1	1	1	1	1	1	0	1	0	5	0	0	0	0	1	0	4	1	0	0	0	1	0	5	0	0	0	0	0	0	1	0	0	0	4	8	5	4
0	0	1	0	1	1	0	0	1	1	0	0	1	0	1	1	0	1	1	0	0	0	0	1	0	0	0	0	0	0	0	1	4	0	0	0	0	0	0	0	0	0	0	0	0	0	0	0	0	0
0	0	0	0	0	0	0	0	0	0	0	0	0	0	0	0	0	0	0	0	9	3	11	6	6	9	11	15	3	3	8	6	17	8	10	14	17	13	1	2	2	3	5	14	11	13	12	10	11	8
1	1	1	1	1	1	1	1	1	1	1	1	1	1	1	1	1	1	1	1	0	1	0	1	1	0	0	1	4	1	6	0	1	0	0	0	0	4	1	0	0	0	1	1	1	4	0	0	0	0
0	0	0	0	0	0	0	0	0	0	0	0	0	0	0	0	0	0	0	0	0	0	0	0	0	1	0	0	0	0	0	0	0	0	0	0	0	1	0	0	0	0	0	0	0	0	0	0	0	0
0	0	0	0	0	0	0	0	0	0	0	0	0	0	0	0	0	0	0	0	0	0	0	0	0	0	0	0	0	0	0	0	0	0	0	0	0	0	0	0	0	0	0	0	0	0	0	0	0	0
0	0	0	0	0	0	0	0	0	0	0	0	0	0	0	0	0	0	0	0	0	0	0	0	0	0	0	1	2	0	0	1	0	0	0	2	0	0	1	0	0	0	0	0	0	1	0	0	0	0
0	0	0	0	0	0	0	0	0	0	0	0	0	0	0	0	0	0	0	0	0	2	1	1	1	0	2	0	1	0	0	0	1	1	9	0	0	0	0	1	0	3	0	0	0	1	0	4	0	1
0	0	0	0	0	0	0	0	0	0	0	0	0	0	0	0	0	0	0	0	64	64	80	114	85	53	48	51	66	65	37	54	84	107	94	56	65	43	31	85	40	42	52	41	46	30	94	145	180	42
1	1	1	1	1	1	1	1	1	1	1	1	0	1	1	1	0	1	1	1	0	0	0	0	0	0	0	1	0	1	0	0	6	1	0	0	0	0	0	0	0	0	1	0	0	1	0	0	0	0
0	0	0	0	0	0	0	0	0	0	0	0	0	0	0	0	0	0	0	0	0	0	0	0	0	0	0	0	0	0	0	0	0	0	0	0	0	0	0	0	0	0	0	0	0	0	0	0	0	0
0	0	0	0	0	0	0	0	0	0	0	0	0	0	0	0	0	0	0	0	18	71	56	32	44	68	34	58	46	44	46	57	66	31	41	51	66	47	32	49	17	35	23	44	47	30	63	48	57	45
1	3	3	1	1	1	1	3	1	1	1	1	1	2	2	2	5	2	1	2	5	15	18	7	14	14	0	15	10	7	11	11	16	19	17	11	16	7	9	16	8	7	16	10	12	12	25	15	18	6
0	0	0	0	0	0	0	0	0	0	0	0	0	0	0	0	0	0	0	0	0	0	0	0	0	0	0	0	0	0	0	0	2	0	0	0	0	0	0	1	0	0	0	0	0	0	0	0	1	0
0	0	0	0	0	1	0	0	0	0	0	0	0	0	0	0	0	0	0	0	1	7	3	8	6	11	3	1	11	5	3	3	9	4	5	6	9	16	1	12	4	0	6	13	7	5	5	9	0	6
0	0	0	0	0	0	0	0	0	0	0	0	0	0	0	0	0	0	0	0	17	23	31	18	18	34	11	26	15	31	33	31	31	29	30	34	43	48	31	41	20	15	42	36	31	44	35	39	47	30
0	2	0	0	0	0	0	0	0	0	0	0	0	0	0	1	0	0	0	1	0	0	0	0	0	0	0	0	0	0	0	0	0	0	0	0	0	0	0	0	0	0	0	0	0	0	0	0	0	0
0	0	0	0	0	0	0	0	0	0	0	0	0	0	0	0	0	0	0	0	0	0	0	0	0	0	0	0	0	0	0	0	0	0	0	0	0	0	0	0	0	0	0	0	0	0	0	0	0	0
0	0	0	0	0	0	0	0	0	0	0	0	0	0	0	0	0	0	0	0	0	0	0	0	0	1	0	0	0	0	0	0	0	2	1	1	0	0	0	0	0	2	0	0	0	0	0	0	0	0
1	1	1	1	1	1	1	1	1	1	1	1	1	1	1	1	1	1	1	1	0	0	0	0	0	0	0	0	1	0	0	1	0	0	0	0	1	0	0	0	0	0	1	0	1	0	0	0	0	6
0	0	0	0	0	0	1	0	0	1	1	0	1	0	0	0	0	0	2	0	0	1	0	1	1	1	1	0	1	0	0	0	4	4	1	0	0	0	3	0	0	0	4	3	1	1	0	1	0	4
1	2	1	1	1	1	1	2	3	2	1	2	1	2	2	1	2	2	1	2	1	0	1	0	0	7	6	9	6	4	4	0	4	7	6	9	6	1	1	6	4	4	1	1	4	4	0	7	7	6
28	0	7	13	7	21	11	13	13	16	20	7	12	0	10	4	4	7	2	18	0	0	0	0	0	0	0	0	0	0	0	0	0	0	0	0	0	0	0	0	0	0	0	0	0	0	0	0	0	0
0	0	0	0	0	0	0	0	0	0	0	0	0	0	0	0	0	0	0	0	0	0	0	0	0	0	0	0	0	0	0	0	0	0	0	0	0	0	0	0	0	0	0	0	0	0	0	0	0	0
0	0	0	0	0	0	0	0	0	0	0	0	0	0	0	0	0	0	0	0	40	15	18	0	3	3	30	4	6	2	48	0	40	21	14	35	36	5	8	7	3	35	9	31	48	7	22	98	5	15
0	0	0	0	0	0	0	0	0	0	0	0	0	0	0	0	0	0	0	0	0	0	1	0	0	0	0	0	0	0	0	2	1	0	0	0	2	0	0	0	1	0	0	2	0	0	0	0	0	1
0	0	0	0	0	0	0	0	0	0	0	0	0	0	0	0	0	0	0	0	0	0	0	0	0	0	0	0	0	0	0	0	0	0	0	0	0	0	0	0	0	0	0	0	0	0	0	0	0	0
0	0	0	0	0	0	0	0	0	0	0	0	0	0	0	0	0	0	0	0	0	0	0	0	0	0	0	0	1	0	0	0	0	2	0	0	0	0	0	0	0	0	1	0	0	0	0	0	1	0
0	0	0	0	0	0	0	0	0	0	0	0	0	0	0	0	0	0	0	0	3	0	0	0	3	1	0	4	0	0	2	3	5	0	0	0	1	1	4	0	3	0	2	0	2	2	2	1	1	3
0	1	0	1	0	0	0	0	0	0	1	0	0	0	0	0	1	0	0	0	0	0	0	0	0	0	0	1	0	0	0	0	0	0	0	0	0	0	0	0	0	0	0	0	0	0	0	0	0	0
0	0	0	0	0	0	0	0	0	0	0	0	0	0	0	0	0	0	0	0	0	0	0	0	0	0	0	0	0	0	0	0	0	0	0	0	0	0	0	0	0	0	0	0	0	0	0	0	0	0
1	1	1	1	1	1	1	1	1	1	1	1	1	1	1	1	1	1	1	1	0	0	0	0	0	0	0	0	0	0	0	0	0	0	0	0	0	0	0	0	0	0	0	0	0	0	0	0	1	0
0	1	1	0	11	0	21	1	10	1	1	0	1	1	10	14	1	1	1	14	30	110	82	100	102	135	71	100	99	88	91	82	103	106	95	84	134	215	65	113	82	41	75	105	131	135	120	86	116	99
1	3	3	5	8	0	4	0	0	1	1	0	0	1	0	1	0	0	4	3	0	3	11	1	0	15	4	1	5	7	3	3	9	3	1	6	4	1	0	0	3	11	6	13	6	4	1	4	7	3
0	0	0	0	1	0	1	0	1	1	0	0	1	1	0	5	0	0	0	0	0	1	0	0	0	3	3	1	0	0	0	0	3	3	1	1	1	0	0	0	0	0	1	4	3	3	1	0	1	3
1	1	1	1	1	25	1	1	1	1	1	1	1	1	1	1	1	1	0	1	0	4	0	4	1	1	0	7	1	0	12	9	9	7	5	1	10	1	1	4	1	0	6	0	7	0	0	10	4	0
0	0	1	0	0	0	0	0	0	0	0	0	0	0	0	0	0	0	0	0	4	0	0	0	1	0	0	0	2	1	1	0	3	1	0	0	0	0	1	1	0	2	1	2	2	1	0	0	3	0
1	0	0	0	0	0	0	0	0	1	0	2	1	0	0	0	1	0	0	0	5	6	1	1	3	7	3	3	0	0	4	1	0	3	3	1	0	0	4	0	3	1	4	1	1	0	5	1	0	1
0	0	0	0	0	0	0	0	0	0	0	0	0	0	0	0	0	0	0	0	4	4	3	4	0	2	2	6	3	2	2	1	1	0	7	1	2	3	1	2	0	1	3	1	3	1	2	2	3	0
0	0	1	0	0	0	0	4	0	0	0	0	1	0	0	4	1	0	3	0	12	12	6	14	11	22	9	18	9	14	4	9	11	11	19	18	22	10	15	5	16	5	6	22	19	8	11	7	8	15
0	0	0	0	0	0	0	0	0	0	0	0	0	0	0	0	0	0	0	0	0	0	0	0	0	0	0	0	0	0	0	0	0	0	0	0	0	0	0	0	0	0	0	0	0	0	0	0	0	0
5	4	0	10	4	4	3	5	3	4	8	1	5	2	3	4	1	2	2	3	10	17	22	21	13	13	24	22	9	22	16	16	46	36	20	29	16	20	11	18	9	6	13	22	14	17	23	27	45	24
0	0	0	0	0	0	0	0	0	0	0	0	0	0	0	0	0	0	0	0	132	300	295	299	296	404	213	403	276	271	370	222	484	332	374	368	418	293	248	346	193	172	152	314	372	410	377	409	374	268
0	0	0	0	0	0	0	0	0	0	0	0	0	0	0	0	0	0	0	0	0	1	0	1	0	4	0	3	3	3	3	1	4	1	1	2	4	3	3	1	0	3	1	0	1	4	0	3	3	0
1	1	1	2	0	1	1	1	1	1	1	1	1	1	1	1	1	1	1	1	0	0	0	0	0	1	0	0	0	0	1	1	0	0	0	0	4	0	0	0	0	0	0	1	3	0	0	0	0	0
0	0	0	0	0	0	0	0	0	0	0	0	0	0	0	0	0	0	0	0	0	0	0	0	0	0	0	0	0	0	0	0	0	0	0	0	0	0	0	0	0	0	0	0	0	0	0	0	0	0
0	0	0	0	0	0	0	0	0	0	0	0	0	0	0	0	0	0	0	1	0	0	3	0	0	0	0	0	0	0	0	0	0	0	0	0	0	0	0	0	0	0	0	0	0	0	0	0	0	0
0	0	0	1	0	0	0	0	0	0	0	0	0	0	0	0	0	1	0	0	0	0	0	0	0	0	0	0	0	0	0	0	0	0	0	0	0	1	0	0	0	0	0	1	0	0	0	0	0	0
0	0	0	0	0	0	0	0	0	0	0	0	0	0	0	0	0	0	0	0	0	1	0	0	0	0	0	1	1	2	0	0	0	0	0	0	2	2	2	0	1	1	0	0	0	0	4	2	1	1
0	0	0	0	0	0	0	0	0	0	0	0	0	0	0	0	0	0	0	0	0	0	0	2	0	0	1	0	0	0	0	0	0	0	1	0	1	1	0	0	1	0	1	0	0	0	0	3	0	0
0	0	30	0	0	31	1	0	0	0	0	0	0	0	0	0	0	0	0	43	0	12	16	7	0	9	9	17	7	5	8	7	7	17	0	1	13	5	12	5	1	5	7	1	7	12	16	14	5	0
0	0	0	0	0	0	0	0	0	0	0	0	0	0	0	0	0	0	0	0	0	0	0	0	0	1	0	0	0	0	0	0	1	0	0	0	0	0	0	0	0	0	1	0	0	0	0	0	0	0
0	0	0	0	0	0	0	0	0	0	0	0	0	0	0	0	0	0	0	0	0	0	0	0	0	0	0	0	0	0	0	0	0	0	0	0	0	0	0	0	0	0	0	0	0	0	0	0	0	0
0	0	0	0	0	0	0	0	0	0	0	0	0	0	0	0	0	0	0	0	0	0	3	0	0	0	0	0	2	0	0	0	0	0	0	0	0	0	0	0	0	0	0	0	0	0	0	0	0	0
0	0	0	0	0	0	0	0	0	0	0	0	0	0	0	0	0	0	0	0	0	0	0	0	0	0	0	0	1	0	0	0	1	1	0	0	0	0	0	0	0	1	1	0	0	1	1	0	0	0
0	0	0	0	0	0	0	0	0	0	0	0	0	0	0	0	0	0	0	0	0	0	0	0	0	0	0	0	0	0	0	0	0	0	0	0	0	0	0	0	0	0	0	0	0	0	0	0	0	0
0	0	0	0	0	0	0	0	0	0	0	0	0	0	0	0	0	0	0	0	0	0	0	1	1	0	2	0	0	0	0	1	0	0	0	1	2	1	0	1	0	2	0	1	1	0	0	1	0	0
0	0	0	0	0	0	0	0	0	0	0	0	0	0	0	0	0	0	0	0	0	1	0	0	0	1	0	0	0	0	2	1	0	0	0	1	1	1	2	0	0	0	1	0	1	0	0	2	2	0
2	3	3	2	1	0	4	1	0	0	0	4	5	0	0	0	0	0	1	5	0	0	0	0	0	0	0	0	0	0	0	0	0	0	0	0	0	0	0	0	0	0	0	0	0	0	0	0	0	0
0	0	0	0	0	0	0	0	0	0	0	0	0	0	0	0	0	0	0	0	0	0	3	1	0	0	4	0	0	0	3	3	2	9	1	5	0	0	2	1	0	0	0	1	2	1	0	1	0	3
2	1	1	1	1	2	1	3	1	1	2	1	1	2	1	1	1	1	1	2	0	8	6	0	6	17	10	0	6	8	7	8	10	24	0	20	8	15	1	6	1	7	1	6	1	6	0	1	6	8
0	0	0	0	0	0	0	0	0	0	0	0	0	0	0	0	0	0	0	0	9	29	43	13	27	43	16	30	23	14	46	15	25	21	45	39	36	47	21	34	12	19	25	17	25	24	29	29	39	11
0	1	1	1	0	1	1	0	1	31	0	0	27	0	0	0	1	1	0	23	50	162	123	101	161	143	87	128	102	74	142	113	173	140	188	154	109	108	97	153	90	57	107	146	142	115	112	106	141	74
1	1	1	1	0	1	1	1	1	1	1	1	1	1	1	1	1	1	1	1	0	0	0	0	0	0	0	0	0	0	0	0	0	0	0	0	0	0	0	0	0	0	0	0	0	0	0	0	0	0
0	0	0	0	0	0	0	0	0	0	0	0	0	0	0	0	0	0	0	0	0	0	0	0	0	0	0	0	0	0	0	0	1	0	0	0	0	0	0	0	0	0	0	0	0	0	0	0	0	0
0	0	0	0	0	0	0	0	0	0	0	0	0	0	0	0	0	0	0	0	225	952	1277	638	431	957	252	662	367	533	1029	768	1058	1503	460	589	1192	672	347	922	400	245	498	534	930	925	743	681	1513	425
4	14	0	0	4	10	0	5	0	0	4	3	8	1	0	0	4	0	1	0	27	51	114	79	49	104	41	50	84	49	53	51	107	48	150	66	73	80	54	46	26	29	73	54	79	52	55	71	46	87
0	0	0	0	0	0	0	1	0	0	0	0	0	0	0	0	0	0	0	0	0	0	0	0	0	0	0	0	0	0	0	0	0	0	0	0	0	0	0	0	0	0	0	0	0	0	0	0	0	0
0	0	0	0	0	0	0	0	0	0	0	0	0	0	0	0	0	0	0	0	3	0	0	2	1	1	2	3	4	1	1	0	2	3	1	2	5	3	5	0	4	3	2	1	3	4	0	1	3	1
0	0	0	0	0	0	0	0	0	0	0	0	0	0	0	0	0	0	0	0	0	0	0	0	0	0	0	0	0	0	0	0	0	0	0	0	0	0	0	0	0	0	0	0	0	0	0	0	0	0
0	0	0	0	0	0	0	0	0	0	0	0	0	0	0	0	0	0	0	0	0	0	0	0	0	0	0	0	0	0	0	0	0	0	0	0	0	0	0	0	0	0	0	0	0	0	0	0	0	0
0	0	0	0	0	0	0	0	0	0	0	0	0	0	0	0	0	0	0	0	0	0	3	0	0	1	0	0	1	0	0	0	0	0	0	0	1	0	0	0	0	1	0	0	0	1	0	0	0	0
1	1	1	2	1	1	1	2	1	1	1	1	1	1	1	1	1	1	1	2	0	0	5	1	0	5	0	0	0	1	0	0	0	0	0	0	1	5	0	1	0	0	0	0	1	1	0	0	5	0
0	0	4	1	2	0	1	0	1	0	0	1	0	0	0	0	0	2	0	0	3	0	22	3	1	7	13	0	7	3	3	3	5	0	0	0	6	3	0	3	1	14	8	0	3	3	1	0	0	3
0	1	2	0	1	0	0	0	1	1	3	1	15	0	1	2	2	3	1	2	1	0	22	1	1	15	12	0	14	5	1	7	6	5	0	1	1	1	0	6	0	14	7	7	9	11	1	0	1	0
0	0	0	0	0	0	0	0	0	0	0	0	0	0	0	0	0	0	0	0	16	24	65	22	13	54	32	38	49	35	58	34	47	61	23	41	46	36	14	35	18	32	28	32	32	41	32	45	82	19
1	0	0	2	1	2	0	2	0	1	3	0	2	0	1	0	3	1	1	2	5	7	4	3	7	19	4	16	7	3	16	6	8	4	14	10	15	8	7	4	5	5	6	6	12	13	14	11	4	4
0	0	0	1	1	0	0	0	0	2	2	1	1	1	0	0	0	0	0	1	0	3	0	0	0	4	0	3	3	1	1	3	1	0	3	3	3	3	1	0	0	1	3	1	0	1	3	0	3	0
4	3	9	3	4	3	7	2	2	5	4	1	3	3	3	4	2	4	8	12	10	17	20	11	19	24	17	30	14	27	16	18	36	17	28	22	39	19	13	12	5	7	15	5	29	40	42	6	38	15
0	0	0	0	0	0	0	0	0	0	0	0	1	0	0	0	0	0	0	0	0	0	0	0	0	0	0	0	0	0	0	0	0	0	0	0	0	0	0	0	0	0	0	0	0	1	0	0	0	0
1	1	1	1	1	1	1	1	1	1	1	1	1	1	1	1	1	1	1	1	0	0	0	0	0	0	0	0	0	0	0	0	0	0	0	0	0	0	0	0	0	0	0	0	0	0	0	0	0	1
1	1	1	3	1	1	1	3	3	1	1	1	5	2	2	1	2	1	1	1	0	6	9	6	4	4	0	5	7	1	5	9	16	5	5	5	9	8	12	4	5	1	12	6	5	5	5	20	8	9
0	0	0	0	0	0	0	0	0	0	0	0	0	0	0	0	0	0	0	0	1	0	0	0	0	0	0	0	1	0	0	0	0	1	0	0	0	0	0	0	0	0	3	0	0	1	0	1	0	1
0	0	0	0	0	0	0	0	0	0	0	0	0	0	0	0	0	0	0	0	0	12	13	11	7	21	2	13	6	10	20	19	9	19	7	14	27	12	5	14	5	3	8	16	7	19	13	9	30	2
0	0	0	0	0	0	0	0	0	0	0	0	0	0	0	0	0	0	0	0	0	1	0	0	1	0	0	0	0	0	0	0	1	0	0	2	0	0	0	0	0	0	0	0	0	0	0	1	1	0
0	0	0	0	0	0	0	0	0	0	0	0	0	0	0	0	0	0	0	0	0	0	0	0	0	0	0	0	1	0	0	0	0	0	0	0	0	0	0	0	0	0	0	0	0	0	1	0	0	0
0	0	0	0	0	0	0	0	0	0	0	0	0	0	0	0	0	0	0	0	5	10	14	2	5	10	6	4	4	4	4	18	15	12	3	9	15	6	5	11	16	2	9	9	12	9	17	20	17	9
0	0	0	0	0	0	0	0	0	0	0	0	0	0	0	0	0	0	0	0	0	2	4	2	0	0	0	1	1	2	0	3	2	2	1	2	1	3	0	2	3	3	1	0	1	0	4	3	4	0
0	0	0	0	0	0	0	0	0	0	0	0	0	0	0	0	0	0	0	0	0	0	1	0	1	0	0	0	0	0	0	1	1	0	1	0	0	0	0	0	0	0	0	0	0	0	0	0	0	0
0	0	0	0	0	0	0	0	2	0	0	0	0	0	0	0	0	0	0	0	0	0	0	0	0	0	0	0	0	0	0	0	0	0	0	0	0	0	0	0	0	0	0	0	0	0	0	0	0	0
0	0	0	0	1	0	0	1	0	0	0	0	0	0	0	0	0	0	0	0	0	0	0	0	0	0	5	0	0	0	0	1	0	0	0	0	0	0	0	0	0	0	0	1	0	0	0	0	0	0
0	0	0	0	0	0	0	0	0	0	0	1	0	0	2	0	0	0	0	0	0	0	0	0	0	0	0	0	0	0	0	0	0	0	0	0	0	0	0	0	0	0	0	0	0	0	0	0	0	0
0	0	0	0	0	0	0	0	0	0	0	0	0	0	0	0	0	0	0	0	0	0	2	0	0	1	1	0	0	1	1	0	0	1	0	0	0	0	0	2	0	1	0	0	1	0	0	0	0	0
0	0	0	0	0	0	0	0	0	0	0	0	0	0	0	0	0	0	0	0	0	0	0	0	0	0	0	0	0	0	0	0	0	0	0	0	1	0	0	0	0	0	1	0	0	0	0	0	0	0
1	1	1	1	1	1	1	1	1	1	1	1	1	1	1	1	1	1	1	1	0	0	1	0	0	1	1	1	0	0	0	0	0	0	0	0	0	1	0	0	0	0	0	0	5	0	5	0	5	0
0	1	1	1	1	2	1	1	3	1	1	1	2	1	1	1	2	1	1	1	0	0	3	0	1	0	3	4	6	1	3	0	4	3	1	0	4	0	1	0	3	0	0	0	1	0	3	4	7	3
0	0	0	0	0	0	0	0	0	0	0	0	0	0	0	0	0	0	0	0	0	0	0	0	0	1	0	0	0	0	0	0	0	1	0	1	0	0	0	0	0	0	0	0	0	0	0	0	0	0
0	0	0	0	0	0	0	0	0	0	0	0	0	0	0	0	0	0	0	0	1	0	0	0	0	0	0	2	1	0	0	0	0	0	0	1	0	0	0	0	0	0	0	0	0	0	0	0	0	0
0	0	0	0	0	0	0	0	0	0	0	0	0	0	0	0	0	0	0	0	0	0	0	0	0	0	0	0	0	0	0	0	0	0	0	0	0	0	0	0	0	0	0	0	0	0	0	0	0	0
0	0	0	0	0	0	0	0	0	0	0	0	0	0	0	0	0	0	0	0	0	0	0	0	0	0	0	0	0	0	0	0	0	0	0	0	0	0	0	0	0	0	0	0	0	0	0	0	0	0
1	3	0	0	1	1	1	1	1	1	1	0	1	1	2	0	1	1	1	1	0	1	4	0	0	0	0	0	0	0	0	0	7	3	0	1	0	0	0	0	0	0	0	1	0	0	0	0	0	1
1	1	0	1	1	1	1	0	1	1	0	0	1	1	1	1	2	1	1	1	0	0	0	0	0	0	0	0	0	0	0	0	0	0	0	0	0	0	0	0	0	0	0	0	0	0	0	0	0	0
0	0	1	0	0	1	0	0	0	0	0	0	2	0	1	1	1	0	0	1	0	0	0	0	0	0	0	0	0	0	0	0	0	0	0	0	0	0	0	0	0	0	0	0	0	0	0	0	0	0
0	0	0	0	0	0	0	0	0	0	0	0	0	0	0	0	0	0	0	0	0	0	0	0	1	0	2	0	0	0	0	0	1	0	0	0	0	0	0	0	0	0	0	0	0	0	0	0	0	0
1	2	7	4	2	5	2	2	2	2	2	3	10	3	4	2	4	8	2	4	12	1	458	0	31	98	52	34	74	53	14	50	60	18	19	24	20	27	11	28	17	77	50	23	28	29	29	17	35	24
1	0	0	0	0	0	0	0	0	0	0	0	0	0	0	0	0	0	0	0	0	1	2	1	0	3	0	3	5	1	5	5	3	2	1	1	7	0	1	3	1	1	1	3	5	5	4	1	1	1
1	1	2	2	1	2	1	1	2	1	2	1	2	1	2	1	1	1	1	1	4	5	1	0	0	5	1	0	1	5	17	0	15	7	6	7	12	9	8	5	5	1	5	8	5	16	8	7	12	5
0	0	0	0	0	0	0	0	0	0	0	0	0	0	0	0	0	0	0	0	0	0	0	0	0	0	0	0	0	0	0	0	0	0	1	1	0	0	1	0	0	0	0	0	0	0	0	0	0	0
0	0	0	0	0	0	0	0	0	0	0	2	0	0	0	0	0	0	0	0	0	0	0	0	0	0	0	0	0	0	1	0	0	1	0	0	0	0	0	0	0	0	0	0	0	0	1	0	0	0
0	0	0	0	0	0	0	0	0	0	0	0	0	0	0	0	0	0	0	0	6	39	75	17	21	111	18	43	44	39	62	48	35	46	30	41	84	74	20	37	26	28	37	67	50	81	44	53	113	35
0	0	0	0	0	0	0	0	0	0	0	0	0	0	0	0	0	0	0	0	0	0	0	0	0	0	0	0	0	0	0	0	0	0	0	0	0	0	0	0	0	0	0	0	0	0	0	0	0	0
0	0	0	0	0	0	0	0	0	0	0	0	0	0	0	0	0	0	0	0	1	0	0	0	0	2	1	0	1	1	0	0	1	0	0	0	1	0	0	1	0	4	1	1	6	3	2	0	0	0
0	0	0	0	0	0	1	0	0	0	0	0	0	0	0	0	0	0	1	0	0	0	0	0	0	0	0	0	0	0	0	0	0	0	0	0	0	0	0	0	0	0	0	0	0	0	0	0	0	0
0	0	0	0	0	0	0	0	0	0	0	0	0	0	0	0	0	0	0	0	0	0	0	0	0	0	0	1	0	0	0	0	0	0	0	1	0	0	0	0	0	0	0	0	1	0	1	0	1	0
0	0	1	0	0	0	0	0	0	0	0	0	1	1	1	0	0	0	0	2	0	0	3	0	0	0	0	0	3	1	0	0	1	0	0	0	0	0	0	0	0	5	3	0	3	0	0	3	0	1
0	0	0	0	0	0	0	0	0	0	0	0	0	0	0	0	0	0	0	0	0	1	0	0	0	0	0	0	0	0	0	0	0	0	0	0	0	0	0	0	0	0	0	0	0	0	0	0	1	0
1	1	1	1	1	1	1	2	1	1	1	1	1	1	2	1	1	1	1	1	0	0	0	5	0	0	4	0	0	0	1	0	5	1	0	0	0	0	0	1	0	0	0	1	4	0	6	0	5	1
0	0	0	0	0	0	0	0	0	0	0	0	0	0	0	0	0	0	0	0	0	0	1	0	0	0	0	3	2	0	0	3	0	0	0	1	1	1	1	1	0	0	1	1	1	0	1	0	0	0
6	31	4	11	2	12	5	5	4	14	10	6	13	13	13	2	2	3	3	5	43	78	56	34	20	97	46	70	47	36	66	25	115	61	91	54	83	89	30	56	24	40	20	80	73	101	62	48	81	33
6	7	2	5	2	4	2	6	6	5	4	5	5	4	6	4	3	3	2	2	14	36	41	27	13	54	21	25	22	11	32	11	31	35	28	36	47	50	16	13	13	18	15	26	30	55	27	14	29	35
0	0	0	0	0	0	0	0	0	1	0	0	0	0	0	0	0	0	1	0	1	5	2	0	3	7	0	7	3	5	7	3	5	4	3	7	5	9	3	1	3	0	3	6	2	2	7	2	11	1
6	8	5	7	2	5	1	6	7	6	7	5	2	3	7	1	7	5	3	2	19	51	49	19	22	92	23	66	40	40	114	44	64	60	48	56	61	99	21	59	25	24	36	62	52	61	38	46	92	32
0	0	0	0	0	0	0	0	0	0	0	0	0	0	0	0	0	0	0	0	0	0	0	0	0	0	0	0	0	0	0	0	0	0	0	0	0	0	0	0	0	1	0	0	0	0	0	0	0	0
0	0	0	0	1	0	0	0	0	1	0	0	0	0	0	0	0	0	0	0	0	0	0	0	0	0	1	0	0	0	0	0	0	0	0	0	0	0	0	0	0	0	0	0	0	0	0	0	0	0
0	0	0	0	0	0	0	0	0	0	0	0	0	0	0	0	0	0	0	0	3	32	56	5	15	81	6	49	32	18	81	50	28	32	43	49	110	57	37	42	7	8	32	34	49	78	24	41	62	37
0	0	0	0	0	1	0	0	0	0	0	0	1	0	0	0	0	0	0	0	0	1	2	5	3	13	4	1	16	7	3	3	8	4	7	5	8	4	3	6	4	3	6	6	3	1	9	7	5	2
4	2	5	3	1	3	1	2	4	2	2	4	2	1	1	6	2	3	1	2	6	8	104	47	12	60	32	76	25	30	26	48	42	16	23	33	64	35	14	41	17	59	54	36	43	59	34	45	54	10
0	0	0	0	0	0	0	0	0	0	0	0	0	0	0	0	0	0	0	0	28	2	47	0	1	5	1	7	1	3	2	0	26	3	1	1	6	1	4	1	5	0	1	7	7	8	1	18	2	2
0	0	0	0	0	0	0	0	0	0	0	0	0	0	0	0	0	0	0	0	1	1	2	0	0	2	0	3	0	3	9	12	12	8	1	5	6	3	4	4	1	1	7	6	9	3	4	3	2	2
0	0	0	0	0	0	0	0	0	0	0	0	0	0	0	0	0	0	0	0	0	0	0	0	0	1	1	0	1	0	1	0	0	0	1	0	2	0	2	5	0	0	0	1	1	0	0	0	0	0
39	39	41	57	27	66	27	39	36	48	38	25	50	21	22	48	38	32	22	25	80	262	328	180	179	344	265	327	277	180	317	256	301	314	237	268	342	347	171	224	165	217	307	294	335	277	260	263	395	214
0	0	0	0	0	0	0	0	0	0	0	0	0	0	0	0	0	0	0	0	23	12	19	10	33	34	10	29	39	6	18	15	35	22	42	17	33	46	20	23	17	17	34	32	12	32	24	46	15	25
0	0	5	0	0	0	0	0	0	0	0	0	0	0	0	0	0	0	1	0	2	0	3	4	8	6	3	0	1	0	2	2	5	4	3	0	4	1	1	2	2	1	2	2	1	1	2	7	5	3
0	0	0	1	0	0	0	0	0	1	0	1	0	0	0	3	0	0	1	0	0	0	0	0	0	0	0	0	0	0	0	0	0	0	0	0	0	0	0	0	0	1	0	0	0	0	0	0	0	0
0	0	0	0	0	0	0	0	0	0	0	0	0	0	0	0	0	0	0	0	0	0	0	0	0	1	1	0	0	0	0	0	0	0	0	0	0	0	0	0	0	0	0	0	0	0	0	0	0	0
0	0	0	0	0	0	0	0	0	0	0	0	0	0	0	0	0	0	0	0	0	3	6	2	1	1	0	0	1	2	6	5	7	7	1	1	7	3	0	1	1	0	4	2	9	6	4	6	11	4
0	0	0	0	0	0	0	0	0	0	0	0	0	0	0	0	0	0	0	0	0	0	0	0	1	3	2	2	0	1	4	0	3	2	3	0	1	3	0	1	2	1	0	2	0	0	3	1	3	2
0	0	1	1	1	1	0	0	1	1	1	1	1	0	1	1	0	0	1	1	0	0	0	0	0	0	0	0	0	0	0	0	0	0	0	0	0	1	0	0	1	0	0	0	0	0	0	0	0	1
0	0	0	0	0	0	0	0	0	0	0	0	0	0	0	0	0	0	0	0	0	2	0	0	0	0	0	0	0	0	0	0	0	0	0	0	0	0	0	0	2	0	0	1	0	0	1	0	1	0
0	0	0	0	0	0	0	0	0	0	0	0	0	0	0	0	0	0	0	0	4	2	7	3	2	3	3	3	3	1	3	3	2	2	2	3	2	2	2	5	2	4	0	3	2	6	1	3	1	3
0	0	0	0	0	0	0	0	0	0	0	0	0	0	0	0	0	0	0	0	0	0	0	0	0	0	0	0	0	0	0	0	3	0	1	1	0	0	0	0	0	0	0	0	0	0	0	0	0	1
0	0	0	0	0	0	0	0	0	0	0	0	0	0	0	0	0	0	0	0	0	0	0	0	0	1	1	1	0	0	1	0	0	0	2	0	0	0	0	0	0	0	1	0	0	0	1	0	0	0
1	0	0	1	1	0	1	1	0	1	0	0	0	0	0	0	0	1	0	0	0	0	0	0	0	0	0	0	0	0	0	0	0	0	0	0	0	0	0	0	0	0	0	0	0	1	0	1	0	0
0	0	0	0	0	0	0	0	0	0	0	0	0	0	0	0	0	0	0	0	0	0	0	0	0	0	0	0	0	0	0	0	0	0	0	0	0	0	0	0	0	0	0	0	0	0	0	0	0	0
0	0	0	0	0	0	0	0	0	0	0	0	0	0	0	0	0	0	0	0	0	0	0	0	0	0	0	0	0	0	0	0	0	0	0	0	0	0	0	0	0	0	0	0	0	0	0	0	0	0
2	2	8	0	1	2	1	0	3	5	1	1	2	2	1	0	2	2	1	3	10	20	17	22	13	20	10	27	20	17	24	13	34	23	28	8	22	29	8	16	19	12	6	21	26	33	23	25	26	17
1	1	1	1	1	1	1	1	1	1	1	1	1	1	1	1	1	1	1	1	0	0	0	0	0	0	0	0	0	0	1	0	0	0	0	0	0	0	0	0	0	0	0	0	0	0	0	0	0	0
0	0	0	0	0	0	0	0	0	0	0	0	0	0	0	0	0	0	0	0	0	46	32	62	5	32	9	23	11	9	21	21	30	14	13	21	44	21	23	33	11	10	18	19	22	12	16	12	23	32
0	0	0	0	0	0	0	0	0	0	0	0	0	0	0	0	0	0	0	0	0	3	0	1	2	4	0	0	0	0	6	0	3	3	0	1	1	3	3	1	1	0	4	4	0	4	1	3	0	0
1	0	0	0	0	0	0	0	0	0	0	0	0	0	0	0	0	0	0	0	1	4	0	7	1	4	0	4	4	1	3	6	3	0	6	3	3	1	0	3	3	0	1	3	7	6	4	4	3	1
0	0	0	0	0	0	0	0	0	0	0	0	0	0	0	0	0	0	0	0	0	0	0	0	0	0	0	0	0	0	0	0	0	1	0	0	0	0	0	0	0	0	0	0	0	0	0	0	0	0
1	1	1	1	1	0	1	0	1	1	0	1	1	0	0	1	0	0	1	1	0	0	0	0	0	0	0	0	0	0	0	0	0	0	0	0	0	0	0	0	1	0	0	0	0	0	0	0	0	0
1	1	1	1	1	1	1	1	1	1	1	1	1	1	1	1	1	1	1	1	0	0	0	0	0	0	0	0	0	0	0	0	0	0	0	0	0	0	0	0	0	0	0	0	0	0	0	1	0	1
1	1	2	2	4	1	1	1	0	1	2	1	1	1	2	3	1	0	0	3	0	5	6	0	1	6	0	0	0	7	1	6	0	5	0	0	4	0	0	0	1	3	0	0	8	4	8	0	1	5
0	0	0	0	1	0	0	0	0	0	0	0	0	0	0	0	0	1	0	0	0	1	0	0	0	0	0	1	0	0	0	0	0	1	0	0	0	0	0	0	0	0	0	0	0	0	0	0	0	0
0	0	0	0	0	0	0	0	0	0	0	0	0	0	0	0	0	0	0	0	0	0	0	0	0	0	0	0	0	0	0	0	0	0	0	0	0	0	0	0	0	0	0	1	0	0	0	0	0	0
0	0	0	0	0	0	0	0	0	0	0	0	0	0	0	0	0	0	0	0	4	0	4	5	2	5	5	6	6	1	4	4	17	11	6	5	6	4	1	2	1	6	9	10	6	8	8	2	4	3
0	0	0	0	0	0	0	0	0	0	0	0	0	0	0	0	0	0	0	1	0	3	3	1	0	1	0	0	1	1	3	0	1	0	1	1	1	1	0	3	0	0	1	0	0	0	0	0	1	1
0	0	0	0	0	0	0	0	0	0	0	0	0	0	0	0	0	0	0	0	0	0	0	0	0	0	0	0	0	0	0	0	0	0	0	0	0	0	0	0	0	0	0	0	0	0	0	0	0	0
0	16	8	0	0	0	0	0	7	1	8	1	1	1	0	0	1	6	1	10	20	20	18	24	17	27	11	21	20	22	14	18	72	37	29	24	26	37	31	14	11	14	29	47	29	39	24	44	18	21
0	0	0	0	0	0	0	0	0	0	0	0	0	0	0	0	0	0	0	0	0	0	5	1	0	5	10	0	3	0	0	3	2	2	0	1	1	0	1	1	0	2	13	1	1	3	4	1	0	0
0	0	0	0	0	0	0	0	0	0	0	0	0	0	0	0	0	0	0	0	0	0	0	1	1	1	1	2	1	1	1	1	0	0	4	1	0	1	3	1	1	1	0	1	0	2	1	0	0	0
3	5	4	2	1	2	2	4	4	4	4	4	3	4	4	3	9	5	2	0	30	40	52	47	49	42	50	63	34	32	36	42	46	48	73	58	57	32	35	32	31	21	34	27	39	71	54	56	70	37
0	0	0	0	0	0	0	0	0	0	0	0	0	0	0	0	0	0	0	0	0	1	0	0	0	0	0	2	0	0	0	0	0	0	0	1	1	0	0	0	0	0	0	0	1	0	1	1	0	0
2	1	0	1	1	6	1	0	1	1	1	1	0	3	1	0	6	0	1	1	0	0	28	0	0	16	1	0	21	0	1	14	8	1	0	0	1	0	0	0	0	17	17	1	1	0	0	0	0	0
0	0	0	0	0	0	0	0	0	0	0	0	0	0	0	0	0	0	0	0	1	0	0	0	0	0	0	0	0	0	1	1	0	1	0	1	1	0	0	0	0	0	0	0	0	0	1	0	0	0
0	0	0	0	0	0	0	0	0	0	0	0	0	0	0	0	0	0	0	0	0	1	0	0	0	2	0	0	0	0	0	1	2	0	0	1	1	1	2	2	2	0	2	4	3	0	0	0	2	0
0	0	0	0	0	0	0	0	0	0	0	0	0	0	0	0	0	0	0	0	0	0	1	0	0	0	0	0	0	0	0	0	0	0	0	1	0	0	0	0	0	0	0	0	0	0	0	1	0	0
0	0	0	0	0	0	0	0	0	0	0	0	0	0	0	0	0	0	0	0	0	0	0	0	0	0	0	0	0	0	0	0	0	0	0	0	0	0	0	0	0	0	0	0	0	0	0	0	0	0
1	1	1	1	1	1	0	1	1	1	0	1	1	0	1	1	1	1	1	1	0	0	1	1	1	1	1	1	0	0	0	0	4	4	4	1	4	0	1	4	0	1	1	1	1	0	1	5	1	0
0	0	0	0	0	0	0	0	0	0	0	0	0	0	0	0	0	0	0	0	0	0	2	1	2	2	1	1	1	0	0	0	1	0	1	0	2	1	1	0	0	2	0	1	4	0	1	1	4	2
0	0	0	0	0	0	0	0	0	0	0	0	0	0	0	0	0	0	0	0	5	3	3	1	0	3	1	6	4	4	3	8	22	6	1	3	5	6	2	0	1	2	1	5	2	4	5	2	14	2
0	0	0	0	0	0	0	0	0	0	0	0	0	0	0	0	0	0	0	0	1	2	1	0	2	4	1	3	2	2	1	1	5	3	2	1	2	1	0	2	0	2	3	8	2	2	10	4	6	0
0	0	0	0	0	0	0	0	0	0	0	0	0	0	0	0	0	0	0	0	0	3	3	5	2	3	3	3	1	0	1	1	1	0	0	1	3	0	0	0	2	0	0	0	2	1	3	0	4	2
0	0	0	0	0	0	0	0	0	0	0	0	0	0	0	0	0	0	0	0	85	129	180	199	259	254	243	213	171	203	126	119	133	129	452	187	201	188	192	202	89	139	145	184	188	253	206	254	197	223
4	2	2	2	6	1	1	4	1	0	4	4	9	4	3	2	7	0	0	7	14	49	37	48	50	47	27	43	29	26	30	33	179	55	58	57	50	43	45	27	34	18	63	25	42	38	58	70	45	27
0	0	0	0	0	0	0	0	0	0	0	0	0	0	0	0	0	0	0	0	0	0	0	0	0	0	0	0	0	1	1	0	0	0	0	0	1	0	0	0	0	0	1	0	0	0	0	0	0	1
0	0	0	0	0	0	0	0	0	0	0	0	0	0	0	0	0	0	0	0	0	0	0	0	0	0	0	0	0	0	0	0	0	0	0	0	1	0	0	0	0	0	0	0	1	0	0	0	0	0
0	0	0	0	0	0	0	0	0	0	0	0	0	0	0	0	0	0	0	0	14	10	3	9	5	12	5	16	3	7	21	6	31	8	11	25	8	5	15	5	10	8	14	23	6	31	10	20	10	6
5	4	2	3	1	3	4	5	6	3	1	5	11	1	3	6	5	7	2	1	13	38	33	5	11	34	24	41	24	14	41	47	54	37	13	35	56	26	15	30	26	27	40	52	33	27	33	18	30	10
2	3	1	2	2	2	1	2	3	2	2	1	2	3	3	1	3	1	1	1	0	1	5	5	0	5	0	0	4	5	0	1	1	1	0	4	1	0	0	6	1	3	6	6	0	4	0	0	1	5
0	0	0	0	0	0	0	0	0	0	0	0	0	0	0	0	0	0	0	0	1	0	0	0	0	0	0	0	0	0	1	0	0	0	0	0	0	1	0	0	0	1	0	0	0	0	0	0	0	0
0	2	0	0	0	0	0	0	1	0	0	1	0	0	0	1	0	0	0	0	0	0	0	0	3	0	0	0	0	0	0	0	0	0	0	0	0	0	0	0	0	0	0	0	1	0	0	0	0	0
11	12	8	10	5	8	4	10	5	11	9	9	18	6	5	6	8	7	4	5	33	60	33	21	34	54	33	45	40	32	28	32	46	42	79	53	46	40	15	65	15	16	33	37	43	71	34	65	49	43
0	0	0	0	0	0	0	0	0	0	0	0	0	0	0	0	0	0	0	0	0	0	0	0	0	0	0	0	0	0	1	0	1	0	0	0	0	0	0	0	0	0	0	0	0	0	0	0	0	0
0	0	0	0	0	0	0	0	0	0	0	0	0	0	0	0	0	0	0	0	0	4	12	1	6	9	2	10	7	11	3	4	7	9	6	17	9	5	9	9	3	2	17	8	8	1	6	6	3	17
0	7	234	0	0	0	0	0	0	0	1	0	0	0	1	0	0	0	120	254	32	28	23	25	26	34	14	137	48	58	33	35	40	23	90	25	48	36	31	31	36	37	34	33	33	32	38	29	49	23
0	0	0	0	0	0	0	1	0	0	0	0	0	0	0	0	0	0	0	0	1	0	0	0	1	0	1	0	0	1	0	1	4	5	3	4	1	1	0	0	0	0	0	3	1	1	0	3	0	1
0	0	0	0	0	0	0	0	0	0	0	0	0	0	0	0	0	0	0	0	1	2	1	0	0	2	0	4	1	0	1	2	0	0	2	0	1	0	1	2	0	0	0	2	2	0	0	2	1	1
0	0	0	0	0	0	0	0	0	0	0	0	0	0	0	0	0	0	0	0	0	0	0	0	0	0	0	0	0	0	0	0	0	0	0	0	1	0	0	0	1	0	0	0	0	0	0	0	0	0
0	0	0	0	0	0	0	0	0	0	0	0	0	0	0	0	0	0	0	0	0	0	0	1	0	0	0	0	0	0	0	0	0	0	0	0	0	0	0	0	0	0	0	0	0	0	0	0	0	0
0	0	0	0	0	0	0	0	0	0	0	0	0	0	0	0	0	0	0	0	0	0	0	0	0	0	0	0	0	0	0	0	0	0	0	0	0	0	1	0	0	1	0	0	0	0	1	2	1	0
0	0	0	0	0	0	1	1	0	0	0	0	0	1	0	0	0	0	0	0	0	0	0	0	0	0	0	0	0	0	0	0	0	0	0	0	0	0	0	0	0	0	0	0	0	0	0	0	0	0
1	1	1	0	0	0	1	1	0	0	1	0	0	0	0	1	1	1	0	0	0	1	0	1	1	1	0	0	0	0	1	0	0	0	0	1	1	0	1	0	1	3	0	3	3	0	0	0	3	0
0	0	0	0	0	0	0	0	0	0	0	0	0	0	0	0	0	0	0	0	563	414	242	108	298	315	233	666	555	417	255	216	616	441	227	379	299	188	291	232	499	272	445	405	441	472	422	254	397	75
0	0	0	0	0	0	0	0	0	0	0	0	0	0	0	0	0	0	0	0	229	195	147	106	194	272	216	273	118	249	190	121	183	198	251	280	288	218	148	188	161	105	110	294	169	354	239	373	295	182
8	1	0	1	0	1	0	8	0	5	11	1	5	0	5	0	0	0	0	5	59	110	20	117	23	29	74	31	40	23	65	17	45	75	31	108	85	83	78	23	130	51	66	33	139	103	89	26	37	21
4	2	0	1	8	0	4	2	2	7	2	0	3	4	0	0	9	0	2	2	17	22	22	16	32	31	22	25	22	17	38	31	33	14	27	43	43	16	11	18	11	12	29	20	19	39	12	38	27	17
0	17	17	1	0	0	1	0	0	0	1	0	16	0	1	1	17	0	0	0	7	18	18	6	15	19	19	13	11	9	18	15	36	17	32	16	18	21	10	20	6	11	11	21	18	20	24	39	30	10
0	0	0	0	0	0	0	0	0	0	0	0	0	0	0	0	0	0	0	0	26	34	76	21	29	57	67	39	44	18	27	85	69	44	32	36	68	31	18	41	23	44	51	28	33	37	50	38	40	27
0	0	0	0	0	0	0	0	0	0	0	0	0	0	0	0	0	0	3	4	1	1	4	3	4	3	1	0	1	0	3	4	8	6	0	4	4	5	1	1	4	1	1	7	1	0	4	3	4	0
9	21	18	9	0	0	0	14	0	10	0	0	0	0	9	0	9	0	0	0	26	25	38	25	33	51	32	30	37	25	27	21	38	31	32	29	38	54	22	19	29	29	29	27	36	52	25	45	54	38
0	0	0	0	0	0	0	0	0	0	0	0	0	0	0	0	0	0	0	0	0	0	0	1	4	2	4	6	2	3	5	5	3	1	4	4	1	7	2	1	1	2	5	6	2	4	2	4	4	0
0	0	0	0	0	0	0	0	0	0	0	0	0	0	0	0	0	0	0	0	0	2	0	0	0	0	0	0	2	0	0	0	1	3	0	0	0	0	0	0	0	0	2	1	1	0	0	0	2	0
0	0	0	0	0	0	0	0	0	0	0	0	0	0	0	0	0	0	0	0	12	16	11	17	20	15	12	17	6	7	21	10	17	17	33	15	23	21	9	20	17	9	11	22	14	29	15	34	17	9
0	0	0	0	0	0	0	0	0	0	0	0	0	0	0	0	0	0	0	0	10	4	10	5	13	12	13	10	7	3	9	8	20	8	10	10	11	8	5	8	8	8	8	9	4	7	4	14	3	6
0	0	0	0	0	0	0	0	0	0	0	0	0	0	0	0	0	0	0	0	0	0	0	0	0	0	0	0	0	0	0	0	0	0	0	0	0	0	0	0	0	0	0	0	0	0	0	0	0	0
0	0	0	0	0	0	0	0	0	0	0	0	0	0	0	0	0	0	0	0	0	0	0	0	1	0	0	0	0	0	0	0	0	0	0	0	0	0	0	0	1	0	0	0	0	0	0	0	0	0
0	0	0	0	0	0	0	0	0	0	0	0	0	0	1	0	0	0	0	0	0	0	0	0	0	0	0	0	0	0	0	0	3	0	0	0	0	0	0	0	0	0	0	1	0	0	0	0	0	0
0	0	0	0	0	0	0	0	0	0	0	0	0	0	0	0	0	0	0	0	0	0	0	0	0	0	0	0	0	0	0	0	0	0	0	0	0	0	0	0	0	0	0	0	0	0	0	0	0	0
0	1	0	0	1	0	0	0	0	0	0	1	1	1	0	0	0	0	0	0	3	1	3	12	0	4	1	1	0	1	4	0	5	1	4	9	1	4	1	1	6	0	3	3	4	0	4	6	0	3
0	0	0	0	0	0	0	0	0	0	0	0	0	0	0	0	0	0	0	0	0	0	0	0	0	0	0	0	0	0	0	0	0	0	0	0	0	0	0	0	0	0	0	0	0	0	0	0	0	0
0	0	0	0	0	0	0	0	0	0	0	0	0	0	0	0	0	0	0	0	0	0	0	0	0	0	0	0	0	0	0	0	0	0	0	0	0	0	0	0	0	0	0	0	0	0	0	0	0	0
0	1	1	1	1	1	1	1	1	1	1	1	1	2	1	1	1	1	1	1	0	0	0	0	0	0	0	0	0	0	0	0	5	0	1	0	0	0	0	1	0	0	0	0	1	0	0	0	0	0
0	0	0	0	0	0	0	0	0	0	0	0	0	0	0	0	0	0	0	0	0	9	7	2	0	7	1	6	9	1	7	8	8	9	2	5	7	5	6	5	3	2	4	6	6	2	4	3	4	5
0	0	0	0	0	0	0	0	0	0	0	0	0	0	0	0	0	0	0	0	4	0	0	0	0	3	0	4	0	6	2	6	0	3	0	0	3	6	1	0	3	5	5	3	2	0	5	0	11	4
1	0	0	0	0	0	0	0	0	0	0	0	0	0	0	0	0	0	0	0	2	6	4	1	5	6	1	2	3	1	4	4	5	4	4	4	4	2	2	6	4	3	4	6	8	7	4	5	5	4
1	1	1	1	1	1	1	1	1	1	1	4	1	1	1	3	1	1	1	1	0	0	0	0	0	0	1	0	0	0	0	0	0	0	0	0	5	0	0	0	0	0	0	0	0	5	0	0	0	0
0	0	0	0	0	0	0	0	0	0	0	0	0	0	0	0	0	0	0	0	0	0	1	0	0	0	0	1	0	0	0	0	1	0	3	1	1	0	0	0	0	0	0	0	2	0	0	0	0	1
0	0	0	0	0	0	0	0	0	0	0	0	0	0	0	0	0	0	0	0	0	0	0	0	0	0	0	0	0	0	0	0	0	0	0	0	0	0	0	0	0	0	0	0	0	0	0	0	0	0
0	0	0	0	0	0	0	0	0	0	0	0	0	0	0	0	0	0	0	0	0	0	0	0	0	0	0	0	0	0	0	0	0	0	0	0	1	1	0	0	0	0	0	1	0	0	0	0	0	0
0	0	0	0	0	0	0	0	0	0	0	0	0	0	0	0	0	0	0	0	0	0	0	0	0	0	0	0	0	0	0	0	0	0	0	0	0	0	0	0	0	0	0	0	0	0	0	0	0	0
0	0	0	0	0	0	0	0	0	0	0	0	0	0	0	0	0	0	0	0	0	0	1	0	0	0	0	0	0	1	0	0	2	0	1	0	0	2	0	0	0	0	0	0	0	0	0	0	1	0
0	0	0	0	0	0	0	0	0	0	0	0	0	0	0	0	0	0	0	0	5	4	0	2	2	3	5	0	4	5	3	7	1	3	5	5	6	2	5	1	2	1	2	4	2	3	5	4	4	0
0	0	0	0	0	0	0	0	0	0	0	0	0	0	0	0	0	0	0	0	3	7	1	4	5	16	6	5	6	3	1	4	10	6	3	5	8	4	6	4	0	1	5	8	4	6	5	6	8	12
0	0	0	0	0	0	0	0	0	0	0	0	0	0	0	0	0	0	0	0	47	40	21	36	33	54	39	42	40	39	20	26	60	30	58	31	64	57	24	16	7	8	40	70	33	39	41	24	61	46
1	1	1	1	1	1	0	0	0	1	1	0	1	0	0	1	0	1	0	1	5	0	0	0	0	0	0	0	0	0	0	0	0	0	0	0	0	1	0	0	0	0	0	4	0	0	0	0	0	1
1	7	0	0	0	0	1	1	1	1	7	1	1	0	0	0	1	0	0	7	13	18	16	20	17	26	28	28	29	11	20	26	32	18	13	21	26	16	14	20	20	14	12	27	19	25	29	11	33	17
0	0	0	0	0	0	0	0	0	0	0	0	0	0	0	0	0	0	0	0	0	0	0	0	0	0	0	0	0	0	0	0	0	0	0	0	0	0	0	0	0	0	0	0	0	0	0	0	0	0
0	0	0	0	0	0	0	0	0	0	0	0	0	0	0	0	0	0	0	0	0	0	0	0	0	0	0	0	0	0	0	0	0	0	0	0	0	0	0	0	0	0	0	0	0	0	0	0	0	0
0	0	0	0	0	0	0	0	0	0	0	0	0	0	0	0	0	0	0	0	0	1	0	0	0	0	0	0	0	0	0	0	0	0	0	0	0	0	0	0	0	0	0	0	0	0	0	0	0	0
0	0	0	0	0	0	0	0	0	0	0	0	0	0	0	0	0	0	0	0	0	0	0	0	0	0	0	0	0	0	0	0	0	0	0	0	0	0	0	0	0	0	1	0	0	0	0	0	0	0
0	0	0	0	0	0	0	0	0	0	0	0	0	1	0	0	0	0	0	0	0	0	0	0	0	0	0	0	0	0	0	0	0	0	0	0	0	0	0	0	0	0	0	0	0	0	0	0	0	0
0	1	0	0	0	0	1	0	0	1	0	0	0	1	0	0	1	1	0	0	3	4	5	3	1	7	4	3	7	6	5	3	8	6	6	2	5	2	3	4	3	1	4	6	8	7	2	3	9	1
10	11	11	6	6	8	4	8	8	9	6	6	12	5	10	5	13	12	2	7	89	170	117	118	131	116	85	126	77	138	106	102	72	67	144	135	146	139	112	108	79	51	90	129	115	122	199	171	129	72
0	0	0	0	0	0	0	0	0	0	0	0	0	0	0	0	0	0	0	0	0	0	0	0	0	0	0	0	0	0	0	0	0	0	0	0	0	0	0	0	0	0	0	0	0	0	0	0	0	0
0	0	0	0	0	0	0	0	0	0	0	0	0	0	0	0	0	0	0	0	5	45	28	22	20	27	9	30	11	19	37	9	28	48	13	22	29	13	15	18	21	9	7	18	15	18	34	18	37	14
0	0	0	0	0	0	0	0	0	0	0	0	0	0	0	0	0	0	0	0	0	0	0	0	0	0	0	0	0	0	0	0	1	0	0	0	0	2	0	0	0	0	0	0	0	1	0	0	0	0
0	0	0	0	0	0	0	0	0	0	0	0	0	0	0	0	0	0	0	0	0	14	6	7	1	20	1	4	9	3	15	10	94	13	8	18	15	14	10	7	2	7	7	8	9	12	9	2	10	7
0	0	0	0	0	0	0	0	0	0	0	0	0	0	0	0	0	0	0	0	0	0	0	1	0	0	0	0	0	0	0	0	0	0	0	1	0	0	0	0	0	0	0	0	0	0	0	0	1	0
1	1	1	0	0	2	0	3	0	0	1	3	0	0	0	0	3	1	2	0	4	20	12	18	4	11	8	18	9	23	8	5	11	17	18	6	19	12	12	14	10	4	10	13	23	28	17	14	27	9
0	1	0	0	0	0	0	0	0	0	0	0	1	0	0	0	0	0	0	1	0	0	0	0	0	0	0	0	0	0	0	0	0	0	0	0	0	0	0	0	0	0	0	0	0	0	0	0	0	0
1	1	6	14	1	0	4	4	0	4	8	0	1	4	6	0	10	0	0	0	8	15	37	10	10	28	15	21	18	19	25	20	36	25	12	16	43	20	11	18	15	14	12	18	17	31	25	19	25	12
0	0	0	0	0	0	0	0	0	0	0	0	0	0	0	0	0	0	0	0	0	0	0	0	0	0	0	0	0	0	0	0	0	0	0	0	0	0	0	0	0	0	0	0	0	0	0	0	1	0
0	1	1	0	0	0	0	0	1	0	0	0	0	0	0	0	0	0	0	1	0	0	0	0	0	0	0	4	1	0	1	0	1	0	0	0	0	1	0	0	0	0	0	1	0	1	0	0	1	3
0	0	0	0	0	0	0	0	0	0	0	0	0	0	0	0	0	0	0	0	0	0	0	0	0	2	1	0	0	0	2	0	1	0	0	0	1	0	0	0	0	1	0	0	0	7	0	0	0	0
0	0	0	0	0	0	0	0	0	0	0	0	0	0	0	0	0	0	0	0	9	18	6	12	9	7	7	11	15	10	4	4	9	14	6	17	13	4	4	9	14	5	5	8	10	14	8	12	9	8
0	0	0	0	0	0	0	0	0	0	0	0	0	0	0	0	0	0	0	0	0	0	0	0	0	0	0	0	0	0	0	1	0	0	0	1	0	0	0	0	0	1	0	1	0	0	1	0	1	0
0	0	0	0	0	0	0	0	0	0	0	0	0	0	0	0	0	0	0	0	0	0	0	0	0	0	0	0	0	0	0	0	0	0	0	0	0	0	0	0	0	0	0	0	0	0	0	0	0	0
0	0	0	0	0	0	0	0	0	0	0	0	0	0	0	0	0	0	0	0	1	0	8	1	1	3	3	4	5	0	0	9	2	3	2	1	5	2	1	1	0	4	1	1	2	0	2	4	6	1
1	1	4	1	1	1	1	1	1	1	1	1	3	1	1	1	1	1	2	1	0	1	4	0	0	1	1	0	0	0	0	0	6	1	0	0	1	0	0	1	0	0	0	0	1	0	6	0	0	0
2	23	2	1	1	1	1	6	4	3	1	8	1	4	5	3	11	1	1	2	13	82	101	86	41	70	27	85	37	86	138	46	128	61	65	94	72	78	55	82	24	25	39	39	118	86	62	75	159	24
0	0	0	0	0	0	0	0	0	0	0	0	0	0	0	0	0	0	0	0	0	0	0	0	0	0	0	0	0	0	0	0	0	0	0	0	0	0	0	0	0	0	0	0	0	0	0	0	0	0
0	0	0	0	0	0	0	0	0	0	0	0	0	0	0	0	0	0	0	0	0	0	0	0	0	0	0	0	0	0	0	0	0	0	0	0	0	0	0	0	0	0	0	0	0	0	0	0	0	0
0	0	0	0	0	0	0	0	0	0	0	0	0	0	0	0	0	0	0	0	0	0	0	0	0	0	0	0	0	0	0	0	0	0	0	0	0	0	0	0	0	0	0	0	0	0	0	0	1	0
0	0	0	0	0	1	0	0	0	0	0	0	0	0	0	0	0	0	0	0	0	0	0	0	0	0	0	0	0	0	0	0	0	0	0	0	0	1	0	0	0	0	0	0	0	0	0	0	0	0
0	0	0	0	0	0	0	0	0	0	0	0	0	0	0	0	0	0	0	0	1	0	0	0	0	1	0	1	3	0	0	0	1	1	0	0	1	1	1	0	0	0	0	0	3	1	0	0	0	0
0	0	0	0	0	0	0	0	0	0	0	0	0	0	0	0	0	0	0	0	0	0	2	0	0	0	1	0	0	0	1	0	1	0	1	0	1	1	1	0	0	0	0	1	0	1	2	0	0	1
0	0	0	0	0	0	0	0	0	0	0	0	0	0	0	0	0	0	0	0	0	0	0	0	0	0	0	0	0	0	0	0	0	0	0	0	0	0	0	0	0	0	0	0	0	0	0	0	0	0
0	0	0	0	0	0	0	0	0	0	0	0	0	0	0	0	0	0	0	0	0	0	0	0	0	0	0	0	0	0	0	0	1	0	0	0	0	0	0	0	0	1	0	0	0	0	0	0	0	0
0	0	0	0	0	0	0	0	0	0	0	0	0	0	0	0	0	0	0	0	0	0	0	0	0	0	0	0	0	1	0	0	0	1	0	0	0	0	0	0	0	0	0	0	0	0	0	0	0	0
0	0	0	0	0	0	0	0	0	0	0	0	0	0	0	0	0	0	0	0	0	0	0	0	0	0	0	0	0	0	0	0	0	0	0	0	0	0	0	0	0	0	0	0	0	0	0	0	0	0
0	0	0	0	0	0	0	0	0	0	0	0	0	0	0	0	0	0	0	0	0	0	0	0	0	0	0	0	0	0	0	0	0	0	0	0	0	0	0	0	0	0	0	0	0	0	0	0	0	0
1	2	1	1	1	1	1	1	1	1	1	1	1	1	1	1	2	1	1	1	0	0	0	0	0	1	0	0	1	1	0	0	0	0	0	0	0	0	0	0	0	4	0	5	0	0	0	0	0	0
0	0	0	0	1	1	0	1	0	1	0	0	0	0	0	0	0	0	0	0	3	0	1	0	1	0	1	0	3	0	0	0	4	3	0	1	1	0	0	1	0	0	1	0	0	1	1	1	0	0
0	0	1	0	0	0	0	0	0	0	0	0	0	0	0	0	0	0	0	0	0	0	3	0	1	4	0	1	1	0	5	0	4	2	0	1	0	1	0	0	0	0	3	3	1	1	1	0	1	0
0	0	0	0	0	0	0	0	0	0	0	0	0	0	0	0	0	0	0	0	44	164	150	238	108	146	122	162	222	39	135	181	529	129	156	117	234	43	78	241	180	38	140	103	216	141	281	95	93	110
0	0	0	0	0	0	0	0	0	0	0	0	0	0	0	0	0	0	0	0	0	0	0	0	0	1	0	0	0	0	0	0	0	0	0	0	0	0	0	0	0	0	0	0	0	0	0	0	0	0
0	0	0	0	0	0	0	0	0	0	0	0	0	0	0	0	0	0	0	0	0	0	0	0	0	0	0	0	0	0	0	0	0	0	0	0	0	0	0	0	0	0	0	0	0	0	0	0	0	0
0	0	0	0	0	0	0	0	0	0	0	0	0	0	0	0	0	0	0	0	0	0	0	0	0	0	1	1	1	0	0	0	0	0	0	1	1	0	0	0	0	0	0	0	0	0	1	0	0	0
1	6	1	1	1	1	1	2	3	1	2	2	1	1	1	2	1	1	1	1	1	1	0	0	0	1	0	0	8	4	1	7	1	8	0	1	1	10	0	1	1	1	6	7	0	0	4	7	0	7
0	0	0	0	0	0	0	0	0	0	0	0	0	0	0	0	0	0	0	0	0	0	0	0	0	0	0	0	0	0	0	0	0	0	1	0	0	0	0	0	0	0	1	0	0	0	0	0	0	0
0	0	0	0	0	0	0	0	0	0	0	0	0	0	0	0	0	0	0	0	1	4	1	0	0	5	0	4	0	2	1	3	7	1	0	0	3	1	0	1	1	0	0	1	1	0	1	1	2	0
0	0	0	0	0	0	0	0	0	0	0	0	0	0	0	0	0	0	0	0	0	2	0	0	0	0	0	0	0	0	0	0	1	0	1	1	0	1	0	0	0	1	0	0	1	0	0	0	0	0
0	0	0	0	0	0	0	0	0	0	0	0	0	0	0	0	0	0	0	0	1	0	0	0	0	0	0	0	0	0	0	0	0	0	0	0	0	0	0	0	0	0	0	0	0	0	0	0	0	0
0	0	0	0	0	0	0	0	0	0	0	0	0	0	0	0	0	0	0	0	0	0	0	0	0	0	0	0	0	0	0	0	0	0	0	0	0	0	0	0	0	0	0	0	0	0	0	0	0	0
1	1	0	0	1	0	0	0	1	0	0	0	1	1	0	1	1	0	1	1	0	0	0	0	0	0	0	0	1	0	0	0	0	0	0	0	0	0	0	0	0	1	0	0	0	0	0	0	0	0
1	0	0	0	0	0	0	0	0	0	0	0	0	0	0	0	0	0	0	0	0	0	0	0	0	0	0	0	0	1	0	0	0	0	0	0	1	0	0	0	0	0	0	0	0	0	0	0	0	0
0	0	0	1	0	4	4	4	4	1	6	1	0	1	4	0	0	0	0	4	20	20	31	13	13	22	11	28	14	17	42	25	40	25	21	20	39	29	10	19	11	8	13	22	12	27	30	25	36	9
7	4	1	1	0	4	1	7	0	5	2	6	3	5	3	1	5	4	2	4	32	76	43	85	50	36	19	45	32	42	55	27	43	51	41	51	53	40	30	56	38	16	26	36	50	21	76	71	93	24
0	0	0	0	0	0	0	0	0	0	0	0	0	0	0	0	0	0	0	0	1	0	2	0	0	0	4	0	3	0	0	0	0	0	0	0	0	0	0	0	0	2	1	0	0	0	0	0	0	0
0	0	0	0	0	0	0	0	0	0	0	0	0	0	0	0	0	0	0	0	6	8	11	2	3	8	2	8	4	1	11	9	15	15	5	6	14	8	10	13	11	3	6	8	12	11	13	17	17	4
0	0	1	0	0	0	0	1	0	0	0	0	1	0	0	0	0	0	0	0	0	0	0	0	0	0	0	0	0	0	0	0	0	0	0	0	0	0	0	0	0	0	0	0	0	0	0	0	0	0
1	8	7	4	6	4	3	6	4	5	3	0	3	4	3	2	3	1	1	3	1	25	60	6	10	56	13	24	33	22	41	29	19	24	15	16	57	36	14	38	14	17	16	18	16	45	22	22	36	11
2	0	0	0	0	0	0	0	0	0	0	0	0	0	2	0	0	0	0	2	0	0	1	0	0	0	0	0	0	0	0	0	0	0	0	0	1	0	0	0	0	0	0	0	0	0	0	0	0	0
0	0	0	0	0	0	0	0	0	0	0	0	1	0	0	0	0	0	0	0	18	55	37	23	31	77	40	53	38	31	48	36	57	29	60	59	85	34	31	44	36	19	39	57	51	65	44	61	32	43
0	0	0	0	0	0	0	0	0	0	0	0	0	0	0	0	0	0	0	0	4	12	7	0	11	7	4	8	6	2	15	19	22	27	6	8	12	13	5	11	10	6	13	15	27	18	11	8	17	3
0	5	0	3	0	0	0	9	5	3	7	5	0	15	6	0	5	0	3	0	0	0	0	0	0	0	0	0	0	0	0	0	0	0	0	0	0	0	0	0	0	0	0	0	0	0	0	0	0	0
0	0	0	0	0	0	0	0	0	0	0	0	0	0	0	0	0	0	0	0	0	0	1	0	0	1	0	0	0	0	1	1	1	0	0	1	0	0	0	1	0	0	0	0	1	0	0	2	0	0
0	0	0	0	0	0	0	0	0	0	0	0	0	0	0	0	0	0	0	0	0	0	0	0	0	0	0	0	0	0	0	0	0	0	0	0	0	0	0	0	0	0	0	0	0	0	0	0	0	0
0	0	0	0	0	0	0	0	0	0	0	0	0	0	0	0	0	0	0	0	3	5	2	8	7	6	1	4	3	3	6	1	4	4	18	4	7	1	4	2	0	0	6	2	6	2	11	3	7	3
2	219	3	9	1	4	8	5	2	11	14	10	4	4	5	5	6	6	1	2	28	50	43	75	47	58	42	38	21	92	13	55	112	81	47	25	67	31	34	44	21	25	24	32	45	44	52	106	81	29
0	0	0	0	0	0	0	0	0	0	0	0	0	0	0	0	0	0	0	0	0	0	0	0	0	0	0	0	0	0	0	0	0	0	0	0	0	0	0	0	0	0	0	0	0	0	0	0	0	0
0	0	0	0	0	0	0	0	0	0	0	0	0	0	0	0	0	0	0	0	0	0	0	0	0	0	0	0	0	0	0	0	0	0	0	0	1	0	0	2	1	0	0	0	0	0	0	0	0	1
0	0	1	0	1	1	0	1	1	1	0	1	1	0	1	1	1	0	0	0	0	0	1	0	0	0	0	0	0	0	0	0	0	0	1	0	0	0	0	0	0	0	0	0	0	0	1	0	0	0
0	0	0	0	0	0	0	0	0	0	0	0	0	0	0	0	0	0	0	0	0	0	0	0	0	0	0	0	0	0	0	0	0	0	0	0	0	0	0	0	0	0	0	0	0	0	0	0	0	0
0	0	0	0	0	0	0	0	0	0	0	0	0	0	0	0	0	0	0	0	0	0	0	0	0	0	0	0	0	0	0	0	0	0	0	0	0	0	0	0	0	0	0	0	0	0	0	0	0	0
0	0	0	0	0	0	0	0	0	0	0	0	0	0	0	0	0	0	0	0	0	0	0	0	0	0	0	0	0	0	0	0	0	0	0	0	0	0	0	0	0	0	0	1	0	0	0	0	0	0
0	0	0	0	0	0	0	0	0	0	0	0	0	0	0	0	0	0	0	0	1	2	1	0	3	4	5	2	1	4	2	0	0	0	2	3	5	4	4	0	0	1	3	1	2	3	1	1	4	2
23	26	23	29	32	20	19	32	17	25	29	20	26	14	23	19	20	18	22	30	70	96	127	124	168	85	101	120	78	110	79	92	109	122	198	145	107	106	77	136	51	87	123	91	72	75	169	171	207	94
4	2	4	3	5	3	3	3	2	4	4	2	3	3	3	3	4	2	4	6	5	6	34	22	19	22	1	15	1	11	8	25	16	23	20	19	21	17	16	25	8	7	20	1	18	10	19	24	25	30
2	2	1	4	2	1	1	3	2	1	4	3	1	1	2	3	5	3	1	2	4	18	22	6	19	22	6	21	0	25	9	6	15	11	16	11	14	20	13	12	6	6	9	15	16	9	9	8	19	14
1	1	1	1	1	1	1	2	1	1	1	1	2	1	1	1	1	1	1	1	4	1	5	0	0	0	0	1	4	0	4	0	5	4	0	1	1	9	0	0	6	0	1	1	0	5	1	1	5	0
0	0	0	0	0	0	0	0	0	0	0	0	0	0	0	0	0	0	0	0	10	10	17	13	16	10	12	13	19	22	20	15	16	21	33	19	17	13	20	24	9	8	16	22	25	19	22	30	25	9
0	0	0	0	0	0	0	0	0	0	0	0	0	0	0	0	0	0	0	0	0	0	0	0	0	0	0	0	0	1	2	0	0	1	1	0	0	0	0	0	0	0	0	0	0	0	1	0	3	1
0	0	0	0	0	0	0	0	0	0	0	0	0	0	0	0	0	0	0	0	0	1	0	0	0	0	0	0	0	0	0	0	0	0	0	2	0	1	0	2	0	0	0	1	0	0	1	1	1	1
0	0	0	0	0	0	0	0	0	0	0	0	0	0	0	0	0	0	0	0	0	1	0	0	0	0	1	2	0	0	1	3	3	2	0	1	0	0	0	0	1	0	2	2	3	0	0	0	6	0
0	0	0	0	0	0	0	0	0	0	0	0	0	0	0	0	0	0	0	0	1	0	0	0	0	0	0	1	1	0	0	1	1	1	0	0	1	1	1	0	0	0	0	0	0	1	0	0	1	0
7	1	1	2	1	1	1	3	4	5	5	5	4	1	4	1	7	1	1	2	44	105	49	34	34	55	9	46	26	69	17	40	121	122	30	38	80	143	17	27	54	18	18	136	51	60	58	67	186	51
5	2	5	3	2	2	2	5	3	3	3	3	3	1	2	8	10	3	4	1	48	90	69	130	31	31	30	47	31	34	30	37	169	145	22	27	49	38	21	13	32	18	28	53	66	23	100	51	58	32
0	0	0	0	0	0	0	0	0	0	0	0	0	0	0	0	0	0	0	0	4	9	13	5	7	21	11	23	16	13	7	14	18	9	32	11	25	14	17	16	9	17	14	21	5	19	17	7	17	15
0	0	0	0	0	0	0	0	0	0	0	0	0	0	0	0	0	0	0	0	0	0	0	0	0	0	0	0	0	0	0	0	0	0	0	0	0	0	0	0	0	0	0	0	0	0	0	0	0	0
0	0	0	0	0	0	0	0	0	0	0	0	0	0	0	0	0	0	0	0	0	0	0	0	0	0	0	0	0	0	0	0	0	0	0	0	0	0	0	0	0	0	0	0	0	0	0	0	0	0
0	0	1	0	0	0	0	0	0	0	0	0	0	0	0	0	0	0	0	0	0	0	0	0	0	0	0	0	0	0	0	0	0	0	1	0	0	0	0	0	1	0	0	0	0	0	0	0	0	0
7	13	4	10	8	6	3	8	5	7	8	7	16	5	4	8	13	0	9	4	32	82	103	79	176	184	120	140	108	136	86	74	96	74	224	109	165	146	89	141	79	62	129	134	93	110	131	162	89	118
0	0	0	0	0	0	0	0	0	0	0	0	0	0	0	0	0	0	0	0	0	0	0	0	0	0	0	0	0	0	0	0	0	0	0	0	0	0	0	0	0	0	0	0	0	0	0	0	0	0
0	0	0	0	0	0	0	0	0	0	0	0	0	0	0	0	0	0	0	0	0	11	6	6	5	12	17	17	14	3	13	10	18	8	1	10	7	15	7	15	5	0	12	20	8	19	3	6	14	5
0	0	0	1	0	0	0	0	0	0	0	0	1	0	0	0	0	0	0	0	2	7	6	7	5	6	6	10	5	5	4	5	8	12	9	7	8	9	8	10	8	4	10	10	8	8	6	16	9	4
1	1	0	1	2	1	1	1	1	0	0	0	1	1	0	0	0	0	1	2	0	4	0	4	1	0	1	1	1	0	1	4	0	7	5	0	0	1	0	0	0	1	0	1	6	0	4	0	1	0
0	0	0	0	0	0	0	0	0	0	0	0	0	0	0	0	0	0	0	0	0	0	0	0	0	0	0	0	0	0	0	0	0	1	0	0	0	0	0	0	0	1	0	0	0	0	0	1	0	0
0	0	0	0	0	0	0	0	0	0	0	0	0	0	0	0	0	0	0	0	2	1	1	2	0	0	3	0	1	3	0	2	6	3	5	0	7	0	2	3	0	0	4	5	2	4	8	1	7	3
0	0	0	0	0	0	0	0	0	0	0	0	0	0	0	0	0	0	0	0	0	0	1	0	0	0	0	0	0	0	0	0	0	0	0	0	0	0	0	0	0	0	0	0	0	0	0	0	0	0
0	0	0	0	0	0	0	0	0	0	0	0	0	0	0	0	0	0	0	0	7	4	11	9	8	1	2	0	1	2	0	25	68	2	1	6	7	4	0	5	7	1	8	2	6	0	27	6	21	8
2	3	0	3	1	4	2	4	2	1	2	2	2	2	4	2	3	1	1	2	5	21	55	18	13	23	0	29	14	13	18	27	17	19	13	20	30	12	16	27	4	9	12	17	16	15	18	28	36	15
0	0	0	0	0	0	0	0	0	0	0	0	0	0	0	0	0	0	0	0	0	0	0	0	0	0	0	1	1	1	1	0	0	0	0	0	0	0	0	0	0	0	0	0	1	2	0	0	0	0
10	19	6	5	6	9	1	12	7	12	10	3	1	19	10	1	27	3	6	12	54	170	141	142	167	183	101	150	99	132	155	135	153	117	254	167	158	167	171	122	79	64	99	137	175	163	222	235	206	126
0	1	0	0	1	0	0	0	0	0	0	0	0	0	0	0	0	0	0	0	12	32	18	24	34	41	19	39	14	20	37	22	33	24	36	30	34	29	26	24	17	11	18	27	39	38	37	48	39	30
0	0	1	0	0	0	0	0	0	1	1	1	0	0	1	0	0	1	0	0	0	1	0	7	0	1	0	0	1	7	4	0	0	0	0	1	0	1	1	0	0	0	0	6	0	0	6	0	4	1
0	0	0	0	0	0	0	0	0	0	0	0	0	0	0	0	0	0	0	0	0	0	0	0	0	0	0	0	0	0	0	0	0	0	0	0	0	0	0	0	0	0	0	0	0	0	0	0	0	0
0	0	0	0	0	0	0	0	0	0	0	0	0	0	0	0	0	0	0	0	2	0	2	1	3	1	2	0	0	1	1	0	1	1	12	1	0	5	2	0	2	1	1	0	4	2	3	1	1	2
0	0	0	0	0	0	0	0	0	0	0	0	0	0	0	0	0	0	0	0	0	6	8	1	0	4	1	5	3	8	4	5	12	10	4	5	6	3	2	4	5	1	4	2	5	3	6	1	12	2
0	0	0	0	0	0	0	0	0	0	0	0	0	0	0	0	0	0	0	0	1	0	0	0	0	0	0	0	0	0	0	0	0	1	0	0	0	0	0	0	0	0	3	1	0	0	1	0	0	0
0	1	0	1	1	1	1	2	1	0	2	1	1	1	1	1	1	1	1	1	0	0	0	0	0	0	0	0	0	0	0	0	1	3	0	1	0	0	0	1	0	0	3	1	0	0	0	0	1	0
0	0	0	0	0	0	0	0	0	0	0	1	0	0	0	0	0	0	0	0	2	2	3	2	1	4	0	1	2	2	4	2	0	2	6	0	1	4	0	3	0	2	4	4	2	1	2	2	3	0
0	0	0	0	0	0	0	1	0	0	0	0	0	0	0	0	0	0	0	0	0	0	0	0	0	0	0	0	0	0	1	0	0	0	0	1	0	0	0	0	0	0	0	0	0	0	0	0	0	0
0	0	0	0	1	0	0	0	0	0	0	0	0	0	0	0	0	0	0	0	0	0	0	0	0	0	0	0	0	0	0	0	0	0	0	0	0	0	0	0	0	0	0	0	0	0	0	0	0	0
4	8	3	3	3	3	1	1	3	1	0	3	1	1	3	1	3	3	1	5	6	30	47	10	11	19	15	18	11	11	9	6	39	7	11	13	29	11	9	8	13	1	7	12	6	24	13	24	6	4
0	0	0	0	0	0	0	0	0	0	0	0	0	0	0	0	0	0	0	0	0	0	0	0	0	0	0	0	0	0	0	0	0	0	0	0	0	0	0	0	0	0	0	0	0	0	0	1	0	0
0	0	0	0	0	0	0	0	0	0	0	0	0	0	0	0	0	0	0	0	0	0	0	0	0	0	0	0	0	0	0	0	0	0	0	0	0	0	0	0	0	0	0	0	0	0	0	0	0	0
0	0	0	0	0	0	0	0	0	0	0	0	0	0	0	0	0	0	0	0	0	0	0	0	0	0	0	0	0	0	0	0	0	0	0	0	0	0	0	1	0	0	0	0	0	0	0	0	0	0
0	0	0	0	0	0	0	0	0	0	0	0	0	0	0	0	0	0	0	0	0	0	3	0	0	1	0	0	0	1	0	0	0	0	0	0	0	0	0	0	0	2	0	0	0	0	0	0	0	0
0	0	0	0	0	0	0	0	0	0	0	0	0	0	0	0	0	0	0	0	0	0	0	1	0	0	0	0	1	0	1	0	0	1	0	0	0	1	0	0	1	0	1	0	1	1	2	0	1	1
0	0	0	0	0	0	0	0	0	0	0	0	0	0	0	0	0	0	0	0	0	0	0	0	0	0	0	0	0	0	0	0	0	0	0	0	0	0	0	0	0	0	0	0	0	0	0	0	1	0
0	0	0	0	0	0	0	1	0	0	0	0	0	0	0	0	0	0	0	0	0	0	0	0	0	0	1	0	0	0	0	0	0	1	0	1	0	0	0	1	0	0	0	0	0	0	0	0	0	0
0	0	0	0	0	0	0	0	0	0	0	0	0	0	0	0	0	0	0	0	0	1	3	0	0	0	0	0	1	0	2	0	5	0	0	0	1	1	0	1	1	0	1	0	1	1	1	4	1	0
4	3	5	4	1	6	2	3	4	4	5	6	4	3	4	3	3	3	2	3	17	18	23	8	8	15	6	14	16	9	11	19	22	19	20	13	27	17	9	28	9	7	18	25	18	23	14	26	13	16
0	0	0	0	0	0	0	0	0	0	0	0	0	0	0	0	0	0	0	0	0	1	1	0	0	5	0	0	0	0	0	0	0	0	0	0	0	0	0	0	0	0	2	0	1	0	0	0	0	0
0	0	0	0	0	0	0	0	0	0	0	0	0	2	1	0	0	0	0	0	0	0	0	0	0	0	0	0	0	0	0	0	0	0	0	0	0	0	0	0	0	1	0	0	0	1	1	0	0	0
0	0	0	0	0	0	0	0	0	0	0	0	0	0	0	0	0	0	0	0	0	0	0	0	0	1	0	0	0	0	0	0	0	0	0	0	0	0	0	0	0	0	0	0	0	0	0	0	0	0
0	0	0	0	0	0	0	0	0	0	0	0	0	0	0	0	0	0	0	0	59	65	67	77	65	66	72	61	79	78	35	42	66	55	96	77	86	106	46	50	43	53	55	85	57	82	70	68	82	67
0	0	0	0	0	0	0	0	0	0	0	0	0	0	0	0	0	0	0	0	0	0	0	1	0	0	0	0	0	0	0	0	0	0	0	0	0	0	0	0	0	0	0	0	0	0	0	0	0	0
0	0	0	0	0	0	0	0	0	0	0	0	0	0	0	0	0	0	0	0	3	5	6	4	9	8	4	4	7	6	3	3	6	3	12	4	9	4	5	4	7	8	9	5	5	7	5	2	1	1
0	0	0	0	0	0	0	0	0	0	0	0	0	0	0	0	0	0	0	0	0	4	1	1	3	2	0	0	2	2	2	0	0	5	0	2	5	4	3	2	0	1	2	2	2	7	0	1	6	1
0	0	0	0	0	0	0	0	0	0	0	0	0	0	0	0	0	0	0	0	0	0	0	0	1	0	0	0	0	0	0	0	0	0	0	0	0	0	0	0	0	0	0	0	0	0	0	0	0	0
1	1	2	1	1	1	2	0	1	2	0	0	1	1	0	0	1	0	0	0	0	0	0	0	0	1	4	1	1	0	0	0	3	1	0	3	4	0	0	0	0	0	3	1	1	0	0	1	3	0
0	1	1	0	1	1	0	3	1	1	2	1	1	1	0	1	0	0	0	2	4	0	0	0	1	3	0	1	0	0	1	4	3	3	0	3	3	0	0	1	0	1	5	1	3	1	4	1	1	0
0	0	0	0	0	0	0	0	0	0	0	0	0	0	0	0	0	0	0	0	21	12	20	10	35	41	10	39	11	12	9	66	30	26	44	25	37	41	4	33	5	10	22	21	22	21	16	32	31	41
0	0	0	0	0	0	0	0	0	0	0	0	0	0	0	0	0	0	0	0	21	195	40	41	73	47	26	38	29	42	44	13	28	42	52	38	56	27	13	247	47	23	26	40	133	35	42	48	150	25
0	0	0	0	0	0	0	0	0	1	0	0	0	0	0	0	0	0	0	0	12	25	23	19	33	26	21	31	19	30	34	18	28	22	45	35	30	32	27	28	28	13	21	26	39	29	27	50	17	37
2	1	2	1	1	1	1	1	1	1	1	1	3	1	1	2	1	2	1	1	3	0	0	1	1	0	1	4	1	0	1	1	0	4	1	4	0	0	0	4	4	0	0	1	1	4	1	7	0	1
0	0	0	0	0	0	0	0	0	0	0	0	0	0	0	0	0	0	0	0	0	0	0	1	1	0	0	0	0	0	0	0	1	3	2	0	0	1	1	1	0	1	1	0	0	0	0	1	1	2
29	34	13	11	3	7	13	20	18	17	14	19	12	13	23	15	9	12	5	14	189	422	272	627	407	487	244	546	285	400	437	211	735	331	448	424	738	580	379	401	290	171	172	589	697	538	522	503	686	193
1	2	1	1	1	1	0	1	1	1	1	2	1	2	1	2	1	1	1	1	0	0	0	0	1	8	1	5	0	1	4	0	1	0	1	1	11	5	1	5	1	0	1	0	6	1	5	6	0	0
3	24	0	3	0	0	2	0	7	1	5	12	1	9	8	30	69	2	1	2	40	132	118	243	125	163	97	162	107	229	254	82	423	218	278	124	233	322	196	164	90	104	80	167	239	229	187	137	366	143
0	0	0	0	0	0	1	0	0	0	1	0	0	0	0	1	0	0	0	1	21	119	182	135	99	192	110	202	117	106	104	132	261	76	82	132	242	126	41	152	66	35	65	141	186	407	148	197	158	59
0	0	0	0	0	0	0	0	0	0	0	0	0	0	0	0	0	1	0	0	3	3	0	0	0	0	0	1	0	0	0	0	0	5	0	0	1	1	0	0	0	0	1	0	0	0	0	0	0	0
0	0	1	2	2	1	0	0	2	2	0	1	2	1	2	1	1	0	2	0	0	1	5	6	12	14	4	8	0	7	4	4	15	4	15	7	4	6	7	7	0	0	9	18	12	1	0	9	1	17
1	0	0	0	1	0	0	2	0	0	1	0	0	2	3	1	0	0	0	0	0	0	0	0	1	0	0	0	0	0	0	0	5	0	7	0	8	0	3	0	0	0	0	3	9	0	0	3	0	0
0	0	0	0	0	0	0	0	0	0	0	0	0	0	0	0	0	0	0	0	0	0	4	2	6	4	4	4	4	4	1	5	5	1	3	0	5	11	3	4	3	5	2	2	2	3	1	6	5	3
0	0	0	0	0	0	0	0	0	0	0	0	0	0	0	0	0	0	0	0	0	0	0	0	0	0	0	0	0	0	0	0	0	0	0	0	0	0	0	0	0	1	0	0	1	0	1	0	0	0
0	0	0	0	0	0	0	0	0	0	1	0	0	0	1	0	0	1	0	0	0	0	0	0	0	0	0	0	0	0	0	0	0	0	0	0	0	0	0	0	0	0	0	0	0	0	0	0	0	0
0	0	1	0	0	0	0	0	0	0	0	0	0	0	0	0	0	0	0	0	2	3	4	4	3	4	1	3	1	6	6	5	2	2	3	7	4	4	2	6	0	2	2	6	3	4	1	4	3	3
0	0	0	0	0	0	0	0	0	0	0	0	0	0	0	0	0	0	0	0	0	0	0	0	0	0	0	0	0	0	0	0	0	0	0	0	0	0	0	0	0	0	0	0	0	0	0	0	1	0
0	0	0	0	0	0	0	0	0	0	0	0	0	0	0	0	0	0	0	0	0	0	0	0	0	0	0	0	0	0	0	0	0	0	0	0	0	0	0	0	0	0	0	0	0	0	0	0	0	0
4	4	1	11	9	3	3	2	4	4	8	2	5	1	1	2	1	3	1	6	1	1	1	0	13	5	5	5	8	0	1	5	11	5	5	6	7	0	0	6	0	6	5	0	1	9	9	0	0	0
0	0	0	0	0	0	0	0	0	0	0	0	0	0	0	0	0	0	0	0	0	0	0	0	0	2	0	0	1	0	0	0	0	1	0	0	0	0	0	0	0	0	0	0	0	0	0	0	1	1
7	7	13	0	7	0	1	0	0	1	0	0	0	1	1	0	0	0	0	0	38	16	24	25	18	31	32	25	40	39	18	25	31	22	24	25	36	16	27	37	39	39	39	24	16	19	27	27	26	26
0	0	0	0	0	0	0	0	0	0	0	0	0	0	0	0	0	0	0	0	0	0	0	0	0	0	0	0	0	0	0	0	0	0	0	0	0	0	0	0	1	0	0	0	0	0	0	0	0	0
0	0	0	0	0	0	0	0	0	0	0	0	0	0	0	0	0	0	0	0	0	0	1	0	0	0	1	0	0	1	1	0	0	0	0	0	0	0	0	0	0	1	1	0	0	0	0	0	0	1
0	0	0	1	0	0	0	2	0	1	0	0	0	0	0	0	0	0	0	0	0	0	0	0	0	0	0	1	0	1	0	1	0	3	0	0	1	0	1	0	0	0	0	0	4	0	1	1	3	0
1	1	1	1	1	0	0	0	1	1	1	0	1	1	1	1	1	1	1	0	0	1	0	3	0	0	0	0	0	1	0	0	1	0	0	1	0	0	0	0	1	0	0	1	0	0	0	0	0	0
0	0	0	0	0	1	1	0	0	0	0	0	0	0	0	0	3	0	0	0	0	5	3	0	3	1	1	1	0	0	0	4	0	0	1	0	0	0	0	0	0	4	1	3	3	0	0	1	1	0
0	0	0	0	0	0	0	0	0	0	0	0	0	0	0	0	0	0	0	0	0	0	0	0	0	0	0	0	0	0	0	0	0	0	0	0	0	0	0	0	0	0	0	0	0	0	0	0	0	0
0	0	0	0	0	0	0	0	0	0	0	0	1	0	0	0	0	0	0	0	0	3	0	0	0	0	0	0	0	0	0	0	3	1	0	0	0	1	0	0	0	1	0	0	0	0	0	0	3	0
1	1	1	0	1	1	0	2	1	1	1	2	1	1	1	1	1	1	1	1	0	5	0	6	1	8	1	1	4	4	1	1	0	0	0	0	0	8	1	1	0	0	1	1	1	5	6	0	0	0
0	0	0	0	0	0	0	0	0	0	0	0	0	0	0	0	0	0	0	0	0	1	0	0	3	1	0	1	0	0	0	0	0	2	0	0	0	0	0	1	0	0	0	2	0	0	0	0	1	0
0	0	0	0	0	0	0	0	0	0	0	0	0	0	0	0	0	0	0	0	0	0	8	0	0	5	7	2	11	2	1	5	5	3	4	1	6	0	0	0	0	9	2	0	2	1	0	0	1	1
0	0	0	0	1	0	17	0	0	0	0	0	1	0	0	0	0	0	0	14	0	0	0	0	0	0	0	0	1	0	0	0	0	0	0	0	0	0	0	0	0	1	0	0	1	0	0	1	0	0
0	0	0	0	0	0	0	0	0	0	0	0	0	1	0	0	0	0	0	0	56	60	82	84	59	85	31	74	44	122	53	31	63	75	76	57	91	111	60	84	68	36	52	131	135	107	58	119	84	45
0	1	0	2	1	1	0	0	1	2	2	1	1	2	1	2	1	1	2	1	0	3	1	3	0	8	0	0	0	8	4	1	4	1	0	5	10	8	3	1	4	1	0	1	3	7	1	4	5	5
0	0	0	0	0	0	2	0	0	0	0	0	0	0	0	0	0	0	0	0	0	0	1	0	0	0	0	0	0	0	0	0	0	0	0	0	0	0	0	0	0	0	0	1	0	0	0	0	0	0
0	0	0	0	0	0	0	0	0	0	0	0	0	0	0	0	0	0	0	0	0	0	0	0	0	0	0	0	0	0	0	0	0	1	0	0	0	0	0	0	0	0	0	0	1	0	0	0	0	0
0	1	0	0	0	0	1	1	0	3	1	1	0	0	0	0	0	0	0	0	0	0	0	0	0	0	0	0	0	0	0	0	0	0	0	0	0	0	0	0	0	0	0	0	0	0	0	0	0	0
0	0	0	0	0	0	0	0	0	0	0	0	0	0	0	0	0	0	0	0	0	0	0	0	0	0	0	0	0	1	0	1	1	0	1	0	0	0	0	0	0	0	0	1	0	0	1	0	0	0
0	0	0	0	0	0	0	0	0	0	0	0	0	0	0	0	0	0	0	0	0	0	1	0	0	0	0	0	0	0	1	0	1	0	0	0	0	0	0	0	0	1	0	1	0	0	1	0	0	0
0	0	0	0	0	0	0	1	0	0	0	0	1	1	0	0	0	0	2	1	1	6	3	1	5	7	5	1	7	3	5	5	3	1	10	6	3	6	1	8	1	3	3	6	1	1	0	1	4	0
0	0	0	0	0	0	0	0	0	1	0	0	0	0	0	0	0	0	0	0	0	0	0	0	0	0	0	0	0	0	0	0	0	0	0	0	0	0	0	0	0	0	0	0	0	0	0	0	0	0
0	0	0	0	0	0	0	0	0	0	0	0	0	0	0	0	0	0	0	0	0	0	0	0	0	0	0	0	0	0	0	0	0	0	0	0	0	0	0	0	0	0	0	0	0	0	0	0	0	0
0	0	0	0	0	0	0	0	0	0	0	0	0	0	0	0	0	0	0	0	0	0	0	0	0	0	0	0	0	0	0	0	0	0	0	0	0	0	0	0	0	0	0	0	0	0	0	0	0	0
1	1	0	0	0	0	0	1	3	1	0	0	3	0	1	2	1	0	2	0	0	0	0	0	0	0	0	0	0	0	0	0	0	0	0	0	0	0	0	0	0	0	0	0	0	0	0	0	0	0
0	1	1	0	1	0	2	0	0	0	0	0	1	0	0	1	1	0	0	1	0	1	3	1	1	0	3	0	1	0	1	0	0	3	0	0	0	0	0	0	0	0	0	0	0	4	0	1	0	0
0	0	0	0	0	0	0	0	0	0	0	0	1	0	0	0	1	0	0	1	11	38	41	15	27	29	18	26	27	17	31	37	37	48	16	29	47	19	16	15	18	14	28	24	29	26	36	21	40	21
0	0	0	2	0	0	2	1	0	0	0	0	1	0	0	2	1	2	2	1	3	13	4	10	6	8	4	1	5	6	4	4	7	1	7	6	14	9	5	7	6	5	8	10	10	6	9	14	4	7
0	0	0	0	0	0	0	0	0	0	0	0	0	0	0	0	0	0	0	0	0	0	0	0	0	0	0	0	0	0	0	0	0	0	0	0	0	1	0	0	0	0	0	1	0	0	0	1	1	0
0	0	0	0	0	0	0	0	0	0	0	0	0	0	0	0	0	0	0	0	0	0	0	0	0	0	0	0	0	0	0	0	0	1	0	0	0	0	0	0	0	0	0	0	0	0	0	0	0	0
0	0	0	0	0	0	0	0	0	0	0	0	0	0	0	0	0	0	0	0	0	0	0	0	0	0	0	0	0	0	0	0	0	0	0	0	0	0	0	0	0	0	0	0	0	0	0	0	0	0
0	0	0	0	0	0	0	0	0	0	0	0	0	0	0	0	0	0	0	0	57	120	82	122	83	78	51	86	47	94	85	62	192	107	98	72	122	123	45	67	70	37	63	124	102	121	141	100	132	57
0	0	0	0	0	0	0	0	0	0	0	0	0	0	0	0	0	0	0	0	47	72	58	56	41	63	54	80	25	60	45	34	68	70	42	79	119	67	97	34	46	24	30	96	98	58	64	50	48	70
0	0	0	0	0	0	0	0	0	0	0	0	0	0	0	0	0	0	0	0	0	0	0	0	0	0	0	0	0	0	0	0	0	0	0	0	0	0	0	0	0	0	0	0	0	0	0	0	0	0
0	0	17	0	1	0	12	0	11	1	12	15	1	0	0	0	0	0	1	16	34	38	49	67	43	55	63	75	31	49	39	42	55	68	58	73	57	86	33	24	42	34	62	57	51	46	68	50	54	68
0	0	0	0	0	0	0	0	0	0	0	0	0	0	0	0	0	0	0	0	10	52	17	43	22	25	20	49	32	35	28	14	49	17	67	41	73	43	27	65	32	26	21	60	44	39	24	31	20	20
0	0	0	0	0	0	0	0	0	0	0	0	0	0	0	0	0	0	0	0	1	17	15	9	10	3	8	8	9	13	6	9	7	12	7	14	8	7	8	18	13	11	15	7	6	14	10	11	11	18
0	0	0	0	0	0	0	0	0	0	0	0	0	0	0	0	0	0	0	0	20	53	70	63	49	134	36	78	60	90	98	25	39	69	67	55	75	68	40	67	46	29	37	91	45	137	45	108	99	47
0	0	0	0	0	1	0	0	0	1	0	0	0	0	0	0	0	0	0	0	0	0	0	0	0	0	0	0	0	0	0	0	0	0	0	0	0	0	0	0	0	0	0	0	0	0	0	0	0	0
51	64	46	57	54	41	38	43	32	55	49	31	46	50	43	42	33	24	43	60	383	471	483	446	553	336	470	280	345	345	237	394	363	302	380	379	306	287	308	598	343	383	319	364	287	394	342	691	615	295
0	0	0	0	0	0	0	0	0	0	0	0	0	0	0	0	0	0	0	0	4	15	15	8	9	27	6	17	2	15	20	8	16	7	7	12	23	13	4	13	10	6	8	23	15	35	7	15	18	7
1	2	1	2	1	1	1	2	1	2	2	1	1	1	2	1	2	1	1	3	11	14	10	14	14	29	10	20	19	18	15	0	11	16	15	17	32	32	34	16	16	1	16	22	33	28	23	20	10	19
33	74	23	1	0	62	0	0	1	34	1	49	32	1	0	23	0	0	0	23	126	435	316	167	198	355	124	224	144	277	364	366	540	279	213	277	463	334	178	305	194	140	219	210	415	356	307	309	556	155
0	0	0	0	0	0	0	0	0	1	0	1	0	0	18	0	0	1	0	0	19	42	40	13	30	54	20	54	29	28	62	24	64	45	52	30	56	39	23	48	21	21	27	42	26	90	44	31	39	28
1	0	0	0	0	0	1	0	0	0	0	0	0	0	0	0	0	0	0	0	0	3	10	5	7	7	9	5	4	5	9	7	3	6	4	7	6	11	5	3	2	6	6	6	4	10	4	4	7	8
0	0	0	0	0	0	0	1	0	0	0	0	0	0	0	0	0	0	0	0	0	0	0	0	0	0	0	0	0	0	0	0	0	0	0	1	0	0	0	0	0	0	0	0	1	0	0	0	0	0
0	0	0	0	0	0	0	0	0	0	0	0	0	0	0	0	0	0	0	0	0	0	0	0	0	0	0	0	0	0	0	0	0	0	0	0	0	0	0	0	0	0	0	0	0	0	0	0	0	0
0	0	0	0	0	0	0	0	0	0	0	0	0	0	0	1	0	0	0	12	20	36	62	19	44	60	26	31	40	34	35	26	72	30	43	29	45	39	28	28	30	29	45	28	22	28	43	81	48	21
0	3	2	1	1	1	0	2	1	2	2	0	2	1	2	2	2	1	2	1	3	11	8	1	6	5	10	10	1	3	9	8	11	6	9	5	7	10	6	16	3	1	6	5	8	3	12	0	18	7
0	0	0	0	0	0	0	0	0	0	0	0	0	0	0	0	0	0	0	0	1	1	0	0	0	0	1	0	0	0	0	0	1	1	1	1	0	1	0	0	0	0	1	2	3	0	0	0	1	0
0	0	0	0	0	0	0	0	0	0	0	0	0	0	0	0	0	0	0	0	0	1	0	0	0	0	0	0	0	0	0	0	0	1	0	0	0	0	0	0	0	0	0	0	0	0	0	0	0	0
0	0	0	0	0	0	0	0	0	0	0	0	0	0	0	0	0	0	0	0	0	0	0	0	0	0	0	0	0	0	0	1	0	0	0	0	0	0	0	0	0	0	0	0	0	0	0	0	0	0
21	36	16	23	7	20	9	34	18	25	26	24	19	26	28	20	20	13	10	13	67	314	282	95	152	398	155	272	167	147	384	244	277	284	158	279	530	182	100	221	183	122	229	356	262	280	335	165	341	92
0	0	0	0	0	0	0	0	0	0	0	0	0	0	0	0	0	0	0	0	0	0	0	0	0	0	0	0	0	0	0	0	0	0	0	0	0	0	0	0	0	0	0	0	0	0	0	0	0	0
0	0	0	0	0	0	0	0	0	0	0	0	0	0	0	0	0	0	0	0	30	85	54	5	17	68	20	75	26	11	84	81	146	77	21	82	89	25	13	63	43	14	39	54	80	47	78	51	81	29
0	0	0	0	0	0	0	0	0	0	0	0	0	0	0	0	0	0	0	0	0	1	0	0	1	0	0	0	2	0	0	0	0	0	0	1	0	0	0	0	0	0	0	0	1	0	0	0	0	0
1	1	1	0	0	0	2	1	0	1	1	0	1	1	1	0	2	1	1	0	0	0	0	0	0	1	0	1	0	1	1	0	1	1	0	0	1	1	0	0	1	0	0	4	0	1	0	1	0	0
0	0	0	0	0	0	0	0	0	0	0	0	0	0	0	0	0	0	0	0	0	0	0	0	0	0	0	0	0	0	0	0	0	0	0	0	0	0	0	0	0	0	0	0	0	0	0	0	0	0
0	0	0	0	0	0	0	0	0	0	0	0	0	0	0	0	0	0	0	0	0	0	1	0	0	2	1	0	0	0	0	0	1	1	2	0	1	0	0	0	0	1	0	2	0	0	2	0	2	0
0	0	0	0	0	0	0	0	0	0	0	0	0	0	0	0	0	0	0	0	0	0	4	0	0	4	7	1	3	7	2	6	4	3	5	1	4	1	3	2	1	1	1	8	3	2	3	3	10	7
0	0	0	0	0	0	0	0	0	0	0	0	0	0	0	0	0	0	0	0	0	0	0	0	0	0	0	0	0	0	0	0	0	0	0	0	1	0	0	0	1	0	0	0	0	0	0	0	0	0
0	0	0	0	0	0	0	0	0	0	0	0	0	0	0	0	1	0	0	0	0	0	0	0	0	1	0	0	2	1	0	3	0	0	0	1	0	2	0	2	1	2	1	1	2	0	2	0	0	2
5	2	0	5	0	3	1	2	5	6	5	1	0	5	1	1	5	0	1	3	16	10	17	13	14	8	10	15	10	17	6	7	24	7	16	10	12	11	12	6	6	7	7	13	9	13	17	19	14	15
0	0	0	0	0	0	0	0	0	0	0	0	0	0	0	0	0	0	0	0	0	0	0	0	0	0	0	0	0	0	0	0	0	0	0	0	0	0	0	0	0	0	0	0	0	0	0	0	0	0
2	1	1	3	1	1	1	1	2	3	1	2	3	1	3	3	4	1	0	1	5	9	16	1	4	12	4	4	6	10	11	5	9	9	5	1	16	8	4	7	4	6	5	12	12	11	9	5	5	7
0	0	0	0	0	0	0	0	0	0	0	0	0	0	0	0	0	0	0	0	0	0	0	0	0	2	0	1	0	0	0	0	0	0	1	0	0	1	3	1	2	0	0	0	0	0	0	2	0	0
0	0	0	0	0	0	0	0	0	0	0	0	0	0	0	0	0	0	0	0	76	32	15	11	23	17	37	14	5	9	5	15	39	38	15	25	25	50	12	9	16	15	25	75	29	16	35	21	20	18
1	1	1	2	1	1	1	1	1	1	2	1	1	1	1	1	1	1	2	1	0	0	0	0	0	1	0	0	0	1	0	4	0	0	0	0	0	0	0	1	0	0	1	0	1	0	4	0	0	0
0	0	0	0	0	0	0	0	0	0	0	0	0	0	0	0	0	0	0	0	0	0	1	0	0	1	0	1	0	1	0	0	13	1	0	0	0	0	0	0	1	0	2	2	5	0	3	0	1	0
2	0	5	2	1	3	2	2	1	3	2	0	2	1	0	1	1	1	1	2	6	1	4	4	0	0	0	7	4	0	0	0	9	11	0	1	4	7	0	5	4	0	1	5	10	1	1	4	9	0
0	1	0	0	0	0	0	0	0	0	0	0	0	0	0	0	0	0	0	0	0	0	0	0	0	1	0	0	0	0	0	0	0	0	0	0	0	0	0	0	0	0	0	0	0	0	0	0	0	0
2	0	0	0	0	1	0	0	1	1	1	1	0	1	1	1	1	0	0	0	0	1	0	0	0	0	0	0	0	1	1	0	0	4	0	0	0	0	0	0	0	3	4	4	0	0	0	0	0	0
0	0	1	0	1	0	0	0	1	1	3	0	0	1	0	0	0	1	0	1	1	0	0	0	3	1	0	1	1	0	0	0	1	0	1	1	1	0	0	0	0	0	1	0	0	0	1	1	0	0
0	0	0	1	0	0	0	0	0	0	0	0	0	0	0	0	0	0	0	0	0	0	2	2	0	0	0	0	2	2	2	1	1	1	1	2	1	0	1	0	0	2	0	0	0	1	0	1	0	0
0	1	1	1	0	0	1	0	1	0	0	0	1	0	0	0	0	0	0	0	0	0	0	0	0	1	0	0	0	0	0	0	0	0	0	0	1	0	0	0	0	1	1	0	0	0	0	0	0	0
0	0	0	0	0	0	0	0	0	0	0	0	0	0	0	0	0	0	0	0	0	0	0	0	0	0	0	0	0	0	0	0	0	0	0	0	0	0	0	0	0	0	0	0	0	0	0	0	0	0
1	0	2	1	0	1	1	3	0	1	1	0	2	1	0	1	1	0	0	3	1	0	0	1	1	1	0	1	1	4	1	1	0	1	3	3	0	5	0	0	1	6	3	1	3	5	5	1	1	3
0	0	0	0	0	0	0	0	0	2	0	0	2	0	0	0	0	0	0	0	0	0	4	1	0	3	0	1	0	0	0	0	0	0	0	0	0	0	0	0	1	1	0	1	0	0	1	3	3	0
0	0	0	0	0	0	0	0	0	0	0	0	0	0	0	0	0	0	0	0	3	0	0	0	1	1	2	1	3	3	1	3	0	2	1	3	0	0	2	4	3	4	1	1	1	1	0	1	2	0
0	0	0	0	0	0	0	0	0	0	0	0	0	0	0	0	0	0	0	0	0	0	0	0	0	0	0	0	0	0	0	0	1	0	0	0	0	0	0	0	1	0	0	0	1	0	0	0	0	0
0	0	0	0	0	0	0	0	0	0	0	0	0	0	0	0	0	0	0	0	0	0	0	0	0	0	0	0	0	0	0	0	0	0	0	0	0	0	0	0	0	0	0	0	0	0	0	0	0	0
1	1	0	0	0	1	0	0	0	0	0	0	0	0	0	0	1	0	0	1	1	0	0	0	0	0	0	0	0	1	0	0	0	1	0	0	0	0	0	0	0	0	0	0	0	0	1	0	0	0
16	5	3	12	1	1	1	6	19	21	15	7	7	6	5	7	9	3	1	1	0	62	55	27	35	108	25	88	35	34	92	44	48	76	43	31	114	41	30	55	34	20	62	50	96	112	83	68	80	40
0	0	0	0	0	0	0	0	0	0	0	0	0	0	0	0	0	0	0	0	1	0	1	0	0	0	0	1	0	0	0	0	1	0	0	0	0	0	0	0	0	0	0	1	0	0	0	0	0	0
0	0	0	0	0	0	0	0	0	0	0	0	0	0	0	0	0	0	0	0	0	0	0	0	0	0	1	0	1	0	0	0	0	0	0	0	0	0	0	0	0	1	0	0	0	0	0	0	0	0
0	0	0	0	0	0	0	0	0	0	0	1	0	0	0	0	0	0	0	0	0	0	0	0	0	0	0	0	0	0	0	0	1	0	0	0	0	0	0	0	0	0	0	0	0	0	0	0	0	4
1	1	1	1	1	1	1	1	1	1	1	1	1	1	1	1	1	1	1	1	0	0	0	0	0	0	4	0	0	0	0	0	1	1	0	0	0	0	0	0	0	0	0	0	0	0	0	0	0	0
0	0	0	0	0	0	0	0	0	0	0	0	0	0	0	0	0	0	0	0	0	0	0	0	0	0	0	0	0	0	0	0	0	0	2	0	0	0	0	0	0	0	0	0	0	0	0	1	0	0
3	3	1	2	1	3	1	2	1	1	2	5	2	3	3	1	1	3	1	4	6	28	37	7	15	47	13	30	27	17	17	15	28	34	47	24	40	49	13	19	11	1	21	21	31	37	18	16	33	19
0	0	0	0	0	0	0	0	0	0	0	0	0	0	0	0	0	0	0	0	9	23	18	27	14	48	9	22	22	7	18	41	20	22	70	11	26	14	6	14	20	3	12	52	72	25	28	8	71	48
7	5	2	1	3	6	1	1	2	3	3	6	19	5	4	10	10	3	0	0	0	0	0	0	0	0	0	0	0	0	0	0	0	0	0	0	0	0	0	0	0	0	0	0	0	0	0	0	0	0
0	0	0	0	0	0	0	0	1	0	0	0	0	3	0	0	0	0	0	0	0	1	3	0	0	0	0	0	0	0	0	0	1	3	0	0	1	0	0	0	0	0	1	1	0	1	3	1	1	0
0	0	0	0	0	0	0	0	0	0	0	0	0	0	0	0	0	0	0	0	1	2	0	0	0	0	0	1	0	2	0	2	0	1	2	0	1	0	0	0	1	1	0	0	0	0	1	1	2	0
0	0	1	1	1	2	3	2	2	2	0	0	2	1	1	0	2	0	0	4	1	0	1	0	9	1	4	8	1	1	1	4	5	0	1	1	1	9	6	8	6	1	0	8	6	6	9	0	9	1
0	0	0	0	0	0	0	0	0	0	0	0	0	0	0	0	0	0	0	0	0	0	0	0	0	0	0	0	0	0	0	0	0	0	0	0	0	0	0	0	0	0	0	0	0	0	0	0	0	0
0	0	0	0	0	0	0	0	0	0	0	0	0	13	0	0	0	0	0	0	3	1	3	3	1	1	2	2	2	2	2	2	13	5	7	2	0	3	0	0	0	1	5	1	2	1	2	4	4	2
0	0	0	0	0	0	0	0	0	0	0	0	0	0	0	0	0	0	0	0	1	0	2	0	1	3	1	3	3	2	4	1	0	0	2	1	1	2	1	0	1	3	2	6	4	1	4	5	0	1
0	0	0	0	0	0	0	0	0	0	0	0	0	0	0	0	0	0	0	0	28	139	207	80	63	422	410	111	249	77	177	310	219	120	112	108	231	98	70	103	70	213	226	141	208	212	129	140	216	68
0	0	0	0	0	0	0	0	0	0	0	0	0	0	0	0	0	0	0	0	0	0	0	1	0	3	0	1	0	1	0	1	1	3	1	0	0	1	0	0	0	0	6	1	1	2	1	1	0	0
0	0	0	0	0	0	0	0	0	0	0	0	0	0	0	0	0	0	0	0	0	0	0	0	0	0	0	0	0	0	0	0	0	0	0	1	0	0	0	0	0	0	0	0	0	0	1	0	1	0
0	0	0	0	0	0	0	0	0	0	0	0	0	0	0	0	0	0	0	0	0	0	0	0	0	0	0	0	0	0	0	0	0	0	0	0	0	0	0	0	0	0	0	0	0	0	0	0	0	0
1	1	1	1	1	2	1	1	1	1	1	1	1	1	1	1	1	1	1	1	1	1	0	0	0	0	0	0	0	0	1	1	1	0	0	0	0	0	0	0	0	0	1	0	0	0	0	1	0	0
1	0	1	1	1	1	1	0	1	1	1	0	0	1	1	0	0	0	0	1	0	0	0	0	0	0	0	0	0	1	0	1	0	0	0	0	0	1	0	1	0	0	0	1	0	0	1	0	0	0
0	0	0	0	0	0	0	0	0	0	0	0	0	0	0	0	0	0	0	0	0	0	1	0	0	1	0	0	0	0	0	0	0	0	0	0	0	0	0	0	0	0	0	0	0	0	0	0	1	0
0	0	0	0	0	0	0	0	0	0	0	0	0	0	0	0	0	0	0	0	2	2	1	1	1	2	0	0	4	2	2	1	5	4	0	3	0	0	0	1	1	1	2	2	4	0	2	0	2	1
0	0	0	0	0	0	0	0	0	0	0	0	0	0	0	0	0	0	0	0	0	6	1	0	2	3	0	3	2	5	4	5	2	2	5	4	3	0	3	1	1	1	5	1	0	5	1	9	6	0
0	0	0	0	0	0	1	0	0	0	0	0	0	0	0	0	0	0	0	0	0	2	10	10	0	2	0	3	1	3	2	1	13	6	3	1	3	1	0	5	1	3	2	1	5	1	3	3	3	2
0	0	0	0	0	0	0	0	0	0	0	0	0	0	0	0	0	0	0	0	0	0	0	0	0	0	0	0	0	0	0	0	0	0	0	0	0	0	0	0	0	0	0	0	0	0	0	0	0	0
0	0	0	0	0	0	0	0	0	0	0	0	0	0	0	0	0	0	0	0	0	1	2	2	1	0	1	1	0	0	1	1	0	3	0	1	0	1	2	0	1	3	6	3	4	1	2	1	5	0
0	0	0	0	0	0	0	0	0	0	0	0	0	0	0	0	0	0	0	0	2	1	0	0	0	2	0	0	0	0	0	1	0	1	0	1	0	0	0	0	0	1	1	0	1	0	1	0	0	1
0	0	0	0	0	0	0	0	0	0	0	0	0	0	0	0	0	0	0	0	32	537	458	555	242	319	188	315	274	324	215	112	506	412	405	373	163	613	411	294	311	197	310	216	83	307	370	425	596	283
0	0	0	0	0	0	0	0	0	0	0	0	0	0	0	0	0	0	0	0	0	0	0	0	0	0	0	0	0	0	0	0	0	0	0	0	0	0	0	0	0	0	0	0	0	0	0	0	0	0
1	3	1	2	1	1	2	2	1	2	2	2	1	1	1	1	4	2	0	1	4	9	6	5	9	19	7	14	6	12	10	6	22	10	11	9	18	23	9	16	10	7	15	13	12	12	12	15	12	1
0	0	2	0	0	0	2	0	0	0	1	0	0	3	0	0	0	0	1	1	3	3	4	0	3	0	0	1	3	0	0	4	16	4	1	6	1	5	1	0	0	3	4	1	4	1	3	3	4	1
0	0	0	0	0	0	0	0	0	0	0	0	0	0	0	0	0	0	0	0	1	0	1	0	0	0	1	0	0	0	0	0	0	0	0	0	1	0	0	0	0	0	3	0	4	0	1	0	0	0
1	1	1	0	1	1	0	1	0	0	1	1	1	1	1	1	1	1	0	0	0	0	1	0	0	1	0	0	0	0	0	0	0	0	0	0	0	0	0	0	0	0	0	0	0	0	0	0	0	0
0	0	0	0	0	0	0	0	0	0	0	0	0	0	0	0	0	0	0	0	7	0	3	3	2	7	1	2	7	5	3	9	4	5	2	4	13	6	4	10	8	9	1	8	5	0	8	5	4	6
0	0	0	0	0	0	0	0	0	0	0	0	0	0	0	0	0	0	0	0	0	0	0	0	0	0	0	0	0	0	0	1	0	0	0	0	0	0	0	0	0	0	1	0	0	0	0	1	0	0
0	0	0	0	0	0	0	0	0	0	0	0	0	0	0	0	0	0	0	0	0	3	4	0	2	1	1	2	3	0	1	2	2	3	0	3	1	0	1	2	4	0	0	1	8	3	2	4	1	2
1	2	1	0	1	1	1	1	1	1	1	1	1	2	2	1	0	1	1	1	0	1	1	0	0	4	1	5	1	0	0	0	5	4	7	1	9	4	1	0	4	6	5	4	1	1	0	0	7	0
0	0	0	0	0	0	0	0	0	0	0	0	0	0	0	0	0	0	0	0	0	1	10	2	0	5	2	2	5	3	3	2	2	6	3	3	10	4	1	0	1	4	1	8	3	5	4	0	4	2
0	0	0	0	0	0	0	0	0	0	0	0	0	0	0	0	0	0	0	0	0	0	0	0	0	0	0	0	0	0	0	0	0	0	0	0	0	0	0	0	0	0	0	0	0	0	0	0	0	0
0	1	0	1	0	1	0	0	1	1	0	1	1	1	1	1	0	0	1	0	0	1	0	3	0	1	1	0	0	0	1	0	4	0	1	0	1	1	3	0	0	0	0	1	1	0	0	0	0	1
0	0	0	0	0	0	0	0	0	0	0	0	0	0	0	0	0	0	0	0	8	49	25	29	33	62	15	14	43	10	23	19	11	24	47	41	45	11	15	11	41	17	17	17	54	20	13	33	6	36
0	0	0	2	0	0	0	1	0	0	0	0	0	0	1	1	1	1	0	0	0	0	0	0	0	0	0	0	0	0	0	0	0	0	0	0	0	0	0	0	0	0	0	0	0	0	0	0	0	0
0	0	0	0	0	0	0	0	0	0	0	0	0	0	0	0	0	0	0	0	0	0	0	0	0	0	0	0	0	0	0	0	0	0	0	0	0	0	0	0	0	0	1	1	0	0	0	0	0	0
0	0	0	0	0	0	0	0	0	0	0	0	0	0	0	0	0	0	0	0	0	0	0	0	0	0	0	0	0	0	0	0	0	0	0	0	1	0	0	0	1	1	0	0	0	0	1	0	0	0
0	0	0	0	0	0	0	0	0	0	0	1	0	0	0	0	0	0	0	2	0	0	1	0	0	0	3	0	0	0	0	0	0	0	0	0	1	0	0	0	0	4	0	0	0	0	0	0	1	0
0	0	0	0	0	0	0	0	0	0	0	0	0	0	0	0	0	0	0	0	0	0	0	0	0	0	0	0	0	0	0	0	0	0	0	0	0	0	0	0	0	0	0	0	0	0	0	0	0	0
0	0	0	0	0	0	0	0	0	0	0	0	0	0	0	0	0	0	0	0	0	0	0	0	0	0	0	0	0	0	0	0	0	0	0	0	0	0	0	0	0	0	0	0	0	0	0	0	0	0
0	0	0	0	0	0	0	1	0	0	0	0	0	0	0	0	0	0	0	0	0	1	0	0	0	3	0	0	0	0	0	0	0	1	0	0	0	0	4	0	0	0	0	3	1	0	0	0	0	0
0	0	0	0	0	0	0	0	0	0	0	0	0	0	0	0	0	0	0	0	0	0	0	0	0	0	0	0	0	0	0	0	0	0	0	0	0	0	0	0	0	0	0	0	0	0	0	0	1	0
0	0	0	0	0	0	0	0	0	0	0	0	0	0	0	0	0	0	0	0	0	0	1	0	5	0	3	1	1	3	1	0	2	0	4	3	3	0	4	4	2	1	0	1	0	1	4	0	6	4
0	0	0	0	0	0	0	0	0	0	0	0	0	0	0	0	0	0	0	0	0	0	0	0	0	0	0	0	0	0	0	0	0	0	0	0	0	0	0	0	0	0	0	0	0	0	0	0	0	0
0	0	0	0	0	0	0	0	0	0	0	0	0	0	0	0	0	0	0	0	0	0	0	0	0	2	0	0	0	0	1	0	0	0	1	1	0	0	0	1	0	0	0	0	2	0	0	0	0	0
0	0	0	0	0	0	0	0	0	0	0	0	0	0	0	0	0	0	0	0	0	0	0	1	0	0	0	0	0	0	0	1	0	1	0	0	0	0	0	0	0	0	0	0	0	0	0	0	0	0
0	0	0	0	0	0	0	0	0	0	0	0	0	0	0	0	0	0	1	0	0	1	0	0	0	0	0	0	0	0	0	1	1	0	0	0	3	0	0	0	0	0	0	0	0	0	0	1	0	0
0	0	0	0	0	0	0	0	0	0	0	0	0	0	0	0	0	0	0	0	25	83	56	119	87	99	31	123	43	57	74	35	90	59	150	48	96	64	108	119	33	36	36	47	92	99	77	82	64	64
0	0	0	0	0	0	0	0	0	0	0	0	0	0	0	0	0	0	0	0	73	156	215	246	127	479	287	355	210	427	268	69	325	166	406	86	324	312	328	165	124	52	157	262	149	419	545	641	595	216
0	0	0	0	0	0	0	0	0	0	0	0	0	0	0	0	0	0	0	0	0	2	1	14	1	4	2	3	6	2	6	5	6	3	2	2	6	2	5	3	3	3	3	1	2	5	5	2	1	2
9	0	0	0	2	0	0	0	0	0	0	0	0	0	0	7	0	0	1	5	0	0	0	0	0	0	0	0	0	0	0	0	0	0	0	0	0	0	0	0	0	0	0	0	0	0	0	0	0	0
0	0	1	0	0	1	0	3	0	1	0	0	0	2	1	0	0	0	2	1	1	4	8	7	12	12	0	12	15	4	9	1	6	12	1	11	1	9	7	13	1	5	17	6	8	15	13	6	14	7
0	2	1	1	0	1	1	2	1	1	1	1	1	1	1	1	1	1	1	2	0	0	0	0	0	0	0	0	0	6	1	0	0	0	1	9	7	0	0	0	1	0	11	4	0	4	1	0	0	0
0	0	0	2	1	0	0	0	0	0	0	0	0	0	1	0	0	1	0	0	0	0	1	4	0	0	0	3	1	1	8	0	5	4	1	0	0	0	0	0	0	0	4	0	0	1	0	0	0	0
1	2	1	1	1	1	1	1	1	1	1	1	1	1	1	1	1	1	0	1	0	0	0	0	0	0	0	0	1	0	0	0	0	0	0	0	0	0	0	0	0	0	0	0	0	0	0	0	0	0
1	0	0	0	0	0	0	0	0	0	0	0	0	0	0	0	0	0	0	0	1	1	1	2	0	3	2	1	1	0	2	1	2	3	2	2	2	2	1	3	1	0	1	0	5	1	0	4	2	1
0	1	1	1	1	1	1	2	1	1	2	2	1	1	1	0	3	1	1	1	1	0	0	1	4	4	0	0	5	1	0	0	0	0	0	1	1	8	0	0	0	1	0	1	0	1	1	0	1	0
0	0	0	0	0	0	0	0	0	0	0	0	0	0	0	0	0	0	0	0	0	0	0	0	0	0	0	0	0	0	1	0	0	0	0	0	0	0	0	0	0	0	0	0	1	0	0	0	0	0
0	0	0	0	0	0	0	0	0	0	0	0	0	0	0	0	0	0	0	0	0	1	0	0	0	0	0	2	0	0	0	0	0	2	0	0	0	0	0	0	1	0	1	0	0	0	1	1	1	0
28	24	20	23	16	19	15	20	12	18	17	12	10	21	26	16	23	18	17	16	0	0	0	0	0	0	0	0	0	0	0	0	0	0	0	0	0	0	0	0	0	0	0	0	0	0	0	0	0	0
4	7	6	9	7	5	7	9	8	7	9	6	7	6	8	6	5	1	4	4	35	21	20	16	24	32	14	27	19	16	16	16	34	34	38	42	50	29	20	40	28	14	11	41	26	59	24	27	33	9
1	1	1	1	1	1	1	1	1	1	1	1	1	1	1	1	1	1	1	1	0	0	0	0	0	0	0	0	0	0	0	0	0	0	0	0	0	0	0	0	0	0	0	0	0	0	0	0	0	0
1	2	1	2	0	1	0	4	1	0	1	1	1	1	1	1	1	1	1	0	1	7	0	0	4	5	1	5	0	1	10	8	8	7	6	11	8	0	4	4	0	5	4	0	5	6	4	10	5	6
0	0	0	0	0	0	0	0	0	0	0	0	0	0	0	0	0	0	0	0	0	0	0	0	0	0	0	0	0	0	0	0	0	0	0	0	0	0	0	0	0	0	0	0	0	0	0	0	0	0
0	0	0	0	0	0	0	0	0	0	0	0	0	0	0	0	0	0	0	0	7	26	15	22	23	24	8	13	13	27	22	19	24	35	25	29	16	22	10	16	26	15	20	13	16	22	30	36	31	7
0	0	0	0	0	0	0	0	0	0	0	0	0	0	0	0	0	0	0	0	0	1	1	0	2	0	1	2	4	1	0	0	1	0	1	1	1	1	2	2	0	0	0	2	0	0	0	1	1	1
0	1	0	1	0	0	0	1	0	0	1	0	0	1	0	0	0	0	0	2	0	0	0	0	0	0	0	0	0	0	0	0	0	0	0	0	0	0	0	0	0	0	0	0	1	0	0	0	0	0
0	0	0	0	0	0	0	0	0	0	0	0	0	0	0	0	0	0	0	0	0	0	0	0	0	0	0	0	0	0	0	0	0	0	0	0	0	0	0	0	0	0	0	0	0	0	0	0	0	0
0	0	0	0	0	0	0	0	0	0	0	0	0	0	0	0	0	0	0	0	0	0	0	0	0	0	0	0	0	0	1	0	0	1	0	0	0	0	1	0	0	0	0	0	0	0	0	1	0	0
0	0	0	0	0	0	0	0	0	0	0	0	0	0	0	0	0	0	0	0	1	0	1	0	0	0	0	0	0	0	0	0	0	0	0	0	0	0	0	0	0	0	0	0	0	0	0	0	0	0
0	0	0	0	0	0	0	0	0	0	0	0	0	0	0	0	0	0	0	0	1	7	4	3	19	14	8	5	4	2	5	7	4	12	4	6	6	10	3	3	13	6	14	3	7	4	6	13	4	8
0	0	0	0	0	0	0	0	0	0	0	0	0	0	0	0	0	0	0	0	0	0	0	0	0	0	0	0	0	0	0	0	0	0	0	0	0	0	0	0	0	0	0	0	0	0	0	0	0	0
0	1	0	0	0	0	0	0	0	0	0	0	0	0	0	0	0	0	0	0	0	0	3	1	0	0	1	2	0	4	0	4	1	2	1	0	1	0	1	0	1	7	0	1	5	1	4	1	2	0
3	5	2	5	3	2	1	10	7	4	4	6	2	3	7	3	10	4	4	1	15	29	23	20	29	49	19	33	28	26	30	22	32	26	37	45	39	48	20	42	24	5	32	65	21	49	29	23	32	29
0	0	0	0	0	1	0	0	0	0	0	0	0	0	0	0	0	0	0	0	0	0	0	0	0	0	0	0	0	0	0	0	0	0	0	1	0	0	0	0	0	0	0	0	0	0	0	0	0	0
0	0	0	0	0	0	0	0	0	0	0	0	0	0	0	0	0	0	0	0	23	17	24	13	20	22	20	20	8	24	18	15	24	8	35	25	35	40	11	21	11	6	18	18	17	48	25	37	23	20
0	0	0	0	0	0	0	0	0	0	0	0	0	0	0	0	0	0	1	0	1	5	3	1	3	9	3	2	5	9	5	7	4	9	4	6	8	5	1	5	5	4	5	4	7	7	3	5	9	6
0	0	0	0	0	0	0	0	0	0	0	0	2	0	0	0	0	0	0	0	0	0	0	0	0	3	0	0	3	0	0	0	0	0	0	0	3	0	0	0	0	0	0	0	0	0	0	0	0	1
0	0	0	0	0	0	0	0	0	0	0	0	0	0	0	0	0	0	0	0	0	0	0	0	0	1	0	0	2	1	0	0	0	0	0	0	0	0	0	0	0	2	0	0	0	0	0	0	0	0
0	0	0	0	1	0	0	0	0	0	0	0	0	0	0	0	0	0	0	0	0	0	0	0	0	3	0	0	3	0	0	1	0	0	0	0	0	0	0	0	0	1	0	0	0	0	0	0	0	0
1	0	2	0	1	0	1	1	2	1	3	0	3	1	0	0	0	0	3	1	0	0	9	1	4	6	7	0	17	0	0	5	1	1	0	1	0	0	0	1	0	10	6	5	10	5	0	1	0	5
0	0	0	0	0	0	0	0	0	0	0	0	0	0	0	0	0	0	0	0	0	0	0	0	0	0	0	0	0	0	0	0	0	0	0	0	0	0	0	0	0	0	0	0	0	0	0	0	0	0
1	1	1	1	1	1	1	1	1	2	1	1	2	1	1	1	1	2	1	1	0	1	7	0	0	4	0	1	0	1	4	5	1	0	1	1	6	4	1	7	0	0	1	5	1	4	0	7	4	0
0	0	0	0	0	0	0	0	0	0	0	0	0	0	0	0	0	0	0	0	0	0	0	0	0	0	0	0	1	0	0	1	0	3	0	0	0	1	0	1	0	0	1	0	1	0	3	0	1	0
0	0	0	0	0	0	0	0	0	0	0	0	0	0	0	0	0	0	0	0	0	0	0	0	0	0	0	0	0	0	0	0	0	0	0	0	0	0	0	0	0	0	0	0	0	0	0	0	0	0
0	0	0	0	0	0	0	0	0	0	0	0	0	0	0	0	0	0	0	0	0	0	0	1	0	0	0	0	0	0	0	0	0	0	0	0	0	0	0	0	0	0	0	0	1	0	0	0	0	0
0	0	0	0	0	0	0	0	0	0	0	0	0	0	0	0	0	0	0	0	0	0	0	0	0	0	0	0	0	0	0	0	0	0	0	0	0	0	0	0	0	0	0	0	0	0	0	0	0	0
0	1	2	1	1	1	2	1	1	1	1	1	4	1	1	3	1	2	1	0	0	0	4	1	1	4	4	0	0	4	5	6	4	4	0	1	4	1	1	0	1	4	7	0	8	0	0	1	7	5
0	0	0	0	0	0	0	0	0	0	0	0	0	0	0	0	0	0	0	0	0	0	0	0	0	0	0	0	0	0	0	0	0	0	0	0	0	0	0	0	0	0	0	0	0	0	0	0	0	0
0	1	0	0	0	0	0	0	0	1	0	1	0	0	3	0	2	1	0	0	1	5	3	1	1	5	5	0	0	5	0	5	0	0	0	0	5	6	3	5	0	0	3	6	1	5	1	5	3	0
0	0	0	0	0	0	0	0	0	0	0	0	0	0	0	0	0	0	0	0	0	0	0	0	0	0	0	1	0	0	0	0	0	2	0	0	0	0	0	0	0	0	4	0	1	0	1	0	0	0
0	0	0	0	0	0	0	0	0	0	0	0	0	0	0	0	0	0	0	0	0	0	0	0	0	0	0	0	0	0	1	0	1	0	1	0	0	0	0	0	0	0	0	0	0	0	0	0	0	0
0	0	0	0	0	0	0	0	0	0	0	0	0	0	0	0	0	0	0	0	11	10	15	6	16	8	26	12	11	5	7	12	36	10	10	10	19	4	6	14	7	3	29	11	4	18	11	16	3	17
0	0	0	0	0	0	0	0	0	0	0	0	0	0	0	0	0	0	0	0	1	1	0	0	0	1	0	0	0	0	0	2	0	1	0	0	1	0	0	2	0	1	0	0	0	0	1	0	0	0
0	0	0	0	0	0	0	0	0	0	0	0	0	0	0	0	0	0	0	0	0	3	5	1	0	1	3	1	0	2	1	2	1	3	0	2	2	3	0	2	0	0	2	1	1	2	3	0	2	0
0	0	0	0	0	0	0	0	0	0	0	0	0	0	0	0	0	0	0	0	2	2	11	12	0	1	1	0	1	1	0	2	7	7	0	1	1	2	1	1	0	1	0	0	0	0	15	0	8	0
0	0	0	0	0	0	0	0	0	0	0	0	0	0	0	0	0	0	0	0	1	1	0	0	1	0	0	3	1	1	0	1	1	2	0	3	0	1	0	1	0	3	0	1	3	0	2	0	2	0
0	0	0	0	0	0	0	0	0	0	0	0	0	0	0	0	0	0	0	0	1	2	7	3	1	4	0	3	5	1	13	3	8	2	5	2	4	7	6	4	0	6	5	7	3	4	1	4	0	1
1	1	1	1	1	1	1	1	1	1	1	1	2	1	1	1	1	2	1	1	0	0	0	0	0	0	0	0	0	0	0	0	1	0	0	0	0	0	0	0	0	1	0	0	0	0	0	0	0	0
0	0	0	0	0	0	0	0	0	0	0	0	0	0	0	0	0	0	0	0	0	0	0	0	1	0	0	0	1	0	0	0	0	0	1	0	1	0	0	0	0	0	0	2	0	0	0	0	0	0
1	2	1	1	1	1	1	2	2	1	1	1	1	1	2	1	1	1	1	1	0	0	1	0	0	0	0	1	7	0	0	1	1	0	0	0	1	1	0	1	0	0	0	0	1	6	1	0	0	0
0	0	0	0	0	0	0	0	0	0	0	0	0	0	0	0	0	0	0	0	1	1	2	5	1	1	0	0	0	0	0	2	4	2	0	1	1	0	1	0	0	1	0	0	2	1	10	0	2	0
1	1	1	1	1	0	0	0	1	1	0	0	0	1	2	0	0	0	0	1	0	0	7	0	6	6	4	1	1	1	6	1	5	1	1	0	0	0	0	1	1	1	4	0	6	6	0	8	0	0
0	0	0	0	0	0	0	0	0	0	0	0	0	0	0	0	0	0	0	0	3	3	1	0	4	1	0	2	3	1	0	2	2	1	4	0	6	6	2	10	3	6	0	4	1	3	6	2	2	2
0	0	0	0	0	0	0	0	0	0	0	0	0	0	0	0	0	0	0	0	0	0	0	0	0	0	0	0	0	0	0	0	0	0	0	0	0	0	0	0	0	0	0	0	0	0	0	0	0	0
0	0	0	0	0	0	0	0	0	0	0	0	0	0	0	0	0	0	0	0	7	3	12	7	5	5	2	10	2	7	14	1	14	5	13	5	8	7	6	9	4	4	6	3	7	11	7	6	11	9
0	0	0	0	0	0	0	0	0	0	0	0	0	0	0	0	0	0	0	0	0	0	0	0	0	0	0	0	0	0	0	0	1	0	0	0	0	0	0	0	0	0	0	1	0	0	0	0	0	0
0	0	0	0	0	0	0	0	0	0	0	0	0	0	0	0	0	0	0	0	0	0	0	0	0	0	0	0	0	0	0	0	0	0	0	0	0	0	0	0	0	0	0	0	0	0	0	0	0	0
0	0	0	0	0	0	0	0	0	0	0	0	0	0	0	0	0	0	0	0	1	0	0	0	3	1	0	1	0	0	1	2	1	8	0	1	0	2	1	4	0	0	1	2	2	0	2	0	0	1
0	0	0	0	0	0	0	0	0	0	0	0	0	0	0	0	0	0	0	0	1	5	6	2	5	6	5	5	4	2	3	4	6	3	3	6	1	1	0	5	2	3	1	3	1	3	2	7	6	2
0	0	0	0	0	0	0	0	0	0	0	0	0	0	0	0	0	0	0	0	0	0	0	0	0	0	0	0	0	0	0	0	0	0	0	0	0	0	0	0	0	0	0	0	0	0	1	0	0	0
0	0	0	0	0	0	0	0	0	0	0	0	0	0	0	0	0	0	0	0	0	0	0	0	0	0	0	0	1	0	0	0	0	0	0	1	0	0	0	0	0	1	0	0	0	0	0	0	0	0
0	0	0	0	0	0	0	0	0	0	0	0	0	0	0	0	0	0	0	0	0	0	0	0	0	0	0	0	0	0	0	0	0	0	1	0	0	0	0	0	0	0	0	0	0	0	0	0	0	0
32	50	41	23	18	30	28	47	24	54	27	31	31	40	53	41	41	42	15	34	141	333	270	113	199	227	224	309	202	176	327	235	396	228	254	310	413	223	186	281	215	166	313	266	283	392	244	289	217	191
0	0	0	0	0	0	0	1	0	0	0	0	0	0	0	0	0	0	0	0	3	0	0	0	0	2	5	2	0	2	0	1	4	1	5	0	2	1	2	0	0	1	2	0	0	2	4	0	1	0
0	0	0	0	0	0	0	0	0	0	0	0	0	0	0	0	0	0	0	0	18	28	87	18	27	101	48	38	76	30	56	59	82	48	32	50	58	61	39	39	20	51	68	48	38	58	49	38	52	30
0	0	0	0	0	0	0	0	0	0	0	0	0	0	0	1	1	0	0	1	0	0	0	0	0	0	0	0	0	0	0	0	0	0	0	0	0	0	1	0	0	0	0	0	0	0	0	0	0	0
0	0	0	0	0	0	0	0	1	2	0	0	0	0	1	0	0	0	0	0	0	0	0	0	0	1	0	0	0	0	0	0	0	0	0	1	0	0	0	1	0	0	1	0	0	0	0	1	0	0
0	0	0	0	0	0	0	0	0	0	0	0	0	0	0	0	0	0	0	0	1	5	4	3	3	5	10	7	12	3	4	7	3	6	2	4	5	4	3	4	1	5	5	5	5	4	2	5	6	2
0	0	0	0	0	0	0	0	0	1	0	1	0	0	0	0	0	0	1	0	353	260	217	300	423	397	376	430	341	348	287	198	337	294	638	429	378	374	319	389	317	274	298	413	276	367	341	465	283	402
1	2	1	1	1	1	1	1	1	1	2	1	1	2	2	1	1	1	1	2	1	0	8	1	0	1	6	6	0	1	9	6	8	6	1	1	18	0	0	8	5	1	6	8	10	1	1	6	1	0
0	0	0	0	0	0	0	0	0	0	0	0	0	0	0	0	0	0	0	0	39	11	6	70	46	51	44	20	22	30	14	102	11	3	59	13	4	2	39	33	8	64	77	27	195	31	51	55	10	15
0	0	0	0	0	0	0	0	0	0	0	0	0	0	0	0	0	0	0	0	0	0	0	0	1	0	0	0	0	0	0	2	0	0	0	0	0	0	0	0	0	0	0	0	0	0	1	0	0	0
0	0	0	0	0	0	0	0	0	0	0	0	0	0	0	0	0	0	0	0	0	3	0	0	0	1	0	1	0	1	1	0	7	5	1	1	2	4	0	4	0	2	0	1	1	2	1	0	0	0
0	2	3	1	0	0	1	0	1	0	1	1	0	1	3	2	2	0	0	0	3	1	1	1	3	6	5	3	4	1	3	5	7	5	4	4	4	5	1	1	3	4	6	1	5	5	7	3	5	6
1	0	0	0	0	0	0	0	0	0	0	4	2	0	1	0	0	0	0	0	0	1	0	5	1	4	0	1	6	0	15	0	1	12	6	1	1	4	0	4	26	1	5	6	7	1	0	8	5	9
0	3	3	1	0	0	1	1	3	1	1	4	4	3	0	0	0	3	1	0	4	14	19	4	8	14	11	27	12	7	22	15	8	11	6	13	26	10	12	13	12	5	20	18	10	14	15	20	15	7
0	4	2	0	0	1	0	1	0	3	0	0	2	0	0	1	2	0	0	0	8	25	11	13	13	11	6	12	8	14	12	14	14	14	13	17	25	21	15	15	16	7	13	14	21	15	19	33	26	6
0	0	0	0	0	0	0	0	0	0	0	0	0	0	0	0	0	0	0	0	1	1	0	0	0	0	0	0	1	0	1	0	0	0	0	0	0	1	0	0	0	2	0	0	0	0	0	0	2	0
0	0	0	0	0	0	0	0	0	0	0	0	0	0	0	0	0	0	0	0	6	8	6	3	14	10	5	7	3	16	11	7	21	9	10	12	22	34	3	1	4	6	9	13	16	15	17	6	25	1
0	0	0	0	0	0	0	0	0	0	0	0	0	0	0	0	0	0	0	0	0	1	1	1	1	2	1	3	2	11	0	1	0	1	5	1	1	2	1	0	0	1	4	1	5	2	4	5	1	0
0	0	0	0	0	0	0	0	0	0	0	0	0	0	0	0	0	0	0	0	0	0	0	0	0	0	0	0	0	0	0	0	0	0	0	0	0	0	0	0	0	0	0	0	0	0	0	0	0	0
8	10	3	3	1	11	1	9	3	5	10	6	7	7	4	2	18	8	1	2	30	264	156	73	69	99	43	206	48	129	372	94	121	221	78	157	193	80	103	130	79	58	124	93	110	208	123	169	151	55
0	0	0	0	0	0	0	0	0	0	0	0	0	0	0	0	0	0	0	0	0	0	5	0	0	0	0	0	0	1	3	0	0	17	0	0	3	1	0	0	4	0	1	0	4	12	1	0	11	0
0	0	0	0	0	0	0	0	0	0	0	0	0	0	0	0	0	0	0	0	0	0	0	0	0	0	0	0	0	0	0	0	0	0	0	0	0	0	0	0	0	0	0	0	0	0	0	0	0	0
2	0	2	1	1	1	1	0	0	2	0	0	0	1	0	1	1	1	0	1	0	0	0	0	0	1	0	1	0	0	0	0	0	0	0	0	0	0	1	0	0	0	1	0	0	1	0	0	1	0
4	6	3	4	3	3	3	3	3	4	4	4	4	4	3	3	3	2	1	2	13	18	38	16	14	40	11	28	20	22	35	31	39	16	22	44	31	35	16	16	19	21	19	28	41	32	34	28	35	16
0	1	0	0	0	0	0	0	1	0	1	1	0	0	0	0	0	0	0	0	0	0	0	0	0	0	0	0	0	0	0	0	0	0	0	0	1	0	0	0	0	0	0	0	1	0	0	0	0	0
3	0	0	0	0	0	0	0	0	0	1	0	0	0	0	0	0	0	0	0	0	0	0	0	3	0	1	0	0	3	3	0	7	1	0	5	1	1	0	0	3	0	3	3	3	3	0	1	1	4
0	0	0	0	0	0	0	0	0	0	0	0	0	0	0	0	0	0	0	0	0	0	0	0	0	0	0	1	0	0	0	0	0	0	0	0	0	0	0	1	0	1	0	0	0	0	1	0	0	0
4	2	2	1	1	1	1	2	1	1	1	1	1	1	1	1	1	0	1	2	0	12	8	0	0	15	6	5	16	4	9	9	11	9	8	11	14	9	6	5	1	11	7	10	5	11	11	5	8	10
0	0	0	0	0	0	0	0	0	0	0	0	0	0	0	0	0	0	0	0	0	0	0	0	0	0	0	0	1	2	1	0	1	0	1	1	3	1	1	0	0	0	0	1	3	3	1	0	0	0
0	0	0	0	0	0	0	0	0	0	0	0	0	0	0	0	0	0	0	0	0	0	0	1	0	1	0	0	0	1	0	1	0	0	0	0	0	0	2	2	0	0	0	0	2	0	0	1	1	1
0	0	0	0	0	0	0	0	0	0	0	0	0	0	0	0	0	0	0	0	0	0	0	0	0	0	0	0	0	0	0	0	0	0	0	0	0	0	0	0	0	0	0	0	0	0	0	0	0	0
0	0	0	0	0	0	0	0	0	0	0	0	0	0	0	0	0	0	0	0	16	18	47	6	8	19	16	24	7	13	12	24	13	14	19	11	50	7	6	18	4	16	8	24	21	51	8	5	18	7
0	0	0	0	0	0	0	0	0	0	0	0	0	0	0	0	1	0	0	0	1	0	0	0	0	0	0	1	0	0	0	1	3	1	0	1	0	1	0	0	0	1	2	2	3	3	1	0	3	1
0	0	0	0	0	0	0	0	0	0	0	0	0	0	0	0	0	0	0	0	1	3	0	0	4	2	0	0	2	2	0	0	2	2	1	1	4	0	2	1	1	1	1	0	0	0	2	1	0	2
0	0	0	0	0	0	0	0	0	0	0	0	0	0	0	0	0	0	0	0	0	0	0	0	0	0	0	0	0	0	0	0	0	0	0	0	0	0	0	0	1	0	0	0	0	0	0	0	0	1
0	0	0	0	0	0	0	0	0	0	0	0	0	0	0	0	0	0	0	0	0	0	0	0	0	0	0	0	0	0	0	0	0	0	1	0	0	0	0	0	0	0	0	0	0	0	0	0	0	0
1	4	2	1	0	6	0	1	1	4	0	4	0	2	4	0	12	0	0	0	1	93	96	60	44	106	31	63	36	87	221	60	107	74	40	94	123	78	47	84	21	25	60	54	102	146	63	101	179	24
0	0	0	0	0	0	0	0	0	0	0	0	0	0	0	0	0	0	0	0	0	0	0	0	0	0	0	0	0	0	0	0	0	0	0	0	0	0	0	0	0	0	0	0	0	0	0	0	0	0
0	0	1	1	0	0	0	0	0	0	0	0	0	0	0	0	0	0	0	0	1	0	0	0	0	1	0	1	2	0	0	0	0	2	1	0	0	0	0	0	1	1	0	1	0	0	0	0	0	0
0	0	0	0	0	0	0	0	0	0	0	0	0	0	0	0	0	0	0	0	0	6	3	2	0	5	0	0	0	2	0	0	3	1	2	1	2	6	3	1	1	0	3	4	1	2	0	4	3	3
0	0	0	0	0	0	0	0	0	0	0	0	0	0	0	0	0	0	0	0	0	0	0	0	0	0	0	0	0	0	0	0	0	0	0	0	0	0	0	0	0	0	0	0	0	0	0	0	0	0
0	0	0	0	0	0	0	0	0	0	0	0	0	0	0	0	0	0	0	0	0	0	0	0	0	0	0	0	0	0	0	0	0	0	0	0	0	0	0	0	0	0	0	0	1	0	0	0	0	0
0	0	0	0	0	0	0	0	0	0	0	0	0	0	0	0	0	0	0	0	0	0	0	0	0	0	0	0	0	0	0	0	0	0	0	0	0	0	0	1	0	0	0	0	0	0	0	0	0	0
0	0	0	0	0	0	0	0	0	0	0	0	0	0	0	0	0	0	0	1	0	0	0	0	0	0	0	0	0	0	0	0	0	0	0	0	0	0	0	0	0	0	0	0	1	0	0	0	0	0
0	0	1	0	0	0	0	1	0	0	0	0	1	0	0	1	0	0	0	0	0	0	0	0	0	0	0	0	1	0	0	0	0	0	0	0	0	0	0	0	0	0	0	0	1	0	0	0	0	0
0	0	0	0	0	0	0	0	0	0	0	0	0	0	0	0	0	0	0	0	0	1	1	0	0	0	0	0	0	1	0	1	0	0	0	1	0	0	0	0	0	0	0	0	0	0	0	0	0	0
0	0	0	0	0	0	0	0	0	0	0	0	0	0	0	0	0	0	0	0	0	1	0	0	0	0	0	0	0	1	0	0	0	0	0	0	0	0	1	0	0	0	1	1	0	0	0	0	0	0
0	0	0	0	0	0	0	0	0	0	0	0	0	0	0	0	0	0	0	0	0	0	0	0	0	0	0	0	1	0	0	0	0	1	0	0	0	0	0	0	0	1	0	0	0	0	0	0	1	0
0	0	0	0	0	0	0	0	0	0	0	0	0	0	0	0	0	0	0	0	0	0	0	0	0	0	0	0	0	0	0	0	0	0	0	0	0	0	0	0	0	1	0	0	0	0	0	0	0	0
0	0	0	0	0	0	0	0	0	0	0	0	0	0	0	0	0	0	0	0	0	0	0	0	0	1	0	0	0	0	0	0	0	0	0	0	0	0	0	0	0	1	0	0	0	0	0	0	0	0
0	0	0	0	0	0	0	0	0	0	0	0	0	0	0	0	0	0	0	0	2	5	0	1	0	1	1	4	1	0	1	1	3	4	4	5	1	1	1	1	0	0	0	0	3	3	1	1	3	0
2	29	8	1	1	2	1	8	1	2	1	12	3	2	2	0	2	7	2	5	36	59	80	37	36	100	25	84	65	59	64	68	89	66	77	40	114	47	53	113	50	32	59	53	87	125	64	73	77	49
29	40	32	40	27	49	23	42	45	35	32	36	31	34	29	27	20	8	26	56	386	321	265	336	313	385	312	353	258	398	315	220	359	335	515	368	521	484	235	362	250	162	223	547	282	494	508	453	358	336
0	0	0	0	0	0	0	0	0	0	0	0	0	0	0	0	0	0	0	0	0	0	0	0	0	1	0	0	0	0	0	0	0	0	0	0	0	0	0	0	0	0	0	0	0	0	0	0	0	0
0	0	0	0	0	0	0	0	0	0	0	0	0	0	0	0	0	0	0	0	17	22	51	27	46	44	28	32	34	39	33	22	33	22	56	54	52	34	25	29	36	17	21	31	44	31	50	45	35	31
7	12	7	2	1	5	1	6	6	10	12	8	13	7	5	2	7	12	8	5	29	31	73	45	78	75	48	115	82	30	41	50	74	91	71	54	87	74	37	83	43	61	92	45	64	73	61	109	86	81
0	0	0	0	0	0	0	0	0	0	0	0	0	0	0	0	0	0	0	0	0	0	0	0	0	0	0	0	0	0	0	0	0	0	0	0	0	0	0	0	0	0	0	0	0	0	0	0	1	0
0	0	0	0	0	0	0	0	0	0	0	0	0	0	0	0	0	0	0	0	2	3	0	2	5	0	1	4	2	2	2	3	7	3	2	3	5	1	0	2	1	1	0	3	4	2	4	2	6	2
0	0	0	0	0	0	0	0	0	0	0	0	0	0	0	0	0	0	0	0	0	1	0	0	0	0	0	1	1	0	1	0	0	0	0	0	0	0	1	0	0	0	0	0	1	0	0	0	1	0
1	4	0	3	3	1	0	0	0	3	6	3	3	1	1	2	3	2	2	7	6	12	5	12	9	14	9	8	7	12	14	0	1	16	7	8	23	1	6	10	4	7	4	12	13	9	11	6	6	9
1	42	19	0	0	19	0	0	23	49	25	1	23	24	29	24	19	0	0	0	142	170	214	165	223	313	164	320	182	365	172	134	131	150	371	238	327	344	149	250	195	146	112	359	160	242	236	310	183	174
0	0	0	0	0	0	0	0	0	0	0	0	0	0	0	0	0	0	0	0	0	0	0	0	0	0	0	0	0	0	0	0	1	3	0	0	1	0	0	0	0	0	1	0	0	0	0	0	0	1
0	1	2	3	2	3	1	1	1	1	0	1	0	2	3	1	0	0	1	1	6	15	4	1	6	4	1	5	4	8	6	11	5	10	5	12	9	1	7	6	7	1	0	10	17	10	6	11	6	7
0	0	0	0	0	0	0	0	0	0	0	0	0	0	0	0	0	0	0	0	0	1	2	2	0	1	1	2	2	0	3	0	0	5	0	1	1	0	0	0	0	0	0	0	3	0	0	0	0	1
0	0	0	0	0	0	0	0	0	0	0	0	0	0	0	0	0	0	0	0	0	0	0	0	0	0	0	0	0	0	0	0	0	0	0	0	0	0	0	0	0	0	0	0	0	0	0	0	0	0
1	1	1	1	1	1	1	1	1	0	1	1	1	0	1	1	1	1	1	1	0	0	0	0	0	0	0	0	0	0	0	0	0	0	0	0	0	0	0	0	0	0	0	0	0	0	0	0	0	0
0	0	0	0	0	0	0	0	0	0	0	0	0	0	0	0	0	0	0	0	0	0	0	0	0	0	0	1	0	0	0	0	1	0	0	0	0	0	0	0	0	0	0	0	0	0	0	0	0	0
0	0	0	0	0	0	0	0	0	0	0	0	0	0	0	0	0	0	0	0	2	7	9	9	4	6	3	4	3	4	12	6	3	7	2	1	9	4	3	3	2	4	6	8	5	3	7	7	12	6
0	0	0	0	0	0	0	0	0	0	0	0	0	0	0	0	0	0	0	0	0	0	0	0	0	0	0	0	0	0	0	0	0	0	0	0	0	0	0	0	0	0	0	0	0	0	0	0	0	0
0	0	0	0	0	0	0	0	0	0	0	0	0	0	0	0	0	0	0	0	0	0	0	0	0	0	0	0	0	0	0	0	0	0	0	0	0	0	0	0	1	0	0	0	0	0	0	0	0	0
0	0	0	0	0	0	0	0	0	0	0	0	0	0	0	0	0	0	0	0	6	15	5	15	11	9	8	19	6	4	13	10	15	6	19	7	11	9	13	8	8	3	6	12	6	10	18	16	4	5
1	1	0	0	1	1	0	0	0	0	1	0	1	0	0	0	1	0	1	1	0	0	1	4	3	6	0	0	0	5	4	1	1	3	4	3	3	1	4	1	5	5	1	0	1	3	1	1	7	1
0	0	0	0	0	0	0	0	0	0	0	0	0	0	0	0	0	0	0	0	184	164	115	178	173	329	100	166	168	173	173	157	206	151	295	212	247	384	130	171	171	107	65	297	148	191	234	271	266	245
5	16	4	2	3	3	1	6	2	2	14	3	6	2	3	6	3	5	11	5	7	11	13	24	12	28	16	13	45	17	10	26	13	19	25	20	116	16	19	25	14	31	15	13	16	16	21	17	22	20
0	0	0	0	0	0	0	0	0	0	0	0	0	0	0	0	0	0	0	0	0	0	2	0	0	0	0	0	0	0	0	1	1	0	1	0	0	0	0	0	0	1	0	0	1	0	0	0	0	0
0	0	0	0	0	0	0	0	0	0	0	0	0	0	0	0	0	0	0	0	2	0	0	2	1	0	1	0	2	1	0	2	0	0	1	1	0	0	0	2	3	1	1	0	0	0	2	1	1	0
12	13	4	6	13	7	13	11	12	7	7	5	11	4	7	12	7	7	8	9	21	72	118	50	49	103	97	76	71	57	68	65	104	104	76	59	89	60	37	92	51	41	51	94	101	61	53	84	66	78
0	0	0	0	0	0	0	0	0	0	0	0	0	0	0	0	0	0	0	0	0	0	0	0	0	0	0	0	0	0	0	0	0	0	0	0	0	0	0	0	0	0	0	0	0	1	0	0	0	0
0	0	0	0	0	0	0	0	0	0	0	0	0	0	0	0	0	0	0	0	9	6	14	15	13	4	9	13	3	8	5	5	26	5	8	6	9	7	3	6	13	6	16	11	12	5	10	10	15	14
0	0	0	0	0	0	0	0	0	0	0	0	0	0	0	0	0	0	0	0	0	0	0	0	0	0	0	0	0	0	0	0	2	0	0	0	0	0	0	0	0	0	0	0	0	1	0	0	1	0
0	0	0	0	0	0	0	0	0	0	0	0	0	0	0	0	0	0	0	0	1	3	3	4	2	2	2	0	1	2	0	1	0	1	1	1	3	0	0	2	1	7	6	3	3	1	0	2	2	0
0	0	0	0	0	0	0	0	0	0	0	0	0	0	0	0	0	0	0	0	0	0	0	0	0	1	0	0	0	0	0	2	0	0	0	0	0	0	0	1	0	0	0	1	0	0	0	0	0	0
0	0	0	0	0	0	0	0	0	0	0	0	0	0	0	0	0	0	0	0	0	0	2	0	0	0	0	1	0	1	0	0	0	0	0	1	0	0	1	2	1	1	0	0	0	0	2	0	0	1
0	0	0	0	0	0	0	0	0	0	0	0	0	0	0	0	0	0	0	0	6	5	9	10	16	15	5	5	4	6	6	7	16	8	10	11	6	6	9	5	9	8	7	13	6	11	18	21	8	5
0	0	0	0	0	0	0	0	0	0	0	0	0	0	0	0	0	0	0	0	0	0	1	0	0	1	0	2	1	0	1	0	2	0	0	1	2	0	0	0	0	1	0	0	1	0	1	1	1	0
0	0	0	0	0	0	0	0	0	0	0	0	0	0	0	0	0	0	0	0	0	0	0	0	0	0	0	0	0	0	0	0	0	1	0	0	2	0	0	0	0	0	0	0	0	0	0	0	0	0
0	0	0	0	0	0	0	0	0	0	0	0	0	0	0	0	0	0	0	0	0	0	0	0	0	0	0	0	0	0	0	0	0	0	0	0	0	0	0	0	0	0	0	0	0	0	0	0	0	0
0	0	0	0	0	0	0	0	0	0	0	0	0	0	0	0	0	0	0	0	7	4	4	3	9	4	1	3	4	2	5	6	14	18	3	9	9	5	5	4	13	6	8	7	11	5	8	9	14	7
0	0	0	0	0	0	0	0	0	0	0	0	0	0	0	0	0	0	0	0	0	0	0	1	0	1	0	0	0	0	0	0	0	1	0	2	0	0	0	0	0	0	2	0	0	0	2	0	0	4
1	1	3	2	1	1	1	1	1	2	3	1	1	0	0	1	1	0	2	1	4	4	8	6	0	10	1	6	9	7	3	8	1	1	6	6	10	4	3	13	8	5	1	5	6	5	6	7	7	3
0	1	9	0	4	1	0	6	3	6	8	3	3	1	5	8	0	0	10	3	33	38	19	24	35	61	43	62	25	40	34	18	52	28	67	47	34	62	35	26	39	20	24	57	45	58	49	50	41	42
0	0	0	0	0	0	0	0	0	0	0	0	0	0	0	0	0	0	0	0	1	6	7	6	0	1	1	0	3	1	1	16	26	5	1	6	1	3	3	8	1	0	5	2	1	3	16	1	10	4
0	0	0	0	0	0	0	0	0	0	0	0	0	0	0	0	0	0	0	0	0	0	0	0	0	0	1	0	0	0	0	2	0	0	0	0	1	0	0	0	0	0	0	0	0	0	0	0	2	0
0	0	0	0	0	0	0	0	0	0	0	0	0	0	0	0	0	0	0	0	0	0	0	0	0	0	0	0	2	0	1	0	1	0	0	1	1	1	0	0	0	0	0	0	0	0	0	0	0	0
0	0	0	0	0	0	0	0	0	0	0	0	0	0	0	0	0	0	0	0	0	0	1	1	0	0	0	0	0	0	0	0	0	0	0	0	0	0	0	0	0	0	0	0	0	0	0	0	1	0
0	0	0	0	0	0	0	0	0	0	0	0	0	0	0	0	0	0	0	0	0	0	0	0	0	0	0	0	0	0	0	0	1	0	0	0	1	0	0	0	0	1	0	0	0	0	0	0	2	0
0	0	0	0	0	0	0	0	0	0	0	0	0	0	0	0	0	0	0	0	0	0	0	0	0	0	0	0	0	0	0	0	0	0	0	0	0	0	0	0	0	0	0	0	0	0	0	0	0	0
0	0	1	1	1	1	1	1	1	0	2	1	1	1	0	1	1	0	1	1	0	0	1	0	0	0	1	0	3	0	0	1	1	0	1	0	0	0	0	0	0	0	0	1	0	0	0	0	0	1
0	0	0	0	0	0	0	0	0	0	0	0	0	0	0	0	0	0	0	0	0	0	0	0	0	1	0	0	1	2	0	0	0	0	0	0	0	0	0	0	0	0	2	0	0	1	0	1	0	0
0	0	0	0	0	0	0	0	0	0	0	0	0	0	0	0	0	0	0	0	87	136	88	84	93	215	95	188	83	126	142	71	134	143	175	162	153	148	114	115	122	66	107	187	98	236	145	189	157	105
0	0	0	0	0	0	0	0	0	0	0	0	0	0	0	0	0	0	0	0	0	0	0	0	0	1	0	0	0	0	0	0	4	1	0	2	0	0	0	0	0	0	0	0	0	0	1	0	0	0
0	0	0	0	0	0	0	0	0	0	0	0	0	0	0	0	0	0	0	0	1	0	0	0	0	0	0	0	0	0	0	1	0	0	0	0	0	0	0	0	0	0	0	0	0	0	0	0	0	0
0	0	0	0	0	0	0	0	0	0	0	0	0	0	0	0	0	0	0	0	2	0	0	0	0	0	0	0	0	0	0	0	0	1	0	0	0	0	0	0	0	1	1	0	3	0	0	0	0	0
5	2	7	4	4	1	6	4	4	2	8	6	7	3	4	5	4	0	3	1	23	35	52	26	34	30	35	50	31	37	29	17	46	47	25	40	52	42	28	16	29	13	27	45	38	39	27	44	67	30
0	0	0	0	0	0	0	0	0	0	0	0	0	0	0	0	0	0	0	0	0	0	0	0	0	0	0	0	0	0	0	0	0	0	0	0	0	0	0	0	0	0	0	0	0	0	0	0	0	0
0	0	0	0	0	0	0	0	0	0	0	0	0	0	0	0	0	0	0	0	0	1	0	1	0	1	0	0	1	1	1	0	0	0	1	0	1	0	0	1	0	1	1	0	0	1	0	1	0	0
0	0	0	0	0	0	0	0	0	0	0	0	0	0	0	0	0	0	0	0	0	0	0	0	0	0	0	0	0	0	0	0	0	0	0	0	0	0	0	0	0	0	0	0	2	0	0	0	0	0
0	0	0	0	0	0	0	0	0	0	0	0	0	0	0	0	0	0	0	0	0	0	0	0	0	0	0	0	0	0	0	0	0	0	0	0	0	0	0	0	0	0	0	0	0	0	0	0	0	0
0	0	0	0	0	0	0	0	0	0	0	0	0	0	0	0	0	0	0	0	0	0	0	0	0	0	0	0	0	0	0	0	0	0	0	0	1	0	0	0	0	0	0	0	0	0	0	0	0	0
13	10	3	9	12	10	6	11	15	20	6	7	6	3	9	4	6	8	6	4	0	0	0	0	0	0	0	0	0	0	0	0	0	0	0	0	0	0	0	0	0	0	0	0	0	0	0	0	0	0
0	0	0	0	0	0	0	0	0	0	0	0	0	0	0	0	0	0	0	0	0	0	0	0	0	0	0	0	1	0	0	0	0	1	0	1	0	0	0	0	0	0	1	0	0	0	0	0	0	0
0	0	0	0	0	0	0	0	0	0	0	0	0	0	0	0	0	0	0	0	4	4	4	1	1	6	1	4	1	2	9	7	11	7	3	10	13	6	2	8	0	2	3	3	4	11	3	2	5	1
0	0	0	0	0	0	0	0	0	0	0	0	0	0	0	0	0	0	0	0	0	0	41	0	0	14	41	0	48	12	0	2	17	6	0	0	14	0	0	0	1	22	3	1	0	2	0	0	1	0
0	0	0	0	0	0	0	0	0	0	1	0	0	0	0	0	0	0	0	0	0	0	3	0	0	3	1	0	0	0	0	0	0	0	0	0	1	0	0	0	0	5	0	0	0	1	0	0	0	0
0	0	0	0	0	0	0	0	0	0	0	0	0	0	0	0	0	0	0	0	0	0	1	0	0	0	0	0	0	0	0	0	0	0	0	0	0	0	0	0	0	0	0	0	0	0	0	0	0	0
0	0	0	0	0	0	0	0	0	0	0	0	0	0	0	0	0	0	0	0	1	0	0	0	0	0	0	0	0	0	0	0	0	0	0	0	0	0	0	0	0	0	0	0	0	0	0	0	0	0
0	0	0	0	0	0	0	0	0	0	0	8	0	0	0	0	0	0	0	0	15	30	18	16	17	28	21	30	16	21	19	16	26	17	20	15	35	24	15	9	14	15	8	26	22	25	26	11	15	21
0	0	1	1	2	0	0	0	1	0	0	0	1	0	0	1	1	0	0	0	0	0	0	0	0	0	0	0	0	0	1	0	0	0	0	0	0	0	0	0	0	0	0	0	0	0	0	0	1	0
4	6	1	0	0	4	0	4	1	0	1	0	1	0	0	0	0	0	0	6	3	1	7	1	5	8	9	5	9	3	4	8	7	1	6	5	6	6	0	3	7	7	5	6	7	7	5	4	1	8
0	0	0	0	0	0	0	0	0	0	0	0	0	0	0	0	0	0	0	0	2	36	40	12	6	55	10	12	15	43	43	32	26	86	5	32	58	62	15	20	14	22	10	16	36	19	32	19	90	37
0	0	0	0	0	0	0	0	0	0	0	0	0	0	0	0	0	0	0	0	0	1	0	0	0	0	0	0	0	0	2	0	0	0	0	0	0	1	0	0	0	0	0	0	0	0	0	0	2	0
0	0	0	0	0	0	0	0	0	0	0	0	0	0	0	0	0	0	0	0	0	0	5	2	1	1	1	1	0	1	1	5	4	6	5	4	6	3	8	0	1	0	3	1	1	2	1	9	0	1
0	0	0	0	0	0	0	0	0	0	0	0	0	0	0	0	0	0	0	0	0	0	0	0	0	0	0	0	0	0	0	0	0	0	0	0	0	0	0	0	0	0	0	0	0	0	0	0	0	0
0	0	0	0	0	0	0	0	0	0	0	0	0	0	0	0	0	0	0	0	14	55	31	34	29	36	26	41	18	40	48	29	48	36	70	39	51	59	34	48	30	25	32	32	50	38	53	48	65	15
0	0	0	0	0	0	0	0	0	0	0	0	0	0	0	0	0	0	0	0	0	0	0	0	0	0	0	0	0	0	0	0	0	0	0	0	0	0	1	0	1	0	0	0	0	0	0	0	0	0
0	0	0	0	0	0	0	0	0	0	0	0	0	0	0	0	0	0	0	0	0	0	0	0	0	0	0	0	0	0	0	1	1	1	0	0	0	0	0	0	0	0	1	1	1	0	2	0	0	2
2	0	3	0	0	0	0	0	0	0	0	1	5	0	0	3	0	1	2	0	0	1	26	0	0	6	19	0	16	1	0	1	20	9	0	0	8	0	0	1	6	8	6	0	7	1	1	1	1	1
0	0	0	0	0	0	0	0	0	0	0	0	0	0	0	0	0	0	0	0	0	2	0	1	1	5	0	4	0	2	0	0	14	5	1	2	1	1	1	1	1	1	1	2	1	0	0	3	4	0
0	1	0	1	1	0	1	0	0	0	1	1	1	1	0	0	0	0	0	0	0	0	0	0	0	0	0	0	0	0	0	0	0	0	0	0	0	0	0	0	0	0	0	0	0	0	0	0	0	0
1	1	1	1	1	1	0	1	1	1	1	2	1	1	1	1	1	2	1	3	0	1	4	1	0	1	0	1	1	6	1	4	1	7	6	4	6	12	1	4	0	0	4	4	1	1	6	1	6	4
0	0	0	0	0	0	0	0	0	0	0	0	0	0	0	0	0	0	0	0	0	0	0	0	0	0	0	0	0	0	0	0	0	0	0	0	1	0	0	0	0	0	0	0	0	0	0	0	0	0
0	0	0	0	0	0	0	0	0	0	0	0	0	0	0	0	0	0	0	0	0	2	0	1	0	0	0	1	0	0	0	3	1	0	0	3	1	0	0	0	0	0	1	1	0	0	1	0	5	0
0	0	0	0	0	0	0	0	0	0	0	0	0	0	0	0	0	0	0	0	0	0	0	0	0	1	0	0	0	0	0	0	0	0	0	0	0	0	0	0	0	0	0	0	0	0	0	0	0	0
0	0	0	0	0	0	0	0	0	0	0	0	0	0	0	0	0	0	0	0	0	0	0	0	0	0	0	0	0	0	0	0	0	0	0	0	0	0	0	0	0	0	0	0	0	0	0	0	0	0
1	1	1	1	1	0	9	0	0	0	1	0	1	0	0	1	0	2	1	0	3	1	1	1	3	3	0	0	5	5	4	3	0	3	1	6	3	1	0	8	7	7	1	3	0	3	4	5	8	6
0	0	0	0	0	0	0	0	1	0	0	0	0	0	0	0	0	0	0	1	0	0	0	0	0	0	0	0	0	0	0	0	0	0	0	0	0	0	0	0	0	0	0	0	0	0	0	0	0	0
0	0	0	0	0	0	0	0	0	0	0	0	0	0	0	0	0	0	0	0	2	1	0	0	2	0	0	0	0	0	0	0	0	0	0	0	0	1	0	1	0	1	0	0	1	2	0	0	0	0
2	0	0	0	0	0	0	0	0	2	1	0	1	0	0	0	2	0	0	0	1	0	1	0	3	3	0	1	0	3	0	0	3	1	1	1	3	1	0	3	3	7	0	0	0	4	0	1	5	1
0	0	0	0	0	0	0	0	0	0	0	0	0	0	0	0	0	0	0	0	0	0	0	0	0	0	0	0	0	0	0	0	0	0	1	0	0	0	0	0	0	1	0	1	0	1	0	0	0	0
0	0	0	0	0	0	0	0	0	0	0	0	0	0	0	0	0	0	0	0	0	0	0	1	0	0	0	0	0	0	0	0	0	0	0	1	0	0	0	1	0	0	0	0	0	0	0	1	0	0
0	0	0	0	0	0	0	0	0	0	0	0	0	0	0	0	0	0	0	1	0	3	0	0	0	1	0	4	1	4	1	1	1	0	1	1	1	3	0	0	0	1	0	0	1	0	0	0	0	0
0	0	0	0	0	0	0	0	0	0	0	0	0	0	0	0	0	0	0	0	2	0	0	0	1	1	2	1	1	1	1	0	2	0	1	0	1	0	0	1	0	0	1	1	0	0	0	0	0	0
0	0	0	0	0	0	0	0	0	0	0	0	0	0	0	0	0	0	0	0	1	6	9	8	14	10	6	10	8	17	2	4	7	10	24	5	14	12	7	9	1	2	12	7	8	13	4	7	2	5
1	3	1	1	0	1	1	1	1	1	1	4	1	1	1	1	3	2	1	1	7	21	10	5	1	10	5	11	8	5	15	1	11	5	1	8	14	7	5	9	1	1	0	1	16	5	8	8	11	5
0	0	17	0	0	0	11	0	0	1	0	0	0	0	0	0	0	0	13	0	19	93	63	15	23	94	34	78	35	45	83	71	90	67	51	66	94	59	37	61	34	36	58	64	58	94	56	54	69	27
0	0	0	0	0	0	0	0	0	0	0	0	0	0	0	0	0	0	0	0	4	12	5	8	16	9	17	6	4	3	5	20	71	2	26	14	10	4	14	9	2	4	10	4	20	6	15	21	2	10
2	3	4	2	0	0	2	0	0	4	1	0	11	0	0	1	0	6	0	2	5	13	31	5	9	12	14	8	22	9	7	14	14	13	6	4	9	7	4	5	4	17	15	10	16	16	11	9	21	8
0	0	0	0	0	0	0	0	0	0	0	0	0	0	0	0	0	0	0	0	0	0	0	0	0	0	0	1	0	2	1	0	0	1	0	0	0	0	0	0	0	0	0	0	0	0	1	0	0	0
1	0	0	5	1	1	5	0	0	7	0	0	0	1	1	0	1	0	0	0	7	16	16	5	13	9	12	14	1	8	8	22	49	21	4	16	22	16	13	5	20	8	11	15	24	9	16	24	18	9
0	0	0	0	0	0	2	0	0	0	0	0	0	0	0	0	0	0	0	0	0	0	0	0	0	0	0	0	0	0	0	1	1	4	0	1	1	0	0	1	0	0	1	0	3	0	1	0	1	0
0	0	0	0	0	0	0	0	0	0	0	0	0	0	0	0	0	0	0	0	0	0	0	0	0	0	0	0	0	0	0	0	0	0	0	0	0	0	0	0	0	1	0	0	0	0	0	0	0	0
0	0	0	0	0	0	0	0	0	0	0	0	0	0	0	0	0	0	0	0	0	0	0	0	0	0	0	0	0	0	0	0	0	0	0	0	0	0	0	0	0	0	0	0	0	0	0	0	0	0
1	1	2	1	0	1	1	1	1	1	1	1	1	1	1	1	1	1	1	1	0	0	4	1	4	0	0	0	1	0	1	1	5	0	4	1	0	0	1	0	0	0	1	1	0	1	0	0	0	0
0	0	0	0	0	0	0	0	0	0	0	0	0	0	0	0	0	0	0	0	0	0	0	0	0	0	0	0	0	0	0	0	1	0	0	0	0	0	0	0	0	0	0	0	0	0	1	0	0	0
0	0	0	0	0	0	0	0	0	0	0	0	0	0	0	0	0	0	0	0	2	14	19	9	9	13	0	13	17	13	6	12	3	5	15	9	7	6	11	53	4	12	16	7	9	3	3	8	18	11
0	0	0	0	0	0	0	0	0	0	0	0	0	0	0	0	0	0	0	0	10	9	17	2	8	10	2	17	4	7	12	12	10	21	11	13	21	10	4	8	2	6	13	10	16	20	16	20	16	5
1	1	2	1	1	1	1	1	1	1	1	1	1	1	1	1	1	1	2	1	3	1	0	0	0	0	0	5	4	4	0	4	4	1	0	0	1	0	0	0	4	1	0	0	0	0	0	1	1	0
2	0	0	0	0	1	1	0	0	1	0	0	0	0	0	0	1	0	0	0	5	3	5	9	1	5	1	0	1	1	3	3	1	0	4	1	3	7	1	0	4	1	0	4	0	4	0	0	0	3
0	0	0	0	0	0	0	0	0	0	0	0	0	0	0	0	0	0	0	0	0	5	2	2	4	24	2	5	9	4	21	4	6	6	8	6	17	6	4	11	2	5	4	13	11	15	2	3	6	3
0	0	0	0	0	0	0	0	0	0	0	0	0	0	0	0	0	0	0	0	0	2	1	0	0	0	0	0	0	0	0	0	0	0	0	0	0	1	0	0	0	0	0	1	0	0	0	0	0	0
11	12	6	12	9	10	6	10	12	14	18	13	11	11	10	9	5	5	2	6	17	41	72	19	46	62	22	55	23	32	87	48	82	48	61	52	78	44	36	58	31	20	45	40	49	83	53	56	67	28
0	0	0	0	0	0	0	0	0	0	0	0	0	0	0	0	0	0	0	0	2	2	3	1	2	0	2	1	1	0	0	2	3	1	2	3	0	0	0	1	2	0	0	2	4	0	1	4	3	0
0	0	0	0	0	0	0	0	0	0	0	0	0	0	0	0	0	0	0	0	0	0	0	0	0	0	0	0	0	0	0	0	0	1	0	0	0	0	0	0	0	0	0	0	0	0	0	0	0	1
0	0	0	0	0	0	0	0	0	0	0	0	0	0	0	0	0	0	0	0	0	0	0	0	0	0	0	0	0	0	0	0	0	0	0	0	0	0	0	0	0	0	0	0	0	0	0	0	0	0
0	0	0	0	0	0	0	0	0	0	0	0	0	0	0	0	0	0	0	0	0	0	6	0	0	2	0	0	1	1	0	5	2	0	0	0	0	0	0	0	0	0	0	0	0	0	0	0	0	1
1	1	1	3	1	1	1	1	1	1	1	2	1	1	1	1	1	0	1	1	0	4	1	0	0	0	0	0	4	0	1	1	1	0	1	0	1	1	0	1	0	0	0	0	4	0	1	4	7	0
0	0	0	0	0	0	0	0	0	0	0	0	0	0	0	0	0	0	0	0	0	0	0	0	0	0	0	0	0	0	0	0	0	0	1	0	0	0	0	0	0	0	0	0	0	0	0	0	0	0
0	0	0	0	0	0	0	0	0	0	0	0	0	0	0	0	0	0	0	0	0	0	0	0	0	1	0	0	0	0	0	0	0	0	0	0	0	1	0	0	0	0	0	1	0	0	0	0	0	0
0	0	0	0	0	0	0	0	0	0	0	0	0	0	0	0	0	0	0	0	0	0	0	0	0	0	0	0	0	0	0	0	0	0	0	0	0	0	0	0	0	0	0	0	0	0	0	0	0	0
0	1	1	0	0	0	1	0	0	1	0	1	0	0	2	1	0	0	0	0	0	1	0	0	1	7	0	5	0	0	5	1	4	3	4	3	6	4	0	4	0	1	0	3	1	5	4	6	4	3
0	0	0	0	0	0	0	0	0	0	0	0	0	0	0	0	0	0	0	0	2	9	14	6	8	28	2	13	8	7	28	9	30	13	5	11	8	5	5	19	5	2	11	16	11	24	6	4	7	5
0	0	0	0	0	0	0	0	0	0	0	0	0	0	0	0	0	0	0	0	0	2	0	0	0	0	0	0	0	0	2	0	1	0	0	0	0	0	0	1	0	0	0	0	0	0	0	0	0	0
0	0	0	0	0	0	0	0	0	0	0	0	1	0	0	0	0	0	0	0	0	0	0	0	0	0	0	0	0	0	0	0	0	0	0	0	0	0	0	0	0	0	1	0	0	0	0	0	0	0
0	0	0	0	0	0	0	0	0	0	0	0	0	0	0	0	0	0	0	0	4	28	18	14	7	20	2	10	4	9	15	11	23	14	19	8	37	33	7	13	5	2	6	17	46	7	9	20	9	19
0	0	0	0	0	0	0	0	0	0	0	0	0	0	0	0	0	0	0	0	0	0	0	0	0	1	3	0	1	0	0	0	0	0	0	0	2	1	0	0	0	0	0	1	0	1	0	1	0	0
0	0	0	0	0	0	0	0	0	0	0	0	0	0	0	0	0	0	0	0	0	0	0	0	0	0	0	0	0	0	0	0	0	0	0	0	0	0	0	0	0	0	0	0	0	0	0	0	0	0
0	0	0	0	0	0	0	0	0	0	0	0	0	0	0	0	0	0	0	0	0	0	0	0	0	0	0	0	0	0	0	0	0	0	0	0	0	0	0	0	0	1	0	0	0	0	0	0	0	0
0	0	0	0	0	0	0	0	0	0	0	0	0	0	0	0	0	0	0	0	0	0	0	0	0	0	0	0	0	0	0	0	0	0	0	0	0	0	0	0	0	0	0	0	0	0	0	0	0	0
1	1	0	0	1	0	1	1	1	1	0	0	1	1	0	0	1	1	0	1	0	0	1	0	0	0	0	0	0	0	0	1	3	3	3	0	0	0	0	0	0	1	0	0	1	1	0	0	1	0
0	0	0	0	0	0	0	0	0	0	0	0	0	0	0	0	0	0	0	0	0	0	0	0	0	0	0	0	0	0	0	0	0	0	1	0	0	0	0	0	0	0	0	0	0	0	0	0	1	0
0	0	0	0	0	0	0	0	0	0	0	0	0	0	0	0	0	0	0	0	0	0	0	0	0	0	0	1	0	1	0	0	0	0	0	0	0	0	0	0	0	0	0	0	0	0	0	0	0	0
0	0	0	0	0	0	0	0	0	0	0	0	0	0	0	0	0	0	0	0	0	0	0	0	0	9	0	1	0	0	0	0	0	0	0	0	0	0	0	1	0	0	0	0	0	0	0	0	1	0
1	5	1	4	4	1	2	3	1	2	1	5	2	4	2	1	2	0	1	3	0	18	29	56	20	11	0	11	10	8	19	14	22	26	16	23	22	43	31	11	14	7	19	22	14	29	12	22	22	11
0	0	0	0	0	0	0	0	0	0	0	0	0	0	0	0	0	0	0	0	678	432	279	629	1041	486	481	625	513	601	393	434	582	480	962	546	718	801	259	395	647	185	404	730	589	438	573	691	920	431
1	1	2	1	2	1	1	1	1	1	1	1	6	1	1	2	1	37	1	1	0	0	6	0	0	4	1	0	1	4	0	1	6	0	0	1	0	0	4	0	0	1	1	1	0	0	1	0	1	0
1	1	1	1	1	1	1	1	1	1	2	1	1	1	1	1	1	1	1	1	0	0	0	4	0	0	0	1	1	0	4	0	0	0	0	6	0	0	0	0	0	0	0	1	0	0	0	0	4	0
0	0	1	1	1	1	0	1	1	2	1	1	0	1	1	1	0	0	1	5	0	1	0	0	0	1	0	0	0	0	0	0	0	6	0	1	0	0	0	0	0	0	0	1	0	0	0	0	0	0
0	0	0	0	0	0	0	0	0	0	0	0	0	0	0	0	0	0	0	0	0	0	0	0	0	0	0	0	0	0	0	0	0	0	0	0	0	0	0	0	0	0	0	0	0	0	0	0	0	0
5	11	5	6	6	7	4	4	3	3	6	1	2	6	4	6	4	2	7	7	0	0	0	0	0	0	0	0	0	0	0	0	0	0	0	0	0	0	0	0	0	0	0	0	0	0	0	0	0	0
0	0	0	0	0	0	0	0	0	0	0	0	0	0	0	0	0	0	0	0	0	0	0	0	0	0	0	0	0	0	0	0	0	0	0	0	0	0	0	0	0	0	0	0	0	0	0	0	0	0
0	0	0	0	0	0	0	0	0	0	0	0	0	0	0	0	0	0	0	0	0	0	0	0	0	0	0	0	0	0	0	0	0	0	0	0	0	0	0	0	0	0	0	0	0	0	0	0	0	0
0	0	0	0	0	0	0	0	0	0	0	0	0	0	0	0	0	0	0	0	0	0	0	0	0	0	0	0	0	0	0	0	0	0	0	0	0	0	0	0	0	0	0	0	0	0	0	0	0	0
0	0	0	0	0	0	0	0	0	0	0	0	0	0	0	0	0	0	0	0	0	0	0	0	0	0	0	0	0	0	0	0	0	0	0	0	0	0	0	0	0	0	0	0	0	0	0	0	0	0
0	0	0	0	0	0	0	0	0	0	0	0	0	0	4	0	0	0	0	0	0	0	0	0	0	0	0	0	0	0	0	1	0	0	0	0	0	0	0	0	0	0	0	0	0	0	0	0	0	0
0	0	1	0	0	0	0	0	0	0	0	1	0	0	0	0	0	0	0	0	0	0	0	0	0	0	0	0	0	0	0	0	0	17	0	0	0	0	0	0	0	0	0	0	1	0	1	0	0	1
6	6	4	7	3	3	3	7	4	7	5	4	3	12	5	3	9	1	3	7	7	44	59	39	41	70	19	34	38	36	29	48	82	37	75	40	50	40	40	52	12	32	64	23	46	48	45	62	59	50
0	0	0	0	0	0	0	0	0	0	0	0	0	0	0	0	0	0	0	0	1	4	4	11	2	1	5	6	2	4	6	0	4	2	2	10	11	7	2	0	8	0	2	10	10	6	7	8	1	3
0	0	0	0	0	0	0	0	0	0	0	0	0	0	0	0	0	0	0	0	207	346	290	192	447	547	340	458	395	463	290	180	295	150	701	397	468	371	314	492	247	191	396	440	185	401	463	647	308	387
2	0	0	1	1	0	0	0	1	3	0	0	2	0	1	0	1	0	0	0	0	0	1	0	0	1	0	1	3	0	3	1	8	1	1	0	0	0	0	0	0	1	0	0	0	0	3	0	1	0
0	0	0	0	0	0	0	0	0	0	0	0	0	0	0	0	0	0	0	0	0	0	0	0	0	0	0	0	0	0	0	0	0	0	0	0	0	0	0	0	0	0	0	0	0	0	0	0	0	0
0	0	0	0	0	0	0	0	0	0	0	0	0	0	0	0	0	0	0	0	0	0	0	0	0	0	0	0	0	0	0	0	0	0	0	0	0	0	0	0	0	0	0	0	0	0	0	0	0	0
0	0	0	0	0	0	0	0	0	0	0	0	0	0	0	0	0	0	0	0	5	94	122	22	38	113	31	76	75	62	112	74	83	92	64	87	143	140	59	101	45	51	95	59	91	92	91	116	137	59
0	0	0	0	0	0	0	0	0	0	0	0	0	0	0	0	0	0	0	0	0	0	0	0	0	0	0	0	0	1	0	0	0	0	0	0	0	0	0	0	0	0	0	0	0	0	0	0	0	0
0	0	0	0	0	0	0	0	0	0	0	0	0	0	0	0	0	0	0	0	2	0	3	0	2	3	1	1	1	3	2	2	2	3	1	4	1	2	0	2	1	2	0	3	0	4	5	4	3	1
0	0	0	0	0	0	0	0	0	0	0	0	0	0	0	0	0	0	0	0	0	1	0	0	0	0	0	0	1	0	0	0	1	0	0	0	0	0	0	0	0	0	1	0	0	0	0	0	0	0
0	0	0	0	0	0	0	0	2	0	0	0	0	0	0	0	0	0	0	0	0	1	0	1	0	1	0	0	1	1	0	0	5	3	0	0	0	0	0	0	0	1	1	0	0	0	0	0	0	1
0	0	0	0	0	0	0	0	0	0	0	0	0	0	0	0	0	0	0	0	0	0	1	2	0	0	0	0	0	0	0	0	0	0	0	0	0	0	0	0	0	0	0	0	0	0	1	0	0	0
0	0	0	0	0	0	0	0	0	0	0	0	0	0	0	0	0	0	0	0	0	0	0	1	0	0	0	0	0	0	2	1	1	0	4	0	1	0	0	3	0	0	0	2	1	2	0	2	0	3
0	0	0	0	0	0	0	0	0	0	0	0	0	0	0	0	0	0	0	0	0	0	0	0	0	1	0	0	0	0	0	0	0	0	0	0	0	0	0	0	0	0	0	0	0	0	0	0	0	0
0	0	0	0	0	0	0	1	0	0	0	0	0	0	0	0	0	0	0	0	0	0	0	0	0	0	0	0	0	0	1	0	0	0	0	0	0	0	0	0	1	0	0	0	0	0	0	0	0	0
2	2	1	2	1	1	1	0	1	1	1	0	1	1	1	2	1	0	0	1	0	1	0	0	0	3	0	0	0	3	1	1	0	0	0	0	1	3	0	0	0	0	0	0	0	0	0	1	0	0
0	0	0	0	0	0	0	0	0	0	0	0	0	0	0	0	0	0	0	0	0	0	0	0	0	0	0	0	0	0	0	0	0	0	0	0	0	0	0	0	0	0	0	0	0	0	0	0	0	0
0	0	0	0	0	0	0	0	0	0	0	0	0	0	0	0	0	0	0	0	1	0	0	1	0	0	2	1	1	0	0	3	2	0	1	0	0	0	0	0	0	1	0	1	2	0	0	1	5	0
1	1	1	1	1	1	1	1	1	1	1	1	1	1	1	1	1	1	1	1	1	0	0	0	0	0	0	0	0	0	0	0	1	6	0	0	0	0	0	0	0	0	0	0	0	0	0	0	0	0
4	3	0	2	0	0	1	2	1	3	2	0	1	0	0	0	1	1	0	0	7	13	7	20	19	7	5	19	4	1	20	6	47	15	7	14	14	17	9	13	1	4	11	17	14	6	19	14	10	5
0	0	0	0	0	0	0	0	0	0	0	0	0	0	0	0	0	0	0	0	0	30	56	45	21	3	67	27	28	1	5	25	1	1	0	35	5	57	1	44	2	0	15	44	1	62	0	137	32	44
1	1	0	0	1	0	1	0	0	0	0	0	0	0	1	0	1	0	0	0	1	1	5	1	0	0	1	0	1	0	0	0	0	0	0	3	1	0	1	0	0	1	0	1	0	0	0	0	0	0
5	5	1	12	1	1	1	1	0	5	8	6	1	6	0	6	0	1	1	5	15	11	11	9	29	20	14	25	20	12	6	18	13	26	26	8	16	20	6	17	17	9	23	19	2	31	9	28	14	18
2	1	3	2	1	0	3	0	0	3	1	1	0	0	0	2	2	0	0	0	0	5	4	3	8	6	9	13	4	8	3	7	0	5	10	4	3	12	3	4	7	0	6	0	1	6	5	5	0	9
0	0	0	0	0	0	0	0	0	0	0	0	0	0	0	0	0	0	0	0	2	11	23	6	9	25	14	21	12	12	8	11	20	10	13	19	22	15	13	9	5	9	15	14	16	27	18	14	13	9
1	0	1	0	1	2	2	0	0	1	2	1	2	2	2	1	1	1	3	1	1	0	4	6	9	9	1	6	1	4	0	1	10	5	12	14	1	6	11	1	5	3	1	10	0	6	6	14	4	4
27	31	36	19	2	23	23	34	33	30	25	25	32	14	26	6	17	17	8	44	339	423	341	353	700	729	427	409	278	273	290	255	275	286	543	626	391	279	452	352	345	176	257	449	573	428	335	397	289	430
0	0	0	0	0	0	0	0	0	0	0	0	0	0	0	0	0	0	0	0	198	433	179	209	4485	220	3272	232	107	331	367	96	523	223	236	385	410	247	88	392	259	170	232	121	382	257	226	3691	470	160
2	6	1	3	1	2	1	11	4	5	4	5	2	2	2	2	6	4	1	1	8	42	16	34	15	73	14	37	19	21	20	20	42	38	24	16	51	40	20	25	18	9	16	34	35	35	39	32	36	15
0	0	0	0	0	0	0	0	0	0	0	0	0	0	0	0	0	0	0	0	0	0	0	0	0	0	0	0	0	0	0	0	0	0	0	0	0	0	0	0	0	0	0	0	0	0	0	0	0	0
0	0	0	0	0	0	0	0	0	0	0	0	0	0	0	0	0	0	0	0	2	0	0	0	0	0	1	0	1	0	0	0	1	3	0	0	0	0	0	1	1	0	1	1	1	0	0	0	1	0
0	0	0	0	0	0	0	0	0	0	0	0	0	0	0	0	0	0	0	0	0	0	0	1	0	0	0	0	0	0	0	0	0	0	1	0	0	0	3	1	1	0	1	0	1	0	0	1	0	0
0	0	0	0	0	0	0	0	0	0	0	0	0	0	0	0	0	0	0	0	0	0	0	0	0	1	0	0	0	0	0	2	2	0	0	0	0	0	0	1	0	0	0	0	0	0	0	0	0	0
0	0	0	0	0	0	0	0	0	0	0	0	0	0	0	0	0	0	0	0	0	0	0	0	0	0	0	0	0	0	0	0	0	0	0	0	0	0	0	0	0	0	0	0	0	0	0	0	0	0
0	0	0	0	0	0	0	0	0	0	0	0	0	0	0	0	0	0	0	0	0	0	0	2	4	2	0	4	3	4	2	1	1	2	0	2	3	9	0	2	2	0	2	3	3	1	2	0	1	0
0	0	0	0	0	0	0	0	0	0	0	0	0	0	0	0	0	0	0	0	19	34	20	1	7	34	9	46	12	15	58	36	42	45	16	28	59	36	7	32	32	14	8	22	24	35	33	18	46	16
1	1	1	2	1	1	1	1	1	2	1	1	1	1	1	1	2	1	0	1	1	1	5	1	0	4	0	4	1	10	10	0	4	4	1	1	9	5	5	8	1	0	0	1	4	9	7	4	5	7
3	3	3	1	1	5	2	3	2	5	3	4	4	5	5	2	4	1	3	2	24	47	34	41	25	50	27	48	24	50	40	30	43	35	38	31	59	50	23	29	28	16	14	61	27	48	32	49	84	26
0	0	0	0	0	0	0	0	0	0	0	0	0	0	0	0	0	0	0	0	0	0	0	0	0	0	0	0	0	0	0	0	0	0	0	0	0	0	1	0	0	0	0	0	0	0	0	0	0	0
0	0	0	0	0	0	0	0	0	0	0	0	0	0	0	0	0	0	0	0	0	0	0	0	0	0	0	0	0	0	0	0	0	0	0	0	0	0	0	0	0	0	0	0	0	0	0	0	0	0
0	0	0	0	0	0	0	0	0	0	0	0	0	0	0	0	0	0	0	0	1	8	4	7	2	2	7	5	1	2	1	2	5	6	3	5	7	2	0	5	3	7	7	5	2	2	3	4	4	2
0	0	0	0	0	0	0	0	0	0	0	0	0	0	0	0	0	0	0	0	18	33	51	9	28	80	28	60	47	74	73	45	46	32	50	35	110	90	26	74	18	24	44	51	32	109	32	44	80	38
0	0	2	0	1	0	0	0	0	1	0	2	0	0	2	0	3	0	0	0	0	6	1	0	0	1	1	1	1	3	0	0	12	3	0	0	0	4	1	4	0	4	3	3	4	0	3	1	0	1
1	15	5	10	0	15	10	8	5	1	13	8	0	0	5	0	5	0	1	8	3	15	17	15	23	11	11	14	10	9	26	14	33	14	18	12	12	23	8	16	10	3	17	34	16	18	31	18	23	9
0	0	0	0	0	0	0	2	0	0	0	0	0	0	1	1	0	0	0	0	0	1	0	0	0	0	0	0	0	0	0	0	0	0	0	1	1	0	0	0	0	0	0	0	0	0	0	0	0	0
0	1	0	1	0	0	0	0	1	0	0	0	0	1	0	0	0	0	0	0	0	3	3	0	0	1	0	1	0	3	1	0	0	3	2	0	2	2	3	3	1	4	1	0	1	4	1	3	3	1
0	0	0	0	0	0	0	0	0	0	0	0	0	0	0	0	0	0	0	0	0	1	1	0	1	0	0	0	0	0	1	0	2	5	0	0	2	0	0	0	1	0	1	0	0	0	0	0	0	1
1	1	0	1	0	0	0	0	2	0	1	0	1	0	0	2	0	1	0	2	0	1	0	0	0	0	0	0	4	0	0	3	1	0	1	3	1	4	0	0	1	0	0	0	1	1	3	0	3	0
0	0	0	0	0	0	0	0	0	0	0	0	0	0	0	0	0	0	0	0	2	0	0	0	0	0	0	0	0	0	0	0	0	0	1	0	0	0	0	0	0	0	0	0	0	0	0	0	0	1
0	0	0	0	0	0	0	0	0	0	0	0	0	0	0	0	0	0	0	0	0	1	0	0	0	0	0	0	0	0	0	0	0	0	0	0	0	0	0	0	0	0	0	0	0	0	0	0	0	0
0	0	0	0	0	0	0	0	0	0	0	0	0	0	0	0	0	0	0	0	0	0	2	3	1	1	0	0	2	0	0	2	1	0	0	0	1	0	2	0	1	0	0	0	0	1	0	0	0	0
2	1	2	0	0	0	1	1	1	0	1	1	0	0	2	1	0	0	0	0	1	7	3	4	1	9	1	3	1	5	5	1	4	4	5	8	5	3	5	4	1	0	4	1	1	8	1	3	4	1
0	0	0	0	0	0	0	0	0	0	0	0	0	0	0	0	0	0	0	0	0	1	0	0	0	0	0	0	0	0	0	0	0	2	0	0	0	0	0	0	1	0	4	0	2	0	1	0	3	0
0	0	0	0	0	0	0	0	0	0	0	0	0	0	0	0	0	0	0	0	0	0	0	0	1	0	0	0	0	0	0	1	0	0	0	0	0	0	0	2	0	1	0	0	3	0	0	0	1	0
1	1	1	1	0	1	1	1	1	1	0	1	1	0	1	1	1	1	0	1	0	0	0	0	0	1	0	0	0	0	0	0	0	0	0	0	0	0	1	0	0	0	0	0	0	0	0	0	0	0
0	0	0	0	0	0	0	0	0	0	0	0	0	0	0	0	0	0	0	0	0	0	0	0	0	0	0	0	0	0	0	0	0	0	0	0	0	0	0	0	0	0	0	0	0	0	0	0	0	0
0	0	0	0	0	0	0	0	0	0	0	0	0	0	0	0	0	0	0	0	0	0	0	0	0	0	0	0	0	0	0	0	0	0	0	0	0	0	0	0	0	0	0	0	0	0	0	0	0	0
0	0	0	0	0	0	0	0	0	0	0	0	0	0	0	0	0	0	0	0	0	0	0	0	0	0	0	0	0	0	0	0	0	0	0	0	0	0	0	0	0	0	0	0	0	0	0	0	0	0
0	0	0	0	0	1	0	0	1	0	0	0	0	1	0	1	0	0	0	0	124	251	255	426	261	402	121	235	179	366	181	136	302	237	391	266	299	311	284	273	161	126	144	249	212	259	348	318	274	233
2	1	1	3	1	1	1	1	1	1	1	1	1	1	1	1	1	1	1	1	0	0	0	0	0	0	0	0	0	0	1	0	0	0	0	0	0	0	0	1	0	0	0	0	1	0	0	0	0	0
16	15	0	27	16	19	19	13	16	46	19	8	7	10	10	15	17	6	3	3	0	0	0	0	0	0	0	0	0	0	0	0	0	0	0	0	0	0	0	0	0	0	0	0	0	0	0	0	0	0
0	0	0	0	0	0	0	0	0	0	0	0	0	0	0	0	0	0	0	0	0	1	0	0	0	0	0	0	2	0	0	1	1	0	0	1	0	0	0	0	0	0	0	1	0	2	0	0	0	0
0	0	0	0	0	0	0	0	0	0	0	0	0	0	0	0	0	0	0	0	0	0	1	1	0	5	0	0	1	0	2	0	2	1	2	0	3	5	1	1	3	2	1	2	6	1	3	1	2	1
0	0	0	0	0	0	0	0	0	0	0	0	0	0	0	0	0	0	0	0	0	0	0	0	0	2	0	0	0	0	0	1	1	0	0	0	0	0	0	0	0	0	0	0	0	0	0	1	0	0
0	0	0	0	2	0	0	0	0	0	0	0	0	1	0	1	0	0	0	0	0	0	0	0	0	0	0	0	0	0	0	0	0	0	0	0	0	0	0	0	0	0	0	0	0	0	0	0	0	0
0	0	0	0	0	0	0	0	0	0	0	0	0	0	0	0	0	0	0	0	0	0	0	0	0	0	0	0	0	0	0	0	0	0	0	0	0	0	0	0	0	0	0	0	0	0	0	0	0	0
1	1	0	0	0	0	0	0	0	0	1	0	0	0	3	1	0	0	0	0	1	3	0	7	0	1	1	0	1	1	0	0	3	1	1	0	4	1	0	1	0	3	3	0	3	1	0	0	3	0
5	0	0	0	5	0	0	0	0	0	1	0	0	0	0	2	0	0	1	0	5	0	3	0	0	0	4	0	3	1	0	3	1	0	0	0	3	0	0	1	0	9	1	3	1	0	1	1	0	0
0	0	0	0	0	0	0	0	0	0	0	0	0	0	0	0	0	0	0	0	1	3	1	5	3	5	0	0	0	4	7	1	5	7	4	7	3	8	2	0	5	1	3	2	2	0	4	4	9	4
0	0	0	0	0	0	0	0	0	0	0	0	0	0	0	0	0	0	0	0	0	0	0	0	1	0	0	0	0	0	0	0	0	0	0	0	0	0	0	0	0	0	0	1	0	0	0	0	0	0
1	0	0	1	1	1	0	1	2	1	1	0	1	1	1	1	0	1	1	1	0	0	0	8	0	0	0	0	0	12	0	0	0	1	6	12	0	0	0	1	0	1	29	1	0	1	0	0	0	1
0	0	0	0	0	0	0	0	0	0	0	0	0	0	0	0	0	0	0	0	0	4	0	1	0	0	0	1	0	0	1	0	1	0	0	0	0	1	0	0	1	0	0	2	0	0	1	0	0	0
0	0	0	0	0	0	0	0	0	0	0	0	0	0	0	0	0	0	0	0	0	0	0	0	0	0	0	0	0	0	0	0	0	0	0	0	0	0	0	0	0	0	0	0	0	0	0	0	0	0
0	0	0	0	0	0	0	0	0	0	0	0	0	0	0	0	0	0	0	0	0	1	6	1	0	1	0	0	0	0	0	0	1	0	0	0	3	0	0	1	0	0	3	1	1	1	0	0	2	0
0	0	0	0	0	0	0	0	0	0	0	0	0	0	0	0	0	0	0	0	0	0	3	0	3	7	0	0	0	1	0	0	1	2	0	0	0	3	2	2	0	0	3	6	16	8	1	1	1	0
0	2	0	0	0	0	1	0	2	2	0	0	0	0	0	0	36	0	0	3	1	1	0	0	0	7	0	4	0	8	6	1	4	5	0	1	12	1	0	7	0	0	1	1	1	0	4	7	5	1
1	3	0	0	1	0	1	0	0	1	0	0	1	0	0	0	0	0	0	0	1	5	1	0	0	8	0	0	0	8	6	5	4	3	3	5	11	3	0	1	5	0	6	0	4	3	3	1	6	0
1	8	4	0	0	7	4	3	0	1	1	0	3	3	1	0	1	0	0	1	3	21	13	5	9	23	10	22	10	10	43	25	32	20	15	16	47	21	6	16	14	9	17	26	22	20	20	12	40	9
0	0	0	0	0	0	0	0	0	0	0	0	0	0	0	0	0	0	0	0	0	0	0	0	0	0	0	0	0	1	0	1	0	0	0	0	0	0	0	0	0	0	0	0	0	0	0	0	0	0
0	0	0	0	0	0	0	0	0	0	0	0	0	0	0	0	0	0	0	0	1	0	0	0	0	0	0	0	0	0	1	0	1	0	0	0	0	2	0	0	0	0	0	0	0	0	0	0	0	1
2	1	0	1	0	0	1	1	0	1	1	0	0	1	0	0	2	0	0	0	0	0	0	0	0	0	0	0	0	1	1	0	0	1	0	1	1	1	0	0	1	0	1	0	0	0	0	1	1	0
2	1	2	2	2	0	3	4	2	2	4	1	5	3	3	3	2	3	0	3	7	27	15	20	11	16	12	26	21	23	23	23	26	22	12	24	19	32	8	19	21	8	15	18	42	17	20	31	25	13
0	0	0	0	0	0	0	0	0	1	0	0	2	0	0	0	0	1	0	0	1	0	0	0	1	0	0	0	0	0	0	0	0	0	0	1	1	0	0	1	0	1	0	0	0	0	1	0	0	0
0	0	0	0	0	0	0	0	0	0	0	0	0	0	0	0	0	0	0	0	0	1	0	1	0	6	0	4	1	1	3	1	1	0	5	1	2	0	1	2	0	0	1	2	6	3	1	0	0	2
2	0	0	1	1	0	0	0	0	0	0	0	0	1	0	0	0	0	1	0	0	0	1	1	0	0	0	4	3	3	3	1	4	0	0	3	0	1	0	0	0	0	4	3	1	0	0	0	3	0
0	0	0	0	0	0	0	0	0	0	0	0	0	0	0	0	0	0	0	0	0	0	0	0	1	0	0	0	0	0	0	0	0	0	0	0	0	0	0	0	0	0	0	0	0	0	0	0	0	0
0	0	0	0	0	0	0	0	0	0	0	0	0	0	0	0	0	0	0	0	0	0	0	0	0	0	0	0	0	0	0	0	0	0	0	0	0	0	0	0	0	0	0	0	0	0	0	0	0	0
0	0	0	0	0	0	0	0	0	0	0	0	0	0	0	0	0	0	0	0	0	0	0	0	0	0	0	0	0	0	0	0	0	0	0	0	0	0	0	0	0	0	0	0	0	0	0	0	0	0
2	5	2	2	4	5	3	3	3	3	2	2	5	4	3	3	10	4	2	5	22	41	38	17	20	28	28	48	14	24	24	31	30	24	28	58	40	34	18	18	23	10	22	35	38	24	32	36	26	12
0	1	1	1	1	0	1	1	0	1	1	1	0	0	1	0	1	0	1	1	0	1	0	1	0	0	0	0	0	0	1	0	0	0	0	0	0	0	0	0	0	0	0	0	1	0	0	0	0	0
0	0	0	0	0	0	0	0	0	0	0	0	0	0	0	0	0	0	0	0	0	0	0	0	0	0	0	0	0	0	0	0	0	0	0	0	0	0	0	0	0	0	0	0	0	0	0	0	0	0
1	0	0	1	1	1	1	1	1	1	1	2	1	1	1	1	1	1	1	1	0	1	0	0	3	1	0	1	0	0	0	0	0	0	0	0	1	3	0	0	1	0	0	1	1	0	0	3	0	0
0	0	0	0	0	0	0	0	0	0	0	0	0	0	0	0	0	0	0	0	0	0	0	0	0	0	0	0	0	0	0	0	0	0	0	0	0	0	0	0	0	0	0	0	0	0	0	0	0	0
0	0	0	0	0	0	0	0	0	0	0	0	0	0	0	0	0	0	0	0	0	1	0	0	2	0	2	1	1	0	0	0	0	6	1	0	0	2	0	0	1	0	1	0	2	2	0	1	0	1
0	0	0	0	0	0	0	0	0	0	0	0	0	0	0	0	0	0	0	0	7	27	7	7	16	31	39	9	35	11	17	25	21	9	24	48	13	9	4	112	17	15	7	52	18	59	18	44	0	17
0	0	0	0	0	0	0	0	0	0	0	0	0	0	0	0	0	0	0	0	1	1	8	6	4	3	7	5	5	3	5	5	6	5	4	6	4	2	0	8	9	2	4	8	6	9	14	11	4	5
0	0	0	0	0	0	0	0	0	0	0	0	0	0	0	0	0	0	0	0	100	123	67	108	88	111	74	94	34	70	66	83	61	112	130	101	101	92	38	167	112	29	50	119	76	101	165	211	60	101
1	0	1	1	0	0	0	11	0	0	1	0	1	6	0	11	0	0	0	0	17	26	15	14	18	36	17	31	16	23	28	14	22	32	24	25	29	35	10	24	16	13	13	21	27	42	15	28	34	16
0	0	0	0	0	0	0	0	0	0	0	0	0	0	0	0	0	0	0	0	522	294	193	128	197	201	248	393	340	271	214	158	381	282	182	298	237	186	173	248	397	231	293	276	294	372	280	248	309	148
0	0	0	0	0	0	0	0	0	0	0	0	0	0	0	0	0	0	0	0	0	0	0	0	0	2	0	0	0	0	0	1	0	0	0	0	0	0	0	0	1	1	1	0	2	0	4	0	0	0
0	0	0	1	0	0	1	0	0	0	0	1	0	1	1	0	0	0	0	0	0	0	0	0	0	0	0	0	0	0	1	4	0	0	0	0	0	0	0	0	0	0	0	0	0	0	0	0	0	0
0	0	0	0	0	0	0	0	0	0	0	0	0	0	0	0	0	0	0	0	0	0	0	0	1	0	1	0	0	0	0	0	0	0	0	2	0	0	0	0	0	1	0	1	0	0	0	0	0	0
0	0	0	0	0	0	0	1	0	2	0	1	1	0	0	1	0	3	0	0	4	0	9	7	1	14	18	0	7	5	17	0	0	13	0	5	1	11	24	4	0	7	8	0	22	0	1	0	0	12
0	1	0	1	1	1	0	1	0	2	0	0	1	0	0	0	0	0	0	0	0	0	0	4	1	1	0	0	5	5	3	1	0	0	0	1	0	0	11	1	0	0	13	0	0	4	1	0	0	1
0	0	0	0	0	0	0	0	0	1	0	0	0	0	0	0	0	0	0	0	8	1	7	0	0	11	11	0	5	0	8	0	1	9	0	0	0	9	30	0	1	4	5	1	8	1	5	1	0	1
0	0	0	0	0	0	0	0	0	0	0	0	0	0	0	0	0	0	0	0	1	5	4	2	1	1	2	2	1	4	1	0	1	2	1	1	3	2	0	4	2	0	4	2	1	1	2	1	3	2
0	0	0	0	0	0	0	0	0	0	0	0	0	0	0	0	0	0	0	0	0	0	0	0	0	0	0	0	0	0	0	0	0	0	0	0	0	0	0	0	0	0	0	0	0	0	0	0	0	0
1	2	2	1	1	1	1	2	2	2	1	2	1	2	2	3	2	1	1	1	0	16	10	8	7	8	16	23	1	8	11	5	15	10	9	10	8	11	11	14	5	1	6	8	7	8	8	8	8	0
0	0	0	0	0	0	0	0	0	0	0	0	0	0	0	0	0	0	0	0	0	0	0	1	0	1	0	0	0	0	1	0	0	2	1	0	0	0	0	0	0	0	0	0	0	0	1	0	0	0
0	0	0	0	0	0	0	0	0	0	0	0	0	0	0	0	0	0	0	0	0	0	0	0	0	0	0	0	0	0	0	1	1	0	0	0	0	0	0	0	0	0	1	0	0	0	0	0	0	0
0	0	0	0	0	0	0	0	0	0	0	0	0	0	0	0	0	0	0	0	8	31	27	21	30	11	13	19	19	13	15	5	21	20	21	20	34	19	14	47	9	8	10	31	15	24	23	35	23	15
0	0	0	0	0	0	4	0	1	3	0	4	2	1	0	0	1	3	57	2	0	6	8	0	6	6	1	9	4	16	7	0	1	4	7	5	10	8	4	5	4	4	1	5	5	6	1	0	6	1
0	0	0	0	0	0	0	0	0	0	0	0	0	0	0	0	0	0	0	0	0	0	1	0	0	2	0	2	0	0	2	0	0	0	0	0	1	0	0	1	2	0	0	0	2	1	0	0	0	0
0	0	0	0	0	0	0	0	0	0	0	0	0	0	0	0	0	0	0	0	0	0	1	0	0	1	0	2	0	0	2	0	0	0	0	0	0	0	0	0	3	0	1	0	0	0	0	1	2	0
0	0	0	0	0	0	0	0	0	0	1	0	0	0	0	0	0	0	0	0	0	0	0	0	0	0	0	0	0	0	0	0	0	0	0	0	1	0	0	0	0	0	0	0	0	0	0	0	0	0
0	0	0	0	0	0	0	0	0	0	0	0	0	0	0	0	0	0	0	0	0	0	0	0	1	0	0	0	0	0	0	0	0	0	0	0	0	0	0	0	0	0	0	0	0	0	0	0	0	0
0	0	0	0	0	0	0	0	0	0	0	0	0	0	0	0	0	0	0	0	4	84	61	21	37	114	6	66	43	35	137	89	49	76	48	68	114	63	41	77	27	21	55	71	73	90	76	41	114	20
0	0	0	0	0	0	0	0	0	0	0	0	0	0	0	0	0	0	0	0	5	2	2	9	16	1	2	10	11	4	0	27	6	1	21	15	5	0	3	17	25	0	11	1	16	1	4	4	1	2
0	0	0	1	0	0	0	1	0	0	0	0	0	6	0	0	1	0	0	0	14	14	11	5	19	25	8	35	12	11	16	12	19	21	13	15	28	10	14	13	12	5	14	13	22	27	32	30	15	8
2	2	3	1	1	1	1	2	2	4	1	1	0	1	1	1	1	0	2	2	0	6	10	1	0	0	7	6	1	1	5	5	10	0	0	0	0	0	1	0	0	0	1	1	0	1	10	1	1	8
0	0	0	0	0	0	0	0	0	0	0	0	0	0	0	0	0	0	0	0	10	16	18	14	9	31	7	27	12	18	18	32	47	34	13	16	52	35	18	15	22	7	26	16	29	26	19	29	34	23
0	0	0	0	0	0	0	0	0	0	0	0	0	0	0	0	0	0	0	0	0	0	3	1	0	1	0	0	0	2	0	2	1	1	0	0	0	0	0	0	0	0	2	0	1	0	0	0	0	0
0	0	0	0	0	0	0	0	0	0	0	0	0	0	0	0	0	0	0	0	0	0	0	0	0	0	0	0	0	0	0	0	0	0	0	0	0	0	0	0	0	0	0	0	0	0	0	0	0	0
0	0	0	0	0	0	0	0	0	0	0	0	0	0	0	0	0	0	0	0	0	0	3	0	0	0	0	0	0	0	1	0	1	0	0	4	2	0	1	0	0	0	1	1	4	3	0	1	0	0
0	0	0	0	0	0	0	0	0	0	0	0	0	0	0	0	0	0	0	0	1	0	0	0	0	0	0	0	0	0	0	1	0	0	0	0	0	0	0	0	2	0	2	0	0	2	0	0	1	0
0	0	0	0	0	0	0	0	0	0	0	0	0	0	0	0	0	0	0	0	0	0	0	0	0	0	0	0	0	0	0	0	0	0	0	0	0	0	0	0	0	0	0	0	0	0	0	0	0	0
0	0	0	0	0	0	0	0	0	0	0	0	0	0	0	0	0	0	0	0	0	0	0	0	0	0	0	0	0	0	0	0	0	0	0	0	0	0	0	0	0	0	0	0	0	0	0	0	0	0
0	0	0	0	0	0	0	0	0	0	0	0	0	0	0	0	0	0	0	0	0	0	0	0	0	0	0	0	0	0	1	0	0	0	0	0	0	0	0	0	0	0	0	0	0	0	0	0	0	0
0	0	0	0	0	0	0	0	0	0	0	0	0	0	0	0	0	0	0	0	0	0	0	0	0	0	0	0	0	0	0	1	0	0	0	0	0	0	0	0	0	0	1	3	1	0	0	0	0	0
0	1	1	1	0	1	1	0	1	1	1	1	1	1	1	1	1	0	2	0	0	0	1	0	0	1	1	0	5	1	0	3	0	0	1	0	1	0	1	1	0	5	1	0	0	0	0	0	3	3
0	0	0	0	0	0	0	0	0	0	0	0	0	0	0	0	0	0	0	0	1	0	1	0	0	0	0	0	0	0	0	0	0	0	0	0	0	0	0	0	1	0	0	0	0	0	0	0	0	0
0	0	0	0	0	0	0	0	0	0	0	0	0	0	0	0	0	0	0	0	0	0	0	0	0	0	0	0	0	0	0	0	0	0	0	0	0	0	0	0	0	0	0	0	0	0	0	0	0	0
0	0	0	0	0	0	0	0	0	0	0	0	0	0	0	0	0	0	0	0	33	119	273	206	182	144	113	173	175	133	129	262	321	147	269	206	206	254	150	220	150	67	131	195	359	394	205	186	274	252
6	14	8	13	2	9	4	10	7	9	12	13	3	11	22	6	10	6	2	8	23	258	221	94	84	365	61	229	140	106	343	198	154	177	157	217	308	205	159	163	49	65	143	200	188	247	167	203	180	146
0	0	0	0	0	0	0	0	0	0	0	0	0	0	0	0	0	0	0	0	0	0	0	0	0	0	0	0	0	0	0	1	0	0	0	0	0	0	0	0	0	0	0	0	0	0	0	0	0	0
0	0	0	0	0	0	0	0	0	0	0	0	0	0	0	0	0	0	0	0	0	0	0	0	0	0	0	1	0	0	0	0	0	0	0	1	0	1	0	1	0	0	0	0	0	0	0	0	0	0
0	0	0	0	0	0	12	0	0	0	0	0	0	0	0	1	0	0	0	1	0	0	9	0	0	4	0	0	4	4	0	0	4	0	0	0	0	0	0	0	0	6	1	0	0	0	0	0	0	0
0	0	0	0	0	0	0	0	0	0	0	0	0	0	0	0	0	0	0	0	0	0	0	0	0	0	0	0	0	0	0	0	1	0	0	0	0	0	0	0	0	0	0	0	0	0	0	0	0	0
1	1	0	0	1	7	0	0	0	1	1	0	0	0	1	0	0	1	0	0	1	8	5	13	1	24	5	12	8	9	10	3	5	5	14	8	12	6	1	9	1	6	10	10	4	10	8	15	4	6
0	0	0	0	0	0	0	0	0	0	0	0	0	0	0	0	0	0	0	0	12	17	31	14	19	13	11	21	6	8	39	15	19	10	18	6	26	11	12	18	5	13	10	19	27	25	5	28	18	24
1	1	1	2	1	1	1	2	2	1	2	1	2	1	2	2	1	1	2	1	12	25	11	12	24	14	5	7	0	0	22	11	13	16	35	1	27	0	0	8	14	6	1	12	10	7	18	28	11	19
1	1	1	1	1	1	1	1	1	1	1	1	1	1	1	1	1	1	1	1	0	0	3	0	0	1	0	0	0	0	0	1	0	0	1	0	0	0	0	0	0	0	0	1	0	0	0	0	0	0
0	0	0	0	0	0	0	0	0	0	0	0	0	0	0	0	0	0	0	0	0	0	0	0	0	0	0	0	0	0	0	0	0	0	0	0	0	0	0	0	0	0	0	0	0	1	0	0	0	0
0	2	0	0	0	1	0	1	0	0	0	0	1	1	1	0	3	0	0	0	1	20	12	1	6	14	3	7	10	8	6	6	11	18	9	7	14	16	1	1	5	3	3	22	10	18	16	7	9	11
0	0	0	0	0	0	0	0	0	0	0	0	0	0	0	0	0	0	0	0	0	0	0	0	0	0	0	0	0	0	1	1	0	0	0	0	0	0	0	0	0	0	0	0	0	0	0	0	0	0
0	1	4	1	1	0	3	0	0	3	0	4	0	0	3	0	0	0	1	1	1	7	32	1	10	28	4	7	15	6	31	15	19	14	17	11	8	24	7	6	6	8	22	13	16	11	9	10	16	10
0	0	0	0	0	0	0	0	0	0	0	0	0	0	0	0	0	0	0	0	1	0	0	0	0	0	0	0	0	0	0	0	0	0	0	0	0	0	0	0	0	0	0	0	0	0	0	0	0	0
0	0	0	0	0	0	0	0	0	0	0	0	0	0	0	0	0	0	0	1	0	2	0	0	0	0	2	0	0	2	0	1	1	0	0	1	0	0	0	0	2	1	0	0	1	0	2	0	2	0
0	0	0	0	0	0	0	0	0	0	0	0	0	0	0	0	0	0	0	0	0	0	0	0	0	0	0	0	0	0	0	0	0	0	0	0	0	0	0	0	0	0	1	0	0	0	0	0	0	0
0	0	0	0	0	1	0	0	0	0	1	0	0	0	0	0	0	1	0	0	0	0	0	0	0	0	0	0	0	0	0	0	3	1	0	0	0	0	0	1	3	1	0	1	0	0	1	1	0	0
0	0	0	0	0	0	0	0	0	0	0	0	0	0	0	0	0	0	0	0	0	0	0	0	0	0	0	0	0	0	0	0	0	0	0	0	0	0	0	0	0	0	0	0	0	0	0	0	0	0
0	0	0	0	0	0	0	0	0	1	0	0	0	0	0	0	0	0	0	0	0	0	0	0	0	0	0	0	0	0	0	0	0	0	1	0	0	0	0	0	0	0	0	0	0	0	0	0	0	0
0	0	0	0	0	0	0	0	0	0	0	0	0	0	0	0	0	0	0	0	0	2	2	0	0	1	0	0	0	0	0	0	13	1	0	2	6	1	0	0	1	0	0	4	1	3	1	0	0	0
0	1	0	0	1	0	0	0	0	0	0	1	3	1	0	0	0	1	0	0	0	0	0	0	0	0	1	0	0	0	0	1	0	0	0	1	0	0	1	0	0	0	0	0	0	0	0	0	0	0
1	2	1	1	1	1	1	2	1	1	2	1	2	1	1	1	1	1	1	1	1	8	1	8	6	5	0	9	1	6	7	0	13	7	7	5	15	15	6	7	7	0	1	7	10	1	0	13	6	9
0	0	0	0	0	0	0	0	0	0	0	0	0	0	0	0	0	0	0	0	0	0	0	0	1	1	0	0	1	1	1	1	0	0	0	0	1	0	0	1	1	0	1	0	2	2	1	1	1	0
0	0	0	0	0	0	0	0	0	0	0	0	0	0	0	0	0	0	0	0	0	0	0	0	0	1	0	0	0	0	1	0	0	0	0	0	0	0	0	0	0	0	0	1	1	0	0	0	0	0
1	3	1	1	1	1	1	1	2	1	1	1	4	1	1	1	2	2	2	1	9	6	6	5	11	0	1	5	8	9	4	0	22	5	5	13	5	1	1	1	1	6	5	6	1	6	13	8	1	1
0	0	0	0	0	0	0	1	0	0	0	0	0	2	1	0	0	0	0	1	0	7	4	6	3	3	4	4	3	4	5	3	4	5	3	5	1	7	5	3	3	1	0	1	0	7	3	1	6	0
1	1	0	2	1	1	1	2	0	1	1	3	1	0	1	0	1	1	0	0	0	11	1	17	8	13	1	7	5	5	13	7	11	5	12	10	13	14	0	5	8	3	9	5	10	7	9	13	5	6
0	1	0	0	0	0	0	0	0	0	0	0	0	0	0	0	0	0	0	0	0	1	0	1	0	0	0	3	2	0	4	0	6	0	1	0	3	0	0	0	0	2	0	3	0	4	0	0	1	0
0	0	0	0	0	0	0	0	0	0	0	0	0	0	0	0	0	0	0	0	0	1	0	1	1	3	0	0	0	0	0	0	5	2	1	2	0	1	0	1	1	0	1	5	1	0	0	2	1	2
0	3	1	4	5	0	0	0	0	1	0	1	4	0	1	2	0	5	0	1	0	0	0	0	0	0	0	0	0	0	0	0	0	0	0	0	0	0	0	0	0	0	0	0	0	0	0	0	0	0
0	0	0	0	0	0	0	0	0	0	0	0	0	0	0	0	0	0	0	0	7	2	3	1	7	7	3	6	7	7	1	3	8	14	6	11	10	8	4	5	2	0	3	3	3	2	8	2	11	3
0	0	0	0	0	0	0	0	0	0	0	0	0	0	0	0	0	0	0	0	0	0	0	0	0	0	0	0	0	0	0	0	0	0	0	0	0	0	0	0	0	0	0	0	0	0	0	0	0	0
0	0	0	0	0	0	0	0	0	0	0	0	0	0	0	0	0	0	0	0	0	0	0	0	0	0	0	0	0	0	0	0	0	0	0	0	0	0	0	0	0	0	0	0	0	0	0	0	0	0
0	0	0	0	0	0	0	0	0	0	0	0	0	0	0	0	0	0	0	0	0	1	0	0	0	1	0	0	1	0	1	0	1	0	1	0	0	1	0	0	0	0	0	0	0	0	0	0	0	1
0	0	0	0	0	0	0	0	0	0	0	0	0	0	0	0	0	0	0	0	1	0	0	0	0	1	0	0	0	0	0	0	0	1	0	0	0	0	0	0	0	0	0	0	1	0	0	0	1	0
0	0	0	0	0	0	0	0	0	0	0	0	0	0	0	0	0	0	0	0	9	31	30	7	27	40	22	53	44	31	33	49	30	21	58	28	35	28	40	42	21	28	38	25	37	73	35	61	51	12
1	1	0	1	1	0	1	2	1	1	1	1	1	0	1	1	1	0	1	1	0	4	0	4	0	0	0	1	0	1	0	0	0	0	0	0	0	0	0	1	0	0	0	0	0	0	4	1	0	1
0	1	0	0	0	0	0	0	0	0	0	0	0	0	0	0	0	0	0	0	0	1	0	0	1	0	1	1	0	0	0	0	0	1	0	0	1	0	1	0	0	0	0	0	1	3	3	0	1	0
0	0	0	0	0	0	0	0	0	0	0	0	0	0	0	0	0	0	0	0	8	1	5	5	5	6	6	4	3	4	6	2	8	4	11	5	3	4	0	2	0	3	1	2	5	3	3	10	8	6
0	0	0	0	0	0	0	0	0	0	0	0	0	0	0	0	0	0	0	0	1	5	4	4	3	8	6	4	1	2	1	2	7	7	6	6	7	0	2	1	3	2	2	8	6	7	4	1	4	7
0	0	0	0	0	0	0	0	0	0	0	0	0	0	0	0	0	0	0	0	0	0	0	0	0	0	0	0	0	0	0	0	0	0	0	0	0	0	0	0	0	0	0	0	0	0	0	0	0	0
3	5	1	1	1	3	1	3	1	2	2	2	3	3	4	1	7	1	1	1	12	12	21	34	29	16	29	49	13	8	16	17	33	31	26	24	25	19	11	19	19	12	19	40	26	40	16	35	31	25
0	0	0	0	0	0	0	0	0	0	0	0	0	0	0	0	0	0	0	0	0	2	1	1	0	0	0	2	0	2	0	3	1	1	0	5	0	0	2	0	1	0	0	1	2	1	0	0	0	0
1	0	2	1	1	1	1	0	1	1	1	0	1	0	1	1	1	1	1	0	0	0	0	0	0	0	0	0	0	0	0	0	0	0	0	0	0	0	0	0	0	0	0	0	0	0	0	3	0	0
0	0	0	0	0	0	0	0	0	0	0	0	0	0	0	0	0	0	0	0	1	1	3	0	0	2	3	2	0	1	0	2	2	0	0	0	1	1	1	0	0	4	1	0	4	0	0	0	0	0
0	0	0	0	0	0	0	0	0	0	0	0	0	0	0	0	0	0	0	0	0	3	0	0	0	0	0	1	2	1	2	2	1	2	0	1	1	5	2	0	0	1	1	0	0	3	1	1	1	1
0	0	0	0	0	0	0	0	0	0	0	0	0	0	0	0	0	0	0	0	3	1	11	1	2	5	5	4	8	1	4	7	0	1	9	13	2	0	2	8	0	3	0	5	6	1	4	5	3	4
0	0	0	0	0	0	0	0	0	0	0	1	0	0	0	0	0	0	0	0	2	4	3	0	1	1	1	1	0	1	1	6	7	5	1	2	4	2	3	4	2	2	6	2	5	2	3	4	3	4
0	0	0	0	0	0	0	0	0	0	0	0	0	0	0	0	0	0	0	0	0	0	0	0	0	0	0	0	0	0	0	0	0	0	0	1	0	0	0	0	0	0	0	0	0	0	0	0	0	0
2	2	4	2	2	2	1	2	1	2	4	2	3	2	2	3	1	2	2	3	0	33	15	21	19	14	0	16	28	20	14	25	34	17	15	13	18	7	9	13	9	15	29	9	15	11	9	14	11	9
0	0	1	1	0	1	0	0	0	0	0	0	3	1	1	1	0	3	1	4	5	5	11	7	4	9	12	10	9	1	14	3	14	8	8	11	5	11	3	8	3	7	7	6	7	31	4	3	7	1
0	0	0	0	0	0	0	0	0	0	0	0	0	0	0	0	0	0	0	0	0	3	0	1	1	1	0	0	1	0	0	1	0	0	0	2	1	0	1	2	0	0	1	0	0	2	2	0	0	0
2	2	0	1	1	2	1	1	2	1	2	2	1	2	1	1	2	1	1	1	0	0	4	0	4	0	0	0	6	0	0	0	1	0	0	0	0	0	0	0	0	1	6	0	1	1	0	0	1	4
0	0	3	1	1	1	2	1	1	1	1	0	2	0	0	2	2	0	1	2	0	4	8	5	0	5	3	4	4	4	1	7	5	4	1	8	6	10	4	4	0	4	6	4	1	1	8	8	9	5
0	0	1	0	0	0	0	0	0	0	0	0	1	0	0	1	0	2	0	0	0	0	6	0	0	0	0	0	0	5	0	0	0	0	0	0	1	0	0	0	0	0	0	0	0	0	0	0	0	0
0	0	0	0	0	0	0	0	0	0	0	0	0	0	0	0	0	0	0	0	0	0	2	1	0	1	0	1	0	0	1	2	0	1	1	2	0	2	0	0	0	0	2	0	3	0	3	0	0	0
0	0	0	0	0	0	0	0	0	0	0	0	0	0	0	0	0	0	0	0	0	0	0	0	0	0	0	0	0	0	0	0	0	0	0	0	0	0	0	0	0	0	0	0	0	0	0	0	0	0
52	57	26	50	37	36	31	55	25	45	28	31	57	31	30	30	50	26	14	30	167	216	283	269	262	438	246	292	198	404	328	172	298	297	410	247	355	525	237	329	194	169	210	345	241	415	334	514	628	317
5	6	6	10	6	7	4	7	4	6	6	7	8	6	8	8	12	5	4	4	54	74	49	34	51	95	41	73	61	61	111	51	75	48	67	83	113	45	26	70	41	28	51	80	68	125	58	97	124	40
0	0	0	0	0	0	0	0	0	0	0	0	1	0	0	0	0	0	0	0	3	6	10	3	2	0	1	3	0	1	7	1	3	4	3	2	7	4	3	1	1	1	0	2	7	6	2	7	1	1
0	0	0	0	0	0	0	0	0	0	0	0	0	0	0	0	0	0	0	0	0	0	0	0	0	0	0	0	0	0	0	0	0	0	0	0	0	0	0	0	0	0	1	0	0	0	0	0	0	0
10	8	0	1	1	0	0	0	6	8	6	1	0	1	1	0	1	0	0	1	35	39	43	58	64	75	34	66	47	72	61	34	54	50	100	77	75	158	69	52	47	28	27	96	89	50	87	101	64	82
0	0	0	0	0	0	0	0	0	0	0	0	0	0	0	0	0	0	0	0	0	0	0	0	0	0	0	0	0	0	0	0	0	0	0	0	0	0	0	0	0	0	0	0	0	0	0	0	0	0
0	0	0	0	0	0	0	0	0	0	0	0	0	0	0	0	0	0	1	1	0	0	0	0	0	0	0	0	0	0	0	0	0	0	0	0	0	0	0	0	1	0	0	0	0	0	0	0	0	0
0	0	0	0	0	0	0	0	0	0	0	0	0	0	0	0	0	0	0	0	57	142	34	231	214	101	48	226	54	61	64	55	125	143	14	109	207	150	40	89	327	86	155	72	56	97	135	109	80	265
0	0	0	0	0	0	0	0	0	0	0	0	0	0	0	0	0	0	0	0	0	0	0	0	0	0	0	0	0	0	0	0	1	0	0	0	0	0	0	0	0	0	0	0	0	0	0	0	0	0
0	2	1	1	0	1	0	0	1	0	0	0	0	1	0	2	0	1	1	0	0	1	1	0	1	3	0	1	1	0	1	1	0	0	1	0	4	0	1	1	3	3	0	0	3	1	3	3	4	0
0	0	0	0	0	0	0	0	0	0	0	0	0	0	0	0	0	0	1	0	7	8	6	4	11	10	7	9	7	3	13	6	4	7	8	10	11	9	3	8	5	7	10	3	3	7	10	15	10	9
0	1	0	0	0	8	0	1	0	1	1	0	5	10	0	1	1	1	0	0	9	71	63	41	39	56	18	54	25	40	67	41	45	72	54	54	63	65	29	41	33	19	44	46	54	53	64	60	78	30
2	5	1	3	1	1	1	2	4	2	1	3	3	1	4	3	2	2	1	1	1	0	0	1	1	5	1	0	1	0	0	1	1	0	0	0	4	0	1	4	0	0	4	0	0	0	0	4	0	1
1	0	0	0	0	0	2	1	1	1	2	3	2	0	0	2	0	0	0	0	4	0	1	0	0	0	0	0	6	3	3	0	3	0	1	1	5	1	1	4	4	3	1	3	0	1	6	3	5	0
1	1	0	1	0	0	0	1	0	1	1	0	1	1	1	1	1	0	1	1	0	0	0	0	0	0	0	0	0	0	0	0	0	0	0	0	0	0	0	0	0	0	0	0	0	0	0	0	0	0
0	0	0	0	0	0	0	0	0	0	0	0	0	0	0	0	0	0	0	0	1	3	1	3	3	2	3	6	7	3	6	8	4	5	6	14	6	4	6	9	1	1	5	4	1	4	3	4	3	1
1	27	0	11	0	1	8	17	8	47	1	1	23	17	1	11	36	0	0	1	55	274	228	68	84	173	75	190	118	69	182	122	164	128	129	214	302	203	82	148	93	80	127	206	231	258	165	232	171	120
0	0	0	0	0	0	0	0	0	0	0	0	0	0	0	0	0	0	0	0	0	0	0	0	0	0	0	0	0	0	0	0	0	0	0	0	0	0	3	0	0	0	0	0	0	0	0	0	1	0
0	0	0	0	3	0	0	1	0	0	0	0	0	0	0	0	0	0	0	0	0	1	6	1	0	6	1	1	4	2	2	3	5	0	1	0	3	3	0	1	1	2	5	7	3	0	3	3	0	3
0	0	0	1	0	0	0	0	0	0	0	0	0	0	0	0	0	0	0	0	0	1	0	0	0	0	0	0	0	1	0	0	2	0	0	1	1	0	0	0	0	0	0	3	0	0	2	0	0	0
0	0	0	0	0	0	0	0	0	0	0	0	0	0	0	0	0	0	0	0	0	0	0	0	0	0	0	0	0	0	0	0	0	0	0	0	0	0	0	0	0	0	0	0	0	0	0	0	0	0
0	0	1	1	1	0	0	1	1	1	1	0	1	0	0	0	1	1	1	1	0	0	0	0	0	0	0	0	0	0	0	0	0	0	0	0	0	0	0	0	0	0	0	0	0	0	0	0	0	0
0	0	0	0	0	0	0	0	0	0	0	0	0	0	0	0	0	0	0	0	0	0	0	0	0	0	0	0	0	0	0	0	0	0	0	0	0	0	0	0	0	0	0	0	0	0	0	0	0	0
0	0	0	0	0	0	3	0	0	0	0	0	0	0	0	0	0	0	0	0	6	13	5	12	13	8	11	12	9	4	8	0	17	22	6	23	6	11	6	7	8	4	10	16	7	20	0	6	9	0
0	0	0	0	0	0	0	0	0	0	0	0	0	0	0	0	0	0	0	0	0	0	0	0	0	0	0	0	0	0	0	0	0	0	0	0	0	0	0	0	0	0	0	0	0	0	0	0	0	0
0	0	0	0	0	0	0	0	0	0	0	0	0	0	0	0	0	0	0	0	0	0	0	0	0	0	0	0	0	0	0	0	0	0	0	0	0	0	0	0	0	1	0	0	0	0	0	0	0	0
16	18	20	26	14	11	12	15	20	15	16	15	21	15	16	18	15	14	11	13	47	100	91	39	52	240	48	133	96	80	187	127	80	75	86	138	190	103	42	87	32	45	103	101	115	151	87	124	146	64
0	0	0	0	0	1	0	9	0	0	0	0	0	0	0	0	0	0	0	0	1	7	19	10	7	4	9	12	6	7	19	12	14	7	23	25	17	22	9	9	7	7	15	11	12	13	21	26	16	18
204	303	28	115	54	57	155	168	160	118	271	150	196	175	196	223	210	103	100	135	0	0	0	0	0	0	0	0	0	0	0	0	0	0	0	0	0	0	0	0	0	0	0	0	0	0	0	0	0	0
0	0	0	0	0	0	0	0	0	0	0	0	0	0	0	0	0	0	0	0	0	5	13	5	6	6	15	8	4	6	3	6	14	2	6	0	1	3	1	3	3	9	2	4	7	3	13	7	4	4
1	0	0	1	0	0	0	0	0	2	1	0	0	0	0	0	1	1	0	1	1	3	1	1	0	0	1	1	3	1	1	1	3	4	0	0	3	3	0	1	0	1	0	0	3	0	3	1	0	0
0	0	0	0	0	0	0	0	0	0	0	0	0	0	0	0	0	0	0	0	1	0	0	1	0	0	0	0	0	0	1	0	0	0	0	0	0	1	0	0	0	0	0	0	0	2	0	0	0	0
0	0	0	0	0	0	0	0	0	0	0	0	0	0	0	0	0	0	0	0	90	258	418	155	209	278	119	338	169	220	284	300	310	272	125	196	499	170	148	369	170	119	216	144	312	385	201	329	319	176
0	0	0	0	0	0	0	0	0	0	0	0	0	0	0	0	0	0	0	0	0	0	0	0	0	0	0	0	0	0	0	0	0	0	0	0	0	0	0	0	0	0	0	1	0	0	0	0	0	0
0	0	0	0	0	0	0	0	0	0	0	0	0	0	0	0	0	0	0	0	0	0	0	0	0	0	0	0	0	0	0	0	0	0	0	0	0	0	0	0	0	0	0	0	0	0	0	0	0	0
0	0	0	0	0	0	0	0	0	0	0	0	0	0	0	0	0	0	0	0	0	0	0	0	0	0	0	0	0	0	0	0	0	0	0	0	0	0	0	0	0	0	0	0	0	0	0	0	0	0
0	0	9	0	0	0	9	0	0	0	0	0	0	0	1	0	1	0	0	1	34	54	32	46	30	47	25	44	18	37	49	18	57	37	28	33	46	30	27	42	35	25	17	60	34	67	55	28	38	41
0	0	0	0	0	0	0	0	0	0	0	0	0	0	0	0	0	0	0	0	0	0	0	0	0	0	0	0	0	0	0	0	0	0	0	0	0	0	0	0	0	0	0	0	0	0	0	0	0	0
0	0	0	0	0	0	0	0	0	0	0	0	0	0	0	0	0	0	0	0	1	0	0	0	0	0	0	0	1	0	2	1	1	2	0	0	0	0	0	0	0	0	1	0	1	0	0	3	1	1
1	1	1	1	1	1	1	1	0	0	1	2	4	2	1	3	1	0	0	0	0	4	6	1	4	6	0	0	18	9	4	1	11	1	20	7	4	7	5	4	4	4	1	17	6	4	6	9	23	4
0	0	0	0	0	0	0	0	0	0	0	0	0	0	0	0	0	0	0	0	0	1	2	1	1	1	1	1	0	1	0	0	0	0	2	0	1	1	0	2	1	0	1	0	1	0	2	0	0	0
0	0	0	0	0	0	0	0	0	0	0	0	0	0	0	0	0	0	0	0	0	0	0	1	0	0	0	0	1	0	0	0	0	0	0	0	0	0	0	2	1	1	0	1	0	1	0	0	0	0
0	0	0	0	0	0	0	0	0	0	0	0	0	0	0	0	0	0	0	0	0	0	0	0	0	0	0	0	0	0	0	0	0	0	0	0	0	0	0	0	0	0	0	0	0	0	1	2	0	0
0	1	1	1	1	1	0	1	1	1	1	1	1	1	1	0	2	1	1	1	0	0	4	0	4	0	0	5	0	0	1	4	8	0	4	1	1	4	5	1	0	0	1	0	0	0	1	1	1	1
7	12	3	6	1	4	3	9	6	5	8	10	2	7	7	3	11	3	3	1	47	55	83	88	43	109	87	194	115	101	110	72	258	106	201	89	129	83	71	127	100	51	75	104	108	184	170	207	140	61
1	1	1	1	1	1	1	1	1	1	1	1	3	1	1	1	1	1	1	1	4	1	4	0	0	4	0	1	1	0	8	4	4	1	0	1	6	7	1	0	0	1	4	7	0	7	1	0	4	6
1	0	0	0	0	0	1	9	0	0	16	1	0	0	0	0	0	13	1	0	17	97	77	80	81	118	47	100	69	73	91	79	123	84	120	107	103	106	97	124	67	41	58	93	93	74	103	88	48	106
0	0	0	0	0	0	0	0	0	0	0	0	0	0	0	0	0	0	0	0	0	2	0	2	0	0	5	0	1	1	0	0	3	1	1	4	2	0	1	0	0	1	1	10	0	1	3	5	0	3
36	49	45	34	17	43	21	28	25	47	48	43	21	27	32	23	55	30	34	36	0	0	0	0	0	0	0	0	0	0	0	0	0	0	0	0	0	0	0	0	0	0	0	0	0	0	0	0	0	0
0	0	0	0	0	0	0	0	0	0	0	0	0	0	0	0	0	0	0	0	0	0	0	1	0	0	0	1	1	0	2	0	0	0	2	0	0	0	0	1	0	0	0	0	0	0	0	0	0	1
0	0	0	0	0	0	0	0	0	0	0	0	0	0	0	0	0	0	0	0	0	0	1	0	0	2	13	2	10	0	5	9	4	3	12	0	13	10	4	11	7	3	3	3	8	13	6	2	4	2
0	0	0	0	0	0	0	0	0	0	0	0	0	0	0	0	0	0	0	0	3	8	2	5	2	4	5	5	2	4	2	2	1	6	7	4	3	4	0	5	6	2	1	5	2	4	7	0	1	11
0	0	0	0	0	0	0	0	0	0	0	0	0	0	0	0	0	0	0	0	0	0	0	0	0	0	0	0	0	0	0	0	0	0	0	0	0	0	0	0	0	0	0	0	0	0	0	0	0	0
0	0	0	0	0	0	0	0	0	0	0	0	0	0	0	0	0	0	0	0	155	194	137	181	256	181	129	267	139	151	176	129	260	202	342	208	242	139	143	205	126	101	143	197	139	263	260	292	263	153
0	7	5	1	5	1	1	0	1	9	5	0	5	0	1	7	11	1	1	0	21	79	53	31	36	95	35	55	57	49	68	52	76	94	48	66	136	63	51	65	44	21	44	89	63	79	72	89	56	41
1	1	1	1	1	1	1	1	0	2	1	1	1	1	1	1	1	1	1	1	5	1	0	0	1	4	4	0	4	0	0	0	0	0	1	1	4	0	0	8	1	4	0	0	1	1	0	0	1	0
0	0	0	0	0	0	0	0	0	0	0	0	0	0	0	0	0	0	0	0	0	0	1	0	0	0	0	0	0	0	1	0	0	0	2	1	0	0	0	0	0	0	0	0	0	0	0	0	0	0
1	2	1	1	1	1	1	3	1	1	1	2	1	2	2	1	2	1	1	1	0	0	0	1	0	1	0	0	0	0	1	0	0	0	0	0	0	0	0	0	7	0	0	1	8	6	1	1	1	0
0	0	0	0	0	0	0	0	0	0	0	0	0	0	0	0	0	0	0	0	0	0	0	0	0	0	0	0	0	0	0	0	0	0	0	0	0	0	0	0	0	0	0	0	0	0	0	0	0	0
0	0	1	1	0	0	0	0	0	0	0	0	1	0	0	0	0	0	0	1	0	0	0	0	0	0	0	0	0	0	0	0	0	0	0	0	0	0	0	0	0	0	0	0	0	0	0	0	0	0
0	0	0	0	0	0	0	0	0	0	0	0	0	0	1	0	0	0	0	0	0	1	3	0	0	1	6	1	13	0	1	0	1	1	4	1	5	0	5	3	3	0	1	6	6	0	1	4	0	0
4	4	2	3	2	3	2	5	3	3	3	4	5	3	3	2	4	3	1	2	6	19	48	10	18	79	10	21	27	13	42	32	19	29	18	28	32	32	19	22	13	13	31	16	29	37	34	17	49	18
0	0	0	0	1	0	0	0	0	0	0	0	0	0	1	0	0	0	0	0	182	768	400	181	686	336	221	502	148	264	319	389	144	333	419	517	198	112	186	853	472	219	688	157	117	311	508	581	298	149
0	0	0	0	0	0	0	0	0	0	0	0	0	0	0	0	0	0	0	0	0	0	26	3	0	44	46	1	94	4	0	7	22	15	2	0	15	0	1	0	0	48	12	0	1	4	1	0	2	0
0	0	0	0	0	0	0	0	0	0	0	0	0	0	0	0	0	0	0	0	0	0	0	0	0	0	0	0	0	0	0	0	0	0	1	0	0	0	0	0	0	0	0	0	0	0	0	0	0	0
2	1	1	1	2	2	1	1	1	1	1	1	0	3	3	0	3	0	0	1	0	1	0	6	0	1	0	0	0	0	0	1	1	7	0	1	7	4	0	4	1	1	0	1	4	0	0	0	1	5
1	1	1	1	1	1	1	1	1	1	1	1	2	1	1	1	1	2	1	1	0	0	1	0	0	0	0	0	0	6	0	0	0	0	1	1	0	1	1	1	1	0	5	1	0	0	1	0	1	0
0	0	0	0	0	0	0	0	0	0	0	0	0	0	0	0	0	0	0	0	0	0	1	0	0	0	0	0	0	0	0	0	0	0	0	2	0	0	0	0	0	0	1	0	0	0	0	0	0	0
18	16	32	14	28	10	15	16	9	11	16	12	18	16	23	14	12	10	15	22	98	134	114	186	102	160	127	270	81	154	66	93	184	112	105	166	139	132	92	95	117	61	67	143	104	202	196	58	149	118
0	0	0	0	0	0	0	0	0	0	0	0	0	0	0	0	0	0	0	1	0	0	0	0	0	1	0	0	0	0	0	0	0	0	0	0	0	0	0	0	0	0	0	0	0	0	0	0	3	0
0	0	0	0	0	0	0	0	0	0	0	0	0	0	0	0	0	0	0	0	0	0	0	0	0	0	0	0	0	0	0	0	0	0	0	0	0	0	0	0	0	0	0	0	0	0	0	1	0	0
6	13	4	0	6	2	4	5	2	5	2	4	5	1	1	5	2	3	4	0	16	22	39	24	19	37	57	19	18	30	17	39	27	20	25	21	27	13	12	18	23	34	55	30	40	22	24	35	21	33
38	38	28	27	18	37	18	53	26	47	37	49	17	39	33	31	50	17	13	43	262	212	294	367	465	594	370	510	264	272	277	310	431	323	653	435	644	359	220	314	243	156	276	360	265	414	351	619	366	468
1	1	1	45	1	1	1	2	1	1	2	0	1	1	0	1	1	1	1	8	1	0	0	1	0	3	0	0	0	0	1	0	1	0	0	0	1	0	0	0	0	0	0	0	0	0	0	0	0	0
0	0	0	0	0	0	0	0	0	0	0	0	0	0	0	0	0	0	0	0	0	0	0	0	0	0	0	0	0	0	0	1	1	1	1	0	0	0	0	0	0	0	0	0	0	0	0	0	0	0
0	0	0	0	0	0	0	0	0	0	0	0	0	0	0	0	0	0	0	0	28	56	75	62	104	217	46	98	43	43	37	38	75	83	175	72	150	109	154	52	68	37	42	77	46	33	59	53	68	53
0	0	0	0	0	0	0	0	0	0	0	0	0	0	0	0	0	0	0	0	0	0	0	0	0	0	0	0	0	0	0	0	0	0	0	0	0	0	0	0	0	0	0	0	0	0	0	0	0	0
0	0	0	0	0	0	0	0	0	1	0	0	0	0	1	0	0	0	0	0	0	0	0	0	0	0	0	0	0	0	0	0	1	4	0	0	0	0	0	0	0	0	0	0	0	0	0	0	0	0
0	0	0	0	0	0	0	0	0	0	0	0	0	0	0	0	0	0	0	0	0	4	0	0	0	0	0	0	0	0	0	0	0	0	0	0	0	0	0	0	0	0	0	0	0	0	0	0	0	0
11	12	1	10	1	3	2	8	2	8	3	9	4	12	8	5	6	5	3	7	55	74	69	52	61	94	67	96	42	56	48	128	79	78	65	57	75	62	39	73	78	21	69	98	66	83	79	67	79	60
301	330	262	439	165	154	110	434	147	208	175	328	319	323	200	154	387	181	132	127	0	0	0	0	0	0	0	0	0	0	0	0	0	0	0	0	0	0	0	0	0	0	0	0	0	0	0	0	0	0
2	2	1	1	1	1	2	1	3	2	1	1	1	2	0	1	1	1	1	1	0	6	3	1	5	4	3	1	5	6	1	5	4	6	0	7	6	5	0	1	0	3	0	6	6	6	1	4	3	0
0	0	0	0	0	0	0	0	0	0	0	0	0	0	0	0	0	0	0	0	0	0	0	0	0	0	0	0	0	0	0	0	0	0	0	0	0	0	0	0	0	0	0	0	0	0	0	0	0	0
7	8	3	6	1	15	3	23	4	4	6	16	5	12	10	7	5	12	3	4	19	182	113	147	99	263	81	166	66	113	131	125	157	92	206	89	195	167	93	122	83	56	127	111	155	137	159	174	166	117
0	0	0	0	0	0	0	0	0	0	0	0	0	0	0	0	0	0	0	0	0	0	0	0	0	0	0	0	0	0	0	0	0	0	0	0	0	0	0	0	0	0	0	0	0	0	0	0	0	0
0	0	1	0	0	0	0	0	1	0	0	1	0	0	0	0	0	0	0	0	0	0	0	0	0	0	0	0	0	0	0	0	0	0	0	0	0	0	0	0	0	0	0	0	0	0	0	0	0	0
0	0	1	0	0	0	0	0	0	0	0	0	0	0	0	0	0	0	0	0	0	0	0	0	0	0	0	0	0	0	0	0	0	0	0	0	0	0	0	0	0	0	0	0	0	0	0	0	0	0
440	478	374	471	412	398	498	468	395	566	467	364	390	421	346	400	397	217	319	471	1987	3864	1773	3011	3654	2766	3241	3807	2294	2045	1792	2240	2985	3227	2971	4270	3345	1627	2227	3535	3803	1820	2164	4384	3905	3121	2244	2622	1393	3029
529	586	728	741	711	596	676	755	592	475	729	555	471	772	503	520	683	354	464	771	2848	4143	3503	5406	3680	3622	3635	3603	4202	2182	2683	2657	6221	3556	6952	5884	4240	2646	3074	4145	3404	2270	4071	5334	2963	5649	5347	5877	3647	3399
398	380	269	378	445	327	327	356	290	451	309	292	276	293	290	308	321	178	226	343	1074	2799	3787	3014	2187	3921	1982	3626	2309	2022	2665	3148	2835	2824	4583	3347	2842	3411	2969	3699	2051	1641	3100	2349	2495	2727	3641	3519	2795	5252
263	333	204	163	105	284	190	441	263	249	327	340	216	335	237	189	502	157	196	114	2630	8746	6643	9426	5233	5762	4663	7303	5926	4782	7234	5623	8784	6361	10024	9846	8532	8291	5461	8156	7230	4254	8742	5640	7226	6592	8132	8685	10794	7373
242	306	201	234	177	295	234	264	237	286	242	238	266	245	204	260	317	135	190	197	1659	3130	2102	1987	2704	2920	2369	2518	1771	1838	2161	2895	3193	2207	4125	4278	3176	4025	1694	3136	3095	1315	2358	2956	2581	2607	2664	2852	2703	3374
10	6	7	7	5	6	5	7	8	8	8	6	10	6	7	6	8	5	5	5	1	72	85	87	43	84	34	102	47	44	68	47	94	84	79	81	113	86	52	91	58	30	50	63	93	72	83	65	47	93
501	420	525	529	338	633	261	385	354	549	458	376	290	405	384	441	361	211	209	282	1127	4489	2510	3749	4904	3190	2278	3853	2078	3744	3922	2311	3275	3765	5973	4480	4078	4475	2410	4498	3020	2003	2199	4101	3267	3333	4159	2664	3905	4029
329	323	261	331	305	265	250	327	252	359	300	284	333	261	252	292	316	144	221	252	1737	2130	2162	1900	2817	2027	1964	3565	1850	2248	1859	1455	2448	2083	4108	3013	2104	2135	1586	3671	2387	1315	2244	2192	1933	3097	2688	2559	2438	3409
329	219	180	219	142	137	141	216	144	324	184	199	111	283	168	161	304	91	114	60	1191	3822	2638	2480	3067	2322	1106	2647	2040	2512	2384	1785	3368	3236	2707	2110	2818	2711	1791	2424	2000	1934	2086	2399	2752	3281	3107	3120	4406	1855
330	364	282	234	256	339	247	300	260	293	316	320	306	342	303	278	376	183	220	285	2164	7401	5257	6317	4609	4194	3034	5827	4064	4034	3724	4192	6088	4732	5977	3285	5167	4197	4088	6198	5235	1874	4953	3079	5306	6079	4296	5236	4953	5033
224	223	229	183	209	261	231	207	216	273	206	224	140	150	172	182	206	71	154	178	1827	2709	1259	2061	2531	1665	2310	2403	1309	1053	1515	1369	2214	1841	3166	3718	2259	2200	1659	1634	2790	1000	1587	2783	2155	1948	2285	2285	1671	2302
218	268	184	182	153	253	250	231	179	241	236	207	205	216	246	190	283	123	132	156	1097	3535	3939	3574	4029	4395	2453	3945	2887	3350	3259	3255	4174	3311	5390	3495	4442	3452	3142	4251	2929	1728	2538	2879	3961	3609	3427	4223	3228	3930
2821	2416	2530	3768	2832	2977	2743	3569	2875	2540	2613	2619	2188	3273	2033	2558	2659	1564	1545	2592	11540	27815	12168	17222	12087	13338	11465	25194	10379	9245	18916	14592	45411	21418	19858	25235	20012	13905	10059	21109	22679	8090	23101	17446	15756	19101	22344	24409	18490	13956
11	126	19	13	190	15	18	15	25	70	58	20	4	3	12	3	1	1	4	24	12	14	24	22	54	73	21	56	43	22	33	26	39	106	109	43	51	55	35	21	46	13	69	53	33	48	25	37	20	93
141	128	140	84	74	117	49	155	122	155	135	150	576	110	137	211	162	228	86	73	752	1438	3072	1421	1022	2191	3502	1330	2133	1191	1192	1939	2152	1373	1259	1339	1832	1420	944	876	1062	1771	1602	1249	1344	1510	1765	1455	1745	927
588	538	500	485	566	419	414	455	356	569	527	404	623	481	464	502	483	337	346	433	1561	3802	9246	4547	3665	6787	3041	4799	4884	4356	3284	4498	4437	3270	5934	3180	5465	5198	4116	4949	2398	3604	4139	2930	4238	4678	3916	4915	4309	5503
3	4	7	1	3	2	4	1	1	2	5	4	7	4	2	3	3	4	3	2	10	32	80	22	17	41	14	31	25	20	57	37	36	29	36	19	59	41	17	39	15	13	25	25	39	48	25	40	50	10
215	271	173	242	227	195	221	242	233	202	178	171	196	199	222	221	220	142	110	175	906	1819	1361	539	1018	1488	1091	1590	943	558	1429	1602	2542	2046	819	1582	1873	979	870	1254	1394	698	1348	1744	2070	1434	1397	996	924	1247
352	463	298	280	369	426	339	349	321	354	299	300	311	319	272	323	340	189	242	257	4314	4125	2940	3213	5430	4264	2813	5163	4176	3461	2526	3663	5282	3704	9659	5560	3935	5674	2881	5186	3759	2424	4762	3381	3190	4087	3945	4595	3007	5809
58	83	50	58	72	49	72	59	48	75	50	55	71	73	54	60	63	37	41	50	290	523	819	501	656	695	622	591	636	429	440	590	652	534	806	598	669	467	674	551	356	308	486	459	623	622	686	522	460	491
540	543	504	494	668	516	455	463	401	602	555	431	473	510	498	503	527	284	315	487	2421	5985	7090	6245	5370	5490	3526	5894	4251	4240	3159	4235	5202	5084	8204	4847	5851	4808	5122	5889	4615	2776	5242	3256	4452	4629	5091	6246	5141	5116
251	297	234	248	177	175	176	258	211	244	246	176	167	180	231	232	219	154	121	188	1066	1600	1284	1495	1575	1699	1444	2298	1132	1317	1630	1223	2771	1557	1675	1902	2005	1767	1207	1261	1351	891	1059	2082	1984	2040	2365	1636	2108	1296
428	435	325	377	399	428	344	369	327	449	393	347	301	394	384	322	400	226	215	322	1584	4756	4318	4337	4292	4847	3497	4516	3901	3905	3341	3372	4358	3501	7014	4641	5824	5680	3995	4104	3358	2330	3599	4134	4472	3821	4200	4845	3696	5582
228	252	201	246	227	250	200	245	203	274	229	178	199	180	215	215	221	106	167	225	1820	1467	1693	992	1851	1805	1426	1659	1154	1407	1495	1028	1031	1548	1488	1898	1948	1791	1152	1975	1694	802	1299	1879	1683	1768	1585	2307	2116	1252
292	9	122	309	125	37	290	38	86	380	87	59	70	28	34	162	100	8	1	13	60	62	145	174	185	234	94	155	115	123	98	143	190	156	202	178	141	146	146	124	62	81	122	160	145	146	271	150	214	160
163	249	95	144	64	139	104	275	139	235	251	286	130	178	112	130	183	184	99	85	1796	1709	1957	637	889	1397	1016	1551	1189	1388	1735	1496	2130	1536	1108	1606	2328	1312	670	1828	968	767	1128	1562	2064	1612	1570	2009	2476	807
0	0	0	0	0	0	0	0	1	0	0	0	0	0	0	0	0	0	0	0	0	0	3	0	0	3	0	1	0	0	0	0	0	0	1	0	0	0	0	0	1	1	3	3	3	1	0	0	0	1
136	170	153	102	125	93	115	144	148	163	112	122	147	115	80	132	166	63	81	127	698	1050	1218	1217	882	969	1132	1309	885	736	803	728	1645	837	1243	976	1325	890	747	638	706	674	678	1017	1541	1155	1555	1128	1621	697
208	306	154	113	130	245	185	215	316	149	311	191	191	174	217	101	210	90	62	135	820	1185	1817	1792	1023	2951	1238	2990	1410	901	2001	2218	2053	1395	3243	1464	3341	3031	1895	2084	1420	959	2173	1357	3057	1929	1892	3745	1079	2089
6	11	4	5	7	5	6	8	3	7	5	6	4	14	10	10	11	4	11	10	35	72	74	120	69	126	95	60	115	65	51	62	70	105	137	101	82	77	144	54	31	68	81	76	41	145	89	169	52	93
0	0	0	0	0	0	0	0	0	0	0	0	0	0	0	0	0	0	0	0	0	0	0	0	0	0	0	0	0	0	0	0	0	0	0	0	0	0	0	0	0	0	0	0	0	0	0	0	0	0
3	0	0	0	0	0	0	1	1	0	0	0	3	1	0	0	0	1	0	0	1	3	6	1	1	6	7	1	10	8	6	5	6	7	3	4	8	3	4	3	0	16	5	6	5	6	9	6	3	3
40	35	50	72	63	34	79	30	22	98	56	22	27	44	22	41	29	22	29	33	19	162	323	204	117	207	81	182	163	145	174	126	167	131	252	188	189	197	174	197	72	110	139	116	165	159	161	181	119	228
190	221	165	165	236	176	133	135	122	175	209	127	187	172	147	144	168	122	145	171	576	1609	2236	1859	2022	2159	1145	1461	1674	1422	1179	1470	1364	1204	2386	1428	1319	1029	1466	2026	817	1464	1569	1234	1073	1198	1769	2301	1235	1627
7	9	29	6	36	12	5	3	10	7	8	12	34	16	13	20	12	32	6	16	49	174	275	282	212	132	284	265	169	110	269	326	411	127	163	125	160	208	79	125	107	163	217	81	107	122	435	81	377	173
1831	1854	1279	1976	1400	1428	1304	1737	1565	1934	1726	1422	1536	1454	1453	1351	1659	924	863	1361	4940	14397	14461	8152	9623	16686	9780	13112	9749	6664	13455	10769	15447	9053	18516	14380	15044	12881	10063	12411	6810	7349	10041	10922	12027	16345	17228	13731	14734	10010
14	24	7	5	2	6	4	8	5	12	16	13	8	13	10	4	18	6	6	7	81	284	194	427	357	439	286	374	269	219	234	113	281	340	327	379	625	366	206	345	182	178	312	298	259	366	230	429	414	215
264	315	187	132	195	253	116	304	221	323	229	328	141	214	241	262	400	76	93	175	1410	4187	2338	3155	2435	4053	3309	6566	2543	1845	4143	2828	5186	3870	5035	5056	5751	4104	3339	2223	2697	1357	3521	5665	4477	6162	4980	3133	3847	3886
6	10	7	2	7	8	5	9	5	9	7	3	8	9	9	7	5	4	6	5	20	20	63	29	64	71	54	65	80	26	43	70	94	60	35	70	60	65	54	42	41	36	72	88	94	55	25	28	39	80
867	849	752	707	1001	730	731	661	606	808	721	539	667	633	610	750	677	370	550	651	2198	6665	8608	6547	5054	7244	5383	7144	5920	3458	4966	6612	6812	4911	10020	7729	5876	4809	5920	5629	4389	4249	7710	5228	5860	6073	6669	6450	4144	7957
2	1	2	4	1	5	1	3	2	3	2	7	3	2	4	5	8	3	1	5	6	28	30	21	27	30	9	24	10	25	43	25	38	47	52	22	45	28	20	33	12	7	14	21	18	40	18	31	44	25
977	792	1241	1267	587	858	716	717	707	1170	644	614	677	696	561	962	779	317	498	720	1849	3505	4565	5402	5346	6010	3945	5437	4539	3639	4197	4269	4389	3526	11048	5775	4389	8141	3730	5083	4169	2548	3896	3775	4543	4211	5404	5716	4802	5227
673	647	489	534	690	784	551	569	429	667	556	453	471	544	468	597	631	304	411	505	2165	7180	5207	7260	6879	7244	6468	5660	5848	3540	4761	6391	5998	5772	13120	7127	5987	5589	4597	6892	7531	4099	6734	4489	4784	5052	6622	7933	5524	7461
33	20	17	19	11	37	12	14	20	35	30	20	11	19	25	20	23	1	6	11	128	200	115	100	204	164	115	227	128	155	116	198	170	157	274	178	231	60	105	211	132	68	122	297	161	167	166	138	106	166
112	139	63	48	28	141	51	128	87	80	85	95	77	102	99	47	137	49	46	30	1204	2655	1297	2129	1145	2404	1731	1815	1449	1376	2223	1785	1855	1937	4373	3449	2095	2890	1093	1547	1640	742	1312	2265	2324	1996	2187	2066	1860	1723
0	2	0	7	27	1	11	1	1	0	5	0	1	1	0	0	0	1	1	9	0	0	0	0	0	0	0	0	0	1	2	1	1	1	1	0	0	0	0	3	0	0	1	1	1	1	0	0	0	1
164	198	169	203	182	145	177	155	126	161	159	151	164	153	147	147	215	90	114	164	956	2087	1105	1467	1483	1704	1259	1724	1385	1410	1094	973	1729	1413	2158	2001	1730	1527	1377	1412	1503	839	1252	1699	1337	1229	1554	1775	1098	1343
126	144	140	120	124	116	122	131	118	141	118	103	105	109	105	116	126	59	90	94	721	1375	658	944	811	737	886	798	591	498	571	948	739	1095	1204	779	1411	922	491	811	1215	558	499	827	1366	858	935	1127	793	941
28	17	32	11	21	27	30	24	26	26	14	18	26	21	26	20	25	6	15	21	95	163	72	73	109	204	147	196	198	87	119	164	140	122	182	151	195	79	111	105	144	87	114	169	130	201	143	124	85	234
2	0	0	0	1	1	1	1	1	1	1	2	1	1	1	2	2	1	0	0	13	13	4	8	7	14	1	4	13	5	16	9	1	12	6	17	17	13	5	5	8	5	9	7	13	8	11	8	9	9
218	104	142	69	193	131	246	70	34	132	160	47	143	110	64	98	46	77	61	73	188	284	524	265	362	424	724	377	440	190	219	474	365	317	262	316	420	288	189	315	180	498	371	409	459	437	449	345	386	239
153	170	122	153	111	114	121	143	108	141	147	116	145	147	103	119	137	98	76	101	807	1223	817	715	1100	775	1000	1302	793	608	767	615	1111	753	1003	1486	935	647	772	862	1128	593	848	1189	886	1252	1007	899	623	1124
376	394	312	330	430	272	287	276	301	415	336	280	283	285	274	316	299	161	251	293	1133	1918	2705	1520	2145	2259	1648	2425	1776	1215	1902	2336	3141	2418	2632	2478	2057	1605	1921	2321	1472	1103	3289	2041	1747	2268	1968	2043	2496	2484
745	714	628	768	779	681	716	677	499	837	875	526	532	712	654	649	697	315	488	705	2135	4285	5437	6019	5900	6807	3470	4597	4529	4115	3836	3559	4383	3199	10332	5750	4526	3763	4321	6655	3213	3227	3277	3614	3224	4664	5276	7172	4353	6255
264	329	203	265	167	251	227	286	228	268	276	227	164	220	248	210	294	101	144	204	951	2494	1565	2199	2139	2433	1692	2267	1895	1863	2317	1483	2952	1868	2326	2487	3526	2690	1502	2446	1785	833	975	3317	2548	2887	2845	2649	2022	2535
162	170	157	154	117	170	125	161	160	154	188	149	131	159	155	156	176	86	105	136	541	1062	1911	1225	1205	1409	767	1674	949	772	992	963	1178	982	1516	1173	990	1294	854	1324	747	672	1140	720	1191	1026	1219	1041	1267	1470
25	29	69	44	29	31	38	35	42	64	36	24	35	24	40	44	39	21	23	16	157	298	188	548	437	290	206	359	187	318	228	104	224	176	506	234	406	549	325	213	322	237	117	497	325	289	461	195	302	243
645	596	682	587	638	606	552	511	370	688	642	502	521	600	523	558	538	316	466	675	4581	5693	5119	4352	6574	4798	3571	7416	3928	5169	3959	3420	5591	4364	8353	5021	5354	4049	3597	5735	5116	2732	4840	4555	4364	6173	4574	6895	4747	4414
425	404	292	332	371	382	385	327	270	456	335	272	274	248	308	283	270	166	241	292	1202	1975	1400	2317	2578	2440	3158	1969	1785	1421	1368	2207	1541	1188	3322	2055	2406	1472	1376	2236	1451	2444	1454	1396	1737	2618	2579	2542	1886	1709
589	179	292	273	803	123	321	129	211	231	182	60	651	120	160	279	36	122	495	93	229	869	1166	325	335	1263	1918	495	983	488	286	2061	583	445	595	465	975	333	297	376	270	1709	781	761	1636	965	1202	422	1016	309
283	508	316	419	223	311	255	423	241	412	485	297	280	343	346	256	294	161	163	324	1410	2416	1323	553	1361	2743	1091	2006	1158	1258	2542	1195	2688	2005	2628	2538	2322	1775	1420	1631	1332	1036	1627	1854	2306	2243	1289	2468	2349	2330
0	1	4	1	5	5	6	3	4	11	1	5	3	1	3	0	3	5	3	1	3	7	5	8	25	14	14	12	6	6	19	10	18	7	12	16	13	19	12	18	6	10	17	8	7	14	10	14	16	13
107	38	28	87	22	42	43	113	81	73	59	46	66	49	107	50	77	22	35	50	286	951	423	1223	1079	1160	468	1352	369	1037	641	564	584	696	1168	454	630	570	542	781	653	376	497	1132	858	596	2028	552	808	598
2	3	1	6	0	2	0	0	1	2	2	0	2	4	1	2	0	1	0	2	1	1	13	3	3	4	5	4	8	4	1	1	7	7	6	4	5	1	1	5	5	6	3	4	3	5	6	7	5	3
2	4	3	4	2	2	2	4	1	3	2	2	7	2	3	3	4	2	1	2	8	11	39	11	7	29	24	15	21	10	24	28	29	31	18	12	33	18	13	31	8	15	24	13	18	39	25	8	26	12
2	5	1	3	0	3	1	1	0	1	0	2	1	2	1	2	3	1	1	0	5	9	13	8	7	20	6	8	7	6	13	13	13	11	9	14	17	15	7	11	5	3	8	11	9	17	14	12	20	9
527	670	344	441	292	585	350	735	393	556	505	591	327	520	527	370	715	320	250	330	5103	8668	6251	8196	7033	8075	6016	9094	5618	4345	8204	5620	10695	6636	9618	9838	9940	8759	6414	7431	6396	3011	5343	7423	8199	11849	9103	9066	5799	7352
238	268	249	270	215	227	219	253	231	276	280	197	283	227	240	244	194	187	124	206	967	1712	1863	1365	1494	1987	2432	2879	1424	686	1411	1548	1872	1223	2339	3114	1893	2217	1312	1131	1273	1176	1219	1427	1707	2617	2531	1699	2153	1270
595	541	655	459	537	725	806	458	481	614	599	707	370	470	397	479	705	301	389	374	2495	7338	6742	6900	6766	8689	4875	7963	7177	5580	7347	6624	10678	4714	12797	7398	7748	7616	5786	10420	6710	4553	6511	6831	9266	7819	7581	8951	7863	9628
625	652	563	641	761	739	509	605	477	702	647	585	469	591	577	573	657	336	380	547	2650	5628	5396	6130	5606	6047	4426	7293	5034	5085	4661	5304	6109	4070	10197	4801	6171	6164	5164	6844	4276	3273	6382	4555	4693	5995	5881	6835	5216	7537
559	559	552	484	746	439	422	383	383	512	598	377	592	520	460	541	486	281	407	483	1608	3334	5752	4276	3341	5750	3121	3573	4715	3307	2478	3538	4130	3341	5855	3147	4198	4131	3253	4351	2574	3489	3851	2681	3298	4263	3012	5259	3851	4851
161	146	313	268	223	140	603	137	108	143	202	62	367	148	155	212	117	129	192	281	249	470	1316	556	512	1361	1545	740	1429	539	481	1032	864	664	833	548	990	593	448	481	553	1171	918	516	736	937	642	775	773	533
1	4	3	1	1	1	222	8	1	1	1	2	15	1	2	5	6	3	3	3	68	122	184	103	111	233	264	152	248	122	121	137	199	71	156	112	158	111	81	75	123	173	113	110	105	124	104	210	120	157
9	10	10	19	9	5	14	17	19	12	15	19	9	15	9	17	5	10	9	22	65	38	40	96	51	66	76	51	73	74	35	38	48	62	68	52	48	70	39	53	65	18	49	79	83	116	85	71	45	86
1	1	0	1	0	0	184	0	1	1	1	0	1	1	1	0	1	1	1	1	29	21	26	33	87	28	33	26	24	19	19	13	62	48	66	75	40	37	13	29	21	15	30	35	38	34	16	54	35	16
1	1	0	0	0	1	161	1	0	1	1	1	1	1	1	0	1	0	1	1	16	14	12	20	55	23	25	34	19	14	15	1	67	32	120	55	28	40	12	27	20	8	24	31	28	28	17	94	29	7
22	46	39	29	16	21	42	27	43	21	36	21	13	32	19	27	31	19	12	39	14	134	207	128	141	182	158	166	202	126	137	119	180	145	165	153	221	154	167	163	86	148	112	153	123	143	137	173	180	207
0	0	0	1	1	0	0	0	0	0	0	0	0	0	1	0	2	0	0	0	0	0	1	0	1	5	1	0	1	0	1	1	4	4	1	0	1	3	1	1	3	4	5	0	6	0	1	0	3	1
8	45	15	9	10	30	74	37	9	36	19	21	17	24	13	24	29	5	20	17	123	512	191	355	418	572	390	627	177	338	456	333	433	423	728	456	833	769	157	212	294	247	233	508	455	377	358	419	626	309
474	388	459	432	305	507	339	478	361	513	421	387	465	399	385	467	564	270	323	355	3431	4770	4300	4308	3546	5888	4499	4926	3886	5456	4317	5179	5584	5462	6429	6145	10267	10792	3259	3831	4354	2878	3411	6147	6765	6013	6656	4653	7529	4615
248	210	218	186	178	172	304	223	173	279	207	149	175	197	168	211	191	109	119	173	915	1314	1672	1495	2000	2509	1702	2171	1936	1464	1360	1898	1934	1445	3045	2196	1822	2240	1730	1690	1559	968	1346	1871	1902	2076	2445	1861	2390	2310
157	277	181	498	219	369	195	373	227	406	427	273	175	392	311	221	355	142	133	649	1273	3282	2594	4184	3463	3804	2219	3501	2282	3801	2898	2268	3775	2520	6472	2810	3699	5354	2143	3043	2648	1570	2041	3011	2740	3443	3708	3459	2941	3112
0	0	0	0	0	0	0	0	0	251	0	0	1	0	0	0	0	0	0	0	42	46	22	99	14	20	22	18	17	12	17	35	64	27	15	21	26	16	21	16	7853	17	14	19	19	19	34	41	34	47
499	437	253	185	528	487	435	614	422	882	768	465	447	522	326	417	248	98	385	520	1305	2371	1608	3015	1683	2503	1712	3414	2795	992	3998	1403	3724	5223	2611	2255	2028	2357	2038	1599	4093	1079	2880	2186	3130	2643	2481	1684	2921	2847
4	4	4	1	4	4	4	10	5	5	8	5	18	3	4	4	2	1	3	6	27	182	34	36	22	37	31	31	21	22	41	138	61	65	26	15	66	34	17	20	28	25	26	38	37	30	39	26	65	12
30315	23086	24159	19199	36177	22317	28607	17795	21115	26792	23441	13729	33651	17791	18632	28665	27434	17941	22291	21035	203711	461343	405236	422287	155374	166312	354754	170648	152557	103985	134509	283654	543404	364252	118127	166583	273289	133447	184201	94808	180292	143133	127298	200654	220224	184608	419287	305809	389246	170831
7	1	2	18	10	1	29	3	3	21	43	0	3	5	3	38	5	0	3	14	0	4	1	5	3	6	1	3	0	1	0	1	8	3	0	1	3	3	1	1	3	0	3	3	3	1	4	3	4	7
[truncated: 31,414 more rows]
[truncated: 67 more columns]
