# Supplementary material for: Transcriptome sequencing revealed that lymph node metastasis of papillary thyroid microcarcinoma is associated with high THBS4 expression and PDGFRA+ cancer-associated fibroblasts
Source: Front Oncol. 2025 Apr 15;15:1536063. doi: 10.3389/fonc.2025.1536063 (PMC12037473; doi:10.3389/fonc.2025.1536063)
Supplement: Supplementary Figure 1 — Correlation analysis of expression of THBS4 and iCAF scores, R=0.738, p<0.001, Spearman rank correlation [file DataSheet1.zip › counts.matrix_with_gene_names.xlsx]

## Sheet: Sheet1
GeneSymbol	GeneID	D23-05769-2	D23-08964-2	D23-08968-2	D23-09583-3	D23-09895-5	D23-10068-4	D23-10237-2	D23-10276-1	D23-10299-3	D23-10456-2	D23-10908-4	D23-11011-1	D23-11164-4	D23-11385-4	D23-11436-2	D23-11443-3	D23-11577-2	D23-11687-10	D23-12351-3	D23-12382-7
TSPAN6	ENSG00000000003.10	181.00	360.00	261.00	239.00	206.00	256.00	215.00	290.00	313.00	296.00	239.00	235.00	276.00	315.00	286.00	358.00	121.00	300.00	127.00	216.00
TNMD	ENSG00000000005.5	0.00	0.00	2.00	1.00	0.00	2.00	0.00	1.00	3.00	1.00	0.00	0.00	0.00	1.00	0.00	1.00	0.00	0.00	1.00	1.00
DPM1	ENSG00000000419.8	121.00	158.00	192.00	126.00	103.00	152.00	129.00	125.00	177.00	180.00	150.00	153.00	183.00	176.00	160.00	134.00	84.00	157.00	142.00	143.00
SCYL3	ENSG00000000457.9	119.20	246.32	187.60	259.45	170.27	220.15	209.58	216.07	270.34	225.10	170.32	249.50	176.40	148.22	181.52	199.82	150.04	206.53	244.23	171.81
C1orf112	ENSG00000000460.12	66.80	82.68	74.40	70.55	52.73	94.85	80.42	59.93	95.66	68.90	62.68	84.50	64.60	78.78	110.48	90.18	67.96	72.47	107.77	57.19
FGR	ENSG00000000938.8	74.00	64.00	74.00	39.00	52.00	79.00	69.00	35.00	56.00	29.00	35.00	33.00	39.00	46.00	84.00	45.00	63.00	63.00	103.00	35.00
CFH	ENSG00000000971.11	1680.00	3831.00	2916.00	2325.91	2143.00	2706.00	2199.00	2247.00	2619.00	2275.00	1127.00	1767.37	3044.99	2556.12	1673.00	1484.80	1083.00	3392.88	2189.00	2499.00
FUCA2	ENSG00000001036.9	296.15	369.32	319.70	307.58	272.17	344.48	234.34	312.71	394.27	305.69	352.90	300.97	292.52	353.53	335.25	361.29	147.07	338.22	238.13	210.08
GCLC	ENSG00000001084.6	225.00	364.00	540.00	294.00	239.00	372.00	307.00	388.00	329.00	426.00	556.00	409.00	343.00	377.00	389.00	430.00	182.00	322.00	328.00	321.00
NFYA	ENSG00000001167.10	281.00	594.00	381.00	471.00	409.00	501.00	443.00	447.00	535.00	624.00	394.00	482.00	423.00	349.00	453.00	413.00	302.00	586.00	460.00	472.00
STPG1	ENSG00000001460.13	49.59	99.00	63.02	90.00	110.00	104.07	71.03	70.03	96.00	78.00	89.28	122.12	76.00	73.00	75.04	155.27	45.03	90.42	57.62	63.66
NIPAL3	ENSG00000001461.12	524.41	755.00	1024.98	956.00	809.00	881.93	940.97	899.97	1274.00	864.00	891.72	1506.88	754.00	852.00	828.96	1694.73	448.97	1119.58	690.38	791.34
LAS1L	ENSG00000001497.12	117.00	216.00	167.00	217.00	163.00	271.00	154.00	177.00	262.00	199.00	177.00	248.00	188.00	173.00	186.00	173.00	135.00	200.00	215.00	208.00
ENPP4	ENSG00000001561.6	202.00	336.00	301.00	347.00	252.00	355.00	325.00	288.00	365.00	309.00	337.00	316.00	258.00	218.00	285.00	266.00	177.00	354.00	247.00	336.00
SEMA3F	ENSG00000001617.7	140.00	182.00	157.00	164.00	142.00	225.00	156.00	161.00	278.00	125.00	223.00	246.00	189.00	215.00	139.00	339.00	62.00	197.00	106.00	114.00
CFTR	ENSG00000001626.10	3.00	0.00	7.00	2.00	2.00	4.00	8.00	2.00	1.00	7.00	5.00	9.00	8.00	350.00	7.00	33.00	3.00	1.00	3.00	4.00
ANKIB1	ENSG00000001629.5	458.00	853.00	761.00	653.00	606.00	888.00	742.00	708.00	861.00	815.00	625.00	620.00	732.00	678.00	711.00	571.00	387.00	822.00	693.00	632.00
CYP51A1	ENSG00000001630.11	394.21	561.76	643.93	439.63	355.97	537.00	452.21	534.05	661.72	554.76	513.90	608.92	561.93	647.41	555.39	630.77	244.84	617.93	347.89	444.39
KRIT1	ENSG00000001631.10	290.81	618.39	452.57	538.07	420.02	590.18	415.93	469.61	644.93	522.32	464.21	534.39	508.11	383.98	460.77	424.29	289.91	536.08	469.05	494.60
RAD52	ENSG00000002016.12	62.00	175.34	70.00	181.00	146.16	166.00	109.00	157.00	141.00	123.00	110.00	146.17	171.00	90.00	59.00	124.00	86.00	146.03	112.00	135.14
MYH16	ENSG00000002079.8	1.00	0.00	1.00	0.00	0.00	0.00	3.00	0.00	0.00	2.00	0.00	2.00	1.00	3.00	0.00	1.00	0.00	0.00	1.00	1.00
BAD	ENSG00000002330.9	74.56	123.23	89.02	103.36	121.06	85.03	116.94	100.35	109.16	96.80	97.11	80.62	98.64	65.00	117.08	124.63	38.61	91.35	60.32	71.11
LAP3	ENSG00000002549.8	367.00	388.00	565.97	280.00	276.00	542.00	548.00	337.00	432.00	315.00	319.98	336.00	352.00	511.00	489.96	335.98	249.00	391.00	643.97	289.00
CD99	ENSG00000002586.13	276.00	415.00	448.50	283.00	276.00	380.00	247.50	291.50	369.50	223.50	248.00	156.00	220.50	283.50	256.50	269.50	129.00	384.00	294.00	201.50
HS3ST1	ENSG00000002587.5	29.00	61.00	38.00	63.00	20.00	45.00	55.00	55.00	38.00	46.00	34.00	28.00	37.00	56.00	42.00	28.00	43.00	47.00	88.00	23.00
AOC1	ENSG00000002726.15	6.00	5.00	12.00	6.00	10.00	12.00	5.00	0.00	1.00	3.00	2.00	5.00	3.00	157.00	3.00	22.00	6.00	10.00	15.00	4.00
WNT16	ENSG00000002745.8	1.00	9.00	11.00	2.00	4.00	4.00	5.00	7.00	6.00	4.00	9.00	3.00	0.00	10.00	9.00	7.00	7.00	2.00	16.00	5.00
HECW1	ENSG00000002746.10	24.00	52.00	13.00	27.00	43.00	27.00	17.00	12.00	39.00	37.00	18.00	9.00	31.00	19.00	20.00	31.00	16.00	28.00	17.00	37.00
MAD1L1	ENSG00000002822.11	48.00	122.00	106.00	96.00	78.00	112.00	106.00	91.00	113.00	92.00	94.00	124.00	79.00	90.00	84.00	99.00	44.00	93.00	123.00	68.00
LASP1	ENSG00000002834.13	740.46	1226.48	1463.00	955.00	979.00	1162.00	1122.00	911.00	1240.00	748.00	943.64	1413.00	866.07	1141.10	956.40	1286.26	632.00	1177.00	1158.00	732.00
SNX11	ENSG00000002919.10	113.00	131.00	121.00	122.00	115.00	121.00	161.00	110.00	144.00	106.00	170.00	101.00	111.00	133.00	147.00	110.00	68.00	170.00	121.00	115.00
TMEM176A	ENSG00000002933.3	95.00	102.00	108.00	63.00	68.00	79.00	90.00	28.00	63.00	47.00	18.00	56.00	68.00	367.00	98.00	73.00	52.00	49.00	99.00	52.00
M6PR	ENSG00000003056.3	796.45	883.92	945.40	719.34	619.15	902.62	923.59	761.06	1009.63	1007.16	772.73	842.69	841.48	884.09	1183.26	1107.02	510.39	760.27	775.26	617.58
KLHL13	ENSG00000003096.9	21.00	39.00	24.00	22.00	25.00	19.00	15.00	20.00	27.00	24.00	4.00	12.00	21.00	23.00	19.00	28.00	16.00	29.00	16.00	28.00
CYP26B1	ENSG00000003137.4	46.00	40.00	99.00	50.00	30.00	76.00	32.00	72.00	46.00	82.00	75.00	49.00	83.00	17.00	26.00	35.00	23.00	53.00	96.00	70.00
ICA1	ENSG00000003147.13	80.00	105.00	124.00	106.00	92.00	145.00	68.00	100.00	125.00	117.00	120.00	70.00	121.00	220.00	65.00	86.00	47.00	116.00	83.00	106.00
DBNDD1	ENSG00000003249.9	43.00	75.00	58.00	51.00	40.00	55.00	45.00	50.00	56.00	52.00	57.00	50.00	32.00	80.00	53.00	72.00	23.00	54.00	56.00	22.00
ALS2	ENSG00000003393.10	194.00	362.00	295.00	317.00	255.00	381.00	276.00	293.00	394.00	408.00	302.00	339.00	315.00	276.00	309.00	253.00	184.00	441.00	259.00	346.00
CASP10	ENSG00000003400.10	174.00	218.00	220.00	197.00	160.00	231.00	321.00	167.00	258.00	200.00	158.00	215.00	192.00	211.00	231.00	196.00	189.00	215.00	300.00	163.00
CFLAR	ENSG00000003402.15	2196.98	3795.90	3322.64	3669.73	2908.41	4188.04	3161.86	3341.90	4257.47	4633.01	2865.53	3874.21	3722.37	3126.44	2933.18	3059.72	2218.86	3928.77	3866.12	3030.76
TFPI	ENSG00000003436.10	500.00	1184.00	414.00	685.00	313.00	560.00	375.00	758.00	567.00	849.00	504.92	377.00	627.00	384.00	454.00	301.97	249.00	620.00	514.00	383.00
NDUFAF7	ENSG00000003509.11	84.31	184.57	120.90	132.26	102.37	157.39	117.82	106.60	157.00	135.39	127.66	165.18	114.53	126.58	130.36	115.25	82.94	139.44	154.01	140.89
RBM5	ENSG00000003756.12	878.20	1926.09	1388.63	1740.98	1377.95	1912.80	1549.88	1562.86	1897.53	1601.98	1443.31	1859.98	1500.86	1166.44	1516.86	1196.10	1038.39	1772.83	1829.82	1388.28
MTMR7	ENSG00000003987.9	91.62	123.49	107.72	125.06	105.78	129.21	112.54	128.79	184.50	135.30	65.65	185.85	132.40	119.91	111.26	99.92	68.27	107.23	105.34	90.65
SLC7A2	ENSG00000003989.12	617.00	848.00	955.00	1137.00	1383.00	1986.00	1065.00	1105.00	2050.00	1256.00	1105.00	2353.00	1056.00	1353.00	1225.00	3974.00	306.00	1797.00	771.00	870.00
ARF5	ENSG00000004059.6	189.37	249.24	281.88	257.14	228.00	297.02	279.04	211.22	306.27	197.27	230.00	249.00	262.00	328.00	243.00	280.00	140.60	288.36	198.28	177.81
SARM1	ENSG00000004139.9	74.14	223.31	133.82	180.03	124.24	239.34	193.07	151.66	217.32	220.11	175.45	163.36	146.94	128.02	156.40	132.87	93.45	173.71	175.31	159.76
POLDIP2	ENSG00000004142.7	199.76	300.85	285.33	249.77	226.86	300.08	255.10	253.77	286.11	260.45	313.74	243.62	246.46	288.65	272.93	264.47	100.55	260.28	228.74	169.82
PLXND1	ENSG00000004399.8	639.00	1140.00	1037.00	1097.00	891.00	1254.00	766.00	940.00	1084.00	534.00	1069.00	1160.00	739.00	765.00	689.00	1303.00	372.00	1267.00	813.00	677.00
AK2	ENSG00000004455.12	428.06	766.44	697.52	707.60	518.80	675.88	564.98	645.56	722.62	644.78	674.72	712.57	587.96	617.04	605.85	628.58	381.90	760.76	600.96	583.56
CD38	ENSG00000004468.8	193.00	68.00	48.00	105.00	28.00	94.00	304.00	93.00	73.00	94.00	47.00	30.00	85.00	32.00	237.00	22.00	324.00	59.00	438.00	50.00
FKBP4	ENSG00000004478.5	221.00	567.55	409.49	484.00	450.00	417.00	372.45	352.00	403.72	560.00	445.00	439.00	419.53	468.33	430.00	503.94	198.00	471.15	292.38	404.00
KDM1A	ENSG00000004487.11	311.00	533.00	578.00	557.00	446.00	592.00	454.00	492.00	572.00	552.00	490.00	620.00	479.00	476.00	462.00	515.00	308.00	571.00	448.00	479.00
RBM6	ENSG00000004534.10	583.00	1251.00	811.00	1114.00	994.00	1246.65	765.00	909.00	1098.00	1019.00	934.00	1291.34	960.00	673.00	777.00	665.00	746.00	1041.00	1326.00	970.00
CAMKK1	ENSG00000004660.10	71.00	91.00	53.00	83.00	72.00	148.00	79.00	128.00	148.00	58.00	132.00	130.00	135.00	95.00	90.00	72.00	36.00	132.00	50.00	56.00
RECQL	ENSG00000004700.11	293.01	380.70	486.65	217.25	194.90	391.29	308.49	270.31	381.42	265.75	277.91	272.09	340.06	310.82	302.96	253.31	176.40	369.44	351.82	245.50
CCDC132	ENSG00000004766.11	137.00	253.00	236.00	245.00	168.00	256.00	200.00	257.00	276.00	255.00	191.00	222.00	218.00	202.00	211.00	172.00	138.00	237.00	232.00	228.00
HSPB6	ENSG00000004776.7	121.77	189.69	95.41	238.00	67.00	82.23	60.00	111.45	124.89	158.92	122.00	62.00	195.59	84.24	69.90	125.00	52.00	192.12	95.10	133.67
ARHGAP33	ENSG00000004777.14	51.00	125.00	47.00	116.00	67.00	108.00	79.00	92.00	86.00	58.00	57.00	89.00	81.00	56.00	75.00	56.00	69.00	81.00	74.00	119.00
NDUFAB1	ENSG00000004779.5	123.00	127.00	194.00	96.00	118.00	128.00	152.00	104.00	153.00	112.00	129.00	148.00	113.00	149.00	161.00	175.00	60.00	137.00	99.00	77.00
PDK4	ENSG00000004799.7	220.00	468.00	3077.00	2082.00	761.00	200.00	440.00	261.00	243.00	1992.00	306.00	883.00	851.00	518.00	1541.00	1598.00	770.00	467.00	432.00	1296.00
SLC22A16	ENSG00000004809.9	0.00	2.00	0.00	0.00	1.00	2.00	2.00	0.00	0.00	0.00	2.00	0.00	0.00	0.00	0.00	4.00	2.00	0.00	0.00	2.00
ZMYND10	ENSG00000004838.9	8.00	20.00	11.00	20.00	10.00	16.00	12.00	12.00	17.00	13.00	9.00	12.00	17.00	12.00	12.72	15.00	11.00	13.00	26.00	7.00
ABCB5	ENSG00000004846.12	1.00	3.00	0.00	3.00	3.00	3.00	2.00	6.00	2.00	0.00	0.00	0.00	1.00	0.00	0.00	0.00	1.00	2.00	0.00	3.00
ARX	ENSG00000004848.6	5.00	6.00	2.00	2.00	2.00	11.00	9.00	0.00	0.00	0.00	7.00	2.00	0.00	0.00	1.00	0.00	0.00	6.00	1.00	7.00
SLC25A13	ENSG00000004864.9	109.00	170.00	201.00	137.00	144.00	192.00	163.00	126.00	228.00	193.00	200.00	205.00	175.00	188.00	138.00	150.00	87.00	156.00	106.00	152.00
ST7	ENSG00000004866.14	150.27	259.09	251.91	217.25	190.40	210.74	178.55	211.76	212.82	263.52	203.62	244.34	208.36	159.00	201.54	197.92	100.25	227.90	153.21	205.07
CDC27	ENSG00000004897.7	1086.43	1465.21	1335.42	1235.73	898.69	1422.71	1205.31	1347.94	1458.46	1500.61	1183.58	1330.60	1686.62	1263.00	1291.14	1362.70	737.59	1645.10	1157.36	1101.57
SLC4A1	ENSG00000004939.9	0.00	3.00	3.00	1.00	1.00	1.00	0.00	2.00	0.00	1.00	1.00	0.00	3.00	1.00	1.00	1.00	0.00	0.00	0.00	0.00
CALCR	ENSG00000004948.9	6.00	2.00	1.00	3.00	0.00	4.00	0.00	1.00	4.00	1.00	1.00	1.00	3.00	7.00	4.00	6.00	4.00	4.00	4.00	1.00
HCCS	ENSG00000004961.10	85.00	112.00	120.00	63.00	77.00	110.00	77.00	74.00	120.00	101.00	117.00	102.00	100.00	109.00	137.00	118.00	59.00	114.00	108.00	66.00
DVL2	ENSG00000004975.7	125.00	218.00	205.00	240.00	228.00	288.00	222.00	195.00	251.00	223.00	183.00	254.00	176.00	186.00	204.00	225.00	125.00	201.00	182.00	212.00
PRSS22	ENSG00000005001.5	9.00	27.00	38.00	17.00	34.00	30.00	13.00	26.00	37.00	20.00	18.00	59.00	19.00	38.00	20.00	16.00	8.00	31.00	8.00	15.00
UPF1	ENSG00000005007.8	431.00	692.00	713.00	710.00	602.00	765.00	730.00	604.00	814.00	673.00	641.00	849.00	668.00	756.00	642.00	726.00	367.00	800.00	604.00	607.00
SKAP2	ENSG00000005020.8	188.00	232.00	351.00	173.00	136.00	197.00	278.00	179.00	271.00	175.00	179.00	235.00	138.00	288.00	264.00	212.00	214.00	242.00	413.00	168.00
SLC25A5	ENSG00000005022.5	370.00	418.83	629.81	299.89	326.93	586.88	480.92	310.90	574.92	379.92	599.92	380.87	386.97	621.76	461.47	418.00	281.87	414.96	457.95	294.90
CCDC109B	ENSG00000005059.11	94.00	82.00	124.00	53.00	62.00	88.00	122.00	56.00	111.00	66.00	66.00	107.00	58.00	103.00	155.00	82.00	81.00	123.00	200.00	54.00
HOXA11	ENSG00000005073.5	0.00	0.00	2.00	2.00	1.00	0.00	1.00	0.00	0.00	0.00	0.00	0.00	0.00	37.52	1.00	1.50	1.00	3.00	0.00	2.00
POLR2J	ENSG00000005075.11	118.86	105.69	99.50	85.29	95.79	99.22	107.37	135.90	148.26	95.29	115.32	153.81	93.38	124.26	123.49	173.93	26.92	111.21	96.90	101.02
DHX33	ENSG00000005100.8	117.00	190.00	190.00	172.00	119.00	201.00	167.00	155.00	199.00	175.00	151.00	168.00	168.00	177.00	177.00	187.00	102.00	182.00	136.00	150.00
MEOX1	ENSG00000005102.8	25.00	35.00	38.00	25.00	14.00	26.00	15.00	24.00	22.00	10.00	13.00	15.00	17.00	20.00	21.00	24.00	17.00	13.00	46.00	28.00
THSD7A	ENSG00000005108.11	127.00	381.65	250.00	230.67	267.00	264.90	163.74	138.00	210.92	277.44	202.00	136.00	237.95	309.00	210.00	145.00	166.76	428.52	97.00	171.00
LIG3	ENSG00000005156.7	161.00	313.00	282.00	340.00	252.00	330.00	258.00	291.00	349.00	374.57	275.00	328.00	329.13	252.00	263.00	220.68	145.00	309.00	278.00	248.00
RPAP3	ENSG00000005175.5	97.00	163.00	195.00	124.00	137.00	204.00	87.00	152.00	204.00	163.00	133.00	159.00	164.00	153.00	151.00	122.00	115.00	183.00	256.00	119.00
ACSM3	ENSG00000005187.7	11.95	41.33	16.24	25.04	37.85	21.24	25.34	18.13	21.07	28.96	20.40	27.10	28.93	37.44	34.53	35.30	16.78	33.31	13.15	20.29
AC004381.6	ENSG00000005189.15	6.00	8.00	13.00	10.00	9.00	21.00	9.00	14.00	13.00	6.00	13.32	14.00	12.00	18.00	9.00	11.00	11.00	19.00	14.00	11.00
CIAPIN1	ENSG00000005194.10	66.00	106.00	119.00	82.00	83.00	115.00	99.00	84.00	97.00	61.00	103.00	77.00	84.00	90.00	108.00	84.00	45.00	105.00	87.00	67.00
SPPL2B	ENSG00000005206.12	99.90	290.61	147.56	301.10	182.00	257.33	238.86	222.41	263.00	244.00	192.82	225.00	227.65	265.32	178.92	158.36	158.83	202.88	248.03	215.95
FAM214B	ENSG00000005238.15	110.00	167.00	124.00	95.00	94.00	129.00	109.00	86.00	126.00	88.00	134.00	120.00	92.00	110.00	104.00	105.00	63.00	137.00	96.00	81.00
COPZ2	ENSG00000005243.5	69.00	128.00	122.00	81.00	83.00	85.00	79.00	67.00	75.00	94.00	90.00	49.00	84.00	57.00	108.00	99.00	43.00	100.00	50.00	78.00
PRKAR2B	ENSG00000005249.8	85.00	133.00	120.00	98.00	50.00	93.00	62.00	44.00	87.00	120.00	64.00	49.00	75.00	55.00	90.00	74.00	81.00	121.00	143.00	89.00
MSL3	ENSG00000005302.13	137.00	213.00	225.00	178.00	160.00	246.00	257.00	149.00	223.00	141.00	170.00	157.00	156.00	183.00	235.00	180.00	207.00	195.00	359.00	155.00
CREBBP	ENSG00000005339.8	1050.00	2292.00	1554.00	2117.00	1758.00	2078.00	1650.00	1908.00	2125.00	2178.00	1692.00	2023.00	1954.00	1442.00	1682.00	1575.00	1221.00	1995.00	1989.00	1767.00
BZRAP1	ENSG00000005379.11	98.00	352.00	140.00	335.00	283.00	263.00	210.00	208.00	303.46	302.00	214.00	167.00	206.00	140.00	210.00	167.00	154.00	237.00	272.84	311.00
MPO	ENSG00000005381.6	1.00	4.00	1.00	0.00	1.00	0.00	0.00	0.00	0.00	1.00	0.00	0.00	1.00	0.00	0.00	1.00	0.00	1.00	0.00	2.00
PON1	ENSG00000005421.4	1.00	9.00	4.00	7.00	3.00	6.00	6.00	5.00	6.00	3.00	4.00	10.00	11.00	82.00	16.00	6.09	3.00	10.00	1.00	6.00
GCFC2	ENSG00000005436.9	158.49	305.00	295.00	229.69	189.70	352.64	182.73	282.76	290.21	308.00	294.69	295.69	245.00	177.69	226.00	254.46	145.00	300.46	244.65	236.00
WDR54	ENSG00000005448.12	24.00	43.00	33.00	35.00	25.00	36.00	31.00	22.00	36.00	28.00	28.00	37.00	41.00	41.00	25.00	46.00	19.00	36.00	32.00	28.00
CROT	ENSG00000005469.7	200.00	342.00	392.00	362.00	280.00	392.00	294.00	360.00	413.00	458.00	391.00	495.00	390.00	230.00	331.00	398.00	149.00	403.00	221.00	375.00
ABCB4	ENSG00000005471.11	16.00	26.00	26.00	14.00	16.00	16.00	17.00	7.00	17.00	9.00	14.00	18.00	9.00	63.00	12.00	4.00	42.00	18.00	79.00	13.00
KMT2E	ENSG00000005483.15	1069.00	2005.86	1682.00	1907.00	1461.71	2033.00	1329.86	1815.95	2038.89	1954.94	1489.00	1861.94	1734.87	1386.00	1465.90	1710.92	1153.89	1901.85	2019.90	1581.00
RHBDD2	ENSG00000005486.12	265.00	339.00	423.00	421.00	313.00	450.00	380.00	374.00	673.00	326.00	540.00	493.00	403.00	486.00	363.00	500.00	132.00	368.00	224.00	265.00
SOX8	ENSG00000005513.9	11.00	9.00	6.00	7.00	11.00	12.00	23.00	10.00	32.00	6.00	25.00	18.00	8.00	43.00	28.00	3.00	14.00	10.00	23.00	4.00
IBTK	ENSG00000005700.10	521.00	779.00	915.00	645.00	539.00	798.00	613.00	650.00	753.00	682.00	638.00	681.00	673.00	648.00	753.00	644.00	386.00	830.00	609.00	593.00
ZNF195	ENSG00000005801.12	101.00	215.00	204.00	202.00	181.00	266.00	192.00	192.00	237.00	183.00	185.00	231.00	213.00	226.00	157.00	174.00	128.00	191.00	222.00	181.00
MYCBP2	ENSG00000005810.13	1488.89	2386.28	2262.53	1940.45	1654.93	2287.91	2270.99	1723.73	2278.26	2179.55	1575.99	2278.46	2078.67	1732.08	2140.88	1868.70	1852.66	2301.24	3569.09	1819.63
FBXL3	ENSG00000005812.6	527.00	1115.00	656.16	1001.00	693.17	916.00	805.81	989.00	994.00	1247.00	934.00	775.27	1003.00	568.00	850.83	707.00	532.63	966.00	804.00	898.00
ITGAL	ENSG00000005844.13	198.00	128.00	250.90	105.00	102.00	195.00	375.98	67.00	113.00	82.00	71.00	86.00	87.00	91.00	302.18	72.00	266.00	97.00	773.75	78.00
PDK2	ENSG00000005882.7	170.01	286.36	216.76	301.12	280.71	274.51	221.42	275.96	294.20	269.19	308.23	356.76	196.86	270.42	284.60	295.67	130.70	249.31	163.38	233.86
ITGA3	ENSG00000005884.13	1333.00	1493.00	4932.00	1644.00	2171.00	2702.00	2219.00	1596.00	3330.00	1281.00	2157.00	3388.00	1818.00	3596.00	2234.00	2049.00	584.00	2662.00	1127.00	1218.00
ZFX	ENSG00000005889.11	661.00	1340.00	865.00	600.00	511.00	741.00	1041.00	644.00	761.00	1221.00	909.00	1035.00	995.00	485.00	1040.00	850.00	665.00	764.00	679.00	912.00
LAMP2	ENSG00000005893.11	954.00	1446.00	1808.00	1038.00	1104.00	1484.00	1445.00	1185.00	1684.00	1237.00	1795.00	1319.00	1237.00	1266.00	1326.00	1164.00	567.00	1498.00	889.00	1027.00
GGNBP2	ENSG00000005955.8	375.00	601.00	655.00	549.00	421.00	610.00	532.00	472.00	625.00	525.00	479.00	629.00	532.00	481.00	530.00	507.00	361.00	593.00	705.00	459.00
ITGA2B	ENSG00000005961.13	2.00	22.00	5.00	36.00	20.00	22.00	5.00	26.00	27.00	20.00	13.00	12.00	16.00	5.00	6.00	16.00	14.00	23.00	3.00	21.00
ASB4	ENSG00000005981.8	1.00	2.00	4.00	0.00	5.00	7.00	1.00	7.00	7.00	3.00	1.00	2.00	2.00	1.00	0.00	0.00	2.00	1.00	0.00	4.00
GDE1	ENSG00000006007.7	290.00	466.46	568.18	335.00	355.00	503.00	430.48	388.00	515.63	348.00	440.00	460.00	395.00	552.71	409.42	489.13	172.00	463.00	267.00	339.00
C19orf60	ENSG00000006015.13	40.00	79.00	82.00	80.00	63.00	67.00	82.00	65.00	84.00	60.00	71.00	74.00	67.00	88.00	78.00	67.00	41.00	92.00	77.00	55.00
CRLF1	ENSG00000006016.6	58.48	117.00	74.96	57.77	31.57	127.97	282.92	51.72	44.01	52.88	292.07	72.96	141.80	246.11	81.97	68.16	17.00	180.38	34.02	146.00
OSBPL7	ENSG00000006025.7	43.00	118.00	67.00	92.00	92.00	134.00	93.00	72.00	105.00	84.00	74.00	98.00	93.00	84.00	96.00	92.00	49.00	80.00	107.00	90.00
TMEM98	ENSG00000006042.7	238.00	363.00	413.00	294.00	316.00	324.00	293.00	331.00	445.00	237.00	408.00	457.00	261.00	320.00	597.96	702.00	109.00	430.00	139.00	190.00
YBX2	ENSG00000006047.8	9.00	16.00	17.00	29.00	15.00	20.00	14.00	28.00	17.00	21.00	14.00	8.00	20.00	13.00	7.00	30.00	13.00	17.00	15.00	16.00
KRT33A	ENSG00000006059.3	0.00	0.00	0.00	0.00	0.00	0.00	0.00	0.00	0.00	0.00	0.00	0.00	0.00	0.00	0.00	0.00	0.00	0.00	0.00	0.00
MAP3K14	ENSG00000006062.9	91.93	110.66	145.10	102.25	107.72	146.01	136.22	68.85	103.42	75.10	109.63	134.27	97.56	91.09	101.87	104.93	109.02	161.38	207.86	91.16
ABCC8	ENSG00000006071.7	14.00	66.00	10.00	48.00	48.00	8.00	8.00	18.00	8.00	43.00	12.00	8.00	48.00	9.00	25.00	9.00	9.00	23.00	10.00	34.00
CCL18	ENSG00000006074.4	138.00	11.00	200.00	64.00	22.00	256.00	76.00	27.00	36.00	26.00	71.00	91.00	43.00	68.00	56.00	41.00	85.00	81.00	123.00	40.00
CCL3	ENSG00000006075.11	28.05	23.00	41.13	40.17	43.00	51.51	47.93	15.00	23.00	17.47	25.00	19.24	11.41	37.14	35.64	18.67	7.37	45.17	28.96	24.01
SYNRG	ENSG00000006114.11	564.00	865.00	881.00	787.00	688.00	894.00	948.00	735.00	928.00	860.00	737.00	935.00	780.00	697.00	919.00	657.00	660.00	900.00	1206.00	752.00
CACNG3	ENSG00000006116.3	0.00	0.00	0.00	0.00	0.00	0.00	0.00	0.00	0.00	0.00	0.00	0.00	0.00	0.00	0.00	0.00	0.00	0.00	0.00	0.00
TMEM132A	ENSG00000006118.10	29.00	57.00	103.00	34.00	60.00	40.00	63.57	28.00	37.00	18.00	64.00	29.00	21.00	54.82	25.00	36.00	18.00	45.00	40.00	17.00
AP2B1	ENSG00000006125.12	1135.00	1951.99	2161.00	1723.99	1434.00	1978.00	1767.00	1501.00	2317.00	2028.00	1737.00	2010.00	1630.00	1494.00	1677.00	1704.99	933.00	1921.00	1473.00	1624.00
TAC1	ENSG00000006128.7	0.00	3.00	0.00	7.00	4.00	1.00	2.00	3.00	1.00	0.00	0.00	4.00	3.00	1.00	0.00	1.00	0.00	6.00	2.00	8.00
ZNF263	ENSG00000006194.6	145.00	343.71	243.92	314.63	279.00	357.41	229.74	245.53	285.43	285.76	250.90	271.03	244.16	218.44	255.84	268.52	166.93	290.91	273.05	235.02
CX3CL1	ENSG00000006210.6	154.00	235.00	392.00	238.00	225.00	244.00	284.00	169.00	372.00	164.00	209.00	257.00	171.00	325.00	261.00	225.00	85.00	315.00	244.00	172.00
SPATA20	ENSG00000006282.15	224.00	468.00	191.00	510.00	386.00	328.00	287.00	342.00	454.00	458.00	478.00	447.00	416.00	231.00	325.00	338.00	207.00	440.00	198.00	386.00
CACNA1G	ENSG00000006283.13	7.00	24.00	76.00	14.00	18.00	18.00	6.00	9.00	13.00	13.00	23.00	14.00	13.00	3.00	4.00	16.79	1.00	18.00	6.34	15.00
TNFRSF12A	ENSG00000006327.9	181.00	98.00	449.00	65.00	125.00	227.00	221.00	96.00	302.00	110.00	222.00	456.00	182.00	467.00	285.00	455.00	23.00	274.00	61.00	59.00
DLX6	ENSG00000006377.9	2.00	0.00	3.00	6.00	4.00	8.00	2.00	3.00	12.00	2.00	2.00	6.00	1.00	1.00	5.00	0.00	1.00	1.00	1.00	2.00
MAP3K9	ENSG00000006432.11	131.00	264.00	252.00	228.00	214.00	247.00	223.00	248.00	294.00	262.00	246.00	297.00	207.00	182.00	216.00	200.00	129.00	275.00	209.00	221.00
RALA	ENSG00000006451.3	203.00	331.00	434.00	208.00	221.00	345.00	295.00	250.00	322.00	266.00	282.00	225.00	210.00	418.00	284.00	252.00	119.00	298.00	265.00	242.00
BAIAP2L1	ENSG00000006453.9	135.92	326.93	245.70	257.49	237.27	285.47	197.00	268.92	321.93	288.49	264.92	284.12	242.83	291.39	175.43	233.33	95.00	255.52	179.88	248.00
JHDM1D	ENSG00000006459.6	390.00	541.00	661.00	418.00	399.00	616.00	568.00	424.00	546.00	423.00	426.00	406.00	418.00	839.00	581.00	435.00	453.00	620.00	848.00	375.00
ETV1	ENSG00000006468.9	249.00	491.00	495.00	261.00	320.00	454.00	312.00	284.00	591.00	254.00	260.00	438.00	224.00	290.00	405.00	338.00	117.00	477.00	163.00	355.00
AGK	ENSG00000006530.11	172.00	309.00	292.00	266.00	200.00	280.00	260.00	253.00	321.00	238.00	291.00	283.00	251.64	174.00	266.63	264.00	187.00	301.00	313.00	246.00
ALDH3B1	ENSG00000006534.11	42.00	41.00	84.00	44.00	42.00	89.00	87.00	25.00	116.00	10.00	54.00	98.00	53.00	116.00	70.00	63.21	15.00	45.00	45.00	34.00
TTC22	ENSG00000006555.6	59.00	116.00	59.00	92.00	67.00	105.00	74.00	87.00	98.00	79.00	86.00	76.00	106.00	69.00	82.00	81.00	26.00	93.00	73.00	68.00
PHTF2	ENSG00000006576.12	222.00	387.00	378.00	252.00	251.00	314.00	346.00	264.00	325.00	250.00	247.00	262.00	252.00	245.00	321.00	215.00	287.00	363.00	463.00	283.00
CCL26	ENSG00000006606.4	2.00	2.00	24.00	1.00	7.00	4.00	2.00	0.00	3.00	0.00	1.00	0.00	1.00	5.00	1.00	0.00	14.00	2.00	0.00	0.00
FARP2	ENSG00000006607.9	177.92	402.78	286.78	279.04	258.63	359.01	310.36	253.09	308.70	314.49	205.07	281.17	292.55	284.46	300.47	239.25	220.07	320.05	519.15	250.04
USH1C	ENSG00000006611.11	0.00	12.00	1.00	8.00	9.00	2.00	1.00	10.00	5.00	28.00	3.00	1.00	1.00	178.00	4.00	13.00	0.00	0.00	1.00	5.00
GGCT	ENSG00000006625.13	192.98	174.00	425.67	259.00	277.51	324.00	293.06	190.97	566.00	135.00	380.20	555.99	246.28	508.97	578.72	730.35	85.00	470.98	136.30	129.00
DBF4	ENSG00000006634.3	38.00	65.00	77.05	30.00	31.00	79.00	77.95	32.00	60.00	46.74	40.00	59.03	55.00	59.02	77.00	48.08	65.97	48.68	116.98	39.00
TBXA2R	ENSG00000006638.7	19.00	12.00	18.00	25.00	12.00	11.00	9.00	17.00	12.00	17.00	25.00	17.00	19.00	15.00	22.00	30.00	12.00	21.00	14.00	12.00
IFRD1	ENSG00000006652.9	137.00	349.00	324.00	279.00	265.00	309.00	240.00	256.00	353.00	481.00	171.00	312.00	251.00	216.00	264.00	211.00	153.00	293.00	251.00	267.00
LGALS14	ENSG00000006659.8	0.00	0.00	0.00	0.00	0.00	0.00	0.00	0.00	0.00	0.00	0.00	0.00	0.00	0.00	0.00	0.00	0.00	0.00	0.00	0.00
COX10	ENSG00000006695.6	68.31	88.00	86.77	74.96	66.55	97.00	82.88	95.00	89.77	122.96	86.00	101.93	72.00	81.87	94.82	75.86	39.94	94.86	94.00	70.39
GTF2IRD1	ENSG00000006704.6	136.00	232.00	294.00	247.00	311.00	387.00	221.00	246.00	364.00	190.00	352.00	360.00	273.00	412.00	216.00	347.00	78.00	340.00	111.00	233.00
PAF1	ENSG00000006712.10	108.00	259.00	230.00	232.00	202.00	233.00	195.00	231.00	281.00	262.00	233.00	236.00	217.00	217.00	190.00	219.00	122.00	283.00	153.00	211.00
VPS41	ENSG00000006715.11	429.00	709.00	759.00	600.00	561.00	665.00	574.00	567.00	755.00	669.00	597.00	701.00	597.00	609.00	653.00	613.00	354.00	680.00	514.00	492.00
ARHGAP44	ENSG00000006740.12	175.00	374.33	253.00	324.00	377.00	452.00	290.00	314.00	424.00	355.00	238.00	409.00	292.00	308.00	290.00	293.00	166.00	417.00	229.00	340.00
ELAC2	ENSG00000006744.14	151.00	300.00	236.00	259.00	223.00	265.00	257.00	213.00	313.00	272.00	238.00	223.00	267.00	237.00	228.00	241.00	167.00	259.00	209.00	225.00
SCIN	ENSG00000006747.10	16.00	37.00	23.00	28.00	31.00	38.00	28.00	25.00	30.00	19.00	22.00	30.00	40.00	47.00	3.68	32.00	6.00	26.00	17.00	23.00
ARSD	ENSG00000006756.11	396.42	785.86	663.96	482.13	461.60	526.00	700.16	530.74	601.46	787.75	792.00	760.57	643.90	466.00	573.56	514.00	234.69	599.00	281.15	722.75
PNPLA4	ENSG00000006757.7	141.00	223.00	105.00	105.00	75.00	81.00	179.00	112.00	125.00	223.00	192.00	159.00	230.00	100.00	203.00	205.00	83.00	134.00	100.00	153.00
MYH13	ENSG00000006788.8	0.00	0.00	1.00	0.00	0.00	1.00	0.00	0.00	0.00	0.00	0.00	0.00	0.00	0.00	0.00	0.00	0.00	0.00	1.00	1.00
ADIPOR2	ENSG00000006831.9	470.00	893.00	496.00	690.00	513.00	594.00	544.00	642.00	688.00	839.00	591.00	537.00	715.00	539.00	612.00	593.00	383.00	696.00	493.00	622.00
CDKL3	ENSG00000006837.7	18.80	31.32	18.29	31.88	14.52	28.67	18.79	42.63	26.17	51.48	22.71	23.36	17.89	13.47	18.68	23.54	11.02	30.45	22.67	26.23
UPP2	ENSG00000007001.8	8.00	27.00	7.00	18.00	13.00	12.00	11.00	16.00	10.00	18.00	12.00	36.00	19.00	9.00	21.00	45.00	11.00	20.00	12.00	19.00
PRSS21	ENSG00000007038.6	0.00	2.00	0.00	0.00	1.00	0.00	0.00	0.00	0.00	1.00	0.00	1.00	0.00	0.00	3.00	0.00	3.00	0.00	0.00	0.00
MARK4	ENSG00000007047.10	105.00	232.00	187.00	185.00	182.00	215.00	170.00	190.00	218.00	208.00	193.00	186.00	130.00	170.00	196.00	163.00	86.00	194.00	152.00	162.00
PROM1	ENSG00000007062.7	25.00	153.00	14.00	54.00	168.00	130.00	35.00	86.00	351.00	46.00	121.00	9.00	71.00	229.00	106.00	83.00	36.00	88.00	119.00	28.00
CCDC124	ENSG00000007080.6	95.00	90.00	105.00	88.00	65.00	113.00	72.00	84.00	110.00	107.00	94.00	122.00	72.00	108.00	109.00	138.00	45.00	96.00	71.00	96.00
CEACAM21	ENSG00000007129.13	0.00	2.00	14.00	8.00	2.00	11.00	15.00	6.00	3.00	5.00	6.00	5.00	2.00	5.00	14.00	3.00	14.00	5.00	25.00	1.00
PAFAH1B1	ENSG00000007168.8	1097.00	2122.00	2056.00	1744.00	1437.00	2068.47	1637.00	1800.33	2150.00	1945.00	1702.00	1767.00	1959.16	1567.00	1720.35	1692.00	1011.35	2161.00	1643.74	1582.00
NOS2	ENSG00000007171.12	3.00	1.00	5.00	3.00	6.00	6.00	4.00	20.00	3.00	2.00	3.00	16.00	2.00	4.00	0.00	13.00	3.00	5.00	2.00	5.00
DNAH9	ENSG00000007174.13	7.00	61.00	5.00	23.00	33.00	19.00	22.00	44.00	40.00	63.00	12.00	15.00	26.00	24.00	42.00	29.00	23.00	22.00	25.00	24.00
KIAA0100	ENSG00000007202.10	848.14	1364.77	1585.51	1276.72	1151.01	1486.76	1327.69	1141.31	1787.85	1280.49	1467.21	1471.87	1233.05	1319.59	1220.79	1289.82	758.60	1340.29	1351.59	1008.24
SLC13A2	ENSG00000007216.10	0.00	0.00	0.00	0.00	0.00	0.00	0.00	0.00	0.00	0.00	0.00	0.00	0.00	0.00	0.00	0.00	0.00	0.00	3.00	0.00
GAS7	ENSG00000007237.14	287.00	461.00	648.00	263.00	238.00	296.00	234.00	285.00	315.00	168.00	172.00	148.00	305.00	279.00	181.00	222.00	167.00	374.00	326.00	282.00
TRAPPC6A	ENSG00000007255.6	37.00	31.00	28.00	49.00	42.00	25.00	42.00	42.00	35.00	58.00	46.00	43.00	41.00	28.00	47.00	46.00	25.00	44.00	46.00	53.00
MATK	ENSG00000007264.9	5.00	7.00	17.00	9.00	7.00	16.00	14.00	10.00	23.00	5.00	10.00	4.00	3.00	9.00	6.00	3.00	8.00	9.00	16.00	3.00
CEACAM7	ENSG00000007306.10	0.00	0.00	0.00	2.00	0.00	0.00	0.00	0.00	0.00	0.00	0.00	1.00	0.00	0.00	0.00	0.00	0.00	0.00	2.00	0.00
CD79B	ENSG00000007312.8	17.00	5.00	10.00	2.00	4.00	9.00	66.00	2.00	6.00	4.00	4.00	2.00	3.00	4.00	67.00	8.00	127.00	6.00	256.00	3.00
SCN4A	ENSG00000007314.7	68.00	78.00	106.00	127.00	62.00	84.00	63.00	106.00	79.00	90.00	108.00	172.00	84.00	78.00	36.00	70.00	45.00	87.00	56.00	54.00
ST7L	ENSG00000007341.14	122.54	217.95	147.31	173.14	141.72	231.60	133.64	183.20	220.82	192.76	148.43	182.32	160.26	159.76	166.04	121.37	119.51	192.34	174.84	154.58
TKTL1	ENSG00000007350.12	1.00	1.00	1.00	3.00	0.00	0.00	1.00	0.00	2.00	0.00	0.00	0.00	1.00	1.00	0.00	2.00	0.00	1.00	0.00	2.00
PAX6	ENSG00000007372.16	16.00	25.00	9.26	27.58	17.85	26.96	25.00	25.43	15.00	34.00	70.52	21.26	23.32	13.58	30.95	18.94	19.38	45.00	22.33	20.20
RPUSD1	ENSG00000007376.3	24.00	45.00	27.00	44.00	43.00	42.00	49.00	37.00	37.00	32.00	47.00	38.94	27.00	53.00	47.00	40.00	26.00	29.00	46.00	35.00
RHBDF1	ENSG00000007384.11	63.00	140.00	135.00	127.00	108.00	175.00	120.00	84.00	165.00	96.00	149.00	187.00	93.00	199.00	107.00	117.00	42.00	131.00	79.00	99.00
LUC7L	ENSG00000007392.12	237.00	822.00	575.00	770.00	664.00	854.00	530.00	749.00	798.00	737.00	631.00	965.00	669.00	445.00	426.00	393.00	367.00	698.00	765.00	672.00
CACNA2D2	ENSG00000007402.7	32.00	82.00	23.00	49.00	32.00	48.00	12.00	34.28	51.00	40.00	40.00	46.34	63.00	28.77	40.00	36.00	18.00	41.41	20.04	36.00
BAIAP3	ENSG00000007516.9	18.21	20.10	24.37	40.46	38.35	14.12	50.02	33.31	31.16	14.17	44.26	93.12	30.10	71.15	40.49	50.78	15.25	10.12	34.10	28.25
TSR3	ENSG00000007520.3	79.79	97.90	84.63	87.54	72.65	93.88	96.98	69.69	99.84	77.83	63.74	91.88	64.90	81.85	83.51	123.22	41.75	67.88	76.90	51.75
PIGQ	ENSG00000007541.10	102.00	216.00	174.00	204.66	193.00	202.00	184.00	167.00	233.00	143.00	198.83	234.00	208.00	169.00	147.00	159.00	82.00	193.00	131.00	193.00
CRAMP1L	ENSG00000007545.11	189.65	478.00	273.44	451.49	409.69	446.16	309.45	402.67	463.89	427.03	304.74	378.14	367.30	331.16	289.35	336.11	237.90	422.47	370.98	371.86
TEAD3	ENSG00000007866.14	58.00	108.00	117.00	88.00	124.00	149.00	73.00	102.00	115.00	81.00	113.00	126.00	97.00	137.00	75.00	94.00	39.00	132.00	70.00	85.00
SELE	ENSG00000007908.11	107.00	144.00	121.00	206.00	220.00	200.00	196.00	111.00	85.00	90.00	129.00	133.00	257.00	189.00	86.00	44.00	86.00	98.00	136.00	174.00
DNAJC11	ENSG00000007923.11	97.52	242.58	213.00	222.10	177.81	238.04	185.48	188.18	245.84	214.71	245.63	214.02	189.14	196.30	196.31	176.00	107.00	182.68	205.33	187.93
FMO3	ENSG00000007933.8	18.00	7.00	79.00	18.00	12.00	19.00	43.00	25.00	21.00	28.00	26.00	22.00	29.00	84.00	38.00	31.00	10.00	35.00	24.00	17.00
MYLIP	ENSG00000007944.10	392.00	1035.00	453.00	710.00	613.00	895.00	646.00	752.00	873.00	1072.00	539.00	748.00	619.00	407.00	627.00	817.00	340.00	730.00	501.00	680.00
NOX1	ENSG00000007952.13	1.00	1.00	0.00	1.00	1.00	2.00	2.00	2.00	1.00	0.00	1.00	0.00	0.00	64.00	1.00	69.00	0.00	3.00	6.00	1.00
E2F2	ENSG00000007968.6	18.00	7.00	23.00	5.00	11.00	16.00	24.00	14.00	23.00	2.00	4.00	4.00	8.00	16.00	10.00	14.00	37.00	8.00	70.00	9.00
PSMB1	ENSG00000008018.8	321.00	443.00	524.00	386.00	320.00	443.00	436.00	390.00	477.00	437.00	422.00	401.00	411.00	480.00	438.00	446.00	221.00	462.00	367.00	328.00
SYN1	ENSG00000008056.8	12.00	9.00	8.00	7.00	10.00	8.00	3.00	7.00	16.00	3.00	6.00	7.00	5.00	15.00	14.00	13.00	6.00	19.00	8.00	9.00
JARID2	ENSG00000008083.9	142.00	262.00	184.00	239.00	182.00	219.00	216.00	190.00	243.00	208.00	210.00	219.00	157.00	170.00	182.00	170.00	185.00	190.00	308.00	180.00
CDKL5	ENSG00000008086.6	74.00	114.00	96.00	103.00	77.00	118.00	82.00	86.00	107.00	107.00	97.00	94.00	82.00	89.00	91.00	83.00	44.00	122.00	76.00	96.00
CAMK1G	ENSG00000008118.5	3.00	3.00	3.00	2.00	5.00	3.00	1.00	1.00	5.00	1.00	0.00	2.00	0.00	4.00	1.00	3.00	2.00	3.00	1.00	4.00
CDK11A	ENSG00000008128.18	78.71	128.61	88.36	130.49	99.68	134.80	77.71	85.10	137.88	142.00	103.84	148.49	102.98	75.36	95.22	102.84	77.79	86.04	102.70	91.49
NADK	ENSG00000008130.11	196.00	305.00	313.00	252.00	228.00	303.00	284.00	225.00	289.00	230.00	223.00	252.00	244.00	368.00	308.00	278.00	207.00	259.00	332.00	227.00
TFAP2B	ENSG00000008196.8	0.00	0.00	0.00	0.00	0.00	0.00	0.00	0.00	0.00	0.00	0.00	0.00	0.00	0.00	0.00	0.00	0.00	0.00	1.00	0.00
TFAP2D	ENSG00000008197.4	0.00	0.00	0.00	0.00	0.00	0.00	0.00	0.00	0.00	0.00	0.00	0.00	0.00	0.00	0.00	0.00	0.00	0.00	0.00	0.00
DLEC1	ENSG00000008226.15	22.93	55.13	34.53	63.66	45.91	57.15	32.00	39.10	77.05	33.84	18.98	70.83	76.73	39.91	73.10	29.47	43.14	49.13	72.36	45.65
CYTH3	ENSG00000008256.11	392.00	722.00	531.00	729.00	571.00	556.00	543.00	571.00	633.00	902.00	772.00	458.00	719.00	431.00	432.00	605.00	305.00	855.00	371.00	568.00
ADAM22	ENSG00000008277.10	158.00	463.00	150.00	370.00	217.00	292.00	245.00	300.00	276.00	387.00	283.00	171.00	267.00	182.00	178.00	190.00	180.00	361.00	295.00	382.00
SYPL1	ENSG00000008282.3	632.00	1303.00	933.00	950.00	725.00	946.00	936.00	1018.00	1019.00	1236.00	922.00	835.00	1088.00	888.00	935.00	904.00	583.00	1009.00	894.00	909.00
CYB561	ENSG00000008283.11	208.00	398.00	370.00	384.00	274.00	243.00	299.00	300.00	294.00	362.00	341.00	260.00	240.00	248.00	225.00	259.00	144.00	352.00	210.00	282.00
SPAG9	ENSG00000008294.16	1203.00	1995.00	2000.00	1580.00	1591.00	2284.00	1565.00	1971.00	2170.00	1994.00	1897.00	1850.00	1655.00	1341.00	1726.00	1563.00	801.00	2001.00	1386.00	1852.00
CELSR3	ENSG00000008300.10	32.00	44.00	45.00	26.00	39.00	43.00	38.00	33.00	50.00	21.00	35.00	34.00	27.00	54.00	16.00	32.00	24.00	50.00	35.00	26.00
AASS	ENSG00000008311.10	122.00	319.00	130.00	225.00	194.00	226.00	177.00	227.00	224.00	308.00	135.00	231.00	261.00	149.00	159.00	186.00	102.00	274.00	185.00	237.00
PLEKHG6	ENSG00000008323.11	14.00	42.00	25.00	46.00	38.00	49.00	20.00	28.00	45.00	56.00	36.00	33.00	50.00	63.00	39.00	38.00	19.00	41.00	27.00	35.00
SS18L2	ENSG00000008324.6	80.00	79.00	74.00	46.00	45.00	60.00	91.00	49.00	54.00	56.00	64.00	43.00	64.00	77.00	82.00	80.00	41.00	46.00	75.00	49.00
MPND	ENSG00000008382.11	32.00	43.58	49.81	53.00	44.00	54.73	48.69	28.00	53.76	34.27	45.69	59.70	37.00	25.00	50.58	39.31	20.69	41.00	38.00	34.71
MGST1	ENSG00000008394.8	623.00	862.00	1508.00	706.00	561.00	894.00	928.00	729.00	1062.00	777.00	637.00	1363.00	986.00	1136.00	885.00	1262.00	242.00	740.00	409.00	624.00
CRY1	ENSG00000008405.7	126.00	311.00	209.00	238.00	152.00	220.00	254.00	212.00	269.00	332.00	202.00	280.00	212.00	149.00	289.00	203.00	143.00	310.00	163.00	225.00
PGLYRP1	ENSG00000008438.4	0.00	1.00	1.00	3.00	1.00	0.00	0.00	3.00	1.00	1.00	1.00	1.00	2.00	0.00	3.00	0.00	0.00	0.00	0.00	0.00
NFIX	ENSG00000008441.12	952.00	2646.00	1172.00	2000.00	1328.00	1511.00	1043.45	1608.00	1779.00	1559.00	1460.00	1486.00	1444.00	1443.00	1163.00	1750.00	696.00	1915.00	1008.00	1306.00
ST3GAL1	ENSG00000008513.10	1248.00	2045.00	1750.00	2320.00	1255.00	1595.00	1482.00	2012.00	1759.00	2690.00	1274.00	1866.00	2561.00	1214.00	1326.00	2352.00	893.00	1694.00	1289.00	1527.00
MMP25	ENSG00000008516.12	13.46	24.67	30.77	22.57	16.19	40.12	18.40	18.51	18.17	14.73	10.39	14.96	9.29	30.77	22.27	17.44	17.00	18.38	36.49	11.10
IL32	ENSG00000008517.12	241.20	187.00	403.50	98.00	185.00	240.00	350.00	115.00	133.86	97.00	123.00	47.00	86.28	211.00	219.15	116.00	140.00	294.00	421.58	64.00
PKD1	ENSG00000008710.13	343.51	853.52	490.52	877.25	743.47	712.44	597.26	631.99	703.35	633.56	608.64	583.80	542.15	555.69	517.75	470.90	365.03	757.23	642.32	591.14
MAPK8IP2	ENSG00000008735.10	8.00	21.00	6.00	10.00	10.00	17.00	11.00	16.00	7.00	12.00	4.00	2.00	15.00	15.00	8.00	9.00	5.00	15.00	12.00	4.00
MED24	ENSG00000008838.13	124.00	235.00	247.00	237.00	187.00	252.00	211.00	189.00	271.00	197.00	230.00	249.00	172.00	187.00	209.00	230.00	95.00	238.00	203.00	182.00
RHOBTB2	ENSG00000008853.12	215.15	426.08	399.15	301.07	353.57	409.93	338.71	321.19	532.48	319.39	368.32	589.58	250.92	305.82	333.64	263.10	231.27	441.99	372.50	305.54
HEATR5B	ENSG00000008869.7	250.00	520.00	511.00	431.00	401.00	482.00	458.00	448.00	540.00	549.00	450.00	573.00	466.00	415.00	422.00	368.00	287.00	469.00	570.00	403.00
SEC62	ENSG00000008952.12	1701.00	2773.00	2228.00	2357.00	1573.00	2224.00	1920.00	2375.00	2441.00	2832.00	1944.00	2022.00	2644.00	1478.00	2307.00	2129.00	1337.00	2264.00	1968.00	2177.00
RPS20	ENSG00000008988.5	3824.97	2909.87	4216.38	2094.09	1915.96	2971.55	3668.57	2204.81	3537.23	2411.92	2464.84	2942.93	2196.91	2917.71	5115.13	5148.38	1762.92	2901.41	2903.15	1813.87
CSDE1	ENSG00000009307.11	3067.00	4896.95	5091.00	4083.00	3343.00	5029.00	4213.00	4343.00	5484.00	4924.00	4284.96	4898.00	4181.00	3721.00	4690.00	4483.00	2496.00	4831.00	3977.00	3950.00
UBE3C	ENSG00000009335.13	416.00	666.00	634.00	555.00	440.00	702.00	605.00	531.00	637.00	589.00	553.00	548.00	571.00	730.00	613.00	603.00	328.00	585.00	592.00	486.00
REV3L	ENSG00000009413.11	670.13	1481.56	1061.46	1274.00	926.05	1315.13	870.48	1100.70	1314.59	1272.48	969.91	1314.97	1036.88	939.67	1022.50	882.08	748.11	1358.37	1098.05	999.15
TENM1	ENSG00000009694.9	456.89	424.00	1220.94	1488.00	949.88	641.74	526.00	1246.00	1442.92	178.00	478.79	3111.85	386.00	461.50	573.55	3124.00	285.82	1205.91	385.83	322.71
PAX7	ENSG00000009709.7	0.00	0.00	0.00	0.00	0.00	0.00	0.00	0.00	0.00	0.00	0.00	0.00	0.00	0.00	0.00	0.00	0.00	0.00	0.00	0.00
MASP2	ENSG00000009724.12	33.00	72.00	32.00	88.00	29.00	88.00	51.00	66.00	73.00	70.00	45.00	73.00	60.00	74.00	54.00	51.00	44.00	68.00	71.00	69.00
IYD	ENSG00000009765.10	7812.00	17885.00	7103.00	16540.00	11348.00	10411.00	13966.00	15265.00	18761.00	31158.00	6359.00	14899.00	21637.00	5259.00	15446.00	10229.00	10420.00	9313.00	11193.00	17894.00
FAM76A	ENSG00000009780.11	109.00	194.00	102.00	144.00	117.00	171.00	128.00	174.00	203.00	189.00	190.00	140.00	201.00	141.00	143.00	161.00	77.00	190.00	128.00	130.00
TRAF3IP3	ENSG00000009790.10	153.00	100.00	184.00	80.00	106.00	142.00	301.00	62.00	115.00	60.00	66.00	77.00	76.00	56.00	220.00	74.00	329.00	64.00	769.00	48.00
POMT2	ENSG00000009830.7	95.00	220.00	94.00	183.00	139.00	191.00	126.00	184.00	197.00	175.00	137.00	156.00	142.00	116.00	172.00	180.00	75.00	180.00	107.00	176.00
VTA1	ENSG00000009844.11	187.00	302.00	333.00	271.00	221.00	321.00	279.00	251.00	269.00	312.00	276.00	242.00	252.00	282.00	331.00	256.00	156.00	285.00	259.00	226.00
MLXIPL	ENSG00000009950.11	16.00	46.00	24.00	34.00	24.00	52.00	30.00	34.00	53.00	18.00	44.00	89.00	32.00	115.00	55.00	85.00	12.00	24.00	24.00	37.00
BAZ1B	ENSG00000009954.6	725.00	1217.00	1237.00	1126.00	894.00	1277.00	897.00	1085.00	1316.00	1201.00	920.00	1209.00	1189.00	1024.00	1043.00	1086.00	659.00	1226.00	1207.00	970.00
RANBP9	ENSG00000010017.9	286.63	390.92	544.00	309.54	297.00	424.64	384.42	361.24	449.54	360.57	385.06	369.46	327.76	398.97	394.77	380.58	221.96	433.13	368.45	297.43
ETV7	ENSG00000010030.9	9.00	3.00	47.00	3.00	10.00	30.00	42.00	5.00	21.00	7.00	7.00	11.00	7.00	19.00	21.00	7.00	3.00	22.00	26.00	4.00
SPRTN	ENSG00000010072.11	82.00	168.91	117.86	108.53	101.37	200.67	124.27	130.00	153.41	131.44	128.57	136.13	116.44	124.41	116.84	103.00	75.32	140.10	161.29	111.47
METTL13	ENSG00000010165.15	101.00	174.00	168.00	185.00	137.00	194.00	170.00	109.00	180.00	147.00	165.00	160.00	118.00	135.00	180.00	164.00	97.00	168.00	158.00	118.00
DYRK4	ENSG00000010219.9	80.00	97.92	84.12	77.00	103.00	141.60	85.58	75.00	112.00	99.72	113.10	92.52	68.00	88.00	91.00	93.52	31.64	104.68	77.00	60.69
ZNF207	ENSG00000010244.12	1480.00	2825.26	2480.38	2366.00	1902.53	2799.25	2342.88	2376.00	2718.00	2187.95	1973.44	2703.00	2088.97	1806.41	2498.00	1840.86	1742.04	2596.84	3071.00	2051.37
UQCRC1	ENSG00000010256.6	178.00	254.00	376.00	294.00	227.00	299.00	318.00	206.00	336.00	261.00	349.00	300.00	277.00	260.00	242.00	264.00	125.00	233.00	191.00	214.00
STARD3NL	ENSG00000010270.9	183.00	286.00	280.00	265.00	153.00	237.00	218.00	205.00	327.00	299.00	207.00	191.00	250.00	219.00	293.00	263.00	145.00	282.00	180.00	196.00
CD9	ENSG00000010278.7	660.00	1455.00	1493.00	1066.00	981.00	1470.00	948.00	1175.00	1438.00	1202.00	1197.00	1299.00	1259.00	1422.00	993.00	1637.00	442.00	1502.00	706.00	1086.00
HHATL	ENSG00000010282.10	35.00	84.00	24.00	72.00	78.00	55.00	49.00	42.00	77.00	55.00	180.00	42.00	61.00	14.00	31.00	50.00	9.00	65.00	15.00	49.00
NCAPD2	ENSG00000010292.8	168.24	413.17	296.80	313.54	268.32	297.46	271.85	340.81	306.85	324.25	263.34	337.78	351.75	304.70	294.76	294.23	265.74	353.13	455.91	207.97
IFFO1	ENSG00000010295.15	59.00	102.00	93.00	111.00	97.00	103.00	85.00	53.00	93.00	34.00	78.00	49.00	46.00	56.00	59.00	66.00	33.00	65.00	126.00	46.00
GIPR	ENSG00000010310.4	9.00	14.00	8.00	20.00	7.00	5.00	24.00	7.00	9.00	13.00	10.00	15.00	7.00	11.00	18.00	3.00	25.00	10.00	29.00	10.00
PHF7	ENSG00000010318.15	21.00	36.00	26.00	27.00	33.00	32.00	30.00	28.00	34.00	37.00	40.00	32.00	23.00	24.00	35.00	12.00	25.00	38.00	42.00	32.00
SEMA3G	ENSG00000010319.2	70.00	107.00	76.00	112.00	97.00	89.00	66.00	100.00	143.00	62.00	121.00	94.00	150.00	90.00	78.00	107.00	50.00	136.00	87.00	78.00
NISCH	ENSG00000010322.11	362.00	909.00	637.00	846.00	700.00	839.00	673.00	665.00	882.00	793.00	639.00	892.00	695.00	637.00	585.00	644.00	437.00	776.00	730.00	715.00
STAB1	ENSG00000010327.6	534.26	582.12	684.60	596.00	381.13	536.69	483.31	425.50	513.08	422.97	282.00	367.64	523.68	447.97	463.36	428.87	216.00	680.58	484.19	428.17
FUZ	ENSG00000010361.9	41.35	78.71	61.84	61.53	80.39	59.02	61.40	40.06	68.10	91.16	51.70	71.38	68.91	58.94	73.74	77.77	22.37	67.68	39.73	54.13
SLC6A13	ENSG00000010379.11	14.00	48.00	9.00	26.00	44.00	44.00	21.00	45.00	52.00	66.00	32.00	41.00	46.00	19.00	41.00	17.00	27.00	35.00	22.00	47.00
IDS	ENSG00000010404.13	1505.61	2262.83	3102.24	1826.66	1664.65	2449.12	1929.06	1912.92	3073.92	1887.10	1899.81	2865.95	2084.41	2581.76	2772.54	2798.59	986.46	2820.41	2013.47	1740.66
PRSS3	ENSG00000010438.12	1.00	1.00	0.00	0.00	1.00	0.00	0.00	1.00	2.00	0.00	1.00	0.00	2.00	64.00	0.00	17.24	0.00	4.00	0.00	0.00
ZNF200	ENSG00000010539.7	63.00	106.00	84.00	91.00	74.00	114.00	96.00	78.00	108.00	87.00	86.00	112.00	94.00	93.00	90.00	81.00	57.00	117.00	112.00	74.00
CD4	ENSG00000010610.5	327.00	291.00	616.00	190.00	273.00	336.00	482.00	190.00	285.00	120.00	153.00	170.00	171.00	300.00	442.00	254.00	315.00	285.00	620.00	155.00
LRRC23	ENSG00000010626.10	29.40	51.67	31.69	63.49	61.50	56.82	44.15	34.95	57.67	77.73	46.22	69.10	39.69	39.80	50.79	65.48	26.34	38.28	38.26	41.84
BTK	ENSG00000010671.11	78.00	46.00	70.00	19.00	35.00	38.00	85.00	20.00	42.00	16.00	13.00	31.00	23.00	40.00	101.00	34.00	146.00	29.00	274.00	25.00
HFE	ENSG00000010704.14	79.00	149.00	96.00	165.00	111.00	87.00	135.00	132.00	152.00	141.00	102.00	127.00	118.00	88.00	138.00	136.00	51.00	119.00	73.00	134.00
SCMH1	ENSG00000010803.12	195.00	376.00	252.00	334.00	302.00	341.00	293.00	291.00	383.00	284.00	302.00	367.00	314.00	241.00	298.00	342.00	165.00	300.00	200.00	289.00
FYN	ENSG00000010810.13	383.00	541.00	1419.00	582.00	584.00	690.00	615.00	488.00	818.00	505.00	682.00	894.00	574.00	568.00	713.00	903.00	366.00	649.00	740.00	452.00
HIVEP2	ENSG00000010818.4	429.00	855.00	1007.00	786.00	725.00	932.00	926.00	794.00	934.00	852.00	814.00	848.00	819.00	651.00	644.00	703.00	553.00	848.00	1185.00	713.00
FMO1	ENSG00000010932.11	25.00	61.00	16.00	23.00	23.00	41.00	12.00	32.00	22.00	16.00	18.00	10.00	21.00	39.00	9.00	16.00	8.00	37.00	20.00	20.00
TCEB3	ENSG00000011007.8	369.23	578.00	633.01	452.24	425.24	596.14	445.50	512.00	586.00	559.78	480.00	541.71	522.30	425.99	459.00	434.00	289.99	510.76	494.41	494.01
LYPLA2	ENSG00000011009.6	122.00	133.00	195.00	120.00	107.00	128.00	131.00	109.00	165.00	113.00	128.00	162.00	110.00	217.00	151.00	228.00	74.00	121.00	85.00	114.98
CLCN6	ENSG00000011021.17	178.94	330.85	182.00	266.90	227.93	309.00	271.90	248.92	325.00	271.88	268.00	327.02	212.61	227.00	245.74	210.00	147.75	242.00	256.00	249.91
MRC2	ENSG00000011028.9	367.00	939.00	1251.00	480.00	613.00	706.00	513.00	577.00	788.00	202.00	575.00	826.00	391.00	765.00	419.00	833.00	180.00	1199.00	242.00	442.00
NME2	ENSG00000011052.17	7.87	23.56	8.50	3.55	0.00	21.30	5.37	0.00	5.52	10.36	2.93	5.66	5.90	2.59	3.83	15.70	0.00	0.00	6.05	5.58
SLC6A7	ENSG00000011083.4	1.00	0.00	0.00	0.00	0.00	3.00	0.00	0.00	1.00	2.00	1.00	1.00	0.00	16.00	2.00	2.00	1.00	1.00	0.00	2.00
TSPAN9	ENSG00000011105.7	146.00	339.00	326.00	340.00	278.00	299.00	230.00	274.00	320.00	277.00	307.00	267.00	255.00	252.00	275.00	393.00	127.00	426.00	174.00	276.00
BTBD7	ENSG00000011114.10	602.00	1216.00	803.00	976.00	867.00	1049.00	793.00	1084.00	1106.00	1183.00	842.00	889.00	973.00	691.00	917.00	909.00	556.00	1123.00	738.14	956.00
APBA3	ENSG00000011132.7	51.00	148.00	115.53	124.00	107.00	116.00	90.72	75.00	130.00	80.00	70.00	107.49	81.00	90.39	115.00	86.43	79.00	76.00	115.00	84.00
MKS1	ENSG00000011143.12	31.00	78.00	41.00	75.00	55.00	60.00	48.00	62.00	72.00	56.00	47.00	56.00	75.00	41.00	43.98	48.00	32.00	56.00	62.00	62.00
ABHD5	ENSG00000011198.3	75.00	156.00	161.00	116.00	110.00	140.00	99.00	132.00	142.00	192.00	139.00	97.00	122.00	98.00	132.09	93.00	67.00	138.00	81.00	130.00
KAL1	ENSG00000011201.6	230.00	544.00	931.00	420.00	403.00	600.00	513.00	348.00	700.00	392.00	708.00	770.00	567.00	405.00	411.00	524.00	232.00	570.94	242.91	430.00
AKAP8L	ENSG00000011243.13	155.32	398.82	240.91	456.78	342.48	441.99	278.55	323.69	378.47	384.38	334.80	464.58	268.97	225.66	236.33	174.98	191.47	320.51	331.22	322.37
MBTD1	ENSG00000011258.11	275.00	523.00	421.00	514.00	404.00	486.00	410.00	479.00	540.00	480.00	363.00	519.00	401.00	338.00	486.00	499.00	323.00	480.00	443.00	445.00
UTP18	ENSG00000011260.9	172.00	172.00	233.00	164.00	117.00	184.00	172.00	147.00	226.00	175.00	193.00	219.00	163.00	173.00	251.00	240.00	75.00	183.00	157.00	137.00
RNF216	ENSG00000011275.14	284.45	537.59	469.68	458.00	420.28	562.83	481.18	430.65	559.70	510.70	428.80	484.37	452.79	408.00	421.00	398.60	323.65	474.00	466.68	409.62
TTC19	ENSG00000011295.11	443.83	631.89	629.77	603.01	496.93	747.97	606.89	637.56	775.26	705.87	555.65	750.92	620.98	528.05	634.18	598.13	373.76	660.30	613.25	545.66
PTBP1	ENSG00000011304.12	810.00	1390.00	1289.00	1212.00	1094.00	1358.00	1286.00	1115.00	1440.00	1218.00	1198.00	1310.00	1077.00	1155.00	1199.00	1149.00	687.00	1138.00	1212.00	939.00
DPF1	ENSG00000011332.15	0.00	6.00	1.00	3.00	3.00	0.00	2.00	5.00	1.00	8.00	3.00	0.00	2.00	1.00	2.00	5.00	4.00	0.00	5.00	2.00
SYT7	ENSG00000011347.5	71.00	56.00	86.00	42.00	49.00	76.00	30.00	66.00	89.00	44.00	142.00	28.00	71.00	133.00	36.00	25.00	6.00	40.00	44.00	58.00
LARS2	ENSG00000011376.5	106.00	185.00	143.00	175.00	121.00	166.00	136.00	145.00	141.00	158.00	192.00	181.00	130.00	156.00	190.00	103.00	76.00	165.00	163.00	141.00
PIK3C2A	ENSG00000011405.9	1244.00	1926.00	1413.00	1542.00	1197.00	1777.00	1384.00	1689.00	1878.00	1989.00	1595.00	1614.00	1707.00	1279.00	1438.00	1446.00	814.00	1751.00	1282.00	1485.00
PLAUR	ENSG00000011422.7	67.00	82.00	281.00	25.00	77.00	112.00	99.00	39.00	68.00	18.00	48.00	69.00	26.00	144.00	63.00	115.00	39.00	117.00	56.00	37.00
ANLN	ENSG00000011426.6	19.00	37.00	41.00	15.00	28.00	63.00	40.00	26.00	36.00	11.00	40.00	19.00	13.00	80.00	17.00	43.43	41.00	34.00	93.00	21.00
WIZ	ENSG00000011451.13	187.00	315.00	275.00	315.00	244.00	296.96	252.00	254.00	319.00	295.00	238.00	229.00	269.00	264.00	228.00	264.00	159.00	249.00	216.00	239.00
RABGAP1	ENSG00000011454.12	679.00	1439.00	814.00	1143.00	943.00	1316.00	824.00	1113.12	1210.00	1537.00	921.00	1014.00	1149.00	854.00	947.00	858.00	586.00	1348.47	883.20	1215.00
DCN	ENSG00000011465.12	2644.00	6771.00	7182.00	5199.00	3473.00	3827.00	3935.00	3898.00	4124.00	3435.00	2432.00	1762.00	3186.00	2801.00	2200.00	2652.00	1366.00	6074.00	2881.00	4070.00
QPCTL	ENSG00000011478.7	17.00	32.00	46.00	27.00	28.00	27.00	37.00	29.00	26.00	33.00	29.00	36.00	23.00	39.00	39.00	29.00	13.00	29.00	17.00	23.00
PPP5C	ENSG00000011485.10	227.93	324.80	309.01	348.00	276.96	378.00	369.63	281.22	360.00	325.00	275.07	430.00	296.26	306.87	305.32	288.22	169.12	372.31	282.43	240.91
CEP68	ENSG00000011523.9	324.00	848.52	448.11	605.24	570.69	588.19	429.55	650.00	691.67	691.25	478.99	546.00	461.43	479.00	465.47	480.39	387.33	673.65	569.83	569.54
MAP4K3	ENSG00000011566.10	269.00	557.00	423.00	550.00	379.00	561.00	407.00	554.00	592.00	665.00	540.00	457.00	545.00	363.00	399.00	430.00	232.00	610.00	329.00	491.00
ZBTB32	ENSG00000011590.9	10.00	20.00	12.00	17.00	10.00	14.00	12.00	9.00	14.00	17.00	16.00	6.00	20.00	16.00	18.00	12.00	12.00	15.00	26.00	20.00
TYROBP	ENSG00000011600.7	298.00	117.00	254.00	62.00	80.00	145.00	125.00	73.00	120.00	75.00	85.00	88.00	74.00	179.00	220.00	167.00	77.00	125.00	142.00	51.00
TMEM159	ENSG00000011638.6	125.00	203.00	210.00	159.00	136.00	167.00	187.00	134.00	230.00	150.00	151.00	171.00	153.00	127.00	215.00	220.00	80.00	175.00	112.00	145.00
GABRA3	ENSG00000011677.8	0.00	0.00	0.00	0.00	0.00	1.00	0.00	0.00	0.00	0.00	1.00	0.00	0.00	1.00	0.00	1.00	0.00	0.00	0.00	0.00
BRCA1	ENSG00000012048.15	67.00	110.00	113.00	92.00	71.00	149.00	118.00	83.00	152.00	117.00	101.00	120.00	221.00	148.00	93.00	71.00	119.00	77.00	189.00	74.00
ERCC1	ENSG00000012061.11	202.21	374.85	292.46	300.59	233.73	325.48	274.31	315.39	389.28	331.88	262.10	340.30	294.47	200.80	269.32	341.92	176.12	314.12	274.61	222.59
CD22	ENSG00000012124.10	59.00	68.00	206.00	262.00	31.00	191.00	235.00	220.00	221.00	22.00	75.00	287.00	115.00	28.00	169.00	76.00	459.00	29.00	940.00	54.00
SEMA3B	ENSG00000012171.13	61.00	155.00	131.00	123.00	118.00	185.00	104.00	150.00	171.00	167.00	132.00	125.00	117.00	127.00	95.00	112.00	44.00	160.00	82.00	148.00
MBTPS2	ENSG00000012174.7	163.00	278.00	304.53	233.20	232.21	320.00	287.00	244.04	387.00	291.00	277.55	320.90	238.71	279.43	283.00	282.00	122.00	317.00	230.00	223.00
PRICKLE3	ENSG00000012211.8	29.99	68.73	58.87	55.38	40.44	67.87	39.27	37.61	55.97	38.64	34.54	41.81	45.37	46.17	28.52	37.47	20.25	45.22	44.48	48.47
LTF	ENSG00000012223.8	125.00	201.00	58.00	76.00	229.00	235.00	238.00	105.00	175.00	93.00	76.00	33.00	98.00	46.00	115.00	61.00	564.00	211.00	847.00	59.00
EXTL3	ENSG00000012232.4	184.00	373.00	313.00	328.00	288.00	281.00	230.00	282.00	327.00	273.00	321.00	277.00	308.00	220.00	285.00	253.00	168.00	348.00	274.00	270.00
NR1H4	ENSG00000012504.9	0.00	0.00	0.00	0.00	0.00	1.00	0.00	0.00	1.00	0.00	1.00	0.00	0.00	14.00	0.00	0.00	0.00	1.00	0.00	0.00
ELOVL5	ENSG00000012660.9	551.00	827.00	889.00	650.00	530.00	835.00	730.00	688.00	814.00	709.00	527.00	699.00	608.00	625.00	770.00	644.00	543.00	798.00	967.00	437.00
ALOX5	ENSG00000012779.6	245.00	108.00	822.00	80.00	168.00	227.00	207.00	74.00	283.00	67.00	93.00	176.00	74.00	271.00	315.00	179.00	118.00	222.00	355.00	58.00
KDM5D	ENSG00000012817.11	0.00	0.00	0.00	738.00	659.00	825.00	0.00	614.00	809.00	0.00	0.00	1.00	0.00	478.00	0.00	3.00	0.00	718.00	953.00	1.00
CALCOCO1	ENSG00000012822.11	410.00	764.00	715.00	722.00	779.00	778.00	715.00	615.00	926.00	691.00	637.00	863.00	576.00	594.00	800.00	626.00	398.00	762.00	640.00	712.00
UBR7	ENSG00000012963.9	222.00	327.00	327.00	282.00	233.42	314.00	298.00	325.49	346.00	334.00	286.00	269.00	286.00	225.00	297.00	299.00	160.00	340.00	305.00	264.00
MAP4K5	ENSG00000012983.7	458.00	737.00	722.00	506.00	499.00	666.00	470.00	566.00	632.00	666.00	457.00	467.00	527.00	458.84	485.00	529.00	326.00	690.00	518.00	475.00
EHD3	ENSG00000013016.10	56.00	94.00	105.00	64.00	81.00	110.00	88.00	79.00	107.00	63.00	119.00	69.00	79.00	67.00	111.00	62.00	58.00	99.00	153.00	53.00
PSMC4	ENSG00000013275.3	197.00	225.00	292.00	192.00	150.00	228.00	218.00	180.00	262.00	218.00	250.00	216.00	206.00	286.00	187.00	236.00	110.00	185.00	172.00	116.00
MAN2B2	ENSG00000013288.4	378.00	999.00	654.00	768.00	738.00	767.00	612.00	672.00	860.00	807.00	674.00	743.00	637.00	562.00	634.00	668.00	367.00	557.00	737.00	745.00
SLC7A14	ENSG00000013293.5	2.00	11.00	4.00	5.00	5.00	3.00	9.00	1.00	1.00	0.00	2.00	3.00	5.00	6.00	1.00	5.00	1.00	3.00	5.00	4.00
CLDN11	ENSG00000013297.6	35.00	46.00	65.00	13.00	31.00	50.00	47.00	30.00	60.00	29.00	39.00	32.00	39.00	33.00	29.00	48.00	15.00	68.00	27.00	41.00
SLC25A39	ENSG00000013306.11	212.00	233.00	301.00	281.00	229.00	289.00	289.00	244.00	298.00	268.00	316.00	250.00	257.00	288.00	250.00	289.00	93.00	253.00	192.00	193.00
MVP	ENSG00000013364.14	441.00	419.00	779.89	362.00	469.00	642.00	604.00	339.00	676.00	259.00	499.00	676.00	400.00	890.94	520.00	568.00	245.00	663.00	547.94	289.93
NUB1	ENSG00000013374.11	431.87	670.52	828.28	569.72	488.64	705.13	630.97	560.92	700.83	571.57	506.27	721.34	587.51	694.82	594.43	557.66	356.14	620.96	628.11	509.76
PGM3	ENSG00000013375.11	267.48	578.33	528.20	387.63	347.68	477.33	415.33	396.20	474.33	414.12	412.02	417.18	408.99	433.34	394.43	302.44	250.06	469.35	314.42	386.54
RWDD2A	ENSG00000013392.6	37.00	128.00	67.00	87.00	79.00	110.00	85.00	83.00	95.00	105.00	105.00	91.00	90.00	70.00	84.00	67.00	70.00	91.00	85.00	91.00
CLK1	ENSG00000013441.11	462.00	1581.00	1085.00	1509.00	1232.00	1454.00	1003.00	1214.00	1233.00	1563.00	1005.00	1415.00	1069.00	736.00	723.00	590.00	770.00	1156.00	1350.00	1126.00
POLR3B	ENSG00000013503.5	79.00	158.00	149.00	139.00	92.00	126.00	83.00	105.00	115.00	117.00	103.00	154.00	114.00	104.00	101.00	91.00	56.00	116.00	90.00	105.00
ANGEL1	ENSG00000013523.5	164.00	287.00	216.00	202.00	191.00	247.00	276.00	214.00	267.00	213.00	216.00	285.00	198.00	211.00	285.00	247.00	157.00	247.00	207.00	181.00
RNF14	ENSG00000013561.13	323.00	481.00	492.00	397.00	308.00	453.97	399.00	383.00	494.00	471.00	462.00	379.00	423.97	390.00	493.00	410.00	215.00	489.00	326.00	327.00
DNASE1L1	ENSG00000013563.9	80.69	146.82	146.08	129.31	96.95	147.31	130.67	130.13	179.65	104.66	160.55	154.85	143.88	118.54	130.69	144.09	77.24	146.10	109.40	106.86
DDX11	ENSG00000013573.12	26.23	48.70	23.92	39.33	46.13	115.84	43.11	35.39	131.77	37.71	42.27	48.92	46.43	58.53	37.83	39.15	37.71	105.86	84.61	96.29
HEBP1	ENSG00000013583.4	351.61	579.47	352.00	428.00	358.00	591.60	374.00	409.00	430.00	684.00	431.00	416.00	572.00	321.00	436.00	563.62	200.00	496.00	230.00	440.48
GPRC5A	ENSG00000013588.5	1495.00	2424.00	2899.00	1465.00	2350.00	3426.00	2127.00	2575.00	3325.00	3466.00	2469.00	3720.00	2591.00	3305.00	1947.00	2541.00	789.00	3062.00	1117.00	1728.00
MAMLD1	ENSG00000013619.9	68.00	60.00	68.00	94.00	70.00	106.00	62.00	75.00	106.00	49.00	88.00	173.00	83.00	96.00	125.00	175.00	17.00	152.00	34.00	57.00
CD6	ENSG00000013725.10	54.00	30.00	99.00	31.00	44.00	71.00	120.00	29.00	26.00	14.00	18.00	15.00	15.00	21.00	74.00	27.00	99.00	20.00	211.00	26.00
TACC3	ENSG00000013810.14	39.79	32.84	77.64	31.00	36.00	47.08	61.28	29.84	36.31	16.87	42.26	20.00	24.71	63.88	60.07	41.00	128.40	33.66	161.13	29.00
UFL1	ENSG00000014123.9	303.00	479.00	600.00	428.00	400.00	565.00	424.00	473.00	538.00	516.00	468.00	526.00	493.00	472.00	437.00	424.00	302.00	481.00	459.00	453.00
POLA2	ENSG00000014138.4	63.00	78.00	86.00	73.00	77.00	103.00	120.00	72.00	121.00	69.00	87.00	90.00	61.00	68.00	85.00	77.00	72.00	77.00	124.00	68.00
ZC3H3	ENSG00000014164.6	79.00	145.00	112.00	139.00	166.00	151.00	133.00	122.00	158.00	153.00	116.00	161.00	161.00	120.00	106.00	134.00	99.00	134.00	142.00	126.00
CAPN1	ENSG00000014216.11	541.00	868.37	859.79	795.00	683.00	983.00	867.00	681.00	1076.00	814.68	802.00	956.80	789.56	990.45	712.00	668.00	378.00	805.00	581.00	620.00
ACPP	ENSG00000014257.11	22.00	28.00	73.00	22.00	21.00	40.00	34.00	13.00	48.00	24.00	31.00	44.00	26.00	51.00	22.00	16.00	14.00	28.00	22.00	22.00
MDH1	ENSG00000014641.13	284.00	437.00	642.00	368.00	288.92	452.00	420.00	306.00	518.00	359.00	445.84	444.66	401.00	450.00	407.00	384.00	196.00	436.94	354.90	267.00
SLC30A9	ENSG00000014824.9	524.00	830.00	765.00	668.00	568.00	806.00	685.00	730.00	880.00	904.00	928.00	742.00	767.00	628.00	691.00	705.00	350.00	789.00	570.00	673.00
MTMR11	ENSG00000014914.15	61.00	93.00	127.00	43.00	85.00	86.00	61.00	48.00	94.00	24.00	50.00	116.00	57.00	155.00	65.00	131.00	19.00	130.00	31.00	43.00
COX15	ENSG00000014919.8	217.00	379.00	309.00	330.00	234.00	300.00	340.00	303.00	351.00	353.00	344.00	299.00	322.00	215.00	305.00	251.00	197.00	356.00	299.00	270.00
CCDC88C	ENSG00000015133.14	183.00	177.00	215.00	156.00	140.00	178.00	318.00	137.00	131.00	86.00	195.00	190.00	120.00	161.00	249.00	169.00	312.00	191.00	675.00	99.00
YAF2	ENSG00000015153.10	286.00	384.00	405.00	353.00	271.00	396.00	355.00	366.00	349.00	426.00	334.00	450.00	416.00	364.00	449.00	330.00	249.00	550.00	370.00	288.00
ZMYND11	ENSG00000015171.14	987.00	1667.00	1226.00	1519.00	1146.00	1627.00	1153.00	1550.00	1754.00	1946.00	1450.00	1502.00	1549.00	1046.00	1347.00	1401.00	737.00	1592.00	1089.00	1400.00
WAS	ENSG00000015285.6	45.00	38.00	79.00	25.00	34.00	55.00	87.00	23.00	25.00	16.00	24.00	26.00	37.00	37.00	69.00	31.00	87.00	33.00	181.00	23.00
DPEP1	ENSG00000015413.5	15.00	1.00	5.00	1.00	6.00	0.00	33.00	8.00	0.00	7.00	1.00	3.00	6.00	299.00	5.00	2.00	13.00	3.00	12.00	5.00
BID	ENSG00000015475.14	116.00	86.00	183.00	77.00	87.00	146.00	143.00	85.00	182.00	56.00	96.00	277.00	116.00	179.00	149.00	182.00	62.00	189.00	120.00	55.00
MATR3	ENSG00000015479.13	2043.00	4216.99	4031.99	3647.00	2795.00	3866.98	3148.99	3590.00	4014.00	4112.00	3335.00	4238.99	3640.00	2640.99	3644.44	3442.99	2246.00	3987.99	3394.99	3432.00
NPC1L1	ENSG00000015520.10	0.00	2.00	1.00	0.00	3.00	0.00	1.00	4.00	4.00	1.00	0.00	3.00	1.00	9.00	0.00	1.00	0.00	0.00	0.00	1.00
XYLT2	ENSG00000015532.5	84.00	214.00	172.00	223.00	193.00	198.00	165.00	163.00	220.00	194.00	188.00	212.00	166.00	110.00	131.00	150.00	117.00	223.00	171.00	179.00
RGPD5	ENSG00000015568.8	375.77	543.25	276.84	870.34	818.93	1182.19	387.78	455.34	779.80	1584.76	594.22	914.97	429.86	539.76	886.02	730.88	120.99	475.96	293.95	460.77
STMN4	ENSG00000015592.12	0.00	0.00	0.00	1.00	0.00	0.00	1.00	0.00	0.00	0.00	0.00	0.00	0.00	0.00	0.00	0.00	0.00	0.00	0.00	0.00
NUDCD3	ENSG00000015676.13	228.00	511.00	448.00	445.00	416.00	528.00	422.00	393.00	515.00	511.00	394.00	459.00	442.00	511.00	414.00	456.00	278.00	490.00	444.00	376.00
ISL1	ENSG00000016082.10	1.00	3.00	2.00	1.00	0.00	0.00	1.00	0.00	1.00	1.00	9.00	0.00	0.00	3.00	0.00	3.00	0.00	1.00	2.00	4.00
CHDH	ENSG00000016391.6	59.57	155.66	78.95	105.07	145.45	120.92	114.46	117.64	155.65	132.45	145.21	150.04	79.70	140.32	117.64	100.34	93.52	121.99	80.79	90.03
IL20RA	ENSG00000016402.8	18.00	27.00	15.00	29.00	19.00	17.00	10.00	34.00	37.00	42.00	23.00	19.00	19.00	72.00	40.00	17.00	12.00	25.00	11.00	18.00
CLCA1	ENSG00000016490.11	44.00	0.00	1.00	2.00	0.00	1.00	0.00	0.00	1.00	0.00	0.00	3.00	0.00	0.00	2.00	0.00	0.00	0.00	114.00	18.00
CLCA4	ENSG00000016602.8	0.00	0.00	0.00	0.00	0.00	0.00	0.00	0.00	0.00	0.00	1.00	0.00	0.00	0.00	0.00	0.00	0.00	0.00	1.00	0.00
GLT8D1	ENSG00000016864.12	230.00	419.71	431.00	339.00	252.00	421.00	333.15	365.55	427.54	381.00	327.16	386.25	319.63	268.00	305.00	323.00	160.00	375.02	240.00	288.43
ATP2C1	ENSG00000017260.15	554.91	975.49	992.76	767.34	656.70	860.88	787.53	802.85	897.84	961.57	693.63	908.33	823.00	697.28	950.00	889.68	487.23	934.36	760.22	617.29
SRCIN1	ENSG00000017373.11	20.00	38.00	80.00	41.00	20.00	102.00	76.00	49.00	114.00	20.00	73.00	142.00	20.00	98.00	99.00	40.00	9.00	30.00	34.00	22.00
IGF1	ENSG00000017427.11	352.00	1006.00	443.00	517.00	443.00	525.00	524.00	430.00	546.00	245.00	297.00	150.00	622.00	386.00	324.00	378.00	352.00	1028.00	533.00	456.00
SLC38A5	ENSG00000017483.10	101.00	105.00	116.00	86.00	54.00	184.00	149.00	78.00	104.00	135.00	117.00	126.00	100.00	149.00	70.00	113.00	64.00	89.00	88.00	71.00
MAGIX	ENSG00000017621.11	17.00	28.00	25.00	35.00	24.00	34.00	20.00	35.00	28.00	23.00	32.00	31.00	29.00	23.00	16.00	24.00	17.00	31.00	16.00	30.00
RALBP1	ENSG00000017797.7	424.00	678.96	646.00	563.98	495.97	594.00	530.00	516.97	630.98	696.94	539.00	669.00	625.99	597.00	652.92	634.97	332.96	699.97	534.94	568.00
RUFY3	ENSG00000018189.8	760.00	1511.00	1038.00	1405.00	1024.00	1332.00	1058.00	1379.00	1381.00	1412.00	977.00	1455.00	1333.00	887.00	1190.00	1099.00	646.00	1490.00	1050.00	1120.00
CNTN1	ENSG00000018236.10	61.00	190.00	290.00	74.00	88.00	48.00	94.00	94.00	28.00	103.00	103.00	23.00	55.00	45.00	82.00	55.00	36.00	33.00	52.00	43.00
SLC11A1	ENSG00000018280.12	35.00	32.00	42.00	34.00	59.00	69.00	42.00	47.00	47.00	31.00	57.00	89.00	21.00	50.00	40.00	41.00	7.00	33.00	23.00	31.00
WWTR1	ENSG00000018408.10	787.98	1617.18	1171.01	960.73	963.85	1319.80	799.67	1057.23	1151.17	1129.71	1151.20	1009.54	1018.13	687.10	810.78	1131.32	455.90	1449.63	730.75	1095.18
AGPS	ENSG00000018510.8	379.00	553.00	633.00	405.00	364.00	511.00	463.00	455.00	523.00	514.00	458.00	462.00	507.00	445.00	526.00	425.00	256.00	478.00	424.00	386.00
ZNF806	ENSG00000018607.5	0.00	0.00	1.00	1.00	0.00	0.00	0.00	1.00	4.00	4.00	1.00	4.00	0.00	1.00	0.00	0.00	1.00	0.00	0.00	1.00
CXorf56	ENSG00000018610.9	99.00	155.00	121.00	116.00	106.00	124.00	129.00	138.00	153.00	145.00	113.29	135.00	123.00	123.00	134.00	158.00	74.00	160.85	99.00	115.00
ATP1A2	ENSG00000018625.10	38.00	58.00	49.00	139.00	39.00	53.00	36.00	35.00	70.00	50.00	62.00	51.00	63.00	33.00	31.00	66.00	15.00	74.00	69.00	55.00
TTC27	ENSG00000018699.7	78.00	130.00	133.00	145.00	99.00	158.00	127.00	113.00	151.00	123.00	132.00	151.00	150.00	110.00	142.00	111.00	94.00	169.00	168.00	129.00
ZNF582	ENSG00000018869.12	22.00	106.00	48.00	87.00	62.00	81.00	51.00	83.00	78.00	88.00	61.00	103.00	68.00	36.00	46.00	40.00	30.00	101.00	56.00	60.00
VSIG2	ENSG00000019102.7	71.00	113.00	36.00	108.00	119.00	77.00	80.00	104.00	117.00	75.00	77.00	81.00	96.95	46.00	98.00	99.00	49.00	110.00	54.87	98.00
PHLDB1	ENSG00000019144.12	740.52	1878.10	1203.30	1216.51	1472.80	1635.22	810.01	1442.68	1545.90	1115.10	1226.97	1580.80	1284.84	1009.43	877.68	1314.39	560.00	2033.86	864.93	1206.89
MARCO	ENSG00000019169.9	31.00	9.00	26.00	14.00	33.00	29.00	29.00	24.00	27.00	2.00	47.00	48.00	8.00	20.00	34.00	12.00	3.00	6.00	9.00	9.00
CYP24A1	ENSG00000019186.5	6.00	34.00	107.00	8.00	34.00	30.00	5.00	19.00	9.00	4.00	6.00	13.00	6.00	7.00	31.00	13.00	1.00	5.00	4.00	22.00
PRDM11	ENSG00000019485.8	52.00	120.00	69.00	106.00	104.00	102.00	65.00	89.00	107.00	109.00	90.00	121.00	108.00	70.00	77.00	91.00	33.00	92.00	52.00	77.00
SYT13	ENSG00000019505.3	35.00	48.00	31.00	24.00	18.00	16.00	51.00	22.00	194.00	27.00	363.00	17.00	77.00	72.00	135.00	52.00	11.00	26.00	8.00	21.00
SNAI2	ENSG00000019549.4	104.00	207.00	215.00	94.00	91.00	162.00	102.00	117.00	119.00	140.00	137.00	75.00	101.00	119.00	103.00	67.00	57.00	169.00	78.00	101.00
CD74	ENSG00000019582.10	11055.00	6077.00	16567.00	4093.00	5957.00	9215.00	14089.00	3811.00	10185.00	3319.00	6216.00	5616.00	4359.00	8815.00	11118.00	6196.00	6724.00	10008.00	19497.00	2960.00
HGF	ENSG00000019991.11	167.00	349.00	204.00	184.00	236.00	163.00	156.00	231.00	187.00	220.00	124.00	156.00	177.00	131.00	194.00	126.00	107.00	317.00	176.00	196.00
ZRANB1	ENSG00000019995.6	367.17	668.91	553.16	568.17	435.99	565.13	502.87	609.44	619.22	712.36	608.35	607.78	619.74	498.78	567.42	581.07	356.66	670.19	513.66	553.13
NCDN	ENSG00000020129.11	69.00	160.00	125.00	142.00	106.00	123.00	124.00	128.00	154.00	113.00	142.00	173.00	107.00	135.00	110.00	243.00	59.00	210.00	121.00	113.00
GPR124	ENSG00000020181.13	218.54	580.51	347.20	446.88	401.99	422.86	279.13	360.21	451.94	296.36	315.73	325.34	257.39	329.83	189.84	287.04	173.78	446.17	254.05	262.02
CCT8L1P	ENSG00000020219.8	0.00	4.00	0.00	0.00	1.00	3.00	1.00	1.00	2.00	1.00	0.00	2.00	3.00	2.00	1.00	0.00	2.00	2.00	4.00	0.00
ZFP64	ENSG00000020256.15	86.00	139.00	128.00	107.00	108.00	134.00	108.00	122.00	146.00	129.00	111.00	110.00	108.00	101.00	104.00	88.00	63.00	111.00	104.00	120.00
MNAT1	ENSG00000020426.6	89.00	152.00	123.00	115.00	110.00	167.00	101.00	133.00	155.00	155.00	126.00	128.00	138.00	98.00	120.00	113.00	88.00	171.00	101.00	128.00
SAMD4A	ENSG00000020577.9	346.00	451.00	1106.00	472.00	405.00	779.00	462.00	447.00	630.00	318.00	402.00	1045.00	351.00	506.00	416.00	1365.00	226.00	548.00	414.00	323.00
RUNX3	ENSG00000020633.14	74.00	55.00	127.00	38.00	59.00	79.00	169.00	49.00	44.00	34.00	43.00	26.00	37.00	71.00	108.00	59.00	101.00	46.00	322.00	28.00
MRE11A	ENSG00000020922.8	96.39	239.43	167.00	187.76	145.00	275.35	139.72	154.78	185.00	186.37	172.00	174.07	157.65	146.00	152.10	122.00	136.70	189.00	205.67	147.38
PLEKHB1	ENSG00000021300.9	180.00	292.00	150.00	366.00	121.00	198.00	160.00	257.00	267.00	300.00	289.00	230.00	226.00	185.00	196.00	162.00	141.00	325.00	157.00	234.00
SERPINB1	ENSG00000021355.8	498.00	383.00	632.00	345.00	319.00	548.00	503.00	316.00	596.00	342.00	396.00	419.00	368.00	567.00	509.00	476.00	237.00	442.00	436.00	291.00
CYP3A43	ENSG00000021461.12	0.00	1.00	0.00	0.00	0.00	0.00	1.00	0.00	0.00	1.00	0.00	0.00	1.00	3.00	0.00	0.00	0.00	0.00	0.00	0.00
SLC7A9	ENSG00000021488.8	2.00	9.00	3.00	2.00	3.00	4.00	3.00	3.00	6.00	4.00	3.00	1.00	6.00	9.00	3.00	4.00	3.00	3.00	6.00	2.00
SPAST	ENSG00000021574.7	163.00	302.00	300.00	251.00	234.00	326.00	285.00	261.00	323.00	246.00	224.00	284.00	249.00	266.00	319.00	269.00	168.00	368.00	283.00	222.00
NRXN3	ENSG00000021645.13	14.00	43.00	66.00	30.00	64.00	40.00	39.00	41.00	79.00	18.00	35.00	52.00	39.00	36.00	34.00	33.00	15.00	68.00	42.00	45.00
OSBPL5	ENSG00000021762.15	87.00	170.00	105.00	128.00	107.00	143.00	123.00	113.00	178.00	136.00	158.00	137.00	135.00	147.00	103.00	115.00	80.00	161.00	80.00	120.00
AQR	ENSG00000021776.6	386.00	706.00	563.00	589.00	459.00	686.00	537.00	541.00	620.00	679.00	575.00	549.00	598.00	442.00	555.00	545.00	374.00	627.00	634.00	563.00
CPS1	ENSG00000021826.10	33.00	93.00	25.00	80.00	64.00	52.00	66.00	54.00	107.00	128.00	32.00	17.00	61.00	785.00	61.00	35.00	29.00	80.00	51.00	47.00
C8B	ENSG00000021852.8	2.00	1.00	0.00	0.00	0.00	1.00	1.00	0.00	0.00	0.00	0.00	0.00	0.00	49.00	0.00	2.00	0.00	0.00	0.00	0.00
FHL1	ENSG00000022267.12	1478.00	4665.00	1832.00	2213.00	2314.00	2478.00	1537.00	1989.00	2154.00	3758.00	2314.00	1707.00	1975.00	1315.00	2760.00	2113.00	1234.00	2108.00	1121.00	2684.00
RTFDC1	ENSG00000022277.8	233.00	342.00	308.00	286.88	260.00	335.00	323.00	306.52	342.00	353.00	307.00	340.00	297.00	336.00	278.00	310.00	191.00	401.00	265.00	263.00
GABRA1	ENSG00000022355.10	0.00	0.00	0.00	0.00	0.00	0.00	0.00	0.00	0.00	3.00	0.00	1.00	0.00	0.00	0.00	0.00	0.00	0.00	0.00	1.00
NLRP2	ENSG00000022556.11	105.91	126.00	112.00	67.00	51.00	44.00	60.88	113.00	18.00	52.00	5.00	245.00	22.00	26.00	138.00	35.00	83.93	53.00	50.00	53.00
SLC45A4	ENSG00000022567.5	147.00	286.00	320.00	245.00	286.00	238.00	264.00	231.00	274.00	294.00	211.00	260.00	238.00	217.00	238.00	251.00	104.00	229.00	235.00	239.00
RNF10	ENSG00000022840.11	429.00	804.00	732.00	725.00	580.00	797.00	679.00	636.00	821.00	734.00	703.00	794.00	629.00	669.00	622.00	690.00	365.00	712.00	584.00	563.00
ZNF839	ENSG00000022976.11	62.00	157.00	117.00	191.00	129.00	167.00	130.00	164.00	174.00	158.00	137.00	144.00	128.00	96.00	118.00	106.00	90.00	180.00	164.00	117.00
ZDHHC6	ENSG00000023041.7	227.00	337.00	264.00	265.00	203.00	307.00	241.00	229.00	309.00	299.00	210.00	241.00	251.00	260.00	234.00	269.00	103.00	293.00	243.00	208.00
GRAMD1B	ENSG00000023171.10	116.00	190.00	140.00	185.00	175.00	173.00	132.00	160.00	212.00	220.00	227.00	212.00	102.00	87.00	119.00	90.00	90.00	202.00	172.00	128.00
RNH1	ENSG00000023191.12	273.00	479.00	433.00	436.00	400.00	501.00	421.00	325.00	509.00	431.00	368.00	475.00	358.00	425.00	441.00	381.00	171.00	412.00	353.00	364.00
NDUFS1	ENSG00000023228.9	749.45	1407.00	1242.08	1219.26	926.00	1273.64	1039.35	1164.26	1277.46	1441.26	1430.59	1140.00	1289.89	1128.58	1037.00	939.27	626.11	1257.57	936.00	1044.00
RB1CC1	ENSG00000023287.8	525.00	920.00	953.00	814.00	784.00	978.00	779.00	809.00	982.00	1002.00	817.00	886.00	897.00	794.00	736.00	681.00	503.00	968.00	813.00	811.00
ERP44	ENSG00000023318.7	393.00	617.00	605.00	542.00	440.00	555.00	509.00	576.00	641.00	671.00	471.00	590.00	530.00	459.00	588.00	568.00	363.00	552.00	571.00	533.00
ALAS1	ENSG00000023330.10	100.00	208.00	289.00	140.00	176.00	180.00	155.00	150.00	247.00	199.00	146.00	198.00	168.00	225.00	134.00	133.00	81.00	188.00	190.00	144.00
BIRC3	ENSG00000023445.9	551.00	288.00	1144.00	194.00	246.00	556.00	978.00	166.00	342.00	214.00	216.00	188.00	156.00	348.00	612.00	244.00	905.00	408.00	2064.00	227.00
AKAP11	ENSG00000023516.7	1049.00	2067.00	1841.00	1754.00	1428.00	1845.00	1562.00	1679.00	1995.00	2016.00	1433.00	1883.00	1750.00	1648.00	1712.00	1673.00	1115.00	1980.00	1988.00	1501.00
GLRX2	ENSG00000023572.4	35.00	32.00	50.00	24.00	32.00	38.00	25.00	44.00	38.00	27.00	23.00	18.00	19.00	44.00	29.00	30.00	22.00	34.00	28.00	21.00
SNAPC1	ENSG00000023608.4	33.00	78.31	64.58	63.74	42.29	58.97	43.60	63.09	62.09	82.45	54.62	88.09	55.70	46.80	53.03	52.71	30.89	61.60	61.59	61.03
DERA	ENSG00000023697.8	144.00	184.00	250.00	184.00	157.00	182.00	192.00	195.00	235.00	165.00	185.00	231.00	192.00	220.00	186.00	171.00	90.00	200.00	133.00	132.00
STRAP	ENSG00000023734.6	363.00	530.00	600.00	433.00	359.00	503.00	470.00	409.00	536.00	473.00	516.00	433.00	495.00	510.00	528.00	525.00	205.00	460.00	360.00	378.00
ABCC2	ENSG00000023839.6	8.00	13.00	3.00	1.00	3.00	8.00	7.00	7.00	10.00	6.00	6.00	5.00	8.00	71.00	15.00	3.00	9.00	7.00	14.00	5.00
DEF6	ENSG00000023892.9	67.00	67.00	67.00	68.00	66.00	48.00	119.00	41.00	59.00	34.00	37.00	52.00	45.00	32.00	101.00	42.00	113.00	47.00	221.00	41.00
PLEKHO1	ENSG00000023902.9	182.00	208.00	259.00	134.00	139.00	243.00	254.00	136.00	193.00	89.00	120.00	145.00	127.00	149.00	244.00	117.00	215.00	191.00	486.00	86.00
GCLM	ENSG00000023909.5	249.00	369.00	338.00	266.00	180.00	467.00	207.00	329.00	398.00	348.00	375.00	253.00	398.00	278.00	222.00	241.00	144.00	442.00	216.00	267.00
UBR2	ENSG00000024048.6	582.00	965.00	781.00	893.00	660.00	971.00	893.00	784.00	1019.00	903.00	791.00	925.00	856.00	724.00	859.00	794.00	496.00	929.00	865.00	791.00
EHD2	ENSG00000024422.7	447.00	882.00	912.00	585.00	539.00	751.00	466.00	512.00	770.00	475.00	510.00	619.00	508.00	671.00	446.00	823.00	207.00	697.00	367.00	460.00
DEPDC1	ENSG00000024526.12	11.00	14.00	11.00	2.00	8.00	21.00	17.00	15.00	17.51	6.00	11.00	8.00	4.00	26.00	16.00	9.00	40.72	4.00	59.65	9.00
CCDC28A	ENSG00000024862.12	136.00	201.00	147.00	175.00	155.00	148.00	188.00	139.00	182.00	236.00	181.00	206.00	197.00	135.00	201.00	250.00	108.00	216.00	147.00	146.00
RRAGD	ENSG00000025039.10	487.00	705.00	628.00	580.00	552.00	791.00	639.00	544.00	887.00	796.00	847.00	563.00	463.00	495.00	804.00	324.00	243.00	497.00	398.00	519.00
HSF2	ENSG00000025156.8	47.00	121.00	116.00	96.00	48.00	127.00	93.00	91.00	92.00	123.00	87.00	86.00	74.00	81.00	94.00	40.00	71.00	109.00	88.00	78.00
PHF20	ENSG00000025293.11	343.00	521.00	506.00	433.00	339.00	485.00	408.00	431.00	523.00	503.00	397.00	446.00	417.00	398.00	509.00	464.00	280.00	496.00	517.00	380.00
HSD17B6	ENSG00000025423.7	134.00	156.00	42.00	208.00	199.00	144.00	151.00	191.00	79.00	265.00	87.00	116.00	244.00	145.00	81.00	63.00	64.00	196.00	84.00	180.00
NR1H3	ENSG00000025434.14	54.00	131.00	66.00	133.00	109.00	118.00	60.00	72.00	105.00	85.00	72.00	66.05	63.00	102.00	79.00	52.04	50.00	68.00	107.00	83.00
TYMP	ENSG00000025708.8	237.41	192.42	316.12	129.95	196.02	353.20	350.84	119.27	229.52	123.11	116.91	138.57	143.36	229.22	289.28	181.22	108.56	175.41	427.67	141.46
NCAPH2	ENSG00000025770.14	68.00	100.00	94.00	77.00	83.00	104.00	91.00	85.00	96.00	101.00	92.00	82.00	81.00	95.00	85.00	58.00	42.00	88.00	98.00	67.00
TOMM34	ENSG00000025772.7	67.00	101.00	118.00	85.00	92.00	115.00	129.00	89.00	138.00	82.00	126.00	141.00	113.00	205.00	115.00	120.00	69.00	114.00	72.00	74.00
SEC63	ENSG00000025796.9	949.02	1679.96	1480.77	1478.28	1057.14	1670.58	1224.34	1607.67	1849.37	1607.02	1382.37	1652.56	1495.40	1098.67	1435.99	1408.88	765.50	1690.28	1049.34	1489.28
KPNA6	ENSG00000025800.9	670.00	1139.00	1291.00	845.00	832.00	1084.00	980.00	959.72	1264.00	1053.00	961.00	1118.00	990.00	1057.00	1017.00	1061.00	507.97	1156.00	819.95	818.00
VIM	ENSG00000026025.9	7643.90	16488.57	13371.10	11446.59	10326.83	13289.46	10477.87	9586.06	13080.60	9151.51	9409.13	10776.94	10762.72	8334.23	9463.52	12601.81	5718.12	14372.24	9304.90	11010.30
RTEL1-TNFRSF6B	ENSG00000026036.16	57.92	160.65	111.74	160.15	166.13	107.41	179.49	132.87	149.95	143.66	102.09	153.99	123.27	120.25	120.80	75.70	64.28	144.05	175.35	129.80
FAS	ENSG00000026103.15	176.00	235.00	559.00	161.00	165.00	299.00	288.00	115.00	271.00	140.00	178.00	350.00	169.00	305.00	200.00	177.00	100.00	259.00	320.08	150.00
RNASET2	ENSG00000026297.11	300.00	558.00	255.00	456.00	333.89	364.00	441.62	500.72	380.60	535.00	377.00	307.00	343.00	359.00	446.00	291.27	431.76	403.00	696.00	459.34
CD44	ENSG00000026508.12	2466.00	3907.00	4221.00	3103.00	3391.00	3495.00	3638.00	3361.00	3780.97	2047.00	2726.00	5912.53	2487.00	2891.99	3564.00	6272.00	3136.00	4298.00	3732.00	2845.00
KCNG1	ENSG00000026559.9	0.00	3.00	0.00	0.00	1.00	0.00	0.00	1.00	0.00	0.00	0.00	2.00	1.00	8.00	2.00	0.00	9.00	0.00	21.00	0.00
AGPAT4	ENSG00000026652.9	118.00	282.00	120.00	214.00	190.00	192.00	130.00	200.00	174.00	340.00	119.00	145.00	175.00	102.00	156.00	101.00	120.00	200.00	177.00	225.00
SLAMF7	ENSG00000026751.12	300.00	69.00	90.00	43.00	55.00	115.00	709.00	40.00	60.00	16.00	27.00	29.00	65.00	35.00	475.00	24.00	251.00	40.00	566.00	34.00
BTN3A1	ENSG00000026950.12	353.76	303.29	488.14	247.86	247.26	415.85	615.13	229.34	346.44	250.61	239.65	280.64	240.67	291.55	546.14	262.52	289.58	367.90	779.52	277.17
MIPEP	ENSG00000027001.7	61.00	111.00	112.00	98.00	85.00	96.00	115.00	96.00	131.32	117.00	116.00	90.00	123.00	98.00	102.00	96.00	49.00	109.00	70.00	79.00
PRKCH	ENSG00000027075.9	334.03	534.00	428.00	354.38	302.00	499.00	555.03	376.00	466.00	353.01	400.00	533.02	406.00	339.00	394.25	456.00	276.00	409.00	648.00	295.94
INSRR	ENSG00000027644.4	0.00	4.00	7.00	1.00	1.00	2.00	1.00	1.00	4.00	5.00	1.00	3.00	1.00	3.00	4.00	0.00	1.00	1.00	0.00	1.00
IFNGR1	ENSG00000027697.8	491.00	629.00	971.00	436.00	469.00	692.00	717.00	522.00	735.00	615.00	541.00	581.00	628.00	609.00	667.00	590.00	296.00	662.00	589.00	394.00
B4GALT7	ENSG00000027847.9	73.00	118.00	96.00	102.00	81.00	101.00	116.00	84.00	118.00	102.00	103.00	103.00	93.00	91.00	95.00	84.00	68.00	108.00	107.00	79.00
SH2D2A	ENSG00000027869.7	23.00	15.00	44.00	10.00	20.00	25.00	36.00	13.00	21.00	8.00	10.00	6.00	7.00	14.00	22.00	16.00	12.00	17.00	29.00	6.00
VRK2	ENSG00000028116.12	129.62	179.74	187.81	153.01	125.52	188.99	152.79	160.91	215.34	205.25	142.70	173.32	173.38	150.41	143.75	153.73	79.67	179.54	183.70	118.10
TNFRSF1B	ENSG00000028137.12	211.00	138.00	304.00	167.00	164.00	247.00	308.00	112.00	153.00	88.00	119.00	178.00	137.00	244.00	208.00	226.00	178.00	171.00	350.00	104.00
VEZT	ENSG00000028203.13	591.00	1349.00	983.00	1116.00	851.00	1174.00	836.00	1094.00	1129.00	1180.00	1085.00	1395.00	1057.00	797.00	834.00	915.00	570.00	1148.00	932.00	1014.00
POU2F2	ENSG00000028277.16	91.00	58.00	64.00	41.00	52.00	52.00	227.00	19.00	64.00	24.00	44.00	43.00	27.00	36.00	159.00	38.00	265.00	52.00	658.00	35.00
BRD9	ENSG00000028310.13	165.71	300.00	206.00	299.00	236.00	307.69	217.47	234.00	296.00	222.01	182.95	265.95	225.86	181.67	230.00	242.89	165.47	253.00	289.75	237.00
SNX1	ENSG00000028528.10	2335.00	2306.00	2776.00	2272.00	1911.00	2971.00	1887.00	2360.00	2912.00	2298.00	2467.00	3168.00	3702.00	2245.00	3168.00	4210.00	1199.00	2904.00	1859.00	1761.00
TBPL1	ENSG00000028839.5	92.88	119.39	74.07	78.44	74.57	76.95	106.82	113.15	97.99	111.45	95.05	84.00	85.32	115.71	103.52	108.46	56.26	98.22	111.41	87.29
ARNTL2	ENSG00000029153.10	65.00	44.00	169.00	28.00	31.00	83.00	81.00	29.00	91.00	19.00	41.00	28.00	46.00	126.00	49.00	61.00	38.00	78.00	83.00	30.00
BCLAF1	ENSG00000029363.11	1273.99	2345.98	2209.99	2019.99	1690.99	2330.00	1880.98	2019.00	2335.00	2692.00	1905.00	2278.00	2197.00	1510.99	2102.99	1902.98	1451.00	2346.99	2324.00	1960.00
SLC39A9	ENSG00000029364.7	645.00	908.00	799.00	761.06	631.00	783.00	737.00	863.00	873.00	914.00	758.00	705.00	813.00	666.02	800.00	846.00	457.00	844.00	677.03	690.00
ANK1	ENSG00000029534.15	8.00	21.00	10.00	6.00	10.00	23.00	19.00	3.00	14.00	7.00	6.00	2.00	9.00	8.00	12.00	7.00	21.00	12.00	75.00	6.00
IBSP	ENSG00000029559.5	1.00	0.00	0.00	0.00	1.00	0.00	0.00	1.00	2.00	0.00	3.00	1.00	0.00	0.00	0.00	2.00	0.00	2.00	0.00	2.00
TFB1M	ENSG00000029639.6	42.00	74.00	59.00	67.00	75.00	73.00	77.00	60.00	87.00	72.00	60.00	65.00	65.00	55.00	63.00	49.00	44.00	73.00	84.00	75.00
RABEP1	ENSG00000029725.12	494.81	807.70	705.46	747.13	601.10	801.18	628.67	567.51	751.99	680.39	687.27	794.39	706.81	570.77	599.61	615.73	426.32	664.99	772.13	559.48
HMGB3	ENSG00000029993.10	78.00	110.00	146.00	87.00	78.00	131.00	67.00	101.00	114.00	61.00	92.00	91.00	98.00	117.00	74.00	82.64	40.00	121.80	60.00	97.00
NUP160	ENSG00000030066.9	362.00	707.00	568.00	605.00	493.00	575.00	542.00	524.00	756.00	588.00	490.00	573.00	561.00	536.00	542.00	516.00	345.00	598.00	623.00	504.00
BAK1	ENSG00000030110.8	51.17	49.63	70.65	40.89	43.74	58.86	68.52	45.07	51.78	25.22	39.22	50.95	35.57	81.05	53.58	47.53	35.12	48.26	105.01	31.61
MUSK	ENSG00000030304.8	6.00	9.00	4.00	8.00	3.00	8.00	12.00	6.00	1.00	6.00	2.00	5.00	2.00	3.00	8.00	1.00	4.00	6.00	19.00	4.00
IKZF2	ENSG00000030419.12	771.00	1029.00	1182.00	1405.00	821.00	1238.00	1171.00	986.00	1383.00	803.00	851.00	1875.00	1224.00	764.00	1143.00	2080.00	612.00	1426.00	931.00	843.00
GRN	ENSG00000030582.12	658.00	1092.00	1089.00	841.00	984.00	1152.00	886.00	927.00	1260.00	643.00	916.00	929.00	621.00	1196.00	958.00	758.00	425.00	974.00	738.00	713.00
FAM13B	ENSG00000031003.6	473.00	815.40	522.99	638.76	529.55	692.69	612.99	613.99	723.46	730.45	515.72	730.77	727.07	472.98	699.75	675.00	385.00	711.48	786.78	567.71
ARHGAP31	ENSG00000031081.6	705.00	1746.00	1075.00	1572.00	1243.00	1591.00	897.00	1448.00	1565.00	1911.00	1103.00	1252.00	1627.00	886.00	1076.00	1381.00	744.00	1779.00	1047.00	1361.00
NR2E3	ENSG00000031544.10	4.00	16.00	5.00	11.00	12.00	11.00	6.00	5.00	24.00	9.00	4.00	11.00	6.00	1.00	5.00	5.00	1.00	10.00	4.00	6.00
CENPQ	ENSG00000031691.6	19.00	21.00	20.00	11.00	24.00	31.00	33.00	20.00	26.00	32.00	26.00	18.00	23.00	28.00	37.00	23.00	12.00	22.00	40.00	16.00
SARS	ENSG00000031698.8	299.00	572.00	616.00	506.00	458.00	824.00	491.00	497.00	933.00	517.00	534.00	633.00	520.00	628.00	499.00	572.00	274.00	601.00	403.00	462.00
RANBP3	ENSG00000031823.10	253.00	352.00	315.00	345.00	261.00	369.00	313.00	317.00	399.00	311.00	304.00	375.00	294.00	333.00	284.00	334.00	167.00	368.00	325.00	262.00
ARID4A	ENSG00000032219.14	306.00	498.00	509.00	495.00	423.00	521.00	361.00	494.00	564.00	544.00	370.00	488.00	432.00	372.00	417.00	454.00	335.00	546.00	556.00	465.00
TSSC1	ENSG00000032389.8	102.00	86.00	126.00	111.00	98.00	120.00	135.00	134.00	129.00	138.00	176.00	120.00	103.00	97.00	105.00	162.00	64.00	125.00	96.00	131.00
PNPLA6	ENSG00000032444.11	165.00	306.00	285.00	305.00	268.00	333.00	290.00	244.00	334.00	273.00	241.00	337.00	235.00	283.00	254.00	276.00	130.00	275.00	287.00	244.00
IFT88	ENSG00000032742.13	138.00	268.00	140.00	282.00	218.00	231.00	148.00	230.00	250.00	280.00	187.00	235.00	268.00	168.00	151.00	211.00	119.00	250.00	156.00	186.00
ALG1	ENSG00000033011.7	73.89	110.76	76.31	116.08	113.93	120.01	133.77	140.35	125.69	83.17	113.33	92.73	89.08	97.31	77.53	137.74	54.76	123.82	84.18	115.59
ZCCHC8	ENSG00000033030.9	192.00	327.00	270.00	277.00	251.00	375.00	238.00	309.00	332.00	347.00	304.00	387.00	298.00	242.00	243.00	276.00	209.00	342.00	348.00	322.00
ABCF2	ENSG00000033050.3	129.00	205.00	219.00	173.00	135.00	198.00	205.00	141.00	202.00	170.00	180.00	206.00	191.00	210.00	151.00	198.00	99.00	191.00	189.00	108.00
CHPF2	ENSG00000033100.10	193.00	302.00	445.00	279.00	264.00	359.00	334.00	256.00	364.00	192.00	303.15	374.00	240.00	324.72	292.00	268.00	155.00	305.00	289.00	213.00
LRRC7	ENSG00000033122.14	36.00	109.00	57.00	245.00	123.00	117.00	69.00	152.00	130.00	298.00	106.00	95.00	165.77	52.00	86.00	80.00	98.00	131.00	108.00	170.00
FUT8	ENSG00000033170.12	285.00	394.00	345.00	262.00	278.00	352.00	392.00	288.00	342.00	323.00	196.00	269.00	259.00	214.00	340.00	378.00	202.00	385.00	395.00	248.00
UBA6	ENSG00000033178.8	465.00	596.00	761.00	510.00	396.00	642.00	547.00	450.00	636.00	528.00	548.00	537.00	596.00	567.00	602.00	494.00	366.00	586.00	703.00	442.00
GAB2	ENSG00000033327.8	196.00	377.00	387.00	290.00	362.00	353.00	235.00	243.00	425.00	232.00	264.00	254.00	216.00	239.00	269.00	303.00	148.00	367.00	299.00	222.00
ATP6V0A1	ENSG00000033627.10	469.00	778.00	834.00	789.00	601.00	958.11	716.00	697.00	913.00	789.00	727.00	923.00	654.00	650.00	880.00	700.00	379.00	790.00	567.00	639.00
PIAS1	ENSG00000033800.9	324.00	545.00	399.00	494.00	393.00	546.00	417.00	466.00	495.00	636.00	354.00	480.00	504.00	308.00	408.00	397.00	275.00	430.00	478.00	398.00
SLC4A7	ENSG00000033867.12	294.00	660.00	719.00	360.00	453.00	596.00	482.00	362.00	487.00	421.00	313.00	386.00	319.00	287.00	530.00	345.00	361.00	629.00	751.00	454.00
APBA2	ENSG00000034053.10	32.00	48.00	77.00	53.00	40.00	36.00	50.00	31.00	31.00	28.00	23.00	28.00	28.00	28.00	58.00	11.00	35.00	45.00	67.00	32.00
UHRF1	ENSG00000034063.9	28.00	36.00	43.00	24.00	15.00	57.86	58.00	21.00	48.42	5.43	31.00	39.00	21.87	63.76	24.00	40.00	92.00	37.00	155.13	8.00
MAP2K3	ENSG00000034152.14	132.00	158.00	188.00	104.00	113.00	184.00	181.00	113.00	160.00	135.00	149.00	152.00	123.00	201.00	166.00	166.00	92.00	131.00	155.00	101.00
EFCAB1	ENSG00000034239.6	0.00	4.00	1.00	1.00	6.00	1.00	4.00	3.00	0.00	0.00	1.00	1.00	2.00	0.00	4.00	0.00	1.00	1.00	2.00	1.00
TMSB10	ENSG00000034510.4	3115.99	1655.00	3837.99	1036.92	1416.00	2055.00	2567.00	1179.00	2337.96	1034.99	1762.00	1818.00	1401.00	3225.97	3581.98	4605.91	942.00	2023.95	1845.00	879.00
ASTE1	ENSG00000034533.7	62.09	159.51	76.24	105.66	82.30	102.12	112.47	113.15	104.16	149.43	99.37	119.67	102.00	75.72	89.50	75.32	51.77	121.64	118.78	91.71
RNF19A	ENSG00000034677.7	494.40	796.82	786.00	582.00	516.20	727.00	750.43	467.00	611.00	616.30	498.00	558.00	570.62	474.47	695.00	425.81	594.00	797.65	1082.32	517.94
PEX3	ENSG00000034693.10	70.00	178.00	103.36	149.00	108.78	157.62	135.73	164.59	188.33	182.00	143.00	167.00	175.78	127.63	148.83	138.07	82.77	161.57	129.13	119.16
GABARAPL2	ENSG00000034713.3	537.00	548.00	724.00	512.00	436.00	579.00	577.00	572.00	717.00	615.00	564.00	598.00	449.00	517.00	805.00	730.00	296.00	690.00	412.00	494.00
MYOC	ENSG00000034971.10	48.00	55.00	6.00	446.00	49.00	206.00	31.00	114.00	231.00	27.00	56.00	77.00	186.00	46.00	182.00	39.00	39.00	96.00	63.00	55.00
SH3YL1	ENSG00000035115.17	350.00	574.00	379.00	564.00	470.00	583.00	557.35	557.00	698.22	550.00	605.00	648.51	563.00	539.25	587.00	589.00	322.00	598.00	407.00	493.00
FAM136A	ENSG00000035141.3	193.00	270.96	234.00	252.00	222.00	289.00	203.00	243.00	325.00	254.00	254.00	313.00	253.00	249.00	288.98	241.00	149.00	238.99	207.00	223.00
VCL	ENSG00000035403.12	954.00	1552.00	2179.00	1400.00	1300.00	1606.00	1315.00	1248.00	2012.00	1380.00	1724.00	1913.00	1394.00	1373.00	1254.00	1703.00	611.00	1855.00	938.00	1159.00
DEPDC1B	ENSG00000035499.8	16.00	15.00	53.00	7.00	23.00	71.00	70.00	12.00	110.00	14.00	127.00	35.00	2.00	77.00	94.00	4.00	22.00	11.00	51.00	16.00
DAPK2	ENSG00000035664.7	442.00	638.00	741.00	858.00	885.00	1178.00	985.00	775.00	1622.00	798.00	723.00	1746.00	749.00	687.00	820.00	826.00	291.00	889.00	347.00	1165.00
NSMAF	ENSG00000035681.3	214.00	326.00	365.00	232.00	228.00	407.00	287.00	250.00	380.00	265.00	250.00	317.00	276.00	268.00	330.00	251.00	199.00	285.00	344.00	228.00
ADSS	ENSG00000035687.9	271.00	486.00	530.99	393.00	347.00	572.98	464.00	369.00	645.00	444.00	438.00	536.00	420.00	492.99	556.94	388.00	256.00	476.00	361.00	373.94
STAP1	ENSG00000035720.3	16.00	4.00	12.00	4.00	1.00	9.00	71.00	2.00	6.00	1.00	0.00	4.00	4.00	3.00	32.00	2.00	63.00	1.00	141.00	3.00
TIMP2	ENSG00000035862.8	1842.35	3950.82	3536.58	2332.32	2448.16	2961.46	1929.89	2188.70	2645.63	1913.85	2121.82	1557.26	1777.12	2418.51	1951.37	2376.26	970.61	3463.92	1630.79	1949.99
RFC1	ENSG00000035928.10	437.00	652.00	572.00	623.00	464.00	656.00	514.00	572.00	649.00	646.00	532.00	590.00	588.00	476.00	592.00	562.00	434.00	672.00	616.00	587.00
TBC1D23	ENSG00000036054.8	247.00	447.00	477.00	352.00	313.00	398.00	417.00	351.00	471.00	389.00	345.00	386.00	331.00	324.00	414.00	295.00	209.00	426.00	333.00	304.00
CUL3	ENSG00000036257.8	571.00	935.00	918.00	863.00	625.00	930.00	778.00	797.00	951.00	931.00	809.00	850.00	901.00	808.00	997.00	846.00	575.00	903.00	930.00	763.00
MYOM2	ENSG00000036448.5	8.00	7.00	7.00	14.00	12.00	10.00	10.00	24.00	11.00	10.00	5.00	8.00	4.00	7.00	16.00	2.00	2.00	4.00	9.00	15.00
OTC	ENSG00000036473.6	4.00	4.00	0.00	5.00	1.00	2.00	2.00	1.00	1.00	4.00	3.00	0.00	0.00	32.00	0.00	3.00	0.00	0.00	0.00	1.00
CYP46A1	ENSG00000036530.4	6.00	51.00	18.00	60.00	38.00	44.00	15.00	39.00	40.00	28.00	40.00	32.00	43.00	13.00	17.00	12.00	21.00	43.00	31.00	48.00
ZZZ3	ENSG00000036549.8	553.00	1048.00	734.00	895.00	725.00	1050.00	834.00	966.00	1068.00	1047.00	846.00	873.00	817.00	604.00	900.00	847.00	566.00	929.00	735.00	847.00
SLC18A1	ENSG00000036565.10	0.00	2.00	5.00	0.00	0.00	0.00	0.00	3.00	0.00	0.00	0.00	0.00	0.00	0.00	1.00	0.00	2.00	1.00	4.00	0.00
USP2	ENSG00000036672.11	18.31	42.55	22.93	30.47	18.00	36.00	22.00	25.34	47.00	36.79	49.00	37.00	21.00	30.66	27.00	14.00	19.00	34.00	19.00	22.00
CASR	ENSG00000036828.9	0.00	40.00	0.00	0.00	0.00	1.00	0.00	0.00	13.00	0.00	0.00	0.00	0.00	4.00	2.00	0.00	0.00	2.00	0.00	0.00
TUBG2	ENSG00000037042.8	76.40	142.61	90.04	144.02	101.50	127.57	76.78	125.24	153.55	139.71	81.86	150.85	123.15	60.15	112.74	100.42	52.46	147.93	92.07	114.96
RPL26L1	ENSG00000037241.3	50.41	49.69	70.51	32.43	42.01	58.95	43.05	46.91	56.86	55.74	62.35	48.76	53.79	67.79	65.64	69.32	20.00	65.74	33.00	30.74
FLT4	ENSG00000037280.11	134.00	484.00	142.00	416.00	211.00	370.00	177.00	474.00	330.00	376.00	306.00	263.00	267.00	150.00	159.00	171.00	182.00	277.00	173.00	188.00
NSUN2	ENSG00000037474.10	185.00	415.00	341.00	270.00	283.00	339.00	282.00	298.00	341.00	370.00	384.00	344.00	310.00	318.00	375.00	325.00	214.00	385.00	339.00	271.00
FBXO42	ENSG00000037637.6	279.00	456.00	376.00	412.00	377.00	491.00	360.00	459.00	460.00	458.00	417.00	387.00	408.00	315.00	415.00	316.00	267.00	463.00	421.00	362.00
MFAP3	ENSG00000037749.7	350.00	590.00	474.00	373.00	332.00	449.00	440.00	455.00	492.00	515.00	382.00	406.00	417.00	384.00	500.00	457.00	273.00	536.00	406.00	353.00
MRI1	ENSG00000037757.9	87.39	255.53	151.31	248.82	118.10	136.00	171.65	162.32	158.00	173.40	205.00	169.71	153.01	114.53	107.66	111.23	110.26	160.47	139.00	174.00
METTL1	ENSG00000037897.12	13.00	37.23	58.59	31.37	27.31	53.16	34.00	30.27	35.00	31.09	48.32	30.67	30.00	32.00	29.51	44.00	10.00	28.42	28.00	52.11
HOXC8	ENSG00000037965.4	1.00	3.00	16.00	5.00	4.00	2.00	0.00	1.00	0.00	0.00	4.00	1.00	0.00	1.00	0.00	8.00	1.00	4.00	1.00	8.00
AGA	ENSG00000038002.4	111.00	179.00	110.00	144.00	106.00	100.00	159.00	182.00	185.00	164.00	109.00	201.00	174.00	119.00	122.00	140.00	91.00	175.00	99.00	130.00
PI4K2B	ENSG00000038210.9	258.00	456.00	383.00	426.00	302.00	493.00	410.00	483.00	426.00	641.00	459.00	366.00	463.00	306.00	402.00	342.00	252.00	373.00	405.00	421.00
BOD1L1	ENSG00000038219.8	760.00	1684.00	1337.00	1617.00	1303.00	1741.00	1057.00	1483.00	1626.00	1636.00	1348.00	1539.00	1409.00	1075.00	1209.00	1094.00	1017.00	1578.00	1848.00	1366.00
MAT2B	ENSG00000038274.12	537.00	722.00	780.00	644.00	595.00	805.00	783.00	708.00	940.00	752.00	638.00	680.00	681.00	665.00	832.00	712.00	436.00	799.00	723.00	647.00
TLL1	ENSG00000038295.3	48.00	83.00	31.00	55.00	27.00	49.00	39.00	25.00	45.00	52.00	28.00	30.00	43.00	32.00	49.00	32.00	26.00	86.00	39.00	44.00
EDC4	ENSG00000038358.10	110.81	275.05	267.01	264.47	237.34	276.34	239.20	184.87	280.20	246.62	207.06	301.33	219.14	212.04	198.81	224.11	160.64	242.13	258.15	213.59
TRIO	ENSG00000038382.13	643.00	1220.00	991.00	788.00	844.00	1088.00	836.00	758.00	915.00	850.00	877.00	838.00	854.00	945.00	778.00	728.00	522.00	1049.00	976.00	762.00
VCAN	ENSG00000038427.11	2500.02	6435.00	9927.00	1426.00	5886.00	5071.00	3808.00	3284.00	3800.00	1063.00	3168.00	2068.00	2672.00	3204.00	1544.00	3174.00	1279.00	6374.00	1257.00	2509.00
CLEC16A	ENSG00000038532.10	306.00	538.00	508.00	530.00	489.00	681.00	514.00	514.00	850.00	568.00	555.00	842.00	525.00	500.00	501.00	581.00	324.00	616.00	540.00	436.00
MSR1	ENSG00000038945.10	423.00	237.00	492.00	111.00	229.00	374.00	278.00	162.00	305.00	124.00	162.00	223.00	179.00	220.00	460.00	216.00	107.00	129.00	210.00	130.00
CDH1	ENSG00000039068.14	2429.00	5723.00	4721.25	5361.60	2689.00	4432.00	4149.00	4337.00	4871.00	5532.00	5659.72	5109.79	5464.62	4643.00	3404.00	6045.00	2308.00	4569.00	2777.41	4422.00
SKIV2L2	ENSG00000039123.11	430.51	727.13	694.76	656.47	496.73	683.97	596.77	601.25	667.11	723.14	606.26	678.65	656.14	543.84	605.70	587.44	350.70	707.09	678.31	545.88
DNAH5	ENSG00000039139.9	46.00	148.00	28.00	46.00	52.00	143.00	40.00	105.00	210.00	109.00	51.00	40.00	106.00	99.00	93.00	30.00	24.00	133.00	77.00	41.00
ZFYVE16	ENSG00000039319.12	503.00	1031.00	865.00	798.00	715.00	940.00	642.00	812.00	947.00	974.00	720.00	848.00	776.00	593.00	728.00	618.00	462.00	964.00	750.00	848.00
FAM65A	ENSG00000039523.13	287.46	592.97	413.00	456.00	468.00	449.00	383.00	397.00	542.00	473.00	436.00	395.00	398.00	390.00	404.00	327.00	292.00	455.00	503.00	412.00
C6	ENSG00000039537.9	28.00	15.00	4.00	42.00	3.00	16.00	8.00	10.00	8.00	18.00	10.00	4.00	24.00	118.00	12.00	13.00	14.00	11.00	42.00	15.00
RAI14	ENSG00000039560.9	222.00	505.00	786.00	304.00	391.00	536.00	431.00	306.00	505.00	390.00	385.00	366.00	333.00	392.00	329.00	360.00	226.00	676.00	328.00	446.00
SOX30	ENSG00000039600.6	3.00	3.00	2.00	7.00	4.00	4.00	1.00	6.00	2.00	5.00	1.00	5.00	5.00	2.00	2.00	5.00	2.00	1.00	8.00	0.00
PNKP	ENSG00000039650.5	89.00	170.00	137.00	151.00	123.00	162.00	145.00	143.00	178.00	155.00	127.00	174.00	118.00	144.00	135.00	129.00	99.00	126.00	179.00	131.00
BEST2	ENSG00000039987.2	0.00	4.00	0.00	3.00	2.00	0.00	1.00	1.00	4.00	1.00	1.00	3.00	1.00	1.00	3.00	1.00	0.00	5.00	2.00	2.00
PHLPP2	ENSG00000040199.14	289.60	465.00	349.70	408.47	366.48	412.59	309.65	369.51	502.28	512.37	447.17	410.00	400.37	363.06	430.04	273.59	223.36	448.00	324.78	424.30
SPDL1	ENSG00000040275.12	28.00	49.00	44.00	49.00	23.00	64.00	32.00	53.00	72.00	37.00	54.00	31.00	41.00	54.00	52.00	22.00	30.00	56.00	69.00	48.00
STAU2	ENSG00000040341.13	296.00	490.00	443.00	360.00	389.00	468.00	393.00	403.00	496.00	448.00	360.00	466.00	419.00	353.00	381.00	449.00	251.00	423.00	410.00	421.00
PQLC2	ENSG00000040487.8	29.00	38.00	50.00	40.00	27.00	60.00	45.00	37.00	59.00	31.00	47.00	38.00	29.00	48.00	33.00	38.00	23.00	43.00	22.00	48.00
CTNS	ENSG00000040531.10	59.00	107.00	96.00	76.00	93.00	107.00	96.00	83.00	121.00	72.00	95.00	144.00	75.00	93.00	101.00	71.00	38.00	86.00	91.00	77.00
RTN4R	ENSG00000040608.9	15.00	24.00	25.00	18.00	20.00	38.00	37.00	12.00	45.00	21.00	18.00	36.00	17.00	17.00	23.00	35.00	7.00	15.00	11.00	18.00
PHF23	ENSG00000040633.8	124.00	235.00	277.00	178.00	219.00	208.00	173.00	167.00	197.00	132.00	193.00	227.00	189.00	246.00	217.00	195.00	106.00	231.00	181.00	149.00
CDH10	ENSG00000040731.6	0.00	3.00	1.00	0.00	0.00	0.00	0.00	0.00	0.00	0.00	0.00	0.00	0.00	0.00	0.00	0.00	0.00	0.00	0.00	0.00
INPP4A	ENSG00000040933.11	359.00	465.00	554.00	449.00	416.00	517.00	605.00	397.00	570.00	339.00	421.00	642.00	468.00	442.00	547.00	519.00	394.00	579.00	751.00	334.00
RAB27B	ENSG00000041353.5	79.00	40.00	385.00	12.00	25.00	35.00	45.00	13.00	45.00	25.00	28.43	43.00	22.00	129.00	20.00	14.00	16.00	47.00	34.00	35.00
PSMA4	ENSG00000041357.11	327.00	335.00	526.00	261.00	292.00	431.00	354.00	304.00	383.00	288.00	338.00	361.00	371.00	343.00	356.00	378.00	198.00	393.00	423.00	268.00
MYO16	ENSG00000041515.11	3.00	3.00	5.00	8.00	5.00	6.00	7.00	2.00	1.00	2.00	2.00	0.00	3.00	2.00	7.00	3.00	5.00	5.00	7.00	6.00
LSG1	ENSG00000041802.6	121.00	325.00	258.00	305.00	235.00	253.00	237.00	217.00	309.00	332.00	263.00	294.00	229.00	277.00	228.00	233.00	216.00	232.00	230.00	228.00
PARP3	ENSG00000041880.10	118.00	192.00	138.00	169.00	143.00	188.00	103.00	160.00	246.00	176.00	107.00	119.00	174.00	144.00	130.00	130.00	63.00	215.00	157.00	140.00
TNC	ENSG00000041982.10	533.00	853.00	2019.00	309.00	348.00	1506.00	1243.00	297.00	1428.00	223.00	790.00	342.00	460.00	1051.00	482.00	541.00	469.00	1240.00	1244.00	637.00
THAP3	ENSG00000041988.11	36.48	59.42	51.00	72.90	66.19	76.96	39.52	54.82	71.16	56.29	64.37	52.98	45.86	61.70	47.32	38.00	30.00	47.32	56.67	55.07
FAM65C	ENSG00000042062.7	24.00	37.00	29.00	68.00	44.00	44.00	34.00	42.00	51.00	65.00	51.00	39.00	43.00	21.00	44.00	38.00	14.00	57.00	69.00	57.00
TDP1	ENSG00000042088.9	47.00	49.00	76.00	56.00	60.00	97.00	82.00	62.00	91.00	62.00	41.00	72.00	67.00	65.00	79.00	59.00	83.00	70.00	146.00	80.00
AIFM2	ENSG00000042286.10	72.00	207.00	124.00	167.00	134.00	154.00	135.00	151.00	164.00	141.00	153.00	124.00	139.00	140.00	107.00	108.00	67.00	165.00	136.00	150.00
C2orf83	ENSG00000042304.6	0.00	0.00	0.00	0.00	0.00	0.00	0.00	0.00	0.00	0.00	0.00	0.00	0.00	0.00	0.00	0.00	0.00	0.00	0.00	0.00
SPATA7	ENSG00000042317.12	151.11	267.71	127.32	152.58	185.10	210.27	157.53	240.10	271.27	327.38	152.27	227.00	204.00	124.00	206.00	154.17	108.16	205.38	98.32	269.07
MED17	ENSG00000042429.6	209.00	384.00	416.00	345.00	271.00	372.00	340.00	282.00	383.00	315.00	381.00	446.00	304.00	286.00	338.00	288.00	178.00	432.00	360.00	298.00
RETSAT	ENSG00000042445.9	225.00	538.89	446.00	483.00	390.94	484.88	461.89	383.00	577.00	571.00	592.00	516.84	351.00	436.00	283.00	322.97	197.00	527.00	331.00	507.00
CAPG	ENSG00000042493.11	325.00	388.00	629.00	452.00	299.00	405.00	541.00	315.00	593.00	379.00	525.00	439.00	394.00	492.00	432.00	409.00	161.00	432.00	314.00	323.00
AP2S1	ENSG00000042753.7	133.00	133.00	175.00	85.00	121.00	112.00	111.00	104.00	140.00	104.00	119.00	112.00	112.00	140.00	159.00	168.00	64.00	120.00	78.00	85.00
USH2A	ENSG00000042781.8	11.00	20.00	3.00	23.00	20.00	24.00	14.00	35.00	22.00	27.00	14.00	19.00	18.00	21.00	15.00	15.00	11.00	26.00	22.00	18.00
ZPBP	ENSG00000042813.3	3.00	4.00	2.00	3.00	0.00	2.00	0.00	2.00	4.00	2.00	2.00	3.00	2.00	3.00	3.00	0.00	0.00	2.00	1.00	1.00
TG	ENSG00000042832.7	117579.53	348118.16	210176.55	425258.22	184520.00	176101.57	242648.79	293162.00	250485.00	392557.55	234776.00	188170.00	363480.71	120765.00	160182.12	195596.30	116058.00	225996.00	121417.59	290618.00
ADAM28	ENSG00000042980.8	123.00	89.00	125.00	65.00	78.00	88.00	238.00	81.00	89.00	45.00	37.00	52.00	53.00	59.00	185.00	62.00	278.00	87.00	618.00	72.00
BARX2	ENSG00000043039.5	2.00	6.00	3.00	16.00	1.00	2.00	1.00	0.00	6.00	3.00	3.00	1.00	4.00	3.00	4.00	2.00	0.00	0.00	0.00	1.00
DCUN1D1	ENSG00000043093.9	419.00	846.00	650.00	631.00	501.00	728.00	603.00	697.00	687.00	815.00	581.00	595.00	715.00	486.00	659.00	566.00	398.00	700.00	628.00	582.00
PHF15	ENSG00000043143.16	385.00	742.00	622.00	606.00	622.00	690.00	657.00	604.00	775.00	834.00	551.00	789.00	587.00	629.00	753.00	538.00	397.00	668.00	772.00	615.00
ZIC2	ENSG00000043355.6	0.00	5.00	1.00	0.00	0.00	0.00	0.00	0.00	1.00	0.00	0.00	0.00	0.00	0.00	1.00	0.00	1.00	0.00	0.00	0.00
LCP2	ENSG00000043462.7	267.85	158.00	390.00	126.00	172.00	298.00	401.00	123.00	211.00	112.00	123.00	166.00	142.00	174.00	326.00	163.00	229.00	178.00	668.00	117.00
TRIT1	ENSG00000043514.11	74.00	146.00	98.00	155.00	123.00	154.00	112.00	156.00	164.00	158.00	125.00	132.00	116.00	111.00	116.00	128.00	72.00	165.00	113.00	121.00
ADRB1	ENSG00000043591.4	7.00	8.00	5.00	11.00	5.00	3.00	3.00	6.00	11.00	8.00	5.00	6.00	6.00	2.00	13.00	6.00	3.00	3.00	5.00	6.00
GUCA2B	ENSG00000044012.3	0.00	0.00	0.00	0.00	0.00	0.00	0.00	0.00	0.00	0.00	0.00	0.00	0.00	0.00	0.00	0.00	0.00	0.00	0.00	0.00
CUL7	ENSG00000044090.4	165.00	313.00	328.00	315.67	290.89	333.87	279.93	273.00	356.72	258.90	333.00	437.00	282.86	270.92	275.89	312.48	148.00	357.00	230.00	238.94
CTNNA1	ENSG00000044115.16	1587.00	2256.00	2912.87	2038.80	1689.00	2417.00	1973.00	1868.00	2794.00	2015.00	2259.00	2546.00	2226.00	2376.52	1999.00	2554.00	928.21	2542.00	1504.00	1648.00
PHKA2	ENSG00000044446.7	168.00	355.84	212.00	315.95	321.36	383.00	298.00	298.68	375.00	295.97	282.00	414.96	310.00	260.97	296.00	265.00	174.00	334.00	282.56	323.65
CNTLN	ENSG00000044459.10	172.00	351.00	220.00	233.00	203.00	294.00	140.00	234.00	264.00	229.00	201.00	199.00	195.00	167.00	132.00	203.00	153.00	275.00	236.00	201.00
EPHA3	ENSG00000044524.6	447.00	908.00	595.00	796.00	846.00	510.00	371.00	952.00	617.00	1066.00	441.00	428.00	830.00	451.00	389.00	514.00	360.00	1264.00	348.00	739.00
HSPA5	ENSG00000044574.7	2473.98	5659.97	5402.97	5045.00	3203.00	3650.97	3770.99	3831.98	3272.00	7490.99	3223.98	3675.00	5745.00	2640.00	3133.95	2908.00	2143.97	4323.95	3474.00	4533.98
DSG2	ENSG00000046604.8	1023.00	1207.95	2262.98	1144.98	1010.96	1410.00	1563.00	1275.00	1906.98	1219.98	1501.00	1717.94	1331.90	2168.93	1498.97	1252.71	419.00	1354.92	670.00	975.00
GEMIN8	ENSG00000046647.9	46.00	125.00	53.00	77.00	60.00	106.00	80.00	75.00	94.00	134.00	91.00	92.00	99.00	58.00	88.00	66.00	50.00	84.00	45.00	107.00
OFD1	ENSG00000046651.10	290.87	508.00	343.00	413.00	318.00	400.00	365.83	334.00	400.00	488.00	420.88	506.00	396.00	273.83	376.81	373.00	290.00	337.00	445.00	383.00
GPM6B	ENSG00000046653.10	137.00	284.00	164.00	229.00	127.00	163.00	149.00	195.00	214.00	268.00	184.00	171.00	267.00	135.00	157.00	189.00	146.00	235.00	236.00	198.00
MAGEC2	ENSG00000046774.9	0.00	0.00	0.00	0.00	0.00	0.00	0.00	0.00	0.00	0.00	0.00	0.00	0.00	0.00	0.00	0.00	0.00	0.00	0.00	0.00
PREX2	ENSG00000046889.14	498.00	1556.00	310.00	919.00	733.00	588.00	573.00	665.00	721.00	1080.00	424.00	586.00	605.00	394.00	708.00	664.00	457.00	830.00	563.00	979.00
WDR37	ENSG00000047056.10	150.00	281.00	204.00	232.00	197.00	258.00	249.00	250.00	322.00	278.00	213.00	225.00	239.00	214.00	245.00	227.00	162.00	276.00	267.00	200.00
YTHDC2	ENSG00000047188.11	316.00	605.00	559.00	523.00	376.00	644.00	465.00	496.00	525.00	551.00	484.00	590.00	499.00	392.00	420.00	412.00	353.00	515.00	620.00	380.00
CTPS2	ENSG00000047230.10	151.00	318.00	222.00	275.00	216.00	249.00	203.00	238.00	249.00	299.00	218.00	231.00	205.00	227.00	220.00	234.00	152.00	280.00	184.00	193.00
ATP6V1H	ENSG00000047249.12	143.00	291.00	266.00	293.00	255.00	359.00	272.00	232.00	361.00	351.00	303.00	274.00	260.00	243.00	270.00	205.00	134.00	293.00	178.00	251.00
POLR2B	ENSG00000047315.10	381.77	735.56	709.71	607.04	469.59	739.34	594.35	600.33	763.56	607.08	623.12	673.61	591.14	571.58	635.93	630.61	368.81	719.67	820.12	510.76
FAM214A	ENSG00000047346.8	579.67	904.28	744.91	834.04	690.30	856.00	798.96	812.25	919.05	867.56	766.51	868.44	870.18	570.30	745.68	574.14	641.00	841.92	1014.27	661.15
ARAP2	ENSG00000047365.7	1140.00	2460.00	1079.00	1796.00	1215.00	2119.00	1410.00	1665.00	1502.00	2526.00	1198.00	1485.00	1807.00	1062.00	1601.00	1396.00	1068.00	1597.00	1836.00	1572.00
TPR	ENSG00000047410.9	1018.48	1979.67	1826.86	1778.70	1444.82	2014.72	1260.91	1694.95	2063.64	1826.90	1686.88	1843.60	1785.84	1582.66	1441.94	1541.79	1131.90	2004.43	1903.71	1611.25
CP	ENSG00000047457.9	154.89	275.90	119.72	138.21	81.45	187.28	238.33	73.47	138.82	137.12	87.98	89.87	201.25	399.43	174.34	76.56	116.71	145.90	309.96	148.69
KIAA0556	ENSG00000047578.8	304.92	648.34	353.62	682.64	452.69	602.12	458.89	557.56	639.31	591.00	518.19	478.22	513.79	337.73	427.00	514.27	235.00	563.45	357.61	499.65
DTNBP1	ENSG00000047579.15	66.00	87.00	108.00	90.00	80.00	109.00	103.00	75.00	148.00	96.00	87.00	162.00	89.00	81.00	135.00	116.00	56.00	82.00	128.00	86.00
XK	ENSG00000047597.5	11.00	29.00	22.00	28.00	16.00	18.00	24.00	23.00	25.00	38.00	28.00	23.00	37.00	54.00	14.00	24.00	5.00	32.00	20.00	23.00
ANO2	ENSG00000047617.10	10.00	12.00	13.00	26.00	10.00	23.00	6.00	10.00	22.00	26.00	17.00	24.00	21.00	5.00	18.00	10.00	13.00	10.00	24.00	18.00
C12orf4	ENSG00000047621.7	124.00	187.00	182.00	168.00	139.00	241.00	197.00	138.00	186.00	185.00	195.00	191.00	169.00	161.00	171.00	150.00	94.00	197.00	221.00	166.00
SCML1	ENSG00000047634.10	69.00	128.00	98.00	118.00	125.00	177.00	115.00	134.00	130.00	140.00	113.00	168.00	102.00	124.00	119.75	80.00	70.00	123.00	144.00	116.00
WWC3	ENSG00000047644.13	442.00	660.00	620.00	525.00	501.00	668.00	487.00	561.00	658.00	467.00	487.00	654.00	573.00	490.00	543.00	619.00	274.00	606.00	478.00	359.00
ARHGAP6	ENSG00000047648.17	198.00	500.00	448.00	480.00	389.00	434.00	318.00	523.00	546.00	483.00	516.00	398.00	542.00	301.00	342.00	363.00	181.00	352.00	271.00	365.00
FAM184B	ENSG00000047662.4	0.00	0.00	0.00	0.00	0.00	0.00	0.00	0.00	0.00	0.00	0.00	3.93	0.00	0.00	0.00	0.00	0.00	0.00	0.00	0.00
MAP4	ENSG00000047849.17	1240.00	2201.00	2807.00	1725.00	1685.00	2441.00	1867.00	1669.00	2537.00	1543.00	1680.00	2062.00	1767.00	1988.00	1508.00	1916.00	902.00	2451.00	1723.00	1499.00
GOPC	ENSG00000047932.9	449.94	828.00	724.00	663.94	480.00	741.94	628.95	660.00	733.00	782.00	640.00	617.00	712.00	552.00	639.00	588.00	387.87	747.95	564.00	642.00
ROS1	ENSG00000047936.6	3.00	2.00	118.00	0.00	0.00	4.00	0.00	0.00	2.00	2.00	0.00	2.00	0.00	0.00	0.00	1.00	0.00	0.00	2.00	0.00
USP28	ENSG00000048028.7	138.00	240.00	229.00	182.00	155.00	231.00	184.00	221.00	251.00	227.00	216.00	236.00	192.00	181.00	233.00	193.00	136.00	251.00	218.00	157.00
HDAC9	ENSG00000048052.17	176.00	216.00	468.00	159.00	144.00	221.00	282.00	139.00	212.00	160.00	147.00	333.00	121.00	187.00	247.00	178.00	255.00	317.00	431.00	162.00
TSPAN17	ENSG00000048140.13	91.00	171.00	163.00	130.00	140.00	136.00	149.00	132.00	163.00	124.00	166.00	158.00	109.00	172.00	141.00	147.00	79.00	146.00	161.00	108.00
NOP16	ENSG00000048162.15	31.26	53.31	37.64	28.38	26.71	44.02	42.46	34.11	50.12	29.28	41.28	39.81	31.35	31.20	41.48	27.66	28.61	39.02	42.66	25.99
CC2D2A	ENSG00000048342.11	141.00	308.00	163.00	264.00	199.00	173.00	125.63	216.00	230.00	227.00	186.00	200.00	207.00	169.00	160.00	194.00	103.00	265.00	134.00	208.00
RRM2B	ENSG00000048392.7	701.00	991.00	1596.00	704.00	619.00	957.00	892.00	828.00	1393.00	916.00	1142.00	1225.00	863.00	1126.00	1124.00	919.00	403.00	1040.00	713.00	787.00
ZNF800	ENSG00000048405.5	283.00	530.00	484.00	462.00	381.00	516.00	490.00	447.00	495.00	549.00	376.00	486.00	517.00	436.00	427.00	377.00	367.00	501.00	540.00	428.00
TNFRSF17	ENSG00000048462.6	49.00	17.00	5.00	6.00	18.00	9.00	70.00	9.00	8.00	13.00	12.00	8.00	12.00	1.00	53.00	2.00	34.00	4.00	46.00	14.00
SNX29	ENSG00000048471.9	282.00	459.00	415.00	577.00	434.42	510.00	497.00	412.00	493.00	460.00	442.00	399.00	383.00	317.00	366.00	339.98	421.00	430.00	701.68	398.00
LMO3	ENSG00000048540.10	1784.00	2678.00	3258.00	1894.00	2303.00	3111.00	3018.00	2010.00	4297.00	1822.00	1198.00	4743.00	2126.00	1976.00	3213.00	2615.00	955.00	2700.00	964.00	1785.00
MRPS10	ENSG00000048544.5	187.00	246.00	246.44	217.00	160.65	254.00	224.00	203.78	278.00	241.76	248.00	188.00	229.00	202.00	212.00	221.00	154.00	241.90	196.43	173.00
GUCA1A	ENSG00000048545.9	1.00	1.00	0.00	2.00	0.00	1.00	0.00	0.00	0.00	0.00	0.00	0.00	0.00	0.00	0.00	0.00	0.00	1.00	1.00	0.00
RSF1	ENSG00000048649.9	769.00	1541.57	1317.36	1284.55	963.00	1319.51	963.00	1319.63	1456.00	1392.29	1109.99	1377.81	1331.00	998.00	1173.00	1235.00	816.00	1555.00	1303.89	1218.00
VPS13D	ENSG00000048707.9	2291.00	3620.00	2840.00	3391.00	2820.00	3990.00	3215.00	3195.00	4264.00	4035.00	3395.00	3891.00	3727.00	2940.00	3413.00	3183.00	1775.00	3472.00	2929.00	2718.00
CELF2	ENSG00000048740.13	614.00	796.00	992.00	409.00	418.00	701.00	777.00	453.00	667.00	540.00	433.00	586.00	558.00	622.00	764.00	530.00	652.00	682.00	1283.00	419.00
FAM120A	ENSG00000048828.12	1011.77	1584.67	1599.25	1408.87	1108.00	1580.29	1377.07	1257.63	1716.58	1506.67	1447.65	1486.43	1343.43	1407.17	1327.06	1408.55	787.56	1569.28	1378.21	1215.82
R3HDM1	ENSG00000048991.12	245.00	413.00	312.00	343.00	280.00	368.00	284.00	292.00	379.00	369.00	312.00	312.00	343.00	310.00	339.00	365.00	284.00	343.00	406.00	283.00
COL9A2	ENSG00000049089.9	26.00	104.00	64.00	75.00	61.00	58.00	39.00	57.00	75.00	89.00	52.00	60.00	52.00	33.00	60.00	57.00	36.00	77.00	49.00	64.00
KITLG	ENSG00000049130.9	156.00	430.00	430.00	294.00	245.00	292.00	200.00	314.00	272.00	239.00	293.00	163.00	199.00	176.00	226.00	173.00	132.00	306.00	269.00	195.00
ERCC8	ENSG00000049167.9	44.00	90.45	92.00	62.00	56.00	81.71	83.63	71.48	105.00	69.78	85.00	73.00	76.31	71.94	75.88	88.01	48.00	51.00	62.00	70.89
ADAMTS6	ENSG00000049192.10	38.00	81.00	63.00	38.00	48.00	89.00	42.00	37.00	50.00	20.00	36.00	26.00	32.00	75.00	24.00	51.00	11.00	61.00	53.00	25.00
H6PD	ENSG00000049239.8	482.00	1075.00	836.00	1148.00	1066.00	1126.00	914.00	824.00	1206.00	1066.00	898.00	1139.00	1012.00	872.00	752.00	840.00	542.00	1243.00	855.00	861.00
VAMP3	ENSG00000049245.8	566.00	683.00	820.00	613.00	444.00	775.00	590.00	620.00	797.00	610.00	705.00	738.00	633.00	708.00	724.00	753.00	330.00	742.00	507.00	565.00
PER3	ENSG00000049246.10	487.90	242.50	229.40	271.91	232.69	967.05	327.70	808.29	799.97	275.47	1146.98	355.67	1208.17	787.74	222.10	293.82	78.87	284.61	345.80	144.34
UTS2	ENSG00000049247.9	7.96	12.74	10.46	6.67	6.64	8.30	12.64	6.09	0.00	2.00	10.56	1.00	0.00	11.66	19.68	11.01	8.90	12.07	29.92	5.66
TNFRSF9	ENSG00000049249.4	11.00	14.00	40.00	2.00	6.00	18.00	25.00	6.00	11.00	5.00	5.00	3.00	6.00	1.00	7.00	4.00	13.00	10.00	70.00	0.00
EPN3	ENSG00000049283.13	12.00	20.00	11.00	24.00	15.00	11.00	7.00	29.00	32.00	19.00	95.00	12.00	6.00	30.00	14.00	19.00	5.00	33.00	6.00	14.00
SRD5A2	ENSG00000049319.2	0.00	0.00	1.00	0.00	1.00	1.00	0.00	0.00	0.00	0.00	1.00	0.00	0.00	45.00	0.00	0.00	1.00	0.00	2.00	1.00
LTBP1	ENSG00000049323.11	242.00	472.00	903.00	385.00	461.00	352.00	224.00	320.00	648.00	162.00	276.00	369.00	387.00	696.00	223.00	337.00	134.00	938.00	310.00	425.00
RCN1	ENSG00000049449.4	616.63	843.38	1182.13	642.08	636.25	1014.25	679.07	654.52	855.37	794.38	704.74	728.12	676.99	1052.69	743.02	595.68	336.59	733.77	481.85	498.04
ELN	ENSG00000049540.12	227.83	612.67	394.00	294.00	259.43	281.00	248.73	257.00	299.80	172.00	253.14	145.00	226.00	295.75	162.00	379.92	96.00	437.50	173.00	320.90
RFC2	ENSG00000049541.6	70.00	50.00	69.00	48.00	42.00	74.00	68.00	38.00	84.00	73.00	88.00	71.00	56.00	63.00	64.00	90.00	55.00	65.00	76.00	51.00
ARID1B	ENSG00000049618.17	913.00	1955.00	1391.00	1971.00	1536.00	1891.00	1379.00	1627.00	1903.00	1972.00	1600.00	1797.00	1709.00	1206.00	1441.00	1448.00	1155.00	1946.00	1746.00	1598.00
CLPTM1L	ENSG00000049656.9	430.00	432.00	535.00	396.00	309.00	507.00	579.00	443.00	587.00	467.00	386.00	578.00	453.00	472.00	600.00	618.00	315.00	460.00	444.00	346.00
NEDD4L	ENSG00000049759.12	388.00	688.00	711.00	647.00	573.00	755.00	552.00	735.00	916.00	627.00	634.00	869.00	569.00	671.00	664.00	689.00	347.00	743.00	431.00	699.00
FOXP3	ENSG00000049768.10	35.00	14.00	65.00	24.00	28.00	24.00	42.00	11.00	13.00	4.00	17.00	16.00	8.00	35.00	23.00	9.00	32.00	48.00	38.00	6.00
PPP1R3F	ENSG00000049769.8	24.00	52.00	27.00	64.00	31.00	49.00	49.00	51.00	81.00	68.00	43.00	67.00	66.00	33.00	65.00	60.00	23.00	56.00	57.00	55.00
HEXB	ENSG00000049860.9	546.25	830.12	874.02	619.52	604.23	802.68	690.91	682.28	988.01	636.41	722.63	629.27	660.66	844.80	864.53	700.73	306.38	722.29	522.16	502.27
PTCD2	ENSG00000049883.10	48.00	113.00	53.00	90.00	70.00	77.00	81.00	60.00	89.00	98.00	72.00	52.00	78.00	46.00	64.00	64.00	38.00	88.00	55.00	77.00
KIAA2022	ENSG00000050030.9	23.00	71.00	34.00	68.00	35.00	51.00	36.00	47.00	29.00	78.00	38.00	30.00	43.00	22.00	55.00	48.00	28.00	51.00	38.00	51.00
JKAMP	ENSG00000050130.13	202.00	334.00	282.00	235.90	214.92	282.91	295.00	247.00	287.00	269.00	258.00	284.00	267.97	230.00	308.00	223.94	149.94	298.00	233.00	255.00
DKK3	ENSG00000050165.13	224.00	373.00	453.00	258.00	331.00	306.00	216.00	351.00	382.00	199.00	263.00	231.00	307.00	325.00	237.00	291.00	74.00	522.00	216.00	235.00
ARHGEF5	ENSG00000050327.10	451.53	537.80	499.34	588.75	431.69	820.91	619.34	773.18	809.74	681.70	525.75	725.02	1034.65	620.33	378.93	592.26	341.24	757.96	375.82	500.04
NFE2L3	ENSG00000050344.8	291.00	334.00	809.00	295.00	316.00	378.00	389.00	217.00	383.00	344.00	226.00	515.00	239.00	546.00	276.00	544.99	208.00	577.00	506.00	161.00
MCUR1	ENSG00000050393.7	307.00	406.00	464.00	370.00	274.00	304.00	342.00	388.00	445.00	418.00	428.00	366.00	395.00	400.00	376.00	293.00	193.00	416.00	293.00	353.00
LIMA1	ENSG00000050405.9	545.00	908.00	1191.00	830.00	706.00	887.00	775.00	734.00	940.00	711.00	927.00	859.00	751.00	970.00	658.00	736.00	363.00	989.00	803.00	703.00
LETMD1	ENSG00000050426.11	297.00	412.00	390.00	440.00	350.00	439.00	442.00	358.00	481.00	402.00	392.00	450.00	327.00	282.00	452.00	451.00	234.00	407.00	316.00	324.00
SLC4A8	ENSG00000050438.12	15.00	24.00	11.00	15.00	7.00	19.14	26.00	15.00	11.00	12.00	9.00	13.00	9.00	22.00	26.00	8.00	21.49	18.00	68.00	12.00
LAMC3	ENSG00000050555.13	19.00	27.00	13.00	39.00	37.00	22.00	10.00	16.00	14.00	34.00	44.00	11.00	29.00	8.00	5.00	6.00	5.00	12.00	8.00	5.00
PTGER3	ENSG00000050628.16	35.00	66.00	118.00	26.00	57.00	43.00	40.00	43.00	53.00	29.00	51.00	37.00	49.00	62.00	29.00	68.00	46.00	54.00	47.00	45.00
TNIP3	ENSG00000050730.11	2.00	3.00	13.00	2.00	2.00	0.00	5.00	0.00	4.00	2.00	3.00	0.00	1.00	0.00	4.00	0.00	7.00	2.00	23.00	0.00
MAPK9	ENSG00000050748.13	305.00	448.00	476.00	405.00	393.00	484.00	397.00	446.00	528.00	452.00	453.00	463.00	452.00	381.00	484.00	365.00	242.00	462.00	387.00	340.00
COL23A1	ENSG00000050767.11	182.00	462.00	91.00	493.00	227.00	336.00	394.00	241.00	274.00	650.00	347.00	147.00	274.00	167.00	280.00	210.00	189.00	332.00	324.00	468.00
BCAR1	ENSG00000050820.12	144.00	370.00	262.00	326.00	276.00	312.00	188.00	245.00	343.00	185.00	373.00	418.00	223.00	243.00	176.00	228.00	90.00	352.00	166.00	220.00
FAM160A2	ENSG00000051009.6	174.00	382.00	201.00	405.00	321.00	339.00	264.00	263.00	335.00	327.00	276.00	396.00	313.00	283.00	269.00	244.00	149.00	320.00	260.00	354.00
HERPUD1	ENSG00000051108.10	1212.00	973.00	854.00	855.00	634.00	1017.00	1954.00	862.00	854.00	1425.00	844.00	568.00	1268.00	703.00	1730.00	617.00	773.00	756.00	1490.00	698.00
HOMER3	ENSG00000051128.14	79.00	197.00	140.00	147.21	115.63	167.00	120.00	104.00	134.77	147.36	234.74	148.32	113.00	132.00	98.00	154.00	59.00	133.00	64.50	169.00
RAD51	ENSG00000051180.12	9.00	8.00	13.00	8.00	3.00	5.00	18.00	4.00	11.00	7.00	5.00	8.00	9.00	16.00	9.00	12.00	13.00	9.00	29.00	10.00
POLQ	ENSG00000051341.9	22.00	20.00	23.00	15.00	21.00	45.00	43.00	13.00	29.00	15.00	17.00	13.00	7.00	28.00	19.00	15.00	63.00	12.00	101.00	10.00
PIK3CB	ENSG00000051382.4	582.00	962.00	917.00	803.00	664.00	1001.00	855.00	852.00	1031.00	1053.00	964.00	950.00	864.00	637.00	909.00	873.00	487.00	739.00	722.00	766.00
CYBA	ENSG00000051523.6	275.00	243.00	376.00	231.00	224.00	322.00	445.00	182.00	303.00	202.00	187.00	333.00	213.00	293.00	344.00	247.00	226.00	257.00	543.00	189.00
THOC3	ENSG00000051596.5	102.81	81.51	274.75	128.10	81.27	129.44	150.00	95.58	182.51	96.67	202.97	148.18	119.96	134.37	71.83	103.24	63.80	101.87	112.81	98.87
HEBP2	ENSG00000051620.6	257.00	406.00	435.00	338.00	290.00	386.00	348.00	356.00	430.00	352.00	369.00	358.00	355.00	404.00	404.00	392.00	203.00	358.00	340.00	282.00
MPHOSPH9	ENSG00000051825.10	167.00	327.00	210.00	333.00	197.00	353.00	263.00	262.00	295.00	276.00	254.00	230.00	255.00	134.00	243.00	194.00	200.00	262.00	420.00	281.00
PLEKHA5	ENSG00000052126.10	402.00	643.00	797.00	542.00	507.00	729.00	475.00	494.00	818.00	567.00	477.00	735.00	531.00	481.00	525.00	514.00	250.00	635.00	457.00	542.00
PRSS8	ENSG00000052344.11	135.52	254.00	264.86	230.00	196.00	241.07	185.02	204.99	281.47	230.34	249.91	226.10	214.12	390.45	211.73	187.41	89.00	261.13	110.29	202.31
SIKE1	ENSG00000052723.7	312.00	512.00	417.00	354.00	277.00	504.00	377.00	439.00	451.00	439.00	426.00	361.00	373.00	346.00	406.00	334.00	270.00	466.00	482.00	381.00
RRP12	ENSG00000052749.9	39.00	69.63	92.00	78.67	61.76	107.05	88.18	83.50	106.45	68.56	88.00	92.00	59.13	86.67	76.93	67.16	46.12	78.40	62.56	76.73
FNIP2	ENSG00000052795.8	445.00	618.00	876.00	544.00	604.00	723.00	576.00	547.00	861.00	620.00	591.00	705.00	521.00	609.00	588.00	476.00	287.00	626.00	458.00	487.00
MSMO1	ENSG00000052802.8	117.00	219.00	260.00	140.00	142.00	221.00	206.00	165.00	292.00	151.00	200.00	239.00	233.00	293.00	220.00	322.00	78.00	226.00	138.00	134.00
TTC17	ENSG00000052841.10	658.00	1456.00	922.00	1155.00	1025.00	1400.00	1046.00	1182.00	1369.00	1330.00	978.00	1339.00	1110.00	931.00	999.00	912.00	709.00	1315.00	1092.00	1232.00
ALX4	ENSG00000052850.5	5.00	13.00	4.00	23.00	8.00	5.00	6.00	15.00	2.00	9.00	17.00	6.00	6.00	5.00	10.00	12.00	1.00	5.00	7.00	6.00
FSTL4	ENSG00000053108.12	1.00	12.00	30.00	5.00	4.00	4.00	0.00	6.00	4.00	4.00	12.00	9.00	0.00	17.00	2.00	8.00	1.00	32.00	2.00	3.00
FOXN3	ENSG00000053254.11	735.16	1299.00	1175.12	849.00	770.00	1157.00	1070.00	763.00	1105.00	956.00	757.00	861.00	637.00	696.00	1091.00	604.00	742.00	1050.00	1231.00	773.00
METTL24	ENSG00000053328.8	8.00	15.00	5.00	14.00	10.00	3.00	1.00	7.00	8.00	11.00	4.00	5.00	6.00	3.00	8.00	6.00	6.00	4.00	3.00	7.00
AKR7A2	ENSG00000053371.8	93.98	196.00	172.96	130.00	128.00	140.00	145.98	123.00	172.00	165.00	163.91	138.00	114.00	150.00	149.00	194.99	66.00	166.92	113.00	137.00
MRTO4	ENSG00000053372.4	54.00	69.00	84.00	82.00	77.00	118.00	78.00	76.00	105.00	68.00	85.00	78.00	78.00	88.00	70.00	94.00	45.00	66.00	90.00	55.00
NNAT	ENSG00000053438.7	9.00	41.00	31.00	27.00	20.00	31.00	28.00	26.00	35.00	35.00	19.00	37.00	34.00	26.00	44.00	18.00	18.00	26.00	34.00	34.00
USE1	ENSG00000053501.8	35.00	59.00	50.00	57.00	49.00	57.00	58.00	37.00	57.00	55.00	43.00	75.00	43.00	48.00	52.00	52.00	36.00	33.00	57.00	54.00
MCF2L2	ENSG00000053524.7	20.90	22.28	50.67	41.00	18.36	34.44	29.00	20.75	37.38	12.00	30.20	26.39	20.48	14.08	51.00	27.51	17.03	34.41	43.57	7.40
NRIP2	ENSG00000053702.10	70.00	129.65	75.45	122.00	99.00	143.81	121.39	133.64	148.00	134.00	139.00	127.77	94.00	62.00	73.68	81.86	100.00	148.00	142.00	138.61
LAMA3	ENSG00000053747.11	58.00	153.00	192.00	123.00	103.00	93.00	78.00	61.00	88.00	94.00	69.00	77.00	85.00	72.00	89.00	106.00	90.00	107.00	188.00	95.00
AP5M1	ENSG00000053770.7	280.00	412.00	395.00	307.00	263.00	409.00	348.00	370.00	382.00	361.00	400.00	375.00	359.00	281.00	459.00	295.00	255.00	397.00	314.00	279.00
ANAPC4	ENSG00000053900.6	171.00	303.00	259.00	352.00	242.00	360.00	204.00	327.00	297.00	320.00	241.00	322.00	244.00	217.00	265.00	208.00	196.00	290.00	325.00	311.00
KCNQ1	ENSG00000053918.11	272.33	337.31	241.00	444.76	232.00	311.00	368.00	342.03	355.72	559.52	514.58	277.64	399.00	424.00	326.74	252.10	149.69	297.66	230.00	262.38
TRAPPC3	ENSG00000054116.7	347.00	393.00	493.00	340.00	302.00	377.00	374.00	341.00	497.00	367.00	384.00	507.00	352.00	428.00	480.00	535.00	154.00	383.00	294.00	315.00
THRAP3	ENSG00000054118.9	996.75	1617.43	1545.99	1466.95	1307.50	1751.75	1317.04	1434.38	1868.83	1641.85	1460.79	1763.46	1485.87	1261.90	1447.22	1423.69	950.93	1699.70	1469.77	1426.83
PHPT1	ENSG00000054148.13	174.00	228.00	219.99	153.00	164.00	186.00	187.82	146.00	194.99	201.97	222.00	238.00	159.93	207.00	155.00	207.93	85.00	206.00	159.00	162.84
ENTPD2	ENSG00000054179.7	4.00	8.00	4.00	6.00	9.00	8.00	5.00	11.00	6.00	3.00	9.00	9.00	11.00	37.00	6.00	19.00	7.00	10.00	4.00	2.00
LY75	ENSG00000054219.9	701.00	1447.91	967.95	1019.87	609.21	902.05	796.95	503.61	1238.79	1086.53	1460.79	1375.09	1364.46	756.79	1013.36	895.71	643.28	1097.74	1213.49	743.70
ARID4B	ENSG00000054267.16	516.79	944.00	1006.00	980.48	807.00	1012.00	721.92	864.12	933.00	996.07	777.00	942.39	884.00	719.55	740.00	777.30	652.43	1057.00	1067.92	880.45
OPN3	ENSG00000054277.8	93.86	159.70	126.38	116.56	83.35	124.81	136.86	127.73	160.81	204.95	82.45	151.85	116.65	117.70	191.62	140.05	65.05	179.28	122.13	123.61
SDCCAG8	ENSG00000054282.11	236.00	485.00	383.00	423.00	375.00	515.00	283.00	426.00	508.00	440.00	396.00	362.00	424.00	326.00	375.00	352.00	181.00	384.00	351.00	391.00
PTPRN	ENSG00000054356.9	2.00	14.00	17.00	2.00	4.00	5.00	1.00	0.00	6.00	0.00	3.00	3.00	1.00	10.00	2.00	2.00	1.00	1.00	1.00	1.00
HHAT	ENSG00000054392.8	85.00	208.00	115.00	175.00	159.00	141.00	124.00	131.00	173.00	187.00	175.00	146.00	170.00	80.00	185.00	167.00	93.00	165.00	120.00	168.00
KIF1B	ENSG00000054523.12	951.80	1602.00	1298.72	1308.62	1077.00	1329.00	1115.00	1221.77	1539.00	1301.00	1223.65	1522.37	1370.00	1199.00	1287.02	1363.00	593.53	1635.00	942.00	1132.88
FOXC1	ENSG00000054598.5	122.00	180.00	158.00	125.00	84.00	111.00	89.00	115.00	134.00	97.00	116.00	80.00	143.00	89.00	118.00	113.00	46.00	159.00	100.00	131.00
TBC1D22A	ENSG00000054611.9	175.00	262.00	237.00	256.00	241.00	274.00	255.00	201.00	295.00	238.00	203.00	252.00	186.00	166.00	219.00	218.00	173.00	223.00	310.00	229.00
SYNE2	ENSG00000054654.11	6069.00	10896.00	7881.00	11617.60	10491.00	9581.00	9812.00	10254.00	10566.00	13362.00	11703.00	8968.00	9635.50	6467.00	9021.00	6453.00	6320.00	11532.00	10377.00	10056.00
PLEKHH1	ENSG00000054690.9	1094.24	2538.33	717.80	3087.09	2055.31	2511.61	1455.83	2989.15	2661.67	4017.96	2061.76	2028.23	2847.26	964.49	1659.46	1872.99	1259.40	2479.73	1290.13	2857.91
ATP9A	ENSG00000054793.9	803.00	1753.00	1168.00	1570.00	1346.00	1431.00	1196.00	1563.00	1709.00	1696.00	1336.00	2176.00	1461.00	1887.00	1345.00	1612.00	626.00	1853.00	919.00	1510.00
SPO11	ENSG00000054796.8	0.00	0.00	0.00	0.00	0.00	0.00	0.00	0.00	0.00	0.00	0.00	1.00	0.00	0.00	0.00	0.00	0.00	0.00	0.00	0.00
CBLN4	ENSG00000054803.3	10.00	35.00	56.00	40.00	27.00	31.00	24.00	9.00	26.00	14.00	37.00	24.00	5.00	20.00	63.00	41.00	6.00	48.00	5.00	40.00
CHRDL2	ENSG00000054938.11	0.00	1.00	1.00	1.00	0.00	3.00	1.00	0.00	3.00	2.00	1.00	1.00	2.00	1.00	2.00	5.00	3.00	3.00	0.00	0.00
FAM168A	ENSG00000054965.6	686.00	1270.00	1102.00	966.00	940.00	1121.00	899.00	968.00	1211.00	1009.00	814.00	997.00	930.00	741.00	888.00	922.00	554.00	1177.00	940.00	828.00
RELT	ENSG00000054967.8	63.00	54.00	79.00	35.83	79.00	66.00	93.00	28.00	62.00	35.00	36.00	64.00	49.00	56.72	61.00	62.00	105.06	66.00	186.00	36.00
GALC	ENSG00000054983.12	235.00	477.00	372.00	395.00	316.00	419.00	326.00	414.00	433.00	502.00	364.00	381.00	342.00	256.00	404.00	405.00	188.00	431.00	261.00	407.00
NOP58	ENSG00000055044.6	175.00	295.00	292.00	284.00	208.00	313.00	259.00	254.00	313.00	298.00	219.00	298.00	267.00	284.00	251.00	233.00	193.00	243.00	375.00	213.00
SZRD1	ENSG00000055070.12	503.55	744.00	703.00	604.00	581.00	748.00	794.00	624.00	836.00	685.00	741.00	719.00	667.00	696.00	761.84	842.00	352.00	731.00	638.00	471.00
KCNH2	ENSG00000055118.10	1.00	6.00	4.00	0.00	0.00	3.00	4.00	0.00	8.00	0.00	1.00	0.00	0.00	52.00	4.00	3.00	2.00	2.00	3.00	0.00
CUL1	ENSG00000055130.11	291.53	529.00	563.00	398.99	408.00	516.00	408.91	397.35	481.00	478.36	390.32	496.84	426.62	425.00	452.00	398.00	253.00	501.00	468.00	404.00
FAM114A2	ENSG00000055147.13	196.00	258.00	182.00	206.00	130.00	218.00	220.00	187.00	187.00	247.00	170.00	172.00	200.00	155.00	234.00	227.00	118.00	192.00	202.00	167.00
CYFIP2	ENSG00000055163.14	222.18	335.00	424.45	304.00	231.00	408.00	500.01	270.00	435.00	296.00	434.00	494.29	342.50	347.00	434.72	339.00	449.00	396.00	865.21	180.00
TAB2	ENSG00000055208.13	835.00	1320.00	1278.00	1056.00	951.00	1094.00	1080.00	983.00	1270.00	1202.00	966.00	1079.00	996.00	892.00	1075.00	1057.00	764.00	1239.00	1190.00	946.00
GINM1	ENSG00000055211.8	327.00	582.00	613.00	557.00	367.00	528.00	542.00	541.00	664.00	536.00	564.00	494.00	492.00	518.00	539.00	662.00	215.00	602.00	300.00	440.00
EIF2AK2	ENSG00000055332.12	823.54	1519.22	1602.03	1241.73	1022.69	1623.62	1099.91	1261.83	1556.99	1595.10	1284.99	1313.84	1552.75	2061.33	1904.26	1215.26	687.64	1527.76	1275.79	1229.44
USP36	ENSG00000055483.15	270.00	556.00	488.00	483.00	435.00	491.00	379.00	385.00	464.00	489.00	448.00	483.00	367.00	357.00	385.00	393.00	253.00	462.00	430.00	378.00
KMT2C	ENSG00000055609.13	2666.00	4858.94	3909.00	4763.00	3683.96	4746.99	3929.91	4215.00	4969.99	4906.00	3968.00	5176.00	4376.00	3507.94	3864.00	4262.00	2585.00	4457.99	4402.00	3780.00
MCOLN3	ENSG00000055732.8	34.00	49.00	100.00	80.00	56.00	128.00	87.00	63.00	140.00	19.00	70.00	88.00	43.00	51.00	85.00	19.00	19.00	30.00	67.00	63.00
CCDC85A	ENSG00000055813.5	71.81	175.53	101.33	152.70	185.08	219.46	125.62	228.15	245.51	195.19	200.00	141.03	240.78	44.87	115.39	54.33	76.05	99.34	99.51	234.49
PUM2	ENSG00000055917.11	1356.00	2316.00	1880.00	1819.00	1569.00	2078.00	2008.00	1987.00	2198.00	2472.00	1766.00	1961.00	1880.00	1743.00	2079.00	2026.00	1335.00	2152.00	1979.00	2074.00
MRPL43	ENSG00000055950.12	179.46	238.52	188.61	256.26	190.00	263.00	184.50	230.41	285.11	250.92	243.00	239.42	235.54	193.00	243.29	267.51	105.82	197.18	162.94	165.00
ITIH4	ENSG00000055955.11	15.94	38.04	16.75	51.44	37.83	37.86	25.48	30.72	37.99	29.23	15.64	51.27	36.83	356.22	41.26	16.38	10.94	17.87	41.09	24.43
ITIH1	ENSG00000055957.6	2.00	3.00	0.00	0.00	0.00	0.00	0.00	0.00	2.00	0.00	0.00	1.00	0.00	240.00	0.00	1.00	0.00	0.00	5.00	0.00
C4orf27	ENSG00000056050.6	56.00	112.00	89.00	97.00	60.00	112.00	55.00	88.00	102.00	85.00	75.00	72.00	86.00	59.00	81.00	99.00	52.00	94.00	80.00	71.00
ZFR	ENSG00000056097.11	507.00	1206.00	1046.00	958.00	752.00	1092.00	875.00	961.00	1016.00	1111.00	853.00	1027.00	1052.00	815.00	864.00	968.00	582.00	1125.00	892.00	839.00
ZNF280C	ENSG00000056277.11	57.00	110.00	80.00	77.00	84.00	96.00	70.00	119.00	116.00	112.00	72.00	93.00	82.00	80.00	102.00	101.00	75.00	108.00	98.00	111.00
NPFFR2	ENSG00000056291.13	3.00	2.00	14.00	0.00	0.00	6.00	1.00	1.00	10.00	5.00	5.00	10.00	4.00	12.00	10.00	0.00	0.00	1.00	3.00	2.00
PHF21B	ENSG00000056487.11	9.00	38.00	5.00	48.00	40.00	15.00	15.00	35.00	20.00	17.00	13.00	9.00	11.00	13.00	18.00	20.00	16.00	31.00	12.00	31.00
TRAF1	ENSG00000056558.6	150.00	216.00	395.00	226.00	260.00	204.00	386.00	147.00	201.00	168.00	172.00	169.00	167.00	203.00	212.00	121.00	282.00	298.00	617.00	138.00
RC3H2	ENSG00000056586.11	647.00	1175.00	1148.00	864.00	811.00	1153.00	1056.00	951.00	1124.00	1039.00	891.00	937.00	933.00	1071.00	1011.00	871.00	685.00	1195.00	1231.00	837.00
PCGF2	ENSG00000056661.9	209.16	239.09	201.65	279.07	184.35	294.26	210.03	284.51	349.07	221.26	238.31	291.17	257.26	262.22	276.99	376.95	94.28	280.06	152.97	214.45
IL17RB	ENSG00000056736.5	25.00	48.00	38.00	53.00	38.00	51.00	53.53	36.00	51.00	47.00	36.00	59.00	46.00	55.00	41.00	47.00	44.00	53.00	36.00	48.00
TRAF3IP2	ENSG00000056972.14	135.00	278.00	252.00	247.00	232.00	252.15	247.00	208.00	330.00	226.00	230.00	273.00	193.00	200.00	264.51	246.42	141.00	313.42	232.00	184.00
GYG2	ENSG00000056998.14	15.00	18.00	29.00	9.00	19.18	22.00	10.00	11.00	20.00	27.00	17.00	13.00	18.00	29.00	14.00	24.00	7.00	12.00	15.00	21.00
DCBLD2	ENSG00000057019.11	886.00	1278.00	2710.00	918.00	969.00	1325.00	1110.00	1088.00	1604.00	1088.00	1228.00	1368.00	1128.00	2023.00	972.00	1765.00	539.00	1752.00	652.00	942.00
SERPINB3	ENSG00000057149.10	0.00	0.00	0.00	4.00	1.00	2.00	0.00	0.00	0.00	0.00	0.00	0.00	0.00	0.00	0.00	0.00	0.00	0.00	0.00	0.00
SOAT1	ENSG00000057252.8	351.00	497.00	587.00	322.00	331.00	510.00	460.00	334.00	467.00	399.00	317.00	415.00	381.00	366.00	449.00	394.00	260.00	468.00	450.00	310.00
PKP2	ENSG00000057294.9	37.00	26.00	70.00	20.00	33.94	47.00	64.00	10.00	30.00	15.00	45.00	35.94	49.00	146.95	31.00	132.00	42.00	56.00	57.00	33.00
MSH4	ENSG00000057468.6	2.00	3.00	2.00	1.00	0.00	3.00	1.00	1.00	3.00	1.00	1.00	2.00	3.00	4.00	0.00	3.00	2.00	1.00	2.00	3.00
F7	ENSG00000057593.9	3.00	0.00	6.00	2.00	2.00	3.00	0.00	1.00	3.00	1.00	4.00	2.00	4.00	48.00	1.00	1.00	0.00	2.00	3.00	3.00
GDI2	ENSG00000057608.12	1011.61	1555.41	1827.15	1098.76	1067.79	1494.98	1385.77	1145.77	1660.93	1013.55	1362.63	1345.91	1169.92	1646.73	1365.20	1462.92	874.93	1396.78	1473.97	954.86
PRDM1	ENSG00000057657.10	591.00	381.00	780.00	348.00	351.00	401.00	707.00	287.00	545.00	407.00	384.00	790.00	405.00	419.00	854.00	933.00	359.00	501.00	529.00	383.00
ATG5	ENSG00000057663.8	193.00	371.00	300.00	281.00	224.00	312.00	267.00	268.00	295.00	301.00	273.00	332.00	316.00	244.00	329.00	335.00	140.00	323.00	255.00	221.00
TMCC3	ENSG00000057704.6	406.00	464.00	595.00	389.00	444.00	507.00	550.00	489.00	688.00	451.00	607.00	755.00	508.00	677.00	502.00	881.00	223.00	689.00	296.00	390.00
PITHD1	ENSG00000057757.5	173.00	221.00	240.00	198.00	169.00	186.00	205.00	197.00	241.00	189.00	212.00	249.00	206.00	222.00	298.00	251.00	139.00	225.00	198.00	162.00
MTA3	ENSG00000057935.9	154.00	360.00	228.00	270.00	247.00	285.00	240.00	259.00	309.00	296.00	270.00	291.00	247.00	219.00	174.00	227.00	172.00	316.00	283.00	204.00
USP13	ENSG00000058056.4	412.00	754.00	635.00	651.00	544.00	760.00	499.00	654.00	858.00	667.00	634.00	814.00	546.00	459.00	574.00	741.00	364.00	820.00	343.00	605.00
ATP11B	ENSG00000058063.11	703.88	933.19	1066.85	740.84	688.72	890.02	859.27	722.68	974.65	803.70	760.95	831.95	817.25	714.81	981.49	895.51	580.60	919.71	1017.17	617.89
LAMC2	ENSG00000058085.10	481.00	559.00	1863.00	369.00	524.00	1092.00	879.00	432.00	1246.00	456.00	875.00	775.00	594.00	1258.00	503.00	569.00	219.00	902.00	436.00	406.00
CDK14	ENSG00000058091.12	425.00	623.00	635.00	400.00	407.00	630.00	632.00	400.00	563.00	548.00	493.00	469.00	459.00	453.00	633.00	511.00	300.00	573.00	564.00	342.00
SEC61A1	ENSG00000058262.5	888.54	1184.66	1624.53	978.62	1001.51	1365.88	1324.33	1052.06	1417.18	964.13	1203.31	1163.16	1093.29	1347.39	1096.79	918.73	608.71	1289.43	992.83	879.45
PPP1R12A	ENSG00000058272.11	641.57	1168.03	1141.82	1191.12	946.81	1186.69	902.88	984.10	1144.96	1089.72	984.04	1016.87	1004.96	820.26	922.59	908.83	608.27	1254.64	1248.86	907.04
RASGRF1	ENSG00000058335.11	39.00	24.00	39.80	35.22	33.64	19.00	30.00	27.00	48.00	1.00	28.00	166.56	21.00	45.92	15.00	372.02	11.00	40.13	30.00	14.00
CAMK2B	ENSG00000058404.15	91.00	209.00	116.00	286.00	206.00	204.00	173.00	162.00	267.00	248.00	202.00	282.00	207.00	136.00	137.00	126.00	109.00	189.00	128.00	218.00
CROCC	ENSG00000058453.12	66.37	126.11	105.15	159.78	108.00	158.08	81.21	118.17	98.57	117.38	103.46	144.29	110.00	82.35	122.42	125.71	71.00	151.58	146.18	108.00
POLR3E	ENSG00000058600.11	189.00	377.00	309.00	368.00	301.00	394.00	309.00	318.00	376.00	310.00	337.00	447.00	315.00	284.00	263.00	286.00	222.00	342.00	320.00	326.00
ATP2B4	ENSG00000058668.10	1425.00	2492.00	2404.00	1718.00	1395.00	2260.00	1728.00	1652.00	2442.00	1856.00	1675.00	1600.00	1799.00	1591.00	1789.00	1678.00	940.00	2290.00	1819.00	1412.00
ZC3H11A	ENSG00000058673.11	1636.32	2806.71	2250.33	2238.14	1831.96	2569.42	2049.76	2349.51	2584.27	2649.05	2098.35	2267.68	2333.21	2080.70	2344.14	2204.81	1506.93	2651.24	2441.24	2106.76
RIOK2	ENSG00000058729.6	112.76	224.00	165.70	161.00	120.00	192.62	166.91	165.90	187.90	208.62	167.67	179.97	179.00	141.93	178.00	147.00	106.00	179.84	159.90	172.24
YIPF1	ENSG00000058799.9	111.00	172.00	177.00	166.00	119.00	179.00	129.00	163.00	158.00	198.00	188.00	108.00	155.00	127.00	144.00	152.00	69.00	155.00	107.00	149.00
NDC1	ENSG00000058804.10	120.00	209.00	186.00	167.00	130.00	161.00	222.00	168.00	247.00	223.00	145.00	150.00	200.00	159.00	248.00	173.00	145.00	206.00	263.00	182.00
DGKG	ENSG00000058866.10	72.00	57.00	31.00	72.00	21.00	30.00	38.00	26.00	55.00	36.00	46.00	18.00	82.00	24.00	34.00	36.00	23.00	69.00	99.00	33.00
FLYWCH1	ENSG00000059122.12	141.00	272.69	152.00	268.00	299.00	227.00	256.00	123.00	252.00	252.00	241.00	242.00	132.00	194.00	200.00	228.00	137.00	266.00	198.00	222.00
UNKL	ENSG00000059145.14	139.00	229.00	181.00	253.00	226.00	245.19	214.19	204.66	242.00	160.33	179.00	223.00	198.26	159.00	217.00	175.45	129.00	235.22	294.00	225.00
TBXAS1	ENSG00000059377.11	85.00	57.00	74.00	41.00	44.00	71.00	97.00	50.00	62.00	41.00	42.00	36.00	58.00	69.00	83.00	60.00	48.00	43.00	77.00	32.00
PARP12	ENSG00000059378.8	189.00	234.00	315.00	209.00	180.00	311.00	307.00	184.00	299.00	155.00	178.00	241.00	175.00	411.00	357.00	254.00	166.00	231.00	308.00	142.00
ALDH18A1	ENSG00000059573.4	330.00	471.00	577.00	428.00	374.00	427.00	435.00	430.00	530.00	503.00	498.00	428.00	486.00	458.00	376.00	414.00	205.00	474.00	275.00	327.00
TARBP1	ENSG00000059588.5	283.00	457.00	372.00	487.00	376.00	451.00	412.00	390.00	491.00	481.00	463.00	509.00	338.00	550.00	433.00	346.00	281.00	495.00	561.00	331.00
PET112	ENSG00000059691.7	60.20	124.78	89.31	96.16	82.11	118.78	91.43	73.36	128.58	115.93	126.08	104.32	101.30	84.15	120.27	59.81	63.18	86.37	107.90	114.97
MXD1	ENSG00000059728.6	157.00	319.00	354.00	254.00	256.00	236.00	222.00	261.00	248.00	320.00	208.00	278.00	235.00	252.00	230.00	289.00	152.00	221.00	243.00	244.00
CDK17	ENSG00000059758.3	270.00	441.00	510.00	371.00	324.00	483.00	475.00	352.00	436.00	413.00	307.00	393.00	356.00	359.00	476.00	354.00	317.00	435.00	507.00	321.00
DNAJC25	ENSG00000059769.15	109.90	184.63	166.62	95.39	93.83	141.63	169.65	134.52	198.19	148.54	124.67	133.35	143.83	115.04	182.74	201.49	108.72	109.08	96.46	120.62
SLC2A3	ENSG00000059804.11	349.87	480.64	706.00	377.94	595.92	631.00	761.93	440.00	591.00	453.96	370.00	508.96	547.00	425.88	596.12	510.00	295.00	524.98	784.92	473.00
PSD	ENSG00000059915.12	9.51	25.00	20.14	11.56	23.16	13.05	13.09	11.23	10.00	12.25	11.00	24.21	9.24	11.00	17.21	12.00	9.00	16.00	16.00	16.61
CTDP1	ENSG00000060069.12	81.00	163.00	149.00	153.00	140.00	139.00	153.00	132.00	163.00	130.00	132.00	146.00	111.00	127.00	136.00	129.00	68.00	156.00	134.00	143.00
YBX3	ENSG00000060138.8	638.98	1041.00	1099.00	774.00	851.00	1158.00	865.00	866.00	1152.99	1473.00	785.00	1203.00	817.00	1122.85	1109.00	898.00	437.00	911.00	637.00	787.00
STYK1	ENSG00000060140.4	2.00	0.00	5.00	2.00	1.00	5.00	9.00	6.00	2.00	2.00	2.00	1.00	6.00	7.00	1.00	4.00	1.00	4.00	6.00	6.00
WNK1	ENSG00000060237.12	1806.00	3219.00	3196.00	2678.00	2359.00	3131.00	2621.00	2576.00	3178.00	2584.00	2537.00	2783.00	2739.00	2464.00	2542.00	2533.00	1771.00	2973.00	3329.00	2171.00
RPS17P5	ENSG00000060303.5	0.00	0.00	1.00	0.00	0.00	0.00	0.00	0.00	0.00	0.00	0.00	0.00	0.00	0.00	0.00	0.00	0.00	0.00	0.00	0.00
CCAR1	ENSG00000060339.9	334.00	717.00	504.00	629.00	486.00	647.00	378.00	503.00	611.00	574.00	505.00	598.00	536.00	380.00	406.00	462.01	397.00	510.00	661.00	440.00
OGFR	ENSG00000060491.12	161.00	248.00	240.00	257.00	226.00	280.00	256.00	203.00	304.00	216.00	246.00	280.00	211.00	296.00	276.00	221.00	165.00	304.00	322.00	225.00
GNA15	ENSG00000060558.3	23.00	25.87	52.81	14.00	21.00	26.00	22.00	26.00	38.98	7.00	15.00	14.62	7.00	19.00	15.00	25.00	8.00	45.71	37.00	12.00
CREB3L3	ENSG00000060566.9	0.00	0.00	0.00	0.00	0.00	0.00	0.00	0.00	1.00	1.00	0.00	0.00	0.00	8.00	0.00	0.00	0.00	0.00	0.00	0.00
PIGV	ENSG00000060642.6	86.00	131.00	128.00	152.00	126.00	131.00	141.00	111.00	168.00	170.00	106.00	139.00	134.00	117.00	147.00	126.00	68.00	147.00	119.00	132.00
PTPRU	ENSG00000060656.15	100.00	225.00	227.00	127.00	146.00	266.00	123.00	124.00	200.00	109.00	173.00	230.00	129.00	211.00	216.00	147.00	47.00	227.00	81.00	116.00
SNRNP40	ENSG00000060688.8	107.00	210.00	172.00	142.00	146.00	199.00	157.00	160.00	186.00	194.00	175.00	194.00	167.00	210.00	187.00	190.00	97.00	202.00	166.00	96.00
RIMBP2	ENSG00000060709.9	13.00	9.00	13.00	64.12	13.00	29.00	33.00	40.02	14.00	7.00	17.00	50.00	31.13	42.00	44.03	65.00	6.00	15.00	14.00	17.00
COL11A1	ENSG00000060718.14	141.00	434.00	2515.00	142.00	481.00	637.00	446.00	145.00	340.00	33.00	769.00	94.00	38.00	433.00	84.00	159.00	15.00	437.00	23.00	48.00
QSER1	ENSG00000060749.10	799.00	1656.00	1352.00	1312.00	1071.00	1547.00	1170.00	1370.00	1650.00	1513.00	1219.00	1315.00	1391.00	1062.00	1365.00	1252.00	712.00	1579.00	1098.00	1240.00
MPC1	ENSG00000060762.14	153.00	187.00	172.00	171.00	153.00	214.00	152.00	195.00	158.00	225.00	259.00	128.00	186.00	165.00	189.00	128.00	80.00	218.00	161.00	164.00
ACAA1	ENSG00000060971.13	192.07	287.87	233.47	294.34	246.09	262.85	236.00	201.90	349.95	230.16	232.02	288.17	258.27	321.09	212.90	289.53	126.86	284.87	234.64	220.35
BCAT1	ENSG00000060982.10	371.00	338.00	1186.84	160.00	369.00	448.00	238.00	226.00	344.00	146.00	254.00	330.00	154.00	303.00	346.00	461.00	139.00	348.00	323.00	97.00
HDAC7	ENSG00000061273.13	350.79	738.73	518.41	660.48	592.73	721.52	623.42	547.20	734.31	455.15	672.42	719.34	485.20	453.72	466.28	561.92	380.40	640.39	661.05	501.06
LZTS1	ENSG00000061337.11	49.00	89.00	102.00	64.00	94.00	123.00	72.00	78.00	84.00	16.00	54.00	86.00	54.00	111.00	32.00	102.00	20.00	164.00	46.00	47.00
PRDM6	ENSG00000061455.10	59.00	112.00	120.00	78.00	70.00	62.00	44.00	58.00	80.00	78.00	77.00	58.18	74.00	53.00	76.00	51.00	43.00	99.00	39.00	62.00
WNT8A	ENSG00000061492.7	0.00	0.00	0.00	0.00	0.00	0.00	1.00	0.00	0.00	0.00	0.00	0.00	0.00	0.00	0.00	0.00	1.00	0.00	0.00	0.00
SPAG4	ENSG00000061656.5	18.00	7.00	2.00	5.00	6.00	1.00	32.00	1.00	5.00	2.00	4.00	10.00	8.00	9.00	32.00	2.00	13.00	13.00	24.00	5.00
NCKAP1	ENSG00000061676.10	1305.00	2271.00	2400.00	1767.00	1650.00	2374.00	1862.00	1886.00	2833.00	2087.00	2291.00	2410.00	2204.00	2222.00	1998.00	2028.00	737.00	2316.00	1320.00	1677.00
MRPS35	ENSG00000061794.8	199.00	282.00	292.00	235.00	169.00	282.00	227.00	219.00	327.00	248.00	273.00	225.00	256.00	295.00	290.00	311.00	123.00	237.00	166.00	212.00
GUCY1B3	ENSG00000061918.8	122.00	140.00	269.00	131.00	125.00	194.00	139.00	176.00	180.00	92.00	164.00	157.00	186.00	152.00	105.00	159.00	59.00	209.00	134.00	134.00
SFSWAP	ENSG00000061936.5	214.00	656.00	441.00	603.00	491.00	630.00	420.00	466.00	672.00	580.00	507.00	657.00	462.00	350.00	395.00	350.00	350.00	493.00	647.00	427.00
TNK2	ENSG00000061938.12	141.77	337.27	202.83	320.28	271.67	292.46	355.00	216.71	275.45	214.61	257.00	330.58	198.00	250.86	278.54	195.67	244.50	303.47	412.45	247.85
MON2	ENSG00000061987.10	758.00	1525.00	1238.00	1421.00	1097.00	1442.00	1214.00	1316.00	1425.00	1447.00	1062.00	1344.00	1150.00	903.00	1274.00	961.00	775.00	1363.00	1425.00	1263.00
CDH3	ENSG00000062038.9	113.00	169.00	422.00	157.00	253.00	238.00	124.00	156.00	360.00	47.00	187.00	450.00	178.00	411.00	163.00	531.94	57.00	311.00	81.00	90.00
ARSF	ENSG00000062096.10	0.00	0.00	0.00	1.00	0.00	0.00	0.00	0.00	0.00	0.00	0.00	0.00	0.00	0.00	0.00	0.00	0.00	0.00	0.00	0.00
GPBP1	ENSG00000062194.11	656.00	1361.00	1113.00	1079.00	933.00	1213.00	1046.00	1168.00	1200.00	1366.00	975.00	1277.00	1155.00	845.00	1031.00	1027.00	734.00	1127.00	1179.00	974.00
DGAT2	ENSG00000062282.10	40.00	89.00	96.75	67.00	50.00	39.00	57.00	74.00	74.00	83.00	148.00	100.00	70.00	123.00	61.00	122.00	36.00	54.00	45.00	60.00
ZNF112	ENSG00000062370.12	67.00	197.00	89.00	195.00	128.00	158.00	108.00	147.00	156.00	153.00	127.00	151.00	157.00	77.00	90.00	123.00	69.00	164.00	117.00	125.00
CS	ENSG00000062485.14	508.06	807.88	1054.66	637.86	638.84	968.30	748.76	671.54	931.34	719.90	959.91	726.75	730.61	747.23	665.49	766.49	501.75	821.62	707.40	569.67
LTK	ENSG00000062524.11	4.00	6.00	2.00	7.00	1.00	6.00	4.00	1.00	6.00	4.00	3.00	4.00	4.00	3.00	7.00	4.00	3.00	2.00	13.00	2.00
MRPS24	ENSG00000062582.9	119.00	122.00	163.00	108.00	93.00	99.00	139.00	107.00	130.00	111.00	120.00	101.00	112.00	159.00	164.00	221.00	68.00	133.00	99.00	85.00
ELMO2	ENSG00000062598.13	221.00	370.00	422.00	324.00	265.00	365.00	314.00	272.00	396.00	288.00	316.00	394.00	289.00	323.00	293.00	309.00	200.00	343.00	312.00	271.00
WAPAL	ENSG00000062650.13	627.00	923.00	1030.00	811.00	794.00	966.00	859.00	850.00	987.00	1033.00	909.00	886.00	906.00	732.00	851.00	758.00	628.00	1013.00	987.00	803.00
VMP1	ENSG00000062716.6	1773.00	3486.71	5306.00	1758.00	4567.00	4863.00	4109.67	2463.00	3223.00	6272.00	2899.00	3525.00	2482.00	2690.66	2544.00	2683.00	2028.00	3695.00	2797.00	2704.00
APPBP2	ENSG00000062725.5	500.00	932.00	764.00	724.00	593.00	729.00	624.00	775.00	815.00	899.00	680.00	656.00	718.00	634.00	823.00	762.00	393.00	857.00	672.00	620.00
POLD1	ENSG00000062822.8	51.00	53.00	69.97	67.00	56.00	89.88	77.00	47.22	91.00	72.00	67.81	80.00	38.00	63.00	64.84	72.00	47.00	54.00	81.00	58.00
SEZ6	ENSG00000063015.15	4.00	16.00	3.00	8.00	15.00	10.00	7.00	13.00	4.00	7.00	5.00	6.00	4.00	6.00	4.00	4.00	6.00	4.00	7.00	4.00
EIF4B	ENSG00000063046.13	3087.43	5274.49	5336.39	4957.46	3720.27	5188.81	4329.21	4683.29	5781.51	4822.33	4652.24	5216.33	4222.35	3750.88	5078.96	5773.23	3142.09	5060.97	3968.19	4251.88
SLC6A16	ENSG00000063127.11	7.00	35.00	6.00	21.00	27.00	16.00	25.00	33.00	32.00	37.00	29.00	13.00	23.00	5.00	29.00	12.00	21.00	20.00	40.00	18.00
GLTSCR1	ENSG00000063169.6	106.00	190.00	100.00	170.00	125.00	187.00	148.00	119.00	183.00	165.00	132.00	138.00	145.00	113.00	138.00	151.00	120.00	137.00	153.00	119.00
SPHK2	ENSG00000063176.11	45.88	166.51	102.36	127.35	122.46	140.25	121.75	129.92	127.24	120.29	170.13	149.42	113.28	92.51	102.09	119.48	61.14	111.54	128.30	112.78
RPL18	ENSG00000063177.8	1485.00	1523.00	1815.91	1349.00	1090.00	1638.00	1826.00	1143.00	1821.00	1215.00	1187.00	1534.00	1066.00	1574.00	1952.00	2345.00	851.00	1326.00	1413.00	1049.00
CA11	ENSG00000063180.4	34.00	45.00	80.00	56.00	30.00	61.00	47.00	64.00	85.00	45.00	51.00	88.00	36.00	64.00	80.00	145.00	29.00	84.00	40.00	46.00
ISOC2	ENSG00000063241.3	46.00	73.00	67.00	62.00	43.00	75.00	56.00	71.00	67.00	73.00	74.00	59.00	49.00	56.00	51.00	66.00	25.00	65.00	45.00	40.00
U2AF2	ENSG00000063244.8	332.00	539.00	531.00	551.00	495.00	597.00	536.00	468.00	629.00	550.00	479.00	614.00	470.00	556.00	603.00	618.00	340.00	536.00	578.00	391.00
EPN1	ENSG00000063245.10	250.00	317.00	347.00	354.00	300.00	344.00	326.00	277.00	397.00	333.00	355.00	372.00	314.00	397.00	326.00	399.00	167.00	311.00	251.00	269.00
MED29	ENSG00000063322.9	311.00	494.00	384.00	503.00	388.00	476.00	371.00	433.00	485.00	553.00	431.00	467.00	453.00	404.00	372.00	564.00	187.00	451.00	372.00	386.00
AHRR	ENSG00000063438.12	5.00	20.00	42.00	6.00	33.00	25.00	5.00	12.00	16.00	10.00	7.00	21.38	10.00	19.00	6.00	23.00	11.00	54.00	34.00	28.00
GSC2	ENSG00000063515.2	0.00	0.00	0.00	0.00	0.00	0.00	0.00	0.00	0.00	0.00	0.00	0.00	0.00	0.00	0.00	0.00	0.00	0.00	0.00	0.00
ZNF275	ENSG00000063587.12	229.00	338.00	396.00	275.00	272.00	293.00	343.00	272.00	292.00	270.00	251.00	258.00	227.00	236.00	279.00	234.00	218.00	291.00	394.00	228.00
MTMR1	ENSG00000063601.12	234.00	329.00	307.00	278.00	236.00	328.00	321.00	255.00	367.00	274.00	316.00	328.00	312.00	253.00	348.00	250.00	245.00	326.00	432.00	261.00
GPC1	ENSG00000063660.4	74.00	163.00	191.00	122.00	127.00	121.00	158.00	112.00	159.00	99.00	229.00	128.00	111.00	205.00	75.00	94.00	52.00	126.00	101.00	118.00
ADCK1	ENSG00000063761.11	21.00	35.00	48.00	40.00	41.00	48.00	34.00	36.00	43.00	51.00	51.00	40.00	35.00	47.00	38.00	38.00	22.00	43.00	31.00	29.00
HAGH	ENSG00000063854.8	124.00	143.00	199.66	125.00	145.00	148.00	133.48	120.00	143.00	114.00	125.60	162.00	92.00	148.00	130.00	123.00	59.00	134.00	113.00	83.00
RNF4	ENSG00000063978.11	267.00	489.00	469.00	409.00	365.00	439.00	436.00	357.00	456.00	358.00	411.00	449.00	356.00	363.00	402.00	410.00	246.00	458.00	512.00	333.00
CASP8	ENSG00000064012.17	124.00	160.00	203.00	162.00	120.00	250.00	187.00	171.00	191.00	178.00	120.00	157.00	140.00	183.00	128.00	125.00	149.00	150.00	381.00	129.00
LIMCH1	ENSG00000064042.13	864.00	1775.00	1077.00	1410.00	913.00	1418.00	962.00	1352.00	1527.00	1984.00	1266.00	1482.00	1551.00	936.00	1288.00	1285.00	647.00	1413.00	888.00	1090.00
ASUN	ENSG00000064102.10	89.00	130.00	138.00	102.00	86.00	112.00	93.00	122.00	135.00	143.00	110.00	101.00	121.00	132.00	114.00	130.00	64.00	107.00	128.00	78.00
TM7SF3	ENSG00000064115.6	354.00	503.00	637.00	384.00	251.00	373.00	378.00	301.00	511.00	367.00	395.00	551.00	334.00	476.00	445.00	557.00	188.00	382.00	368.00	286.00
DLX3	ENSG00000064195.7	12.00	45.00	23.00	25.00	22.00	39.00	14.00	39.00	43.00	41.00	33.00	43.00	51.00	28.00	22.00	33.00	13.00	60.00	12.00	54.00
SPA17	ENSG00000064199.2	71.00	104.00	63.57	103.00	68.00	121.81	66.00	103.00	117.00	109.00	84.31	107.00	129.00	53.00	99.00	130.00	42.00	111.00	76.71	56.00
TSPAN32	ENSG00000064201.11	9.00	20.00	14.00	8.00	24.00	18.00	11.00	9.00	13.00	7.00	16.00	10.00	12.00	10.00	16.00	6.00	27.00	8.00	34.00	15.00
WISP2	ENSG00000064205.6	24.00	46.00	82.00	56.00	40.00	29.00	19.00	24.00	41.00	32.00	19.00	12.00	24.00	22.00	9.00	42.00	5.00	28.00	29.00	52.00
DMRT3	ENSG00000064218.4	38.00	86.00	59.00	113.00	44.00	33.00	79.00	93.00	118.00	47.00	155.00	2.00	78.00	52.00	127.00	55.00	59.00	50.00	91.00	156.00
ST3GAL6	ENSG00000064225.8	81.47	123.00	71.49	77.00	63.00	106.00	73.00	77.00	77.00	71.00	96.00	74.00	71.58	88.00	66.00	46.00	48.00	78.38	83.00	63.00
ATP2C2	ENSG00000064270.8	47.64	166.41	53.30	117.57	98.92	117.65	71.33	102.79	116.82	209.98	105.63	63.95	75.83	80.96	69.15	70.52	39.94	77.96	49.04	130.15
NGFR	ENSG00000064300.4	128.00	294.00	93.50	140.93	190.87	134.00	145.00	145.98	98.00	54.00	131.96	217.97	318.96	96.00	71.00	380.95	118.00	170.89	138.90	138.98
CDON	ENSG00000064309.10	732.02	1539.01	455.52	1203.18	820.03	1029.00	722.12	1239.91	876.28	1867.32	859.17	597.28	1256.34	422.24	736.97	592.36	558.00	1146.64	681.34	1170.69
TAF2	ENSG00000064313.7	231.00	392.00	327.00	320.00	286.00	354.00	320.00	327.00	363.00	367.00	319.00	371.00	305.00	292.00	291.00	250.00	197.00	397.00	359.00	297.00
HIPK2	ENSG00000064393.11	1619.00	2578.00	2127.00	2796.00	2219.00	2795.00	2342.00	2653.00	3605.00	3278.00	2197.00	3558.00	2870.00	2238.00	2706.00	2987.00	1387.00	2843.00	1961.00	2263.00
TNPO3	ENSG00000064419.9	298.00	500.00	396.00	410.00	396.00	474.00	414.00	424.00	531.00	558.00	405.00	481.00	445.00	429.00	424.00	464.00	254.00	473.00	446.00	404.00
MEF2BNB-MEF2B	ENSG00000064489.17	20.44	6.76	13.32	6.78	9.33	11.36	32.23	0.82	15.21	11.93	15.54	1.16	4.31	11.55	20.37	3.64	5.98	13.48	35.95	23.29
RFXANK	ENSG00000064490.9	70.98	131.79	100.40	119.64	116.60	135.10	85.91	110.80	153.54	111.11	129.01	121.88	88.53	131.64	112.48	102.79	54.41	110.42	92.76	105.93
TMEM161A	ENSG00000064545.10	25.00	71.00	56.00	86.00	45.00	54.00	48.00	53.00	61.00	62.00	58.00	48.00	48.00	62.00	39.00	67.00	40.00	47.00	44.00	43.00
LPAR2	ENSG00000064547.9	36.00	49.00	47.00	63.00	47.00	69.00	56.00	46.00	62.00	51.00	54.00	50.00	49.00	86.00	62.00	44.00	33.00	61.00	66.00	66.00
CTSA	ENSG00000064601.12	289.85	451.64	772.54	297.51	435.09	525.90	476.00	319.45	507.36	252.00	439.28	400.36	289.97	630.58	375.03	348.17	188.15	404.22	363.43	263.93
SUGP2	ENSG00000064607.12	575.78	1363.00	888.60	1276.26	1025.41	1035.08	938.14	976.11	1184.11	1238.39	1012.73	1159.86	1069.76	807.60	883.76	798.15	840.16	994.16	965.10	998.33
SLC12A2	ENSG00000064651.9	409.00	543.00	659.00	536.00	512.00	678.00	670.00	530.00	935.00	497.00	542.00	1200.00	640.00	1158.00	726.00	670.00	278.00	716.00	495.00	523.00
SNX24	ENSG00000064652.6	114.01	152.00	219.01	132.00	122.00	222.00	150.00	170.00	234.00	146.00	176.00	204.00	169.00	155.00	154.00	200.00	46.00	141.00	96.00	123.00
EYA2	ENSG00000064655.14	90.00	214.00	68.00	145.00	148.00	182.00	147.00	158.00	129.00	208.00	192.00	53.00	150.00	117.00	112.00	61.00	79.00	182.00	85.00	154.00
CNN2	ENSG00000064666.10	640.77	680.01	721.53	606.14	746.15	860.86	821.48	781.66	759.27	860.74	632.29	903.42	728.46	916.53	689.11	967.57	473.88	856.65	954.45	533.39
ABCA7	ENSG00000064687.8	105.00	102.00	111.00	122.00	93.00	129.00	167.00	93.00	110.00	95.00	121.00	172.00	118.00	146.00	98.00	116.00	120.00	91.00	234.00	93.00
SNCAIP	ENSG00000064692.14	19.00	84.00	35.00	44.00	34.00	31.00	32.00	49.00	33.00	48.00	30.00	35.00	42.00	31.00	17.00	31.00	31.00	51.00	38.00	20.00
DDX20	ENSG00000064703.7	93.00	163.00	168.00	141.00	115.00	154.00	154.00	111.00	187.00	132.00	117.00	147.00	151.00	117.00	158.00	115.00	81.00	174.00	178.00	142.00
BTBD1	ENSG00000064726.5	480.00	687.00	823.00	533.00	437.00	759.00	592.00	651.00	845.00	589.00	647.00	701.00	629.00	607.00	604.00	662.00	333.00	699.00	542.00	458.00
FAR2	ENSG00000064763.6	102.66	131.00	107.00	91.61	73.64	141.66	124.00	109.76	145.38	120.00	98.00	128.00	100.00	118.00	107.00	97.00	65.00	137.00	132.74	113.00
BCAS1	ENSG00000064787.8	3.08	2.00	10.00	8.21	4.04	5.17	10.20	2.00	6.11	6.69	4.00	1.15	9.00	2.02	6.15	7.00	4.00	4.21	17.00	6.07
POU1F1	ENSG00000064835.6	0.00	4.00	2.00	1.00	1.00	2.00	0.00	1.00	2.00	1.00	3.00	7.00	1.00	1.00	1.00	0.00	0.00	0.00	1.00	0.00
CHI3L2	ENSG00000064886.9	80.00	97.00	140.00	44.00	79.00	66.00	160.00	54.00	127.00	61.00	77.00	79.00	85.00	82.00	112.00	89.00	51.00	73.00	170.00	40.00
SBNO2	ENSG00000064932.11	166.00	284.00	387.00	249.00	319.00	366.00	360.00	230.00	316.00	220.00	289.00	325.00	209.00	288.00	229.00	241.00	169.00	318.00	339.00	215.00
PMS1	ENSG00000064933.12	117.00	293.00	189.00	256.00	166.00	254.00	205.00	234.00	231.00	286.00	167.00	203.00	187.00	185.00	206.00	134.00	126.00	221.00	240.00	220.00
HMG20B	ENSG00000064961.14	128.16	270.97	189.00	201.00	222.00	255.00	234.00	174.82	236.96	224.82	229.77	257.00	218.00	213.00	197.00	297.00	123.00	228.00	167.87	202.00
CALCRL	ENSG00000064989.8	459.00	958.00	499.00	681.00	518.00	777.00	585.00	785.00	788.00	686.00	733.00	493.00	684.00	519.00	480.00	492.00	265.00	922.00	560.00	593.00
TAF11	ENSG00000064995.12	89.00	151.00	113.00	126.00	104.00	124.00	120.00	124.00	141.00	126.00	144.99	110.00	112.00	112.00	115.00	94.00	69.00	135.00	121.00	95.00
ANKS1A	ENSG00000064999.12	186.00	426.00	299.00	368.00	270.00	374.00	287.00	349.00	382.00	605.00	291.00	345.00	336.00	294.00	331.00	297.00	176.00	357.00	277.00	309.00
AP3D1	ENSG00000065000.11	508.00	922.00	924.00	881.00	714.00	989.00	858.00	710.00	954.00	795.00	860.00	928.00	811.00	944.00	724.00	773.00	462.00	871.00	703.00	683.00
ZNF76	ENSG00000065029.10	89.00	341.00	204.00	362.00	296.00	330.00	239.00	234.00	334.00	320.00	245.00	341.00	287.00	203.00	194.00	205.00	145.00	279.00	231.00	257.00
SLC9A3R2	ENSG00000065054.9	247.00	262.00	164.00	348.00	251.00	311.00	211.00	311.00	294.00	278.00	373.00	275.00	366.00	307.00	233.00	295.00	112.00	346.00	142.00	205.00
NTHL1	ENSG00000065057.3	11.00	18.00	15.00	36.00	27.00	32.00	25.00	22.00	22.84	18.00	25.83	21.00	8.00	25.00	32.00	28.00	20.00	29.00	19.00	20.00
UHRF1BP1	ENSG00000065060.12	358.00	612.00	622.00	506.00	432.00	567.00	474.00	449.00	692.00	536.00	555.01	560.00	499.00	571.00	618.00	479.00	304.00	570.00	486.00	451.00
GNAI3	ENSG00000065135.7	340.00	512.00	638.00	350.00	299.00	502.00	484.00	370.00	506.00	411.00	441.00	359.00	410.00	493.00	500.00	447.00	268.00	499.00	476.00	336.00
IPO5	ENSG00000065150.14	622.00	1289.00	1112.00	975.00	829.00	1137.00	881.00	962.00	1249.00	1032.00	1067.00	1237.00	972.00	1041.00	995.00	1015.00	587.00	1276.00	873.00	908.00
OAT	ENSG00000065154.7	313.00	625.00	505.00	521.00	373.00	504.00	436.00	512.00	472.00	671.00	524.00	324.00	538.00	467.00	374.00	305.00	243.00	485.00	393.00	442.00
WDR3	ENSG00000065183.11	141.61	280.30	298.00	242.10	175.82	248.46	240.00	202.50	244.62	232.22	231.20	238.60	238.64	235.91	237.23	233.81	147.00	239.00	237.70	199.13
PKN2	ENSG00000065243.14	500.00	1033.00	846.00	873.00	716.00	978.00	665.00	868.00	1089.00	1073.00	778.00	909.00	954.00	723.00	761.00	709.00	472.00	1035.00	776.00	759.00
WDR18	ENSG00000065268.6	35.00	69.00	70.00	85.00	56.00	70.00	87.00	52.00	61.00	48.00	53.00	71.00	47.00	63.00	57.00	54.00	21.00	101.00	34.00	52.00
TRAM2	ENSG00000065308.4	483.00	919.00	564.00	653.00	720.00	831.00	701.00	669.00	807.00	808.00	645.00	512.00	610.00	452.00	622.00	704.00	438.00	801.00	575.00	587.00
NTN1	ENSG00000065320.4	23.00	80.00	81.00	86.00	39.00	48.00	34.00	64.00	58.00	61.00	61.00	32.00	52.00	12.00	27.00	26.00	30.00	57.00	51.00	41.00
GLP2R	ENSG00000065325.8	2.00	9.00	2.00	0.00	8.00	2.00	2.00	4.00	4.00	6.00	1.00	0.00	2.00	2.00	0.00	3.00	0.00	10.00	3.00	8.00
MCM10	ENSG00000065328.12	12.00	11.00	17.00	8.00	3.00	14.00	10.00	4.00	7.00	9.00	6.00	9.00	8.00	14.00	8.00	17.00	23.00	4.00	28.00	4.00
DGKA	ENSG00000065357.15	129.70	176.59	247.00	146.50	137.00	189.96	277.00	101.00	171.00	89.00	95.94	130.00	138.00	107.00	226.00	94.00	318.00	136.00	722.00	87.00
ERBB3	ENSG00000065361.10	243.00	268.00	648.00	308.00	427.00	449.00	417.00	290.00	722.00	161.00	294.00	658.00	294.00	777.00	504.00	666.00	121.00	524.00	156.00	262.00
ROPN1	ENSG00000065371.13	2.57	0.00	0.00	2.00	0.00	0.00	1.00	0.00	1.67	0.00	2.00	0.00	0.00	0.00	2.00	2.00	1.00	0.00	1.60	0.00
ANKRD44	ENSG00000065413.12	266.00	203.00	332.00	186.00	179.00	219.00	457.00	178.00	217.00	137.00	150.00	137.00	141.00	116.00	334.00	155.00	423.00	223.00	900.00	131.00
KARS	ENSG00000065427.10	289.00	442.00	497.00	343.00	372.00	519.00	451.00	364.00	457.00	416.61	431.65	411.00	379.85	446.00	439.54	419.00	241.45	423.54	414.00	355.00
ADAT1	ENSG00000065457.6	98.00	143.00	197.00	157.00	116.00	206.00	171.00	152.00	179.00	175.00	149.00	151.00	132.93	158.00	159.00	173.00	93.00	165.00	186.00	117.00
PDIA5	ENSG00000065485.13	114.00	247.00	163.00	199.00	146.00	155.00	192.00	157.00	175.00	226.00	171.00	123.00	210.00	115.00	159.00	135.00	108.00	185.81	162.00	160.00
TBC1D22B	ENSG00000065491.8	122.94	169.18	231.19	146.05	134.29	169.51	155.36	153.84	238.51	165.00	212.82	236.42	159.54	169.26	183.10	153.64	79.88	169.60	131.51	132.41
NDUFB4	ENSG00000065518.7	306.81	323.80	360.97	230.12	218.00	261.00	326.96	237.99	317.99	264.56	345.00	278.00	264.98	362.00	393.94	389.73	156.00	311.00	212.43	269.00
SPEN	ENSG00000065526.6	1238.00	2687.00	2079.00	2551.00	2056.00	2588.00	2079.00	2252.00	2628.00	2494.00	2072.00	2722.00	2278.00	1742.00	1900.00	2211.00	1548.00	2615.00	2616.00	2266.00
MYLK	ENSG00000065534.14	510.93	939.61	611.86	1110.85	662.91	869.00	564.87	510.87	901.92	813.91	792.00	407.00	738.90	525.75	599.51	639.38	350.89	819.96	749.00	785.91
ZC3H15	ENSG00000065548.13	271.00	423.00	483.00	328.00	270.00	435.00	315.00	300.00	406.00	387.00	412.00	428.00	395.00	438.00	356.00	429.00	222.00	417.00	395.00	368.00
MAP2K4	ENSG00000065559.10	293.95	481.00	471.93	430.97	339.99	443.92	429.99	425.99	501.99	472.99	435.98	473.96	436.00	396.94	451.78	423.96	250.95	501.93	351.89	330.97
TMEM206	ENSG00000065600.8	25.00	65.00	61.00	39.00	37.00	59.00	48.00	35.00	53.00	42.00	37.00	38.00	37.00	41.00	43.00	34.00	18.00	47.00	85.00	33.00
SNAP91	ENSG00000065609.10	4.00	30.00	1.00	12.00	8.00	10.00	15.00	2.00	5.00	3.00	7.00	1.00	6.00	5.00	18.00	4.00	16.00	1.00	13.00	12.00
SLK	ENSG00000065613.9	734.00	1468.00	1276.00	1282.00	1023.00	1390.00	953.00	1183.00	1388.00	1362.00	1201.00	1197.00	1215.00	866.00	1047.00	1003.00	669.00	1373.00	1035.00	1172.00
CYB5R4	ENSG00000065615.9	114.00	174.00	155.00	127.00	113.00	155.00	165.00	120.00	175.00	129.00	109.00	125.00	119.00	121.00	176.00	134.00	120.00	145.00	323.00	103.00
COL17A1	ENSG00000065618.12	51.00	128.00	216.00	149.00	203.00	119.00	83.00	116.00	92.00	183.00	123.00	99.00	52.00	210.00	60.00	75.00	36.00	158.00	42.00	186.00
GSTO2	ENSG00000065621.10	136.00	287.00	182.00	288.00	235.00	305.00	149.00	297.00	346.00	347.00	231.00	106.00	215.00	188.00	147.00	268.00	108.00	314.00	163.00	265.00
SEC61A2	ENSG00000065665.16	57.00	127.17	88.76	87.14	79.00	118.93	94.79	67.40	106.21	85.68	99.71	111.26	93.63	86.00	94.00	73.88	61.00	96.36	102.22	98.47
PRKCQ	ENSG00000065675.10	130.00	269.00	131.00	266.00	204.00	226.00	211.00	260.00	302.00	293.00	191.00	184.00	190.00	126.00	229.00	161.00	142.00	202.00	241.00	198.00
TLE2	ENSG00000065717.10	165.00	346.00	213.00	378.00	283.00	311.00	253.00	289.00	352.00	379.00	313.00	425.00	278.00	246.00	233.00	378.00	139.00	306.00	165.00	281.00
ASB1	ENSG00000065802.7	181.00	356.00	274.00	295.00	281.00	338.00	289.00	295.00	385.00	323.00	277.00	350.00	236.00	229.00	253.00	259.00	172.00	353.00	301.00	309.00
FAM107B	ENSG00000065809.9	332.00	483.00	420.00	348.00	237.00	369.00	484.00	292.00	352.00	283.00	264.00	222.00	304.00	242.00	506.00	256.00	532.00	397.00	1011.00	232.00
ME1	ENSG00000065833.7	66.00	88.00	114.00	106.00	61.00	92.00	59.00	78.00	69.00	69.00	73.00	43.00	87.00	103.00	45.00	64.00	29.00	100.00	84.00	81.00
TBC1D1	ENSG00000065882.11	593.00	861.00	637.00	855.00	805.00	903.00	869.00	739.00	1171.00	929.00	992.00	789.00	973.00	656.00	822.00	786.00	521.00	916.00	800.00	702.00
CDK13	ENSG00000065883.10	536.00	1122.00	808.00	1092.00	878.00	1174.00	972.00	944.00	1117.00	1168.00	915.00	1013.00	953.00	884.00	846.00	798.00	696.00	1047.00	1075.00	935.00
MTHFD2	ENSG00000065911.7	182.06	205.41	304.88	152.23	148.87	455.40	250.09	183.15	375.46	185.29	150.11	135.76	182.64	217.39	222.22	181.86	172.68	303.60	325.31	137.63
SLC9A7	ENSG00000065923.5	121.00	217.00	228.00	146.00	132.00	173.00	162.00	177.00	204.00	156.00	212.00	240.00	146.00	174.00	169.00	177.00	145.00	184.00	189.00	151.00
FOXJ2	ENSG00000065970.4	288.00	426.00	424.00	339.00	319.00	398.00	353.00	329.00	364.00	334.00	361.00	367.00	319.00	333.00	306.00	331.00	229.00	419.00	341.00	310.00
YBX1	ENSG00000065978.13	1304.70	1847.97	1930.71	1401.37	1146.73	1853.65	1271.67	1465.09	1871.48	1974.17	1625.55	1534.17	1563.78	1624.91	1524.12	1587.50	1039.61	1548.25	1529.08	1379.46
PDE4A	ENSG00000065989.11	199.00	374.00	248.00	290.00	270.00	266.00	206.00	243.00	331.00	289.00	303.00	243.00	210.00	156.00	230.00	362.00	137.00	319.00	193.00	220.00
PPP2R5A	ENSG00000066027.7	322.00	478.00	460.00	524.00	369.00	502.00	521.00	438.00	609.00	649.00	491.00	500.00	419.00	390.00	544.00	508.00	263.00	487.00	474.00	446.00
CTNNA2	ENSG00000066032.14	0.00	3.00	1.00	5.00	1.00	0.00	1.00	0.00	1.00	0.00	1.00	0.00	0.00	1.00	0.00	1.00	1.00	3.00	0.00	0.00
ELAVL1	ENSG00000066044.9	330.00	498.00	534.00	409.00	376.00	505.00	436.00	438.00	569.00	466.00	461.00	531.00	469.00	480.00	557.00	528.00	276.00	495.00	477.00	414.00
TIE1	ENSG00000066056.9	109.00	344.00	124.00	215.00	203.00	218.00	142.00	174.00	222.00	163.00	178.00	169.00	121.00	123.00	155.00	157.00	99.00	219.00	142.00	117.00
DIP2B	ENSG00000066084.8	389.00	651.00	659.00	517.00	495.00	759.00	567.00	456.00	688.00	644.00	530.00	517.00	532.00	506.00	567.00	530.00	334.00	594.00	631.00	443.00
SMARCD1	ENSG00000066117.10	259.00	406.00	306.00	329.00	289.00	356.00	362.00	360.00	409.00	364.00	356.00	353.00	364.00	346.00	389.00	385.00	216.00	338.00	364.00	306.00
KDM4A	ENSG00000066135.8	289.00	500.79	406.96	478.11	406.31	510.48	395.01	459.02	557.59	436.49	400.83	512.13	429.66	433.76	355.00	360.63	264.00	490.70	385.73	408.33
NFYC	ENSG00000066136.15	202.19	344.01	210.90	302.42	238.48	312.11	265.84	273.00	343.00	303.20	269.00	288.38	258.00	215.36	269.78	215.41	165.00	312.82	245.24	236.00
ZMYND12	ENSG00000066185.8	17.00	40.00	16.00	44.00	41.00	30.00	17.00	31.00	33.00	60.00	34.00	26.00	39.00	22.00	21.00	51.00	8.00	24.00	25.00	36.00
SLC9A3	ENSG00000066230.6	2.08	4.00	1.09	4.00	1.02	1.02	0.00	1.06	4.19	1.08	3.00	0.00	3.00	71.49	2.00	3.16	1.10	9.00	2.32	7.00
NGEF	ENSG00000066248.10	36.00	18.00	138.00	47.00	97.00	91.00	84.00	53.00	253.00	22.00	112.00	227.00	55.00	153.00	64.00	161.00	7.00	143.00	27.00	20.00
ASPM	ENSG00000066279.12	51.00	53.00	95.00	30.00	41.00	98.00	94.00	51.00	66.00	13.00	47.00	34.00	31.00	159.00	65.00	80.00	204.00	73.00	340.00	24.00
CD84	ENSG00000066294.10	379.00	263.00	556.00	196.00	226.00	403.00	462.00	165.00	248.00	148.00	140.00	213.00	181.00	198.00	479.00	152.00	425.00	205.00	1012.00	129.00
ELOVL1	ENSG00000066322.8	206.00	258.00	275.00	208.00	193.00	269.00	241.00	233.00	275.00	220.00	202.00	201.00	205.00	254.00	206.00	242.00	108.00	250.00	159.00	184.00
SPI1	ENSG00000066336.7	144.00	98.00	206.00	66.00	95.00	117.00	128.00	84.00	113.00	42.00	62.00	81.00	54.00	111.00	129.00	107.00	97.00	70.00	213.00	49.00
ZNRD1	ENSG00000066379.10	40.98	66.13	59.06	70.48	29.94	70.53	61.21	48.83	70.98	56.60	44.37	58.23	47.33	40.42	45.38	57.53	37.47	50.00	56.70	40.54
MPPED2	ENSG00000066382.12	285.00	715.00	154.00	664.00	418.00	473.00	357.00	589.00	432.00	1189.00	502.00	312.00	639.00	201.00	400.00	315.00	296.00	471.00	331.00	668.00
CLDN18	ENSG00000066405.8	16.00	46.00	29.00	28.00	20.00	44.00	24.00	30.00	34.00	27.00	29.00	28.00	23.00	13.00	14.00	13.00	17.00	43.00	17.00	60.00
ZBTB11	ENSG00000066422.4	233.40	490.23	524.72	405.17	328.10	464.20	448.35	420.16	451.44	445.18	358.37	453.43	375.40	403.57	354.85	328.28	261.69	497.23	497.23	384.42
ATXN3	ENSG00000066427.17	371.00	649.56	473.00	519.47	395.53	566.00	484.57	551.81	618.00	577.10	490.36	561.87	501.22	429.00	550.00	497.99	301.58	576.13	541.68	535.91
GOLGA5	ENSG00000066455.8	281.00	362.00	451.00	337.00	313.00	460.00	320.00	402.00	401.00	360.00	350.00	350.00	361.00	324.00	327.00	341.00	187.00	449.00	320.00	307.00
FGFR2	ENSG00000066468.16	457.00	1088.00	380.00	975.00	778.00	1003.00	747.00	1006.00	1039.00	1513.00	709.00	735.00	893.00	455.00	756.00	697.00	593.00	1060.00	600.00	1115.00
LRRC40	ENSG00000066557.5	73.00	156.00	156.00	126.00	111.00	120.00	121.00	109.00	157.00	139.00	105.00	141.00	119.00	103.00	114.00	82.00	78.00	131.00	132.00	122.00
ISOC1	ENSG00000066583.7	122.00	161.00	160.00	142.00	112.00	168.00	144.00	142.00	201.00	145.00	130.00	179.00	126.00	129.00	205.00	163.00	77.00	167.00	134.00	124.00
EML1	ENSG00000066629.12	193.00	358.00	229.00	364.00	213.00	263.00	191.00	265.00	232.00	323.00	315.00	187.00	232.00	154.00	178.00	179.00	127.00	275.00	185.00	250.00
TRMT11	ENSG00000066651.13	67.00	146.00	138.00	122.00	99.00	142.00	95.00	118.00	149.00	137.00	113.00	152.00	118.00	133.00	96.00	142.00	48.00	148.00	127.00	111.00
THUMPD1	ENSG00000066654.8	546.00	997.00	617.00	704.00	693.00	851.00	623.00	726.00	812.00	803.00	644.00	737.00	689.00	579.00	662.00	656.00	459.00	804.00	693.00	669.00
MSANTD3	ENSG00000066697.10	82.00	161.00	136.00	104.00	86.00	117.00	97.00	107.00	140.00	143.00	117.00	104.00	124.00	102.00	89.00	98.00	58.00	111.00	71.00	102.00
KIF26A	ENSG00000066735.10	25.00	63.00	35.00	54.00	26.00	43.00	29.00	27.00	35.00	27.00	62.00	22.00	22.00	31.00	43.00	24.00	16.00	43.00	29.00	21.00
ATG2B	ENSG00000066739.7	530.95	1037.91	716.00	861.97	727.00	905.00	817.00	951.96	1060.00	1077.00	773.86	1008.00	864.00	621.00	957.81	733.00	550.00	962.00	862.00	827.00
ARFGEF1	ENSG00000066777.4	1028.00	1540.91	1760.00	1327.19	1213.00	1766.00	1456.31	1442.00	1956.00	1634.36	1446.35	1749.37	1554.29	1513.00	1579.00	1456.00	842.88	1605.32	1368.27	1222.00
ACSM2B	ENSG00000066813.10	1.00	1.00	0.00	2.00	0.00	1.00	0.00	3.00	3.00	1.67	3.00	0.00	4.00	160.53	0.00	2.00	0.00	2.00	3.00	3.00
ZFAT	ENSG00000066827.11	112.00	124.29	121.03	153.00	107.00	132.82	157.00	103.31	136.00	131.00	96.99	160.00	93.40	85.00	123.99	131.74	130.00	137.48	181.64	102.00
MTFR1	ENSG00000066855.11	110.00	218.68	169.33	144.89	125.00	136.00	161.89	141.00	129.27	152.00	131.41	132.91	163.42	119.00	139.51	118.30	84.62	144.00	155.46	134.01
STAG3	ENSG00000066923.13	55.06	108.85	78.42	96.07	91.54	81.31	125.85	100.81	136.40	53.90	109.21	79.06	79.73	117.29	106.98	82.80	106.14	107.85	152.96	69.99
FECH	ENSG00000066926.6	133.00	196.00	170.00	181.00	144.00	185.00	147.00	189.00	188.00	269.00	177.00	208.00	179.00	135.00	171.00	136.00	112.00	206.00	124.00	176.00
MYO9A	ENSG00000066933.11	1038.79	2107.64	1361.85	1872.00	1378.86	2060.96	1400.56	2002.94	1943.93	2164.66	1658.91	1761.93	1868.84	1121.00	1487.00	1424.00	936.00	1878.00	1468.63	1693.00
DDX3Y	ENSG00000067048.12	0.00	0.00	0.00	740.00	689.00	841.71	0.00	764.35	844.00	0.00	0.00	0.00	0.00	522.00	0.00	5.00	1.00	835.00	900.00	4.00
PFKP	ENSG00000067057.12	224.00	391.00	436.00	327.00	322.00	497.00	346.00	288.00	513.00	322.00	362.00	523.00	401.00	363.00	353.00	242.00	182.00	323.00	320.00	252.00
IDI1	ENSG00000067064.6	116.47	247.47	201.90	156.87	155.00	189.00	201.95	198.00	202.56	219.66	158.95	186.27	205.61	202.02	168.17	139.89	120.85	195.21	248.51	152.56
SP100	ENSG00000067066.12	553.76	719.98	735.77	529.50	579.24	888.22	761.00	624.45	846.24	728.47	542.17	844.31	640.01	924.54	954.80	637.00	544.35	699.64	1283.03	521.40
KLF6	ENSG00000067082.10	1594.00	1502.00	2422.00	990.00	2125.00	2185.00	2637.00	1556.00	1986.00	6617.00	1184.00	1339.00	1566.00	2190.00	2386.00	1436.00	1193.00	2241.00	2131.00	1452.00
PPAP2A	ENSG00000067113.12	291.49	329.87	294.24	460.53	177.27	323.03	219.23	382.75	267.89	390.86	359.74	248.35	579.86	278.16	240.30	323.56	111.30	361.91	176.69	215.12
NEO1	ENSG00000067141.12	390.00	1030.00	613.00	723.00	725.00	823.00	524.00	743.00	878.00	861.00	629.00	710.00	674.00	550.00	558.00	579.00	317.00	814.00	452.00	666.00
TRAM1	ENSG00000067167.3	1390.00	1976.00	2113.00	1378.00	1204.00	1823.00	1881.00	1735.00	1921.00	1848.00	1458.00	1360.00	1685.00	1453.00	1756.00	1437.00	972.00	1672.00	1633.00	1539.00
PHKA1	ENSG00000067177.10	136.42	216.03	190.46	201.49	206.99	239.14	193.43	155.47	268.51	203.88	261.11	354.25	181.12	152.59	215.43	254.31	70.00	235.32	112.50	196.74
TNFRSF1A	ENSG00000067182.3	456.00	667.00	960.00	447.00	524.00	647.00	502.00	506.00	693.00	422.00	564.00	720.00	514.00	758.00	574.00	770.00	264.00	674.00	423.00	458.00
CACNB1	ENSG00000067191.11	41.00	103.00	91.00	93.00	66.00	170.00	84.00	69.00	153.00	43.00	80.00	182.00	81.00	85.00	74.00	75.00	34.00	112.00	91.99	60.00
EVI5	ENSG00000067208.10	460.00	741.00	583.00	493.00	453.00	634.00	584.00	583.00	676.00	690.00	567.00	651.00	647.00	459.00	606.00	628.00	331.00	730.00	422.00	498.00
STOML1	ENSG00000067221.9	35.00	80.00	46.00	84.00	48.00	54.00	46.00	47.00	73.00	57.00	51.00	55.00	49.00	53.00	48.00	47.00	33.00	62.00	35.00	62.00
PKM	ENSG00000067225.13	1457.00	2204.00	2927.00	1680.00	1541.00	2299.00	1952.00	1542.00	2407.00	1760.00	2611.00	2412.00	1958.00	2458.00	1818.00	2236.00	1000.00	2392.00	1829.00	1369.00
DHX29	ENSG00000067248.5	236.00	435.00	422.00	468.00	314.00	449.00	330.00	424.00	460.00	502.00	407.00	389.00	478.00	309.00	319.00	322.00	219.00	448.00	334.00	388.00
DNTTIP2	ENSG00000067334.9	232.00	405.00	408.00	336.00	317.00	385.00	282.00	353.00	414.00	409.00	336.00	376.00	333.00	333.00	310.00	298.00	204.00	399.00	347.00	277.00
METTL22	ENSG00000067365.10	26.00	81.00	78.00	83.00	74.00	86.00	86.00	58.00	80.00	64.00	51.00	60.00	53.00	58.00	43.00	48.00	41.00	67.00	86.00	61.00
TP53BP1	ENSG00000067369.9	512.00	1026.00	920.00	952.00	818.00	976.00	782.00	882.00	1100.00	1002.00	841.00	1177.00	958.00	819.00	712.00	827.00	471.00	1093.00	747.00	839.00
TRO	ENSG00000067445.16	66.00	250.03	109.00	145.00	117.00	124.01	56.00	117.04	122.00	168.00	123.03	104.00	154.00	78.00	80.04	72.00	74.00	171.02	66.07	150.03
RRP15	ENSG00000067533.5	156.00	227.00	240.00	236.00	153.00	273.00	246.00	247.00	284.00	226.00	238.00	248.00	285.00	184.00	213.00	229.00	135.00	207.00	217.00	216.00
RHOA	ENSG00000067560.6	2288.00	2997.00	3877.00	2321.00	2008.00	2878.00	2855.00	2674.00	3304.00	2588.00	2794.00	2604.00	2602.00	2754.00	3025.00	3237.00	1527.00	2872.00	2358.00	2033.00
DHX8	ENSG00000067596.6	229.00	432.00	430.00	359.00	322.00	412.00	349.00	380.68	396.00	396.00	359.00	415.00	335.00	380.00	345.00	353.00	221.00	394.00	415.00	323.00
PMS2P4	ENSG00000067601.6	14.66	32.09	29.84	24.11	20.53	28.27	15.67	31.33	37.76	28.04	18.91	40.04	30.78	21.32	19.81	34.14	18.00	36.59	22.85	24.35
PRKCZ	ENSG00000067606.11	101.22	209.71	130.81	180.33	128.31	217.58	153.70	157.94	153.37	176.07	113.37	179.02	149.72	120.28	132.37	150.13	86.90	160.86	150.27	151.19
ZFY	ENSG00000067646.7	1.00	0.00	0.00	355.00	309.00	388.00	0.00	380.00	380.81	0.00	0.00	0.00	0.00	178.00	1.00	7.00	0.00	407.00	340.00	0.00
IARS2	ENSG00000067704.8	370.00	537.00	646.00	523.00	392.00	554.00	542.00	474.00	665.00	509.00	542.00	548.00	513.00	592.00	502.00	557.00	303.00	559.00	483.00	412.00
SYT1	ENSG00000067715.9	46.00	34.00	204.00	18.00	54.00	41.00	32.00	15.00	181.00	13.00	48.00	114.00	20.00	68.00	32.00	34.00	21.00	54.00	38.00	22.00
NAV3	ENSG00000067798.9	76.00	211.00	193.00	136.00	98.00	87.00	86.00	132.00	116.00	129.00	63.00	72.00	120.00	111.00	75.00	84.00	53.00	136.00	94.00	110.00
IDH3G	ENSG00000067829.14	110.00	162.00	160.00	165.00	124.00	188.00	174.00	120.00	185.00	124.78	149.80	166.80	139.89	136.70	143.00	110.00	88.00	123.86	128.00	96.67
ROGDI	ENSG00000067836.8	40.00	62.00	57.00	42.00	34.00	58.00	47.00	56.00	65.00	40.00	97.00	53.00	46.00	52.00	31.00	30.00	28.00	45.00	53.00	27.00
PDZD4	ENSG00000067840.8	13.00	45.00	18.00	36.00	15.00	20.00	21.00	19.00	29.00	27.00	25.00	14.00	23.00	16.00	12.00	31.00	15.00	32.00	28.00	33.00
ATP2B3	ENSG00000067842.13	0.00	3.00	0.00	0.00	1.00	0.00	0.00	0.00	0.00	1.00	1.00	0.00	3.00	0.00	0.00	0.00	0.00	0.00	2.00	4.00
ROCK1	ENSG00000067900.6	768.49	1159.95	1392.06	1144.01	868.84	1283.16	986.93	1034.65	1384.69	1046.00	1007.65	1238.06	1106.30	1039.29	1087.99	1067.14	786.75	1344.02	1517.39	915.79
CBFB	ENSG00000067955.9	388.00	490.00	696.00	361.00	359.00	585.00	430.00	402.00	560.00	455.00	432.00	547.00	466.00	491.00	615.00	597.00	370.00	558.00	561.00	378.00
PDK3	ENSG00000067992.8	78.00	122.00	132.00	98.00	73.00	85.00	101.00	68.00	135.00	88.00	94.00	105.00	117.00	94.00	105.00	128.00	57.00	94.00	112.00	70.00
HYAL2	ENSG00000068001.9	183.00	247.00	289.00	214.00	185.00	346.00	240.00	228.00	266.00	213.00	243.09	263.00	332.00	305.00	206.11	257.00	72.00	242.00	185.00	160.00
HDAC4	ENSG00000068024.12	227.00	370.00	233.00	284.00	277.00	340.00	258.00	300.00	331.00	344.00	488.00	237.00	308.00	277.00	271.00	275.00	187.00	343.00	308.00	265.00
RASSF1	ENSG00000068028.13	81.00	109.00	99.00	87.00	60.00	77.00	92.00	61.00	87.00	104.00	74.00	79.00	64.00	59.00	88.00	52.00	70.00	80.00	141.00	63.00
FGFR3	ENSG00000068078.13	10.00	30.00	41.00	29.00	35.00	36.00	11.00	58.00	18.00	27.00	31.00	39.00	29.00	23.00	15.00	42.00	2.00	26.00	25.00	18.00
IFI35	ENSG00000068079.3	64.00	64.00	75.00	62.00	63.00	93.00	87.00	52.00	51.00	72.00	44.00	65.00	68.00	137.00	112.00	35.00	28.00	77.00	88.00	41.00
HEATR6	ENSG00000068097.10	82.00	182.00	157.00	152.00	145.00	162.00	136.00	144.00	147.00	143.00	111.00	148.00	132.00	113.00	130.00	113.00	87.00	137.00	136.00	139.00
COASY	ENSG00000068120.10	114.00	214.00	213.00	251.00	220.00	258.00	192.00	220.00	264.00	179.00	254.00	259.00	203.00	187.00	206.00	150.00	107.00	204.00	171.00	200.00
PLEKHH3	ENSG00000068137.10	50.00	122.00	108.00	118.00	115.00	145.00	100.00	105.00	132.00	70.00	100.00	162.00	88.00	108.00	83.00	116.00	46.00	138.00	66.00	78.00
MEF2A	ENSG00000068305.13	720.72	1044.02	1013.54	875.33	738.75	1124.46	794.27	861.16	1130.02	807.70	999.71	789.72	836.60	793.30	915.76	763.15	557.89	1064.44	1066.73	664.49
OTUD5	ENSG00000068308.9	190.00	335.00	306.00	312.00	258.00	351.00	330.00	291.00	359.00	302.00	304.00	387.00	295.00	312.00	319.00	303.00	158.00	319.00	290.00	245.00
TFE3	ENSG00000068323.12	253.00	436.00	486.00	376.00	326.00	414.00	357.00	324.00	427.00	381.00	361.00	503.00	423.00	392.00	398.00	533.00	192.00	415.00	349.00	309.00
TBC1D25	ENSG00000068354.11	55.00	105.00	117.00	90.00	95.00	112.00	119.00	104.00	116.00	102.00	102.00	126.00	94.00	87.00	77.00	71.00	65.00	98.03	102.00	99.00
ACSL4	ENSG00000068366.15	501.00	685.00	926.00	463.00	467.00	687.00	666.00	565.00	621.00	593.00	533.00	590.00	641.00	514.00	679.00	590.00	344.00	738.00	736.00	459.00
INPP5A	ENSG00000068383.14	124.00	245.00	164.00	215.00	136.00	209.00	149.00	199.00	264.00	232.00	190.00	191.00	197.00	183.00	157.00	180.00	92.00	235.00	168.00	138.00
GPKOW	ENSG00000068394.9	57.00	90.00	67.00	96.00	75.00	84.00	76.00	68.00	80.00	72.00	63.00	66.00	80.00	84.00	95.00	86.00	42.00	83.00	70.00	75.00
GRIPAP1	ENSG00000068400.9	159.00	260.00	288.00	219.00	210.00	296.00	183.00	217.00	259.00	244.00	218.00	253.00	195.00	230.00	186.00	208.00	125.00	255.00	276.00	206.00
FTSJ1	ENSG00000068438.10	121.00	122.00	152.00	141.00	107.00	192.00	160.00	135.00	167.00	122.00	130.00	129.00	133.00	140.00	142.00	132.00	65.00	165.00	119.00	98.00
PRR11	ENSG00000068489.8	26.43	20.00	23.00	13.00	24.00	36.00	39.00	25.00	31.00	20.00	14.00	23.00	8.00	29.00	16.00	13.00	33.87	30.00	62.98	17.00
REEP1	ENSG00000068615.12	33.00	83.00	35.00	93.00	34.00	47.00	22.00	51.00	47.00	38.00	51.00	35.00	33.00	26.00	30.00	29.00	19.00	43.00	40.00	19.00
ATP11A	ENSG00000068650.14	1112.05	1177.41	3151.50	1442.78	1083.22	1644.22	1022.09	1615.78	1673.85	949.48	1027.92	2748.59	1062.87	1347.60	1217.12	2587.97	536.71	2013.51	953.79	733.33
POLR1A	ENSG00000068654.11	269.00	604.00	434.00	469.00	418.00	522.00	233.00	459.00	574.00	587.00	399.00	537.00	484.00	427.00	339.00	385.00	304.00	591.00	448.00	375.00
LAPTM4A	ENSG00000068697.6	938.00	1800.00	1740.00	1301.00	1169.00	1506.00	1243.00	1482.00	1733.00	1675.00	1368.00	1475.00	1336.00	1407.00	1424.00	1684.00	579.00	1619.00	810.00	1172.00
TTC7A	ENSG00000068724.11	196.00	299.10	247.22	259.47	226.60	414.04	312.22	235.49	370.86	270.61	244.24	278.49	269.00	270.00	259.65	212.08	168.00	300.69	308.58	246.79
IP6K2	ENSG00000068745.10	282.00	629.00	425.00	552.00	447.00	590.00	373.00	565.00	579.00	598.00	428.00	632.00	534.00	387.00	401.00	401.00	258.00	542.00	370.00	546.00
STON1-GTF2A1L	ENSG00000068781.16	10.16	2.60	13.77	16.44	1.00	20.03	14.73	0.00	19.87	12.91	18.26	11.03	25.08	0.00	11.22	0.00	19.73	27.49	0.00	40.04
SRBD1	ENSG00000068784.8	200.00	218.00	198.00	220.00	186.00	234.00	188.00	199.00	237.00	257.00	215.00	217.00	220.00	161.00	227.00	197.00	133.00	243.00	215.00	220.00
CYFIP1	ENSG00000068793.13	579.55	950.38	1020.97	762.89	671.89	964.49	823.77	749.95	1053.93	819.90	889.96	894.52	815.18	861.77	757.73	763.59	348.45	780.36	600.33	668.39
KIF2A	ENSG00000068796.12	224.00	344.00	463.00	251.00	208.00	363.00	304.00	276.00	324.00	298.00	281.00	273.00	269.00	231.00	305.00	304.00	227.00	320.00	459.00	210.00
RASGRP2	ENSG00000068831.14	38.00	31.00	36.00	52.00	32.00	45.00	80.00	33.00	42.00	22.00	31.00	27.00	25.00	14.00	93.00	32.00	150.00	31.00	377.00	45.00
PSME4	ENSG00000068878.10	586.00	793.00	974.00	776.00	658.00	907.00	747.00	804.00	980.00	885.00	837.00	906.00	879.00	858.00	764.00	929.00	550.00	908.00	951.00	690.00
IFT80	ENSG00000068885.10	330.00	586.48	402.77	451.68	366.79	563.79	470.24	430.00	554.09	539.88	396.00	485.17	433.54	351.64	462.64	387.94	254.72	507.02	386.17	480.02
SIRT2	ENSG00000068903.15	158.00	277.00	234.00	240.00	216.00	237.00	188.00	182.00	241.00	221.00	203.00	236.00	188.00	188.00	212.00	255.00	107.00	194.00	166.00	167.00
ERLEC1	ENSG00000068912.9	511.00	603.00	699.00	469.00	415.00	598.00	669.00	550.00	672.00	627.00	565.00	507.00	537.00	545.00	757.00	624.00	320.00	660.00	440.00	476.00
PPP2R5B	ENSG00000068971.9	51.00	70.00	67.00	73.00	60.00	90.00	67.00	59.00	69.00	79.00	86.00	76.00	55.00	57.00	62.00	62.00	26.00	82.00	55.00	82.00
PYGM	ENSG00000068976.9	24.00	49.00	14.00	71.00	33.00	29.00	26.00	34.00	35.00	47.00	36.00	25.00	46.00	19.00	40.00	15.00	22.00	39.00	34.00	22.00
PAGE1	ENSG00000068985.4	0.00	0.00	0.00	0.00	0.00	0.00	0.00	0.00	0.00	0.00	0.00	0.00	0.00	0.00	0.00	0.00	0.00	0.00	0.00	0.00
PITX1	ENSG00000069011.11	0.00	1.00	0.00	0.00	0.00	0.00	0.00	0.00	0.00	0.00	2.00	0.00	1.00	17.00	1.00	0.00	0.00	0.00	0.00	0.00
TRPC7	ENSG00000069018.13	0.00	1.00	0.00	0.00	0.00	0.00	1.00	0.00	0.00	0.00	0.00	0.00	0.00	0.00	0.00	0.00	0.00	0.00	0.00	0.00
MAST4	ENSG00000069020.14	454.00	934.00	1048.00	780.00	768.00	776.00	708.00	593.00	1031.00	788.00	866.00	842.00	657.00	565.00	791.00	728.00	423.00	983.00	672.00	630.00
GPR116	ENSG00000069122.14	576.63	1212.48	1083.94	1056.87	1010.00	1025.96	770.00	1215.00	1653.86	1077.00	1037.00	2437.98	1087.93	1398.87	889.86	950.72	425.00	1698.00	707.00	965.00
SDK2	ENSG00000069188.12	46.00	151.00	62.00	134.00	106.00	75.00	76.00	96.00	117.00	152.00	191.00	62.00	74.00	60.00	95.00	94.00	91.00	64.00	149.00	81.00
ADAM7	ENSG00000069206.11	0.00	0.00	0.00	0.00	0.00	0.00	0.00	0.00	0.00	0.00	0.00	0.00	0.00	0.00	0.00	0.00	0.00	0.00	0.00	0.00
NUP133	ENSG00000069248.9	249.00	399.00	451.00	421.00	304.00	380.00	388.00	373.00	456.00	376.00	353.00	395.00	297.00	315.00	378.00	351.00	207.00	438.00	344.00	325.00
NUCKS1	ENSG00000069275.12	3247.31	5115.80	4528.63	4435.87	3034.16	4507.93	3670.14	4700.79	5172.85	5587.22	4533.41	4938.09	4986.57	3404.58	4611.76	5010.02	2592.00	5100.65	3602.00	4211.68
VPS35	ENSG00000069329.11	632.00	1036.00	1059.00	725.00	624.00	969.00	857.00	776.00	1034.00	890.00	775.00	829.00	776.00	1084.00	990.00	898.00	480.00	934.00	841.00	686.00
DNAJA2	ENSG00000069345.7	382.00	532.00	601.00	488.00	417.00	548.00	458.00	505.00	577.00	520.00	470.00	544.00	501.00	510.00	536.00	482.00	273.00	584.00	465.00	469.00
BCL3	ENSG00000069399.8	101.00	122.00	226.00	81.00	109.00	151.00	164.00	82.00	123.00	34.00	99.00	117.00	83.00	135.00	110.00	140.00	88.00	133.00	144.00	92.00
KCNAB2	ENSG00000069424.10	110.00	87.00	133.00	77.00	129.00	143.00	166.00	62.00	124.00	68.00	72.00	76.00	71.00	104.00	121.00	93.00	101.00	86.00	278.00	62.00
ABCC9	ENSG00000069431.6	311.00	1033.00	497.00	647.00	392.00	481.00	416.00	459.00	505.00	458.00	377.00	297.00	438.00	315.00	254.00	314.00	230.00	529.00	448.00	497.00
GAL	ENSG00000069482.6	0.00	0.00	0.00	0.00	1.00	0.00	0.00	0.00	0.00	0.00	0.00	0.00	0.00	4.00	0.00	1.00	0.00	0.00	0.00	1.00
CLEC2D	ENSG00000069493.10	73.91	127.98	184.63	89.63	120.67	144.88	215.97	97.44	149.25	89.56	76.16	129.74	57.17	60.58	146.96	71.57	243.15	105.83	497.43	64.89
FUNDC1	ENSG00000069509.5	62.00	74.00	80.00	55.00	36.00	71.00	67.00	45.00	62.00	80.00	82.00	50.00	72.00	49.00	80.00	63.00	36.00	64.00	44.00	67.00
MAOB	ENSG00000069535.12	42.06	92.00	43.00	106.00	27.00	46.00	34.00	49.00	74.00	80.00	64.00	27.00	77.00	86.00	55.00	35.00	33.00	77.00	71.00	36.00
RORA	ENSG00000069667.11	829.00	1685.00	1156.00	1242.00	887.00	1321.00	1328.00	1288.00	1372.00	1524.00	1148.00	1174.78	1216.00	858.00	1189.00	860.00	777.00	1322.00	1196.00	1159.00
DRD4	ENSG00000069696.6	0.00	10.00	13.00	7.00	10.00	14.00	10.00	9.00	8.00	12.00	8.00	9.00	8.00	4.00	0.00	5.00	7.00	11.00	6.00	13.00
TGFBR3	ENSG00000069702.6	311.00	660.00	261.00	518.00	297.00	482.00	356.00	476.00	482.00	767.00	396.00	279.00	503.00	271.00	364.00	310.00	236.00	448.00	393.00	404.00
KIAA1107	ENSG00000069712.9	76.00	129.00	121.00	134.00	145.00	151.00	103.00	124.00	163.00	159.00	113.00	147.00	132.00	95.00	104.00	98.00	81.00	184.00	146.00	154.00
PLA2G10	ENSG00000069764.5	0.00	0.00	0.00	0.00	3.00	0.00	1.00	0.00	0.00	0.00	0.00	0.00	2.00	0.00	0.00	2.00	0.00	1.00	0.00	0.00
HES2	ENSG00000069812.7	2.00	6.00	17.00	3.00	6.00	11.00	8.00	1.00	6.00	1.00	6.00	4.00	0.00	35.00	1.00	8.00	0.00	8.00	0.00	0.00
ATP1B3	ENSG00000069849.6	259.00	258.00	792.00	184.00	224.00	329.00	309.00	224.00	445.00	202.00	280.00	400.00	282.00	436.00	380.00	287.00	98.00	277.00	233.00	191.00
NEDD4	ENSG00000069869.11	168.00	348.00	343.00	255.00	260.00	379.00	207.00	232.00	353.00	287.00	235.00	342.00	253.00	241.00	239.00	238.00	142.00	354.00	215.00	244.00
PIGB	ENSG00000069943.5	107.92	190.39	151.71	182.19	137.57	140.09	171.48	168.49	223.27	205.30	163.58	170.85	143.76	147.34	198.20	129.82	110.89	180.22	202.55	161.26
MAPK6	ENSG00000069956.7	278.58	556.81	741.81	387.90	402.77	523.95	449.00	400.00	481.00	466.00	480.90	548.00	456.77	434.00	403.66	399.86	248.79	510.48	353.00	333.00
GNB5	ENSG00000069966.14	149.87	270.69	273.00	226.00	210.30	282.44	248.14	236.88	299.50	225.55	195.00	297.92	258.00	190.83	255.05	285.09	135.00	281.54	261.55	178.00
RAB27A	ENSG00000069974.11	598.03	573.45	1324.64	543.12	497.10	837.62	791.30	572.11	1202.96	412.19	785.74	1353.21	783.36	804.66	767.15	1538.11	266.88	820.00	626.12	430.50
CECR5	ENSG00000069998.8	42.00	119.00	61.00	83.00	69.00	89.00	65.00	55.00	82.00	82.00	75.00	71.00	88.00	63.00	77.00	59.00	52.00	90.00	79.00	63.00
UFD1L	ENSG00000070010.14	222.31	368.64	272.33	320.76	247.66	333.79	282.04	313.68	362.32	311.55	307.26	283.81	318.14	257.00	282.00	285.72	193.12	296.72	278.09	267.00
LRP6	ENSG00000070018.4	693.00	1691.00	910.00	1269.00	1060.00	1286.00	808.00	1321.00	1288.00	1713.00	1033.00	1139.00	1101.00	905.00	925.00	1046.00	593.00	1502.00	703.00	1292.00
GUCY2C	ENSG00000070019.3	2.00	4.00	3.00	4.00	2.00	3.00	1.00	3.00	2.00	5.00	3.00	2.00	0.00	143.00	6.00	43.00	4.00	2.00	10.00	6.00
SCT	ENSG00000070031.3	0.00	0.00	0.00	0.00	1.00	3.00	0.00	0.00	0.00	0.00	0.00	0.00	0.00	1.00	3.00	0.00	0.00	0.00	0.00	0.00
PHRF1	ENSG00000070047.7	197.00	382.00	306.00	439.00	381.00	409.00	320.00	377.00	433.00	418.00	329.00	424.00	347.00	361.00	268.00	258.00	252.00	396.00	423.00	344.00
IKBKAP	ENSG00000070061.10	299.00	417.00	364.00	369.00	323.00	396.00	386.00	389.00	428.00	429.00	367.00	458.00	416.00	304.00	404.00	357.00	219.00	443.00	328.00	373.00
NUCB2	ENSG00000070081.11	256.00	490.00	324.00	406.00	282.00	364.00	287.00	377.00	353.00	465.00	404.00	265.00	419.00	250.00	282.00	266.00	296.00	361.00	369.00	349.00
PFN2	ENSG00000070087.9	582.00	1066.00	831.00	810.00	574.00	773.00	540.00	854.00	889.00	968.00	679.00	812.00	862.00	673.00	985.00	998.00	334.00	798.00	463.00	716.00
PTPN3	ENSG00000070159.9	249.00	463.00	340.00	435.00	360.00	488.00	334.00	442.00	601.00	462.00	408.00	569.00	385.00	467.00	344.00	384.00	183.00	481.00	261.00	325.00
SPTB	ENSG00000070182.13	54.51	157.46	65.48	132.06	110.93	99.90	65.67	122.89	126.89	120.08	143.72	109.89	104.42	65.34	85.30	50.81	55.54	154.84	78.25	117.29
DAPP1	ENSG00000070190.8	89.00	57.31	124.00	25.00	43.00	65.00	161.00	31.00	37.00	22.00	32.00	29.00	25.00	52.00	106.00	39.00	157.00	53.00	320.00	21.00
FGF10	ENSG00000070193.4	21.00	54.00	14.00	56.00	18.00	26.00	27.65	30.00	31.00	32.00	7.00	18.00	22.00	13.00	32.00	21.00	13.00	16.00	43.00	24.00
SLC44A1	ENSG00000070214.11	1511.00	1640.00	2338.00	1566.00	1323.00	2274.00	2204.00	1688.00	2292.00	1993.00	2184.00	1605.00	1918.00	1908.00	2359.00	1913.00	785.00	1719.00	1256.00	1334.00
TMEM260	ENSG00000070269.9	192.00	377.00	264.00	330.00	243.00	328.00	314.00	301.00	318.00	317.00	265.00	322.00	283.00	251.00	283.00	281.00	168.00	278.00	261.00	298.00
SMG6	ENSG00000070366.9	426.00	809.00	589.00	756.00	619.00	700.00	533.00	656.00	754.00	688.00	692.00	704.00	655.00	569.00	658.00	785.00	421.00	822.00	618.00	626.00
EXOC5	ENSG00000070367.11	508.00	808.76	860.12	561.24	526.33	808.68	693.18	714.24	745.40	715.98	699.96	644.00	724.36	627.59	672.08	600.78	366.88	759.94	662.21	596.00
CLTCL1	ENSG00000070371.11	75.00	147.00	81.00	119.00	130.00	154.00	91.00	123.00	163.00	141.00	124.00	89.00	133.00	89.00	88.00	101.00	66.00	141.00	91.00	107.00
FGF22	ENSG00000070388.7	0.00	2.00	0.00	1.00	4.00	2.00	0.00	0.00	1.00	0.00	1.00	2.00	0.00	1.00	1.00	1.00	1.00	1.00	3.00	0.00
FSTL3	ENSG00000070404.5	66.00	114.00	132.00	82.00	90.00	178.00	89.00	106.00	161.00	77.00	122.00	153.00	127.00	207.00	91.00	132.00	54.00	116.00	66.00	102.00
DGCR2	ENSG00000070413.14	406.00	797.00	485.00	586.00	518.00	599.00	564.00	626.00	783.00	716.00	664.00	653.00	769.00	546.00	521.00	681.00	350.00	659.00	455.00	606.00
RNF126	ENSG00000070423.13	62.00	94.00	97.00	86.00	62.00	112.00	94.00	59.00	116.00	84.00	94.00	114.00	70.00	108.00	86.00	80.00	55.00	97.00	117.00	71.00
MNT	ENSG00000070444.10	188.00	340.00	302.00	286.00	268.00	406.00	305.00	257.00	389.00	326.00	332.00	404.00	290.00	296.00	263.00	260.00	164.11	328.00	298.00	300.00
ZXDC	ENSG00000070476.10	171.00	417.00	250.00	429.00	338.00	403.00	379.00	378.00	469.00	386.00	331.00	382.00	331.00	239.00	329.00	321.00	242.00	374.00	347.00	297.00
JMJD6	ENSG00000070495.10	63.00	124.00	121.00	116.00	114.00	86.00	103.00	91.00	103.00	157.00	80.00	113.00	80.00	91.00	94.00	93.00	57.00	86.00	115.00	91.00
POLB	ENSG00000070501.7	64.00	103.00	91.00	94.00	71.00	89.00	67.00	63.00	91.00	99.00	80.00	82.00	54.00	79.00	77.00	76.00	48.00	86.00	74.00	59.00
ST6GALNAC1	ENSG00000070526.10	9.00	5.00	4.00	4.00	4.00	7.00	2.00	3.00	5.00	9.00	3.00	0.00	6.00	48.00	5.00	10.00	0.00	4.00	14.00	11.00
WIPI1	ENSG00000070540.8	86.01	151.85	161.07	102.87	101.56	145.15	103.30	85.63	147.46	66.17	136.29	86.98	88.17	104.75	81.46	69.72	49.59	111.03	120.91	80.36
FRMPD1	ENSG00000070601.5	1.00	11.00	0.00	3.00	6.00	4.00	6.00	0.00	4.00	6.00	2.00	1.00	1.00	5.00	5.00	6.00	10.00	5.00	7.00	8.00
GBA2	ENSG00000070610.10	209.03	407.24	319.94	421.77	305.38	427.72	342.36	303.10	423.22	403.05	351.21	347.91	341.65	340.55	302.72	329.95	150.53	364.13	337.10	301.58
NDST1	ENSG00000070614.10	580.00	1312.00	902.00	1123.00	1149.00	1441.00	975.00	1010.00	1400.00	1118.00	1129.00	1274.00	917.00	970.00	818.00	990.00	524.00	1250.00	663.00	1009.00
ASNS	ENSG00000070669.12	68.00	111.00	75.00	95.00	78.00	224.00	91.00	86.00	209.00	116.00	73.00	98.00	112.00	119.00	131.00	85.00	89.00	129.00	113.00	90.00
AP3M2	ENSG00000070718.7	120.00	262.00	193.00	236.00	149.00	202.00	205.00	190.00	228.00	170.00	214.00	187.00	172.00	156.00	168.00	188.00	105.00	220.00	149.00	177.00
CNGB1	ENSG00000070729.9	0.00	0.00	1.00	0.00	0.00	2.00	0.00	0.00	2.00	0.00	0.00	2.00	0.00	1.00	0.00	0.00	0.00	2.00	1.00	2.00
ST6GALNAC2	ENSG00000070731.5	182.77	631.96	127.59	237.75	285.33	221.04	168.21	205.04	246.25	239.75	257.06	116.51	119.62	235.67	143.83	162.90	128.81	226.56	118.33	283.07
CHAT	ENSG00000070748.13	0.00	1.00	3.00	0.00	0.00	0.00	0.00	0.00	0.00	0.00	0.00	0.00	0.00	0.00	0.00	0.00	0.00	0.00	0.00	0.00
PABPC1	ENSG00000070756.9	3096.97	5081.97	6577.95	4279.99	3961.96	6108.96	4956.92	4096.70	6210.93	4304.87	4442.94	4963.98	3721.95	5065.95	4573.91	4669.22	3899.95	4688.95	6378.75	3705.97
TESK2	ENSG00000070759.12	37.00	56.00	51.00	53.00	45.00	52.00	44.00	43.00	75.00	48.00	54.00	94.00	47.00	38.00	72.00	45.00	29.00	52.00	75.00	47.00
C16orf80	ENSG00000070761.3	84.00	154.00	154.00	105.00	115.00	143.00	123.00	142.00	135.00	194.00	129.00	136.00	106.00	102.00	107.00	110.00	83.00	157.00	102.00	126.00
CSNK2A2	ENSG00000070770.4	422.00	630.00	653.00	575.00	449.00	774.00	638.00	601.00	724.00	551.00	511.00	633.00	528.00	724.00	589.00	601.00	327.00	628.00	543.00	470.00
PTPN21	ENSG00000070778.8	328.89	754.29	441.68	610.42	585.90	772.73	464.47	776.90	679.73	792.62	709.73	628.00	647.00	403.00	440.00	588.83	263.84	740.62	372.68	707.93
EIF2B3	ENSG00000070785.12	67.00	81.00	97.00	92.00	56.00	78.67	73.00	90.00	105.00	107.38	87.00	117.00	53.47	60.00	105.51	71.00	46.00	93.00	85.00	78.00
CAMK2A	ENSG00000070808.11	0.00	2.00	2.00	1.00	0.00	6.00	3.00	2.00	2.00	0.00	0.00	0.00	0.00	2.00	0.00	3.00	0.00	4.00	0.00	1.00
TCOF1	ENSG00000070814.13	135.00	243.00	250.00	238.00	214.00	255.00	264.00	179.00	214.00	216.00	166.00	256.00	187.00	211.00	262.00	199.00	185.00	234.00	368.00	188.00
CDC42	ENSG00000070831.11	1509.38	1717.61	2347.73	1283.00	1186.00	1695.00	1537.69	1325.97	1720.85	1615.00	1639.00	1611.84	1557.97	1735.00	1955.67	2014.83	889.84	1767.91	1609.92	1117.00
OSBPL3	ENSG00000070882.8	370.00	416.00	764.00	504.00	435.00	606.00	655.00	460.00	833.00	469.00	738.00	699.00	515.00	687.00	566.00	556.00	290.00	592.00	592.00	356.00
EPHA8	ENSG00000070886.6	0.00	2.00	0.00	0.00	0.00	0.00	0.00	0.00	0.00	0.00	0.00	0.00	0.00	1.00	0.00	0.00	0.00	0.00	0.00	0.00
SLC12A3	ENSG00000070915.5	5.00	1.00	2.00	0.00	0.00	2.00	10.00	1.00	0.00	0.00	0.00	1.00	1.00	0.00	6.00	0.00	8.00	0.00	8.00	0.00
RAD18	ENSG00000070950.5	111.00	175.00	192.00	147.00	130.00	216.00	168.00	167.00	220.00	140.00	160.00	234.00	141.00	140.00	164.00	202.00	111.00	214.00	195.00	177.00
ATP2B1	ENSG00000070961.10	447.00	788.00	856.00	620.00	486.00	700.00	574.00	587.00	656.00	697.00	553.00	792.00	685.00	422.00	619.00	617.00	647.00	819.79	1010.00	636.00
TRPM5	ENSG00000070985.9	1.00	5.40	1.00	7.57	4.31	3.00	1.00	3.00	2.00	9.64	3.19	6.00	3.00	6.11	1.00	8.00	1.07	7.00	4.00	4.00
NCK2	ENSG00000071051.9	204.83	325.81	297.74	305.79	282.46	336.39	332.22	282.34	378.31	285.53	266.56	342.50	283.21	344.95	340.13	411.89	157.32	311.69	279.57	281.78
MAP4K4	ENSG00000071054.11	669.24	1362.68	1652.51	809.50	872.28	1176.15	975.73	870.83	1274.83	610.00	1141.00	985.77	739.84	1014.26	912.00	1062.27	714.00	1207.73	1265.00	733.83
MGAT4A	ENSG00000071073.8	517.00	630.00	616.00	398.00	394.00	610.00	604.00	499.00	609.00	514.00	420.00	539.00	579.00	585.00	719.00	508.00	431.00	623.00	856.00	459.00
RPL31	ENSG00000071082.6	2911.55	2419.49	2985.58	1713.95	1493.67	2475.93	2559.99	1794.11	2906.09	1967.91	2138.65	2297.81	1887.90	2770.37	3843.18	4748.73	1298.92	2145.26	1929.96	1474.18
WDR1	ENSG00000071127.12	1111.00	1410.00	1845.00	1350.00	1400.00	1808.00	1460.00	1189.00	1762.00	1602.00	1532.00	1765.00	1279.00	1531.00	1437.00	1630.00	790.00	1771.00	1492.00	1154.00
SNX13	ENSG00000071189.17	674.00	1171.00	1185.00	1007.00	725.00	1145.00	1029.00	1052.00	1174.00	1120.00	959.00	1145.00	1060.00	913.00	1084.00	1067.00	630.00	1204.00	970.00	907.00
MS4A12	ENSG00000071203.5	0.00	0.00	0.00	0.00	0.00	2.00	0.00	0.00	0.00	0.00	0.00	0.00	1.00	1.00	2.00	0.00	0.00	0.00	0.00	0.00
ARHGAP10	ENSG00000071205.7	311.00	439.00	463.00	423.00	293.00	428.00	356.00	388.00	540.00	507.00	333.00	430.00	459.00	324.00	347.00	538.00	177.00	484.00	298.00	315.00
RPS6KA2	ENSG00000071242.7	568.00	866.00	944.00	681.00	671.00	1174.00	815.00	734.00	1201.00	602.00	865.00	1098.00	851.00	873.00	883.00	900.00	283.00	871.00	465.00	596.00
ING3	ENSG00000071243.11	101.00	212.00	106.00	159.00	127.00	155.00	138.00	136.00	150.00	226.00	105.00	147.00	148.00	108.00	159.00	137.00	71.00	166.00	138.00	116.00
VASH1	ENSG00000071246.6	181.68	328.94	283.71	239.05	285.24	395.25	267.53	292.96	360.35	180.97	283.95	341.43	169.06	243.64	233.77	258.91	104.43	282.70	330.49	173.63
LMCD1	ENSG00000071282.7	76.00	134.00	187.00	114.00	124.00	117.00	125.00	70.00	113.00	89.00	109.00	78.00	104.00	110.00	71.00	120.00	41.00	174.00	93.00	75.00
WBSCR22	ENSG00000071462.7	135.00	225.86	243.35	252.00	198.00	241.00	242.00	205.07	261.43	269.80	209.53	235.34	194.00	240.91	229.00	204.23	144.43	198.00	193.18	185.00
SEL1L	ENSG00000071537.9	1610.00	1908.00	1711.00	1393.00	1314.00	2065.00	2395.00	1642.00	2161.00	2043.00	1489.00	1451.00	1674.00	1208.00	2116.00	1298.00	1294.00	1661.00	1952.00	1552.00
TRIP13	ENSG00000071539.9	4.00	10.05	5.00	4.00	6.00	15.09	9.23	12.00	12.00	5.25	6.05	6.05	7.00	31.33	9.00	6.11	12.00	6.00	18.20	5.00
ATP6AP1	ENSG00000071553.12	438.00	632.00	697.00	547.00	567.00	717.00	716.00	540.00	793.00	519.00	662.00	685.00	496.00	693.00	641.00	611.00	235.00	629.00	439.00	493.00
TCF3	ENSG00000071564.10	194.00	325.00	271.00	290.00	287.00	347.00	368.00	258.00	357.00	235.00	250.00	289.00	209.00	335.00	288.00	324.00	291.00	302.00	456.00	259.00
TRIB2	ENSG00000071575.7	292.00	496.00	482.00	225.00	378.00	446.00	468.00	331.00	415.00	278.00	488.00	306.00	386.00	316.00	312.00	416.00	246.00	532.00	496.00	266.00
DAZAP1	ENSG00000071626.12	363.00	607.00	616.00	570.00	468.00	661.00	529.00	498.00	639.00	494.00	508.00	550.00	552.00	536.00	558.00	508.00	383.00	539.00	664.00	469.00
MBD3	ENSG00000071655.13	115.00	259.33	155.51	177.89	213.60	174.87	179.00	162.84	212.00	209.55	222.00	174.65	169.92	201.00	153.27	200.30	110.00	198.71	180.30	144.43
PRLH	ENSG00000071677.1	0.00	0.00	0.00	0.00	0.00	0.00	0.00	0.00	0.00	0.00	0.00	0.00	0.00	0.00	0.00	0.00	0.00	0.00	0.00	0.00
HLTF	ENSG00000071794.11	387.00	773.00	601.00	685.00	478.00	626.00	474.00	661.00	643.00	811.00	627.00	594.00	673.00	432.00	619.00	617.00	361.00	707.00	483.00	638.00
FAM50A	ENSG00000071859.10	88.00	121.00	128.00	131.00	119.00	144.00	116.00	85.00	130.00	103.00	108.00	158.00	135.00	115.00	40.00	88.00	55.00	90.00	87.00	86.00
FAM3A	ENSG00000071889.12	80.00	231.00	139.00	179.00	121.00	187.00	139.00	198.00	179.00	170.00	189.00	218.00	120.00	116.00	151.00	202.00	87.00	184.00	169.00	220.00
CPSF1	ENSG00000071894.10	164.00	242.00	331.00	322.00	241.00	381.00	349.00	315.00	426.00	206.00	232.00	541.00	274.00	300.00	270.00	308.00	220.00	325.00	233.00	231.00
MYO3B	ENSG00000071909.14	56.00	63.00	126.00	63.00	93.00	82.00	103.00	67.00	133.00	84.00	132.00	142.00	95.00	143.00	46.00	94.00	42.00	83.00	54.00	45.00
CYBRD1	ENSG00000071967.7	4052.00	9860.00	4980.00	7370.00	5485.00	6976.00	4589.00	7229.00	5737.00	9847.00	6817.00	5354.00	6743.00	3884.00	5765.00	6420.00	2918.00	7972.00	3827.00	6585.00
CDH19	ENSG00000071991.4	18.00	23.00	17.00	29.00	18.00	15.00	12.00	19.00	21.00	12.00	21.00	2.00	47.00	5.00	4.00	9.00	5.00	39.00	16.00	33.00
PDCD2	ENSG00000071994.6	241.00	437.00	348.00	376.00	209.00	403.00	344.00	327.00	381.00	348.00	325.00	374.00	355.00	307.00	382.00	372.00	207.00	387.00	388.00	275.00
SLC6A15	ENSG00000072041.12	3.00	14.00	1.00	11.00	3.00	2.00	1.00	13.00	10.00	33.00	12.00	12.00	9.00	1.00	7.00	9.00	3.00	7.00	1.00	6.00
RDH11	ENSG00000072042.8	306.00	583.81	472.00	450.00	322.00	451.00	325.00	474.76	525.89	531.93	395.00	396.00	583.89	342.00	393.00	492.00	222.00	480.00	355.00	474.00
PRKACA	ENSG00000072062.9	475.00	665.00	686.00	564.00	438.00	547.00	480.00	544.00	672.00	519.00	580.00	696.00	502.00	603.00	548.00	731.00	277.00	562.00	446.00	423.00
LPHN1	ENSG00000072071.12	187.46	411.57	224.31	376.48	328.64	354.72	291.63	398.81	382.01	405.52	317.00	424.69	328.49	293.73	187.79	271.84	169.19	337.56	206.00	255.50
SPP2	ENSG00000072080.6	0.00	0.00	0.00	0.00	0.00	0.00	0.00	1.00	0.00	1.00	0.00	0.00	0.00	33.00	0.00	0.00	0.00	0.00	0.00	0.00
ACTN1	ENSG00000072110.9	487.00	979.45	1071.33	570.90	713.86	976.16	741.91	639.61	915.32	364.89	681.75	648.60	645.33	990.59	649.61	754.13	398.65	999.34	623.53	486.00
ZFYVE26	ENSG00000072121.11	306.00	562.00	475.00	451.00	489.00	563.00	458.64	418.00	588.00	448.00	440.00	579.00	402.32	445.00	510.00	382.00	279.00	481.00	478.00	414.00
RPS6KA6	ENSG00000072133.6	54.00	163.00	55.00	132.00	99.00	109.00	66.00	135.00	80.00	249.00	105.00	69.00	176.00	51.00	113.00	127.00	77.00	149.00	58.00	135.00
EPN2	ENSG00000072134.11	249.90	414.64	402.31	387.39	361.46	448.33	360.81	418.30	465.61	396.95	351.04	507.71	347.22	276.07	346.78	345.06	204.39	469.92	276.46	366.87
PTPN18	ENSG00000072135.8	227.00	460.00	314.00	376.00	354.00	457.00	329.00	326.00	383.00	383.00	369.00	292.00	352.00	338.00	325.00	241.00	317.00	406.00	516.00	316.00
LIMS2	ENSG00000072163.14	117.00	160.00	70.00	249.00	159.00	169.53	130.00	151.00	172.00	136.00	201.00	99.00	161.00	103.38	120.00	150.00	51.00	184.00	142.00	141.00
ASIC4	ENSG00000072182.8	0.00	1.00	2.00	6.00	4.00	0.00	0.00	1.00	3.00	5.00	1.00	2.00	1.00	0.00	2.00	0.00	1.00	4.00	2.00	0.00
SPEG	ENSG00000072195.10	26.00	75.00	43.00	113.00	41.00	37.00	28.00	42.00	85.00	62.00	83.00	39.00	65.00	54.00	30.00	44.00	25.00	73.00	93.00	76.00
LNX1	ENSG00000072201.9	139.66	236.55	130.27	225.35	174.52	245.83	188.11	196.70	225.51	274.94	204.20	213.77	185.46	153.58	130.40	146.90	88.19	217.74	99.01	194.73
ALDH3A2	ENSG00000072210.14	921.00	1320.00	1379.00	1127.00	797.00	1180.00	1097.00	1151.00	1489.00	1055.00	1491.00	1464.00	977.00	1160.00	1184.00	1614.00	478.00	1172.00	790.00	913.00
TFRC	ENSG00000072274.8	340.00	538.00	852.00	329.00	323.00	587.00	527.00	386.00	454.00	667.00	526.00	691.00	359.00	637.00	679.00	377.00	509.00	435.00	567.00	375.00
SREBF1	ENSG00000072310.12	247.00	370.65	417.00	258.00	267.00	436.00	254.00	206.00	465.22	170.00	382.40	548.00	193.00	454.92	225.00	329.96	92.00	320.00	230.00	195.00
TRPC5	ENSG00000072315.3	37.00	138.00	136.00	524.00	83.00	41.00	22.00	250.00	187.00	11.00	74.00	538.00	306.00	35.00	41.00	1283.00	63.00	265.00	52.00	57.00
AFF4	ENSG00000072364.8	1779.00	2969.00	3369.00	2449.00	2203.00	3156.00	2503.00	2678.00	3295.00	3017.00	2701.00	3042.00	2838.00	2512.00	2660.00	2458.00	1332.00	3077.00	2120.00	2419.00
UBE2D1	ENSG00000072401.10	102.00	167.00	186.00	117.00	92.00	163.00	124.00	127.00	148.00	148.00	136.00	120.00	140.00	143.00	128.00	102.00	98.00	173.00	134.00	99.00
MPP5	ENSG00000072415.4	559.00	1045.00	734.00	961.00	814.00	1116.00	867.00	1157.00	1190.00	1205.00	922.00	949.00	957.00	637.00	886.00	928.00	448.00	1159.00	693.00	904.00
RHOBTB1	ENSG00000072422.12	109.00	181.00	169.00	120.00	156.00	151.00	83.00	107.00	154.00	109.00	119.00	96.00	109.00	114.00	103.00	105.00	52.00	180.00	79.00	119.00
ASAH2C	ENSG00000072444.10	0.00	0.00	0.00	0.00	0.00	0.00	0.00	0.00	0.00	0.00	0.00	0.00	0.00	0.00	0.00	0.00	0.00	0.00	0.00	0.00
SMC1A	ENSG00000072501.13	549.00	897.00	842.00	590.00	556.00	741.00	734.00	617.00	747.00	847.00	753.00	711.00	860.00	532.00	730.00	795.00	617.00	613.00	757.00	606.00
HSD17B10	ENSG00000072506.8	89.00	130.00	135.00	115.00	80.00	114.00	122.00	93.00	129.00	143.00	139.00	103.00	134.00	152.00	109.00	108.00	39.00	105.00	84.00	81.00
MARK2	ENSG00000072518.16	230.00	498.00	359.00	409.00	372.00	431.00	409.00	367.00	411.00	397.00	371.00	421.00	357.00	313.00	406.00	429.00	246.00	420.00	383.00	378.00
HMMR	ENSG00000072571.15	18.00	8.00	26.00	5.00	7.00	30.00	11.00	5.00	22.00	5.00	13.00	10.00	4.00	26.00	10.00	17.00	36.00	15.00	63.00	11.00
CHFR	ENSG00000072609.13	114.00	197.00	199.02	171.00	183.00	275.00	225.00	145.00	215.00	128.00	181.00	197.00	186.53	145.00	169.00	134.00	139.00	211.00	292.00	127.05
TRHDE	ENSG00000072657.4	8.00	8.00	1.00	3.27	5.00	3.00	4.00	4.42	6.13	8.00	6.00	5.00	6.00	1.16	3.00	1.00	2.00	2.00	5.00	4.00
P4HA2	ENSG00000072682.14	116.00	210.00	395.00	116.00	181.82	249.00	156.00	156.00	298.00	92.00	168.00	373.00	189.00	257.00	196.00	222.87	53.00	196.00	83.33	75.64
FCGR2B	ENSG00000072694.14	181.25	158.74	261.58	81.82	58.30	123.61	192.32	87.77	119.58	70.28	69.14	70.74	118.47	102.00	194.87	104.21	174.19	126.47	329.05	70.20
NFATC3	ENSG00000072736.14	695.30	1385.80	867.16	1057.83	794.34	1097.14	1057.99	1086.23	1138.04	1367.59	888.21	879.32	1010.17	720.72	1054.79	844.24	763.57	1135.72	1186.26	957.26
TRNT1	ENSG00000072756.12	152.51	244.26	286.00	263.55	188.15	266.23	203.43	204.00	245.21	283.54	236.00	228.24	216.74	236.00	255.31	218.00	150.20	232.87	236.17	201.10
ACADVL	ENSG00000072778.15	573.00	902.00	1074.00	1436.00	1146.00	1086.00	979.00	765.00	944.00	1016.00	1158.00	1508.00	1306.00	1072.00	960.00	991.00	607.00	997.00	830.00	1030.00
STK10	ENSG00000072786.8	194.00	222.00	331.00	182.00	232.00	242.00	381.00	163.00	246.00	143.00	174.00	187.00	168.00	192.00	277.00	187.00	299.00	230.00	740.86	134.00
FBXW11	ENSG00000072803.13	394.00	588.00	637.00	471.00	386.00	632.00	479.00	492.00	624.00	553.00	582.00	577.00	540.00	493.00	591.00	561.00	326.00	544.00	529.00	429.00
ACAP1	ENSG00000072818.7	113.00	169.00	122.00	181.00	147.00	176.00	227.00	163.00	197.00	193.00	155.00	126.00	144.00	86.00	175.00	115.00	203.00	171.00	461.00	170.00
CRMP1	ENSG00000072832.10	35.24	172.15	80.40	131.40	132.01	154.21	80.30	109.00	137.00	111.24	122.17	121.47	95.17	87.57	71.00	75.00	60.22	156.24	72.22	110.16
EVC	ENSG00000072840.8	324.76	854.85	616.60	758.60	593.99	696.79	474.70	583.00	714.00	676.76	502.83	600.53	567.83	341.43	428.00	491.00	297.78	771.76	431.78	644.84
DERL2	ENSG00000072849.6	318.34	435.32	321.12	327.18	293.41	332.65	369.00	365.00	371.40	415.00	320.00	310.00	416.00	255.00	409.34	377.53	186.21	404.08	348.89	297.00
SIDT1	ENSG00000072858.6	32.00	20.00	50.00	16.00	20.00	34.00	88.00	13.00	25.00	11.00	18.00	24.00	29.00	20.00	63.00	21.00	80.00	23.00	177.00	20.00
NDE1	ENSG00000072864.8	116.44	235.71	231.73	214.94	169.08	171.79	158.40	155.11	179.00	125.47	139.76	133.41	154.83	104.92	152.40	144.53	142.20	218.74	286.62	150.81
MRVI1	ENSG00000072952.14	115.00	191.00	142.00	270.79	214.00	206.00	138.00	113.00	239.00	151.00	218.00	145.00	184.00	204.00	124.00	189.00	62.00	266.00	191.00	193.00
TMEM38A	ENSG00000072954.2	15.00	26.00	7.00	18.00	17.00	16.00	12.00	16.00	9.00	17.00	23.00	18.00	10.00	17.00	14.00	13.00	8.00	20.00	18.00	13.00
AP1M1	ENSG00000072958.4	102.00	122.00	144.00	140.00	124.00	176.00	183.00	117.00	146.00	129.00	144.00	140.00	109.00	165.00	132.00	121.00	80.00	145.00	127.00	88.00
PVR	ENSG00000073008.10	79.00	164.00	162.00	189.00	130.00	217.82	157.00	147.00	169.00	229.00	194.00	147.00	193.00	185.81	104.00	103.00	92.00	215.00	119.00	193.00
IKBKG	ENSG00000073009.8	43.00	87.04	84.46	87.51	87.80	97.00	83.00	86.00	102.59	83.00	75.07	101.00	80.10	76.43	102.23	89.03	65.00	107.79	124.00	70.00
XRCC1	ENSG00000073050.7	89.43	116.00	132.00	141.00	130.00	159.00	149.00	123.00	190.00	145.00	124.00	182.00	98.00	89.54	130.00	102.00	87.00	161.00	133.00	114.00
SCARB1	ENSG00000073060.11	132.00	259.00	172.00	201.00	152.00	174.00	164.00	156.00	181.00	122.00	251.00	110.00	144.00	192.00	186.00	146.00	172.00	113.00	296.00	117.00
CYP2W1	ENSG00000073067.9	7.00	7.00	1.00	4.00	11.00	7.00	0.00	8.00	4.00	9.00	4.00	5.00	8.00	16.00	5.00	7.00	1.00	4.00	1.00	7.00
MCM2	ENSG00000073111.9	52.00	60.00	99.00	82.00	65.00	105.00	132.00	74.00	191.00	63.00	110.00	118.00	87.00	157.00	83.00	84.00	80.00	112.00	109.00	74.00
MOV10L1	ENSG00000073146.11	1.00	10.00	5.00	5.00	14.00	10.00	3.00	5.00	5.00	6.00	8.00	4.00	2.00	4.00	3.00	4.00	3.00	3.00	5.00	0.00
PANX2	ENSG00000073150.9	13.00	48.00	56.00	37.00	42.00	44.00	25.00	21.00	26.00	21.00	26.00	47.00	21.00	17.00	27.00	43.00	16.00	45.00	22.00	27.00
SELO	ENSG00000073169.9	31.86	80.29	36.63	85.02	77.14	68.21	54.16	39.48	65.91	51.37	71.04	72.96	54.34	153.95	59.00	54.00	43.73	67.96	65.20	49.66
TP63	ENSG00000073282.8	32.00	133.00	210.00	21.00	85.00	25.00	20.00	31.00	55.00	20.00	14.00	92.00	25.00	16.00	13.00	36.00	20.00	148.00	88.00	11.00
ALPK1	ENSG00000073331.13	213.00	382.00	292.00	408.00	294.00	435.00	348.00	308.00	443.00	359.00	342.00	402.00	336.00	264.00	359.00	256.00	255.00	464.00	431.00	287.00
LLGL2	ENSG00000073350.9	98.00	212.00	187.00	197.00	175.00	221.00	185.00	154.00	206.00	124.00	183.00	172.00	154.00	246.00	108.00	119.00	65.00	180.00	123.00	149.00
PDE8A	ENSG00000073417.10	254.00	490.00	413.00	417.00	337.00	402.00	323.00	434.00	427.00	403.00	317.00	360.00	360.00	243.00	327.00	341.00	235.00	433.00	279.00	325.00
CLCN4	ENSG00000073464.7	151.00	254.00	171.00	235.00	213.00	184.00	182.00	201.00	280.00	256.00	300.00	208.00	187.00	180.00	192.00	137.00	131.00	264.00	131.00	213.00
NLE1	ENSG00000073536.13	31.00	91.00	54.00	62.59	43.00	66.00	40.00	45.00	54.00	50.00	44.79	60.00	37.00	52.00	51.00	58.00	27.00	64.00	52.00	46.00
SDHA	ENSG00000073578.12	273.57	428.44	434.97	397.85	354.00	498.43	475.32	347.55	459.69	433.66	475.83	400.75	387.80	418.39	384.50	289.82	227.92	409.24	468.79	381.20
SMARCE1	ENSG00000073584.14	636.03	968.54	911.43	789.75	624.25	944.65	742.95	816.11	846.01	850.29	740.44	805.01	740.04	700.50	826.87	723.13	541.46	884.43	841.45	730.95
FNDC8	ENSG00000073598.5	0.00	0.00	0.00	2.41	0.00	0.00	0.00	0.00	0.00	0.00	4.21	0.00	0.00	0.00	0.00	0.00	0.00	0.00	0.00	0.00
GSDMB	ENSG00000073605.14	97.00	198.00	207.00	231.00	214.00	243.00	249.00	230.00	221.00	141.00	164.00	302.00	175.00	132.00	159.00	229.00	170.00	247.00	334.00	206.00
KDM5A	ENSG00000073614.7	827.00	1438.73	1279.00	1210.00	1060.00	1433.91	1326.00	1206.00	1392.00	1319.90	1146.75	1314.00	1227.00	1025.85	1212.80	1111.94	814.00	1399.93	1489.00	1030.00
ADAM11	ENSG00000073670.9	1.00	14.00	3.00	11.00	5.00	2.00	3.00	3.00	2.00	5.00	4.00	10.00	5.00	3.00	3.00	4.00	4.00	1.00	7.00	7.00
PPP2R3A	ENSG00000073711.6	182.00	392.00	394.00	317.00	255.00	313.00	213.00	284.00	315.00	271.00	256.00	397.00	292.00	251.00	216.00	253.00	157.00	373.00	217.00	254.00
FERMT2	ENSG00000073712.9	413.00	745.00	704.00	514.00	533.00	736.00	585.00	621.00	773.00	720.00	580.00	554.00	656.00	499.00	472.00	484.00	228.00	835.00	386.00	569.00
ABCB11	ENSG00000073734.8	1.00	4.00	0.00	0.00	1.00	0.00	5.00	0.00	0.00	1.00	1.00	0.00	0.00	22.00	6.00	2.00	4.00	0.00	9.00	1.00
DHRS9	ENSG00000073737.12	14.00	8.00	40.00	5.00	9.00	16.00	26.00	2.00	8.00	7.00	6.00	5.00	9.00	10.00	13.00	2.00	16.00	14.00	38.00	5.00
CD5L	ENSG00000073754.5	0.00	0.00	0.00	0.00	0.00	0.00	0.00	0.00	1.00	0.00	0.00	4.00	0.00	3.00	5.00	0.00	1.00	0.00	2.00	0.00
PTGS2	ENSG00000073756.7	61.00	108.00	165.00	85.00	159.00	185.00	177.00	92.00	158.00	151.00	76.00	418.00	125.00	119.00	76.00	79.00	66.00	426.00	170.00	164.00
IGF2BP2	ENSG00000073792.11	180.00	306.00	483.00	305.00	262.00	335.00	227.00	303.00	503.00	161.00	251.96	746.00	316.00	339.00	327.00	453.00	103.00	413.00	176.00	192.00
MAP3K13	ENSG00000073803.9	341.00	542.67	551.34	464.57	376.00	544.81	455.49	429.79	585.00	537.00	444.00	571.52	404.92	432.84	471.00	446.82	232.00	522.00	389.79	350.94
ST6GAL1	ENSG00000073849.10	834.00	776.00	718.00	549.00	416.00	493.00	1452.00	495.00	591.00	531.00	1031.00	370.00	466.00	683.00	1147.00	334.00	779.00	615.00	1373.00	277.00
TBX21	ENSG00000073861.2	21.00	5.00	12.00	9.00	8.00	22.00	31.00	3.00	12.00	15.00	7.00	3.00	9.00	13.00	20.00	4.00	4.00	6.00	50.00	11.00
VDAC1P1	ENSG00000073905.8	3.00	3.88	6.77	10.91	2.40	5.03	7.00	9.65	6.82	5.00	6.84	3.01	3.00	13.00	5.00	3.02	3.22	7.00	5.79	1.00
FRY	ENSG00000073910.15	287.00	673.75	310.00	541.00	429.00	563.00	341.00	469.00	648.00	640.96	461.00	325.00	469.90	319.93	357.00	348.00	274.00	704.00	396.00	569.00
PICALM	ENSG00000073921.13	1069.00	1557.00	1919.00	1171.00	1004.00	1550.00	1247.00	1290.00	1592.00	1403.00	1278.00	1291.00	1301.00	1335.00	1397.00	1244.00	821.00	1591.00	1300.00	1118.00
NSF	ENSG00000073969.14	285.12	423.88	525.67	374.41	333.91	446.83	385.30	301.64	390.53	422.60	346.42	449.88	390.48	388.35	446.80	465.51	194.00	430.10	336.24	279.00
GLI2	ENSG00000074047.16	26.00	97.00	45.00	40.00	61.00	67.00	46.00	42.00	54.00	37.00	39.00	29.00	27.00	51.00	20.00	57.00	31.00	87.00	37.00	60.00
CLASP1	ENSG00000074054.13	535.50	1041.00	896.88	1000.18	830.62	1049.67	951.19	917.81	1076.62	1035.26	980.08	1086.02	1043.10	904.23	830.79	857.24	548.51	1102.68	904.71	859.00
MRPS34	ENSG00000074071.9	101.00	125.00	143.00	139.00	95.00	111.00	137.00	113.00	121.00	104.00	134.00	127.00	109.00	139.00	142.00	185.00	85.00	124.00	114.00	111.00
NOTCH3	ENSG00000074181.4	936.00	1577.00	1652.00	1693.00	1657.00	1605.00	1180.00	1274.00	1826.00	858.00	1427.00	1537.00	1044.00	1472.00	886.00	1818.00	569.00	1931.00	888.00	1072.00
CLNS1A	ENSG00000074201.4	418.00	514.00	558.00	510.00	354.00	570.00	461.00	461.00	534.00	471.00	374.00	460.00	448.00	438.00	592.00	552.00	308.00	561.00	416.00	362.00
PPP2R2C	ENSG00000074211.9	1.00	2.00	4.00	2.00	2.00	0.00	3.00	1.00	1.00	2.00	12.00	0.00	2.00	12.00	0.00	1.00	5.00	2.00	3.00	1.00
TEAD2	ENSG00000074219.9	60.58	143.00	107.00	104.00	101.67	100.00	72.00	101.00	85.85	111.84	109.00	94.42	80.00	99.00	66.90	114.42	43.00	130.81	99.00	62.00
EED	ENSG00000074266.13	119.00	241.00	202.00	197.00	136.00	188.00	197.00	173.00	192.00	186.00	158.00	170.00	157.00	137.00	174.00	135.00	132.00	204.00	282.00	155.00
CDHR2	ENSG00000074276.6	0.00	3.00	1.00	2.00	0.00	8.00	3.00	4.00	2.00	3.00	5.00	6.00	1.16	9.00	1.00	3.00	0.00	1.00	1.05	2.00
SNCB	ENSG00000074317.6	0.00	0.00	0.00	0.00	0.00	0.00	0.00	0.00	0.00	0.00	1.00	0.00	0.00	0.00	0.00	0.00	0.00	0.00	0.00	0.00
TSG101	ENSG00000074319.8	180.83	257.00	306.00	232.00	213.00	284.00	303.00	262.00	330.76	261.41	290.40	255.45	268.00	346.00	286.71	292.00	147.69	267.00	220.71	212.00
C17orf85	ENSG00000074356.12	203.00	534.00	375.00	377.00	392.00	509.00	315.00	399.00	451.00	410.00	365.00	411.00	320.00	306.00	332.00	323.00	238.00	480.00	402.00	356.00
ATP2A3	ENSG00000074370.13	214.00	128.00	185.00	134.00	137.00	157.00	376.00	81.00	151.00	76.00	234.00	98.00	121.00	176.00	326.00	102.00	402.00	165.00	779.00	75.00
CA12	ENSG00000074410.9	51.00	99.00	303.00	246.00	35.00	64.00	50.00	50.00	111.00	29.00	63.00	337.00	28.00	59.00	47.00	146.00	61.00	97.00	56.00	51.00
MGLL	ENSG00000074416.9	130.00	239.00	227.00	252.00	166.00	207.00	165.00	166.00	239.00	182.00	245.00	128.00	139.00	224.00	159.00	111.00	120.00	220.00	215.00	188.00
NTN4	ENSG00000074527.7	188.00	286.00	304.00	215.00	216.00	205.00	230.00	183.00	239.00	235.00	181.00	136.00	219.00	113.00	140.00	169.00	99.00	365.00	194.00	218.00
BCS1L	ENSG00000074582.8	44.00	90.89	59.00	104.13	59.00	109.17	64.17	69.42	83.19	98.00	82.00	87.00	89.31	74.28	89.21	54.00	42.59	59.00	93.55	93.00
NUAK1	ENSG00000074590.9	138.00	288.00	262.00	191.00	217.00	199.00	237.00	153.00	222.00	154.00	219.00	139.00	172.00	174.00	173.00	132.00	91.00	286.00	187.00	212.00
DPP8	ENSG00000074603.14	507.00	903.00	778.00	748.00	570.00	789.00	719.00	727.00	833.00	620.00	742.00	774.00	760.00	585.00	723.00	727.00	400.00	864.00	776.00	618.00
SLC24A1	ENSG00000074621.9	150.00	423.00	261.00	369.00	247.00	360.02	257.02	316.00	378.00	401.00	251.03	368.00	248.00	212.00	228.00	234.00	197.05	376.00	300.00	323.00
ZNF532	ENSG00000074657.9	848.87	1862.57	1263.92	1570.86	1368.81	1657.78	1406.88	1354.95	1903.79	1487.86	1495.77	1549.83	1370.81	1018.80	1131.67	1324.41	749.80	1807.63	1192.86	1508.76
SCARF1	ENSG00000074660.11	127.00	285.00	118.00	298.00	219.00	219.00	164.00	226.00	228.00	220.00	228.00	192.00	193.00	136.00	168.00	145.00	79.00	203.00	113.00	164.00
LMAN1	ENSG00000074695.5	1367.00	2193.00	2604.00	1713.00	1533.00	2313.00	2008.00	2003.00	2271.00	2185.00	2091.00	2186.00	2032.00	1574.00	2073.00	1840.00	1085.00	2119.00	1604.00	1844.00
PTPLAD1	ENSG00000074696.8	523.00	950.00	1089.00	858.00	591.00	870.00	724.00	753.00	1147.00	878.00	887.00	1090.00	1023.00	676.00	681.00	1099.00	357.00	898.00	506.00	689.00
IPCEF1	ENSG00000074706.9	474.00	914.00	340.00	943.96	607.00	610.00	589.00	1243.00	724.00	1990.00	1572.95	394.00	1638.80	567.00	598.00	582.00	539.00	540.00	593.00	797.00
ZZEF1	ENSG00000074755.10	641.00	1043.00	893.00	974.00	806.00	1092.00	940.00	898.00	1145.00	975.00	980.00	966.00	1718.00	736.00	850.00	802.00	633.00	1028.00	1054.00	900.00
NOX3	ENSG00000074771.3	0.00	0.00	0.00	0.00	0.00	0.00	0.00	0.00	0.00	0.00	0.00	0.00	0.00	0.00	0.00	0.00	0.00	0.00	2.00	0.00
ENO1	ENSG00000074800.9	942.00	1196.00	1725.00	969.00	911.00	1622.00	1464.00	985.00	1658.97	973.00	1499.00	1189.00	1084.00	1386.00	1124.00	1009.00	621.00	1239.00	1211.00	798.00
SLC12A1	ENSG00000074803.13	5.00	2.00	13.00	3.00	9.00	5.00	7.00	2.00	8.00	2.00	4.00	2.00	1.00	4.00	2.00	4.00	4.00	0.00	2.00	1.00
C19orf10	ENSG00000074842.3	138.83	136.00	217.00	136.00	125.00	152.00	172.74	122.00	173.55	143.00	135.00	170.42	115.00	180.00	169.00	165.00	77.00	144.00	110.00	100.00
ANO8	ENSG00000074855.6	45.00	81.00	61.00	79.00	71.38	74.00	69.00	52.00	84.00	65.00	53.00	71.00	47.00	65.00	56.00	56.00	38.00	68.00	61.00	78.00
TUBE1	ENSG00000074935.9	109.82	361.35	184.92	261.93	199.00	249.00	179.88	223.91	241.00	248.00	155.79	245.00	211.83	153.98	222.00	183.00	143.82	248.93	213.86	232.97
ARHGEF10L	ENSG00000074964.12	125.00	227.00	220.00	269.00	237.00	283.00	211.00	196.00	284.00	221.00	175.00	211.00	194.00	255.00	169.00	205.00	109.00	219.00	172.00	244.00
TXK	ENSG00000074966.6	23.00	16.00	22.00	16.00	8.00	18.00	54.00	18.00	34.00	14.00	11.00	20.00	16.00	16.00	33.00	13.00	34.00	18.00	70.00	22.00
WSCD2	ENSG00000075035.5	297.00	546.00	68.00	684.00	232.00	298.00	302.00	349.00	318.00	634.00	276.00	242.00	367.00	105.00	307.00	272.00	199.00	507.00	315.00	442.00
KCNQ2	ENSG00000075043.13	0.00	0.00	0.00	0.00	0.00	0.00	0.00	0.00	0.00	0.00	0.00	1.00	0.00	0.00	0.00	1.00	0.00	1.00	0.00	0.00
TACR2	ENSG00000075073.10	7.00	9.00	6.00	6.00	10.00	10.00	5.00	9.00	14.00	18.00	10.00	9.00	10.00	9.00	13.00	16.00	8.00	20.00	17.00	6.00
ACTR6	ENSG00000075089.5	85.00	116.00	150.00	118.00	100.00	141.00	150.00	118.00	145.00	137.00	113.00	132.00	120.00	125.00	181.00	164.00	64.00	132.00	126.00	96.00
TIPIN	ENSG00000075131.5	24.72	28.00	28.00	38.70	28.00	48.75	35.00	27.00	41.35	43.18	31.83	31.00	28.00	25.00	30.85	32.00	26.00	41.00	60.00	28.00
SRI	ENSG00000075142.9	243.00	393.00	355.98	259.00	231.00	304.00	295.00	314.00	378.00	374.00	272.00	260.00	338.00	392.00	306.00	324.94	164.00	377.00	253.00	312.00
EIF4G3	ENSG00000075151.15	900.00	1382.00	1246.00	1324.00	978.00	1425.00	1069.00	1241.00	1547.00	1391.00	1378.00	1265.00	1296.00	1075.00	1008.00	1176.00	663.00	1247.00	1071.00	1118.00
NUP37	ENSG00000075188.4	38.00	79.00	60.00	57.00	53.00	85.00	82.00	59.00	64.00	78.00	63.00	67.00	66.00	57.00	63.00	59.00	51.00	57.00	62.00	65.00
SEMA3A	ENSG00000075213.6	92.00	122.00	233.00	101.00	72.00	108.00	163.00	129.00	130.00	105.00	131.00	96.00	71.00	99.00	79.00	88.00	117.00	188.00	163.00	105.00
GTSE1	ENSG00000075218.14	8.00	7.00	14.00	4.00	15.00	22.00	8.00	8.00	6.00	1.00	11.00	5.00	5.00	24.00	11.00	3.00	32.00	12.00	49.00	3.00
SEMA3C	ENSG00000075223.9	301.00	692.00	1102.00	166.00	431.00	357.00	442.00	251.00	349.00	216.00	171.00	201.00	254.00	361.00	230.00	459.00	154.00	461.00	167.00	311.00
TTC38	ENSG00000075234.12	79.00	119.00	91.00	79.00	72.00	124.00	86.00	94.00	101.00	82.00	102.00	86.00	100.00	123.00	78.00	116.00	53.00	81.00	69.00	68.00
ACAT1	ENSG00000075239.9	247.00	472.00	377.00	355.99	327.00	360.00	330.00	278.00	362.00	347.00	434.00	287.00	326.00	346.00	305.00	263.00	193.00	306.00	318.00	306.00
GRAMD4	ENSG00000075240.12	200.00	340.00	256.00	292.00	296.00	306.00	320.00	211.00	379.00	356.00	298.00	331.00	232.00	266.00	267.00	281.00	162.00	334.00	289.00	273.00
CELSR1	ENSG00000075275.12	568.00	1491.00	575.00	1128.00	690.00	1016.00	630.00	705.00	1105.00	521.00	538.00	1093.00	749.00	822.00	631.00	941.00	445.00	938.00	680.00	1078.00
WNT8B	ENSG00000075290.7	3.00	5.00	2.00	2.00	0.00	2.00	5.00	1.00	2.00	3.00	1.00	1.00	2.00	1.00	1.00	0.00	5.00	5.00	6.00	1.00
ZNF638	ENSG00000075292.14	1257.00	2737.10	1978.00	2654.00	2117.00	2589.00	1861.00	2441.21	2440.21	2545.00	1884.00	2428.00	2381.00	1542.32	1930.00	1911.55	1320.18	2653.20	2461.00	2323.22
SLC25A40	ENSG00000075303.8	112.00	218.00	189.95	153.00	135.00	213.00	204.94	166.00	223.00	256.00	187.00	208.97	142.00	142.91	226.00	181.92	152.00	193.00	214.00	190.00
TIMM21	ENSG00000075336.7	75.00	125.00	95.00	80.00	71.00	110.00	90.00	110.00	116.00	137.00	98.00	106.00	130.00	68.00	98.00	96.00	68.00	131.00	105.00	108.00
ADD2	ENSG00000075340.18	34.00	39.00	30.00	18.00	4.00	8.00	40.00	27.00	38.00	13.00	20.00	11.00	20.00	25.00	37.00	7.00	54.00	13.00	117.00	15.00
FGF4	ENSG00000075388.2	0.00	0.00	0.00	0.00	0.00	0.00	0.00	0.00	0.00	0.00	0.00	0.00	0.00	0.00	0.00	1.00	0.00	0.00	0.00	0.00
RASAL2	ENSG00000075391.12	454.50	771.69	930.00	529.00	581.00	728.27	548.00	530.00	853.00	547.00	683.67	709.87	672.00	697.82	656.00	615.89	237.00	842.79	359.00	451.00
VPS9D1	ENSG00000075399.8	42.85	88.93	60.00	87.00	56.94	66.00	50.00	44.00	54.00	66.00	69.26	71.00	57.00	58.74	66.00	68.00	44.00	74.28	64.00	54.00
ZNF37A	ENSG00000075407.13	373.00	841.00	559.00	675.00	560.00	852.00	534.56	798.10	757.00	760.46	584.00	647.94	738.00	480.00	628.00	477.00	447.05	753.00	761.00	657.00
MARK3	ENSG00000075413.13	440.00	930.00	779.00	943.00	707.00	897.00	675.00	880.00	820.00	809.00	752.00	836.00	743.00	532.00	618.00	544.00	463.00	838.00	788.00	779.00
SLC25A3	ENSG00000075415.8	831.00	1211.00	1309.00	984.00	969.00	1228.00	1155.00	917.00	1413.00	1160.00	1282.00	1265.00	1129.00	1127.00	1228.00	1247.00	552.00	1269.00	907.00	717.00
FNDC3B	ENSG00000075420.8	1356.00	2172.00	2245.00	1612.00	1603.00	2185.00	1875.00	1692.00	2146.00	1859.00	1841.51	1859.00	1782.00	1601.00	1697.00	1951.00	948.00	2019.00	1279.00	1502.00
FOSL2	ENSG00000075426.7	538.00	1118.00	2132.00	771.00	1106.00	1378.00	1072.00	681.00	1211.00	1338.00	1443.00	1215.00	1023.00	1315.00	661.00	1023.00	523.00	1443.00	710.00	919.00
CACNG5	ENSG00000075429.4	0.00	0.00	3.00	0.00	0.00	0.00	0.00	0.00	0.00	0.00	0.00	0.00	0.00	0.00	0.00	0.00	0.00	0.00	2.00	0.00
CACNG4	ENSG00000075461.5	12.00	7.00	28.00	2.00	13.00	36.00	19.00	4.78	17.65	2.35	10.00	35.00	16.47	23.85	11.00	34.00	3.00	20.02	2.00	11.00
FRYL	ENSG00000075539.9	618.00	1058.00	991.00	980.00	725.00	1106.00	961.00	861.00	1040.00	1000.00	860.00	850.00	926.00	816.00	971.00	833.00	696.00	1049.00	1203.00	878.00
TMEM131	ENSG00000075568.12	501.00	868.00	886.00	766.00	612.00	956.00	810.00	767.00	960.00	827.00	719.00	933.00	720.00	721.00	747.00	731.00	620.00	828.00	1113.00	707.00
FSCN1	ENSG00000075618.13	181.00	409.95	478.94	257.77	271.89	352.00	278.91	284.00	260.00	213.00	283.92	220.00	161.00	251.90	222.00	257.00	128.00	253.00	225.87	183.00
ACTB	ENSG00000075624.9	12763.82	13233.81	20713.73	10204.48	12095.65	17360.97	16415.65	10679.54	15354.51	15714.52	12790.57	11009.59	10201.38	16379.12	13843.60	12058.49	10271.49	13433.99	19257.93	7876.16
MOCOS	ENSG00000075643.5	22.00	24.00	41.00	14.00	15.00	21.00	18.00	16.00	47.00	3.00	19.00	12.00	14.00	40.00	28.00	16.00	10.00	41.00	15.00	14.00
PLD1	ENSG00000075651.11	142.00	267.00	220.00	188.00	145.00	213.00	158.00	204.00	180.00	165.00	151.00	118.00	155.00	118.00	177.00	109.00	91.00	183.00	207.00	144.00
ATP12A	ENSG00000075673.7	1.00	3.00	13.00	0.00	1.00	0.00	0.00	1.00	1.00	1.00	0.00	1.00	0.00	1.00	0.00	0.00	0.00	2.00	0.00	1.00
WDR62	ENSG00000075702.12	10.00	14.00	8.00	11.00	13.00	20.00	16.00	8.00	22.00	17.00	8.00	8.00	12.00	27.00	7.00	12.00	19.00	3.00	30.00	7.00
DLG1	ENSG00000075711.16	777.00	1184.00	982.00	1069.00	776.00	1295.99	815.97	1228.00	1245.98	1351.00	1079.00	1165.00	1083.00	780.96	936.00	1292.94	531.00	1092.00	819.00	909.00
RAB7A	ENSG00000075785.8	1131.00	1583.00	1940.00	1237.00	1071.00	1585.00	1344.00	1223.00	1810.00	1435.00	1520.00	1526.00	1212.00	1551.00	1527.00	1555.00	686.00	1481.00	1112.00	1163.00
BCAP29	ENSG00000075790.6	646.81	1216.00	819.00	987.00	873.00	910.50	773.00	1151.00	1024.00	1331.00	1022.00	947.00	1089.00	546.00	811.64	723.00	492.00	886.43	653.00	941.66
SEC31B	ENSG00000075826.12	44.66	132.50	70.79	114.41	123.60	133.65	100.64	99.11	111.85	111.00	89.69	140.40	90.60	64.54	103.68	56.38	104.95	94.56	144.66	79.05
SART3	ENSG00000075856.7	258.00	386.00	396.00	372.00	309.00	447.00	391.00	317.00	400.00	420.00	343.00	360.00	349.00	306.00	391.00	353.00	253.00	501.00	375.00	333.00
ARHGAP15	ENSG00000075884.8	134.00	113.00	149.00	74.00	63.00	131.00	241.00	79.00	86.00	65.00	62.00	60.00	66.00	56.00	161.00	66.00	175.00	69.00	452.00	51.00
TUBA3D	ENSG00000075886.10	7.00	11.00	3.71	4.00	5.00	16.00	6.00	4.00	13.96	4.97	9.82	4.00	6.00	2.00	4.00	2.00	5.83	7.71	4.67	6.00
PAX2	ENSG00000075891.17	0.00	0.00	0.00	0.00	0.00	0.00	0.00	0.00	0.00	1.00	399.00	0.00	0.00	0.00	0.00	0.00	0.00	2.00	0.00	0.00
EXOSC7	ENSG00000075914.8	86.00	185.00	129.00	132.00	136.00	160.00	135.00	140.00	203.27	164.00	206.00	189.00	141.00	160.00	159.00	177.00	73.00	172.00	116.00	128.00
KIFAP3	ENSG00000075945.8	223.00	396.00	487.00	318.00	241.00	360.00	319.00	293.00	339.00	319.00	270.00	284.00	318.00	308.00	276.00	295.00	137.00	398.00	257.00	253.00
MKRN2	ENSG00000075975.11	225.00	322.58	251.00	262.00	183.00	263.00	264.00	231.00	280.54	287.68	288.00	254.68	290.00	246.00	271.39	257.15	164.00	332.00	237.80	237.00
MCM6	ENSG00000076003.4	157.00	168.00	230.00	128.00	106.00	191.00	231.00	90.00	232.00	87.00	146.00	108.00	158.00	198.00	150.00	148.00	128.00	167.00	248.00	113.00
REXO2	ENSG00000076043.5	137.53	237.00	224.00	131.00	147.00	172.00	168.00	158.00	163.00	126.00	144.00	144.00	144.00	168.00	149.00	162.00	92.00	177.00	129.00	127.00
RBM7	ENSG00000076053.6	215.77	337.88	439.62	291.00	238.57	338.77	318.71	291.13	401.49	339.68	295.95	383.59	302.94	258.06	364.41	343.05	187.00	336.00	324.73	247.35
RBMS2	ENSG00000076067.7	457.53	762.24	765.56	671.13	650.21	1004.96	691.68	696.03	997.49	649.89	663.08	956.44	618.73	638.62	658.75	797.83	334.62	841.51	434.61	648.19
BAZ2A	ENSG00000076108.7	903.00	1513.00	1479.00	1406.00	1212.00	1616.00	1394.00	1273.00	1648.00	1234.00	1237.00	1692.00	1231.00	1345.00	1447.00	1391.00	837.00	1493.00	1504.00	1120.00
PTPN23	ENSG00000076201.10	283.00	443.00	445.00	447.00	456.00	496.00	453.00	392.00	537.00	458.00	407.00	502.00	379.00	426.00	432.00	474.00	233.00	446.00	374.00	367.00
MLH1	ENSG00000076242.10	148.00	205.00	214.00	225.00	176.00	212.00	185.00	168.00	253.00	236.00	186.00	203.00	203.00	142.00	173.00	194.00	109.00	230.00	191.00	217.00
UNG	ENSG00000076248.6	136.00	196.00	146.00	186.00	143.00	170.00	142.00	169.00	190.00	224.00	173.00	165.00	225.00	173.00	174.00	141.00	85.00	169.00	141.00	165.00
FMO4	ENSG00000076258.5	34.00	47.00	30.00	41.00	45.00	52.00	52.00	44.00	60.00	62.00	58.00	42.00	44.00	44.00	38.00	25.00	27.00	38.00	44.00	34.00
KLHL20	ENSG00000076321.6	116.00	208.00	147.00	185.00	169.00	217.00	147.00	189.00	221.00	151.00	163.00	222.00	186.00	144.00	151.00	139.00	118.00	244.00	189.00	181.00
RGS11	ENSG00000076344.11	15.00	87.48	36.29	79.38	58.00	58.77	43.00	32.65	38.51	37.80	31.19	55.58	26.10	53.08	26.59	37.88	17.63	61.64	38.00	41.00
SLC46A1	ENSG00000076351.8	168.86	396.64	171.85	332.97	252.33	300.66	276.93	263.34	277.68	287.89	233.55	245.64	233.06	130.98	243.60	194.13	162.55	340.29	244.69	311.12
PLXNA2	ENSG00000076356.6	445.00	1115.00	715.00	1063.00	772.00	968.00	540.00	1164.00	1141.00	801.00	806.00	1177.00	975.00	625.53	631.00	1201.00	389.00	925.00	573.00	643.00
SPAG5	ENSG00000076382.12	53.88	95.48	50.00	92.51	147.14	122.40	57.00	92.47	115.44	130.94	146.37	61.53	65.51	49.87	63.12	54.13	90.69	110.09	105.52	166.89
ANKRD13A	ENSG00000076513.12	662.00	925.06	1177.42	773.00	813.96	1188.50	1050.45	787.82	1279.78	898.00	1110.43	968.28	799.54	838.04	1012.88	682.87	581.00	964.00	1058.46	803.00
TPD52	ENSG00000076554.11	775.00	974.00	972.00	879.00	598.00	738.00	909.00	775.00	1072.00	1139.00	818.14	855.00	872.20	884.00	1218.00	1088.00	589.00	877.05	917.00	803.00
ACACB	ENSG00000076555.11	450.00	753.00	285.00	946.00	589.00	610.00	455.00	544.00	593.00	1074.00	650.00	405.00	740.00	452.00	490.00	298.00	357.00	735.00	504.00	741.00
TRAF4	ENSG00000076604.10	83.09	242.56	161.02	205.67	207.11	229.80	159.77	209.64	200.01	270.45	215.31	208.27	220.39	167.05	153.61	134.98	104.78	223.00	186.78	174.47
PAG1	ENSG00000076641.4	347.00	359.00	838.00	249.00	264.00	405.00	576.00	201.00	354.00	376.00	228.00	259.00	367.00	382.00	427.00	210.00	526.00	325.00	914.00	208.00
GPATCH1	ENSG00000076650.2	71.00	122.00	93.00	118.00	93.00	109.00	94.00	109.00	146.00	125.00	95.00	130.00	96.00	88.00	102.00	94.00	47.00	104.00	102.00	83.00
ICAM3	ENSG00000076662.5	78.00	58.00	105.00	41.00	56.00	66.00	163.00	47.00	56.00	47.00	46.00	48.00	53.00	59.00	78.00	56.00	84.00	58.00	240.00	40.00
NT5C2	ENSG00000076685.14	926.48	1581.11	1068.74	1431.38	1161.54	1424.64	1232.11	1410.98	1509.16	1453.15	1181.93	1581.39	1415.92	1047.58	1326.23	1498.63	768.06	1686.60	889.89	1423.76
MCAM	ENSG00000076706.10	270.00	430.00	487.00	555.00	400.00	556.00	383.00	358.00	730.00	260.00	497.00	422.00	399.00	418.00	245.00	498.00	171.00	501.00	391.00	423.00
GPC4	ENSG00000076716.7	158.00	322.00	299.00	200.00	279.00	275.00	265.00	268.00	268.00	292.00	279.00	212.00	239.00	168.00	263.00	292.00	106.00	308.00	141.00	315.00
MBNL3	ENSG00000076770.10	455.00	666.00	571.00	489.00	377.00	521.00	687.00	556.00	680.00	669.00	443.00	543.00	558.00	454.00	711.00	507.00	533.00	589.00	915.00	501.00
CAMSAP3	ENSG00000076826.5	67.00	179.00	115.00	165.00	140.00	159.00	128.00	166.00	185.00	116.00	122.00	178.00	139.00	185.00	130.00	102.00	59.00	184.00	70.00	128.00
RAP1GAP	ENSG00000076864.15	457.00	1074.00	589.00	1068.00	723.00	889.00	731.00	1065.00	901.00	1955.00	1992.00	706.00	1153.00	635.00	592.00	539.00	378.00	752.00	457.00	1062.00
XAB2	ENSG00000076924.7	131.00	227.00	209.00	251.00	237.00	297.00	259.00	243.00	285.00	256.00	228.00	326.00	204.00	225.00	213.00	221.00	118.00	252.00	243.00	252.00
ARHGEF1	ENSG00000076928.13	282.00	343.00	363.00	341.00	306.00	416.00	487.00	266.00	294.00	275.00	265.00	291.00	269.00	295.00	406.00	270.00	406.00	307.00	906.00	253.00
STXBP2	ENSG00000076944.10	127.91	163.00	264.37	221.00	210.71	242.00	219.00	177.00	299.00	187.00	208.00	298.00	193.92	278.00	187.00	210.00	116.67	197.12	195.81	175.00
MAP2K7	ENSG00000076984.13	144.00	202.00	208.00	219.00	213.00	272.00	235.00	214.00	242.00	163.00	194.72	266.00	185.00	223.00	222.00	258.00	145.00	233.00	188.00	187.70
NMRK2	ENSG00000077009.9	0.00	1.00	0.00	2.00	0.00	0.00	0.00	0.00	0.00	0.00	0.00	0.00	0.00	0.00	0.00	0.00	0.00	0.00	0.00	0.00
DGKD	ENSG00000077044.5	200.08	285.71	291.00	330.38	299.52	371.37	383.79	259.10	370.30	323.23	311.70	327.90	303.71	345.63	304.31	318.96	299.95	371.91	518.92	205.00
CTTNBP2	ENSG00000077063.6	102.00	266.00	142.00	256.00	232.00	262.00	339.00	204.00	455.00	350.00	421.00	317.00	227.00	168.00	251.00	128.00	81.00	200.00	141.00	227.00
ACTL6B	ENSG00000077080.5	0.00	0.00	0.00	0.00	2.00	0.00	0.00	0.00	0.00	0.00	0.00	0.00	0.00	1.00	0.00	0.00	0.00	0.00	0.00	0.00
RARB	ENSG00000077092.14	105.00	136.00	128.00	168.00	97.00	151.00	167.00	185.00	123.00	181.00	161.00	91.00	153.00	74.00	85.00	95.00	123.00	129.00	143.00	129.00
TOP2B	ENSG00000077097.9	1001.00	1615.00	1771.00	1618.00	1261.00	1759.00	1288.00	1601.00	1800.00	1500.00	1484.00	1702.00	1664.00	1271.00	1491.00	1608.00	951.00	1798.00	1489.00	1360.00
TM9SF3	ENSG00000077147.10	1756.00	2571.00	2769.00	2107.00	1576.00	2468.00	1946.00	2152.00	2605.00	2540.00	2248.00	2274.00	2329.00	1963.00	2404.00	2307.00	1194.00	2512.00	1725.00	1940.00
NFKB2	ENSG00000077150.13	111.00	170.00	284.00	135.00	181.00	235.00	224.00	131.00	158.00	115.00	125.00	150.00	94.00	177.00	184.00	142.00	149.00	193.00	306.00	121.00
UBE2T	ENSG00000077152.5	5.00	6.00	14.00	0.00	6.00	12.00	13.00	8.00	12.00	2.00	11.00	4.00	6.00	11.00	4.00	10.00	7.00	6.00	14.00	2.00
PPP1R12B	ENSG00000077157.16	738.41	1230.57	716.12	1308.18	925.05	1052.67	1012.22	912.69	1215.07	1097.51	885.00	742.13	1064.10	697.53	793.42	907.84	703.22	1210.70	1367.29	1140.44
DNAJC10	ENSG00000077232.12	915.00	1401.00	1240.00	1078.00	918.00	1324.00	1081.00	1117.00	1350.00	1259.00	1122.00	950.00	1188.00	1027.00	1195.00	979.00	874.00	1228.00	1479.00	1036.00
GTF3C1	ENSG00000077235.13	603.00	1456.00	1033.00	1363.00	1101.00	1087.00	981.00	1112.00	1254.00	1349.00	1155.00	1199.00	1143.00	870.00	910.00	1167.00	539.00	1202.00	771.00	1230.00
IL4R	ENSG00000077238.9	199.00	234.00	434.00	234.00	251.00	331.00	360.00	174.00	322.00	175.00	292.00	302.00	180.00	388.00	263.00	262.00	426.00	332.00	567.00	181.00
USP33	ENSG00000077254.10	523.00	884.00	786.00	794.00	603.00	762.00	715.00	795.00	793.00	905.00	719.00	707.00	783.00	614.00	710.67	626.00	468.00	709.00	735.00	633.00
PAK3	ENSG00000077264.10	159.00	661.00	74.00	361.00	270.00	327.00	150.00	377.00	355.00	617.00	146.00	150.00	570.00	179.00	255.00	236.00	172.00	320.00	196.00	262.00
CAPN6	ENSG00000077274.7	30.00	102.00	14.00	35.00	38.00	69.00	15.00	45.00	48.00	46.00	10.00	24.00	41.00	25.00	22.00	41.00	47.00	57.00	72.00	64.00
DCX	ENSG00000077279.12	3.00	10.00	4.00	1.00	5.00	0.00	1.00	6.00	2.00	1.00	0.00	1.00	4.00	3.00	1.00	1.00	0.00	13.00	6.00	4.00
SNRPA	ENSG00000077312.4	109.00	166.00	202.00	192.00	167.00	223.00	160.00	171.00	195.00	161.00	164.00	225.00	161.00	133.00	178.00	241.00	103.00	183.00	197.00	162.00
SPAG6	ENSG00000077327.11	0.00	3.00	2.00	0.00	0.00	0.00	0.00	1.00	0.00	1.00	14.00	0.00	1.00	0.00	3.00	0.00	1.00	0.00	0.00	2.00
EXOSC5	ENSG00000077348.4	9.00	14.00	22.00	22.00	18.00	30.00	21.00	21.00	33.00	11.00	20.00	22.00	15.00	40.00	28.00	28.00	15.00	13.00	18.00	20.00
DYNC1I2	ENSG00000077380.11	412.15	717.40	847.79	529.56	542.44	752.61	582.32	595.36	822.58	621.75	550.62	654.73	653.46	624.64	617.30	670.65	297.71	703.47	467.47	517.72
APBB1IP	ENSG00000077420.11	114.00	96.00	168.00	68.00	88.00	117.00	203.00	53.00	93.00	57.00	55.00	56.00	36.00	61.00	162.00	57.00	204.00	74.00	476.00	44.00
LRCH4	ENSG00000077454.11	174.30	370.45	398.58	381.28	345.53	449.25	349.47	307.00	439.31	325.00	316.24	490.94	256.30	308.04	330.57	330.31	244.38	332.00	454.69	243.00
FAM76B	ENSG00000077458.8	130.00	281.00	187.00	205.00	171.00	256.00	225.00	193.00	244.00	250.00	176.00	232.00	201.00	141.00	233.00	160.00	192.00	224.00	322.00	194.00
SIRT6	ENSG00000077463.10	37.00	51.00	55.00	35.00	32.00	50.00	59.00	44.00	60.00	28.00	33.00	56.00	34.00	75.00	42.00	50.00	31.00	50.00	43.00	37.00
TYR	ENSG00000077498.8	0.00	1.00	3.00	0.00	4.00	2.00	2.00	2.00	0.00	0.00	0.00	2.00	1.19	0.00	2.00	2.00	0.00	2.00	0.00	1.00
POLD3	ENSG00000077514.4	120.00	191.00	154.00	150.00	122.00	195.00	169.00	155.00	197.00	177.00	170.00	177.00	208.00	138.00	164.00	182.00	107.00	172.00	170.00	140.00
ACTN2	ENSG00000077522.8	1.00	3.00	1.00	3.00	3.00	1.00	4.00	3.00	6.00	5.00	3.00	3.00	3.00	0.00	4.00	3.00	6.00	1.00	7.00	7.00
CAPZB	ENSG00000077549.13	706.00	1019.00	1051.00	791.00	672.00	957.00	902.00	767.00	938.00	816.00	865.00	690.00	770.00	820.00	920.00	880.00	536.00	976.00	840.00	655.00
GPR137B	ENSG00000077585.9	150.00	177.00	258.00	148.00	153.00	186.00	174.00	141.00	188.00	127.00	298.00	175.00	122.00	181.00	223.00	227.00	77.00	276.00	149.00	138.00
NAALAD2	ENSG00000077616.6	29.00	98.00	31.00	73.00	41.00	45.00	34.00	48.00	70.00	69.00	26.00	41.00	45.00	30.00	39.00	28.00	30.00	55.00	71.00	49.00
PHF17	ENSG00000077684.11	611.00	1001.00	671.00	1078.00	793.00	990.00	797.00	957.00	1173.00	1508.00	785.00	1111.00	1005.00	634.00	1172.00	1352.91	621.00	953.00	756.97	903.00
SLC25A43	ENSG00000077713.14	82.00	117.00	143.00	60.00	82.00	111.00	80.00	89.00	107.00	91.00	100.00	61.00	65.00	112.00	85.00	72.00	44.00	85.00	78.00	42.00
UBE2A	ENSG00000077721.11	302.00	415.00	600.00	269.00	296.00	413.00	387.00	312.00	419.00	309.00	358.00	423.00	307.00	410.00	401.00	335.00	175.00	387.00	312.00	243.00
FGFR1	ENSG00000077782.15	259.00	699.00	648.44	575.00	363.00	515.00	367.00	371.00	635.00	377.00	575.00	314.00	356.00	288.00	345.00	403.00	191.00	488.00	402.00	356.00
FKBP6	ENSG00000077800.7	0.00	0.00	0.00	0.00	0.00	0.00	0.00	0.00	0.00	0.00	0.00	0.00	0.00	0.00	0.00	0.00	0.00	0.00	0.00	0.00
GTF2I	ENSG00000077809.8	2548.82	4721.53	3885.48	4400.13	3484.14	4652.93	3590.52	4274.73	4766.68	4436.73	4182.36	4596.78	4291.95	4001.36	4240.74	4787.66	2115.77	4309.70	3122.50	3800.26
SMC1B	ENSG00000077935.12	3.00	2.00	6.00	4.00	5.00	6.00	6.00	2.00	11.00	4.00	9.00	4.00	2.00	8.00	4.00	4.00	1.00	9.00	12.00	4.00
FBLN1	ENSG00000077942.13	766.00	2207.00	2476.00	1851.00	909.00	943.00	761.00	1108.00	1408.00	1298.00	736.00	530.00	1084.00	855.00	681.00	894.00	412.00	1707.00	868.00	1419.00
ITGA8	ENSG00000077943.7	236.00	228.00	133.00	370.00	104.00	121.00	189.00	139.00	201.00	198.00	196.00	113.00	205.00	74.00	174.00	128.00	95.00	280.00	274.00	203.00
CST7	ENSG00000077984.4	28.00	17.00	56.00	16.00	19.00	19.00	65.00	17.00	23.00	9.00	11.00	8.00	16.00	20.00	34.00	17.00	14.00	14.00	72.00	3.00
MAP2	ENSG00000078018.15	372.00	665.00	979.00	565.00	608.00	1187.00	835.00	721.00	1311.00	526.00	795.00	1199.00	769.00	894.00	947.00	1016.00	261.00	1115.00	339.00	517.00
PIAS2	ENSG00000078043.11	359.00	639.00	355.00	578.00	405.00	502.00	378.00	524.00	587.00	550.00	560.00	496.00	514.00	347.00	461.00	420.00	264.00	529.00	479.00	401.00
AMPH	ENSG00000078053.12	16.00	36.00	83.00	40.00	20.00	27.00	18.00	12.00	27.00	14.00	9.00	12.00	13.00	8.00	11.00	18.00	13.00	31.00	19.00	5.00
ARAF	ENSG00000078061.8	132.00	293.00	234.00	278.00	229.00	278.00	237.00	219.00	275.00	263.00	251.00	317.00	201.00	265.00	218.00	250.00	132.00	242.00	194.00	231.00
MCCC1	ENSG00000078070.7	128.00	293.00	157.00	236.00	192.00	297.00	176.00	209.00	253.00	280.00	193.00	251.00	254.00	193.00	201.00	193.00	136.00	262.00	225.00	247.00
LAMP3	ENSG00000078081.3	89.00	96.00	315.00	49.00	87.00	170.00	129.00	88.00	147.00	26.00	45.00	27.00	84.00	211.00	117.00	61.00	89.00	87.00	163.00	59.00
FAP	ENSG00000078098.9	140.33	405.73	718.71	90.29	260.99	271.42	233.47	196.73	220.23	67.75	175.05	116.08	104.70	159.13	62.85	154.24	71.46	382.50	84.62	93.49
NEBL	ENSG00000078114.14	1222.00	2419.00	1514.00	1991.00	1571.00	2349.00	1778.00	2996.00	2557.00	3370.00	2452.00	2228.00	2435.00	1207.00	1972.00	2147.00	1060.00	2024.00	995.00	2237.00
ACER3	ENSG00000078124.7	240.00	369.00	395.00	213.00	195.00	313.00	228.00	238.00	279.00	271.00	288.00	265.00	284.00	210.56	265.00	278.00	206.00	350.00	313.00	204.00
UBE2K	ENSG00000078140.9	583.00	997.00	938.00	702.00	592.00	848.00	749.00	871.00	930.00	824.00	823.00	863.00	803.00	808.00	723.00	950.00	443.00	943.00	720.00	686.00
PIK3C3	ENSG00000078142.7	411.00	810.00	582.00	711.00	504.00	720.00	522.00	624.00	654.00	736.00	589.00	602.00	669.00	486.00	634.00	539.00	417.00	703.00	615.00	633.00
N4BP2	ENSG00000078177.9	479.00	1057.00	585.00	919.00	709.00	898.00	648.00	699.00	768.00	914.00	578.00	647.00	885.00	460.00	641.00	531.00	552.00	823.00	803.00	821.00
C12orf5	ENSG00000078237.4	36.00	27.00	87.00	42.00	28.00	48.00	52.00	23.00	51.00	15.00	33.00	32.00	30.00	73.00	53.00	23.00	22.00	43.00	54.00	22.00
TULP3	ENSG00000078246.11	128.00	257.00	258.00	215.00	217.00	260.00	198.00	228.00	271.00	246.00	191.00	260.00	182.00	190.00	123.00	277.00	116.00	260.00	175.00	186.00
SYNJ2	ENSG00000078269.9	255.00	477.00	399.00	347.00	383.00	451.00	349.00	364.00	545.00	355.00	350.00	420.00	355.00	429.00	356.00	409.00	153.00	454.00	310.00	272.00
ADCY2	ENSG00000078295.11	8.00	22.00	26.00	13.00	16.00	14.00	9.00	10.00	11.00	9.00	13.00	6.00	10.00	7.00	15.00	12.00	3.00	19.00	14.00	15.00
PPP2R5C	ENSG00000078304.15	881.00	1303.00	1261.00	1049.00	868.00	1221.00	1247.00	1166.00	1175.99	1232.00	1015.00	1057.00	1156.99	965.00	1267.48	1071.99	850.00	1187.00	1529.87	954.00
PMS2P1	ENSG00000078319.7	33.32	28.93	39.04	35.33	28.25	32.07	33.82	28.36	41.16	31.47	33.70	52.31	25.80	34.68	27.71	32.49	25.40	28.81	42.60	35.06
RBFOX1	ENSG00000078328.15	1.00	0.00	3.00	2.00	3.00	1.00	3.00	0.00	2.01	0.00	1.00	7.00	1.00	0.00	0.00	119.00	2.00	0.00	0.00	0.00
GNB1	ENSG00000078369.13	1341.00	1847.00	2478.00	1507.00	1435.00	1907.00	1830.00	1487.00	2132.00	1522.00	1767.00	1780.00	1663.00	1806.00	1921.00	1826.00	951.00	1837.00	1658.00	1278.00
HOXA9	ENSG00000078399.11	2.00	2.00	0.00	2.00	1.00	1.00	0.00	0.00	2.00	1.00	2.00	2.00	0.00	136.00	2.00	30.00	3.00	2.00	3.00	0.00
EDN1	ENSG00000078401.6	20.00	17.00	9.00	21.00	12.00	16.00	28.00	11.00	17.00	13.00	15.00	18.00	7.00	26.00	11.00	20.00	7.00	25.00	14.00	20.00
MLLT10	ENSG00000078403.12	328.00	620.00	484.00	599.00	485.00	623.00	460.00	545.00	628.00	616.00	458.00	652.00	476.00	448.00	448.00	498.00	292.00	542.00	474.00	512.00
ZCWPW1	ENSG00000078487.13	28.15	78.00	26.35	68.67	52.74	57.06	60.04	46.11	65.81	70.46	47.80	45.83	40.45	27.92	61.84	59.46	32.75	60.92	66.36	50.91
ADCYAP1R1	ENSG00000078549.10	59.00	69.00	33.00	75.00	71.00	44.00	16.00	42.00	57.00	53.00	53.00	29.00	37.00	21.00	34.00	53.00	29.00	66.00	37.00	50.00
FGF20	ENSG00000078579.8	0.00	4.00	0.00	5.00	2.00	0.00	2.00	4.00	3.00	1.00	4.00	9.00	16.00	1.00	0.00	9.00	0.00	4.00	3.00	4.00
P2RY10	ENSG00000078589.8	43.00	20.00	71.00	14.00	18.00	25.00	87.00	7.00	14.00	5.00	13.00	8.00	15.00	10.00	77.00	12.00	82.00	21.00	195.00	7.00
ITM2A	ENSG00000078596.6	194.00	360.00	176.00	372.00	277.00	239.00	271.00	334.00	259.00	331.00	209.00	186.00	368.00	168.00	239.00	197.00	184.00	330.00	402.00	326.00
NRD1	ENSG00000078618.15	570.19	688.05	747.20	596.02	545.22	832.37	718.54	620.67	799.86	673.51	654.46	620.42	595.46	650.76	677.95	710.42	422.40	750.99	727.63	544.19
VDAC3	ENSG00000078668.9	339.00	455.00	401.00	350.00	298.00	379.00	402.00	389.00	412.00	486.00	448.00	325.00	359.00	339.00	425.00	374.00	232.00	417.00	290.00	380.00
PCM1	ENSG00000078674.13	1363.00	2735.00	2278.00	2330.00	2046.00	2481.00	1669.00	2348.00	2801.00	2541.00	2062.00	2967.00	2248.00	1575.00	1887.00	2285.00	1336.00	2821.00	2221.00	2167.00
TNRC6C	ENSG00000078687.12	329.97	713.28	433.04	596.12	503.66	559.34	454.88	495.02	559.37	594.91	405.66	502.40	526.12	345.89	425.56	423.94	395.70	673.64	610.01	483.40
CBFA2T2	ENSG00000078699.17	265.00	541.00	392.00	533.00	449.00	528.00	439.00	464.00	554.00	585.00	491.00	505.00	468.00	422.00	381.00	396.00	313.00	536.00	438.00	412.00
BRINP1	ENSG00000078725.8	8.00	29.00	55.00	9.00	22.00	20.00	15.00	22.00	15.00	14.00	52.00	39.00	32.00	24.00	9.00	34.00	14.00	29.00	6.00	12.00
ITCH	ENSG00000078747.8	693.00	954.00	1071.00	811.00	745.00	950.00	917.00	888.00	1053.00	975.00	913.00	861.00	929.00	935.00	968.00	942.00	521.00	1006.00	845.00	776.00
PKD2L2	ENSG00000078795.12	10.00	8.57	4.00	9.19	7.48	12.31	4.00	4.00	8.53	8.52	3.22	3.30	11.06	0.00	14.21	2.00	5.00	11.51	17.48	6.28
TP53INP2	ENSG00000078804.8	282.00	547.00	393.00	480.00	456.00	355.00	328.00	502.00	498.00	799.00	620.00	382.00	497.00	395.00	336.00	349.00	218.00	477.00	233.00	420.00
SDF4	ENSG00000078808.12	337.00	583.00	603.00	560.00	534.00	604.00	513.00	452.00	574.00	515.00	529.00	622.00	524.00	531.00	475.00	511.00	285.00	573.00	461.00	504.00
MYH7B	ENSG00000078814.11	7.00	47.00	16.00	72.00	56.00	52.00	18.00	39.00	43.00	41.00	37.00	42.00	38.00	31.00	26.00	29.00	31.00	52.00	26.00	55.00
BPIFB2	ENSG00000078898.6	0.00	2.00	0.00	0.00	0.00	0.00	0.00	0.00	0.00	0.00	0.00	0.00	0.00	0.00	0.00	0.00	0.00	0.00	0.00	0.00
TP73	ENSG00000078900.10	15.39	38.20	22.64	29.30	15.07	22.39	30.25	22.37	34.12	22.48	22.00	17.06	19.47	16.23	16.20	19.44	16.44	39.24	37.25	21.24
TOLLIP	ENSG00000078902.11	243.00	363.00	343.03	318.32	298.00	337.00	308.00	276.80	380.00	369.00	336.00	377.00	289.00	395.00	337.00	380.00	137.00	368.00	224.00	318.00
UBE2D4	ENSG00000078967.8	140.87	265.01	184.55	213.89	170.33	229.72	192.76	195.94	260.04	223.61	212.65	222.99	211.40	184.91	198.86	191.12	63.48	205.02	161.89	164.24
CLUL1	ENSG00000079101.12	16.00	75.00	12.00	44.00	37.00	51.00	25.00	72.89	46.00	79.00	38.89	21.00	48.00	17.00	38.00	54.00	24.00	51.00	22.00	54.00
RUNX1T1	ENSG00000079102.12	277.00	696.00	241.00	579.00	345.00	392.00	308.00	432.00	405.00	493.00	275.00	251.00	401.00	198.00	312.00	302.00	221.00	442.00	327.00	429.00
CDH17	ENSG00000079112.5	5.00	3.00	0.00	7.00	2.00	7.00	3.00	3.00	0.00	0.00	0.00	11.00	4.00	330.00	0.00	52.00	3.00	6.00	11.00	2.00
THOC1	ENSG00000079134.7	158.03	405.00	236.72	391.59	288.00	411.13	263.00	281.00	363.50	348.00	263.00	332.04	300.99	194.00	238.41	208.00	228.12	286.43	372.00	328.00
FKBP7	ENSG00000079150.13	59.00	166.00	155.00	96.00	63.00	94.00	72.00	122.00	99.00	94.00	95.00	70.00	102.00	54.00	64.00	73.00	46.00	115.00	60.00	96.00
OSBPL6	ENSG00000079156.12	29.00	59.00	49.00	49.00	44.00	58.00	42.00	44.00	44.00	80.00	110.00	40.00	97.00	33.00	39.00	43.00	24.00	54.00	48.00	36.00
SLC1A3	ENSG00000079215.9	151.00	90.00	165.00	20.00	48.00	125.00	89.00	54.00	52.00	95.00	46.00	36.00	67.00	63.00	156.00	42.00	58.00	42.00	90.00	23.00
XRCC5	ENSG00000079246.11	1214.00	1897.00	2032.00	1606.00	1309.00	2046.00	1758.00	1623.00	2188.00	1892.00	1756.00	1953.00	1858.00	1798.00	1861.00	2024.00	970.00	2026.00	1570.00	1449.00
LXN	ENSG00000079257.3	78.00	111.00	133.00	74.00	93.00	90.00	138.00	89.00	120.00	123.00	79.00	82.00	81.00	105.00	99.00	89.00	59.00	145.00	62.00	95.00
SP140	ENSG00000079263.14	64.63	15.84	58.21	24.50	21.23	36.89	130.69	12.51	25.38	11.38	13.00	10.34	16.30	24.80	96.99	23.57	177.82	24.36	384.33	13.50
MKNK1	ENSG00000079277.15	149.00	270.23	212.00	187.00	225.00	282.00	248.00	177.00	229.00	195.00	179.00	241.00	219.00	214.00	201.00	183.00	151.00	234.00	287.25	215.00
TNS1	ENSG00000079308.12	2537.83	5674.18	2632.74	5825.05	3910.41	5043.86	3125.19	4639.90	5215.73	5395.92	4232.17	3758.90	4513.38	3168.63	2823.91	3541.44	2067.97	5043.54	3128.35	4134.55
REXO1	ENSG00000079313.7	86.75	188.55	144.79	198.90	167.00	216.51	196.80	152.80	178.14	195.83	198.00	199.77	138.72	187.12	145.33	161.98	121.98	179.00	218.00	169.00
SAR1A	ENSG00000079332.10	780.00	1229.00	1184.00	910.00	721.00	1048.00	932.00	989.00	1044.00	1089.00	1028.00	881.00	955.00	854.00	1067.00	1025.00	549.00	1108.00	793.00	833.00
CDC14A	ENSG00000079335.13	91.00	190.93	188.91	197.85	131.00	187.61	145.00	167.00	212.76	177.91	142.00	266.57	186.00	105.00	165.96	171.00	122.93	206.90	168.95	151.00
RAPGEF3	ENSG00000079337.11	384.63	656.47	359.69	910.26	587.47	990.91	641.70	739.31	975.20	840.51	867.74	1181.80	653.60	526.75	647.98	684.09	305.54	723.15	451.48	783.61
CEACAM1	ENSG00000079385.17	57.00	57.00	99.00	91.00	47.94	72.00	81.00	73.00	87.00	68.00	59.00	39.00	55.00	196.97	65.00	54.00	46.00	92.00	73.00	82.00
SENP1	ENSG00000079387.9	128.00	219.00	197.00	205.00	148.00	247.84	198.00	182.00	245.00	206.58	186.00	180.00	197.00	146.00	217.00	236.00	134.71	188.00	275.92	151.00
DUSP13	ENSG00000079393.16	0.00	0.00	1.00	0.00	1.00	0.00	1.00	0.00	4.00	0.00	0.00	0.00	0.00	2.00	0.00	0.00	0.00	1.00	0.00	0.00
CIC	ENSG00000079432.3	414.00	781.00	613.00	776.00	700.00	703.00	617.00	650.00	790.00	653.00	701.00	834.00	563.00	570.00	586.00	628.00	408.00	772.00	651.00	560.00
LIPE	ENSG00000079435.5	21.00	45.00	35.00	68.00	37.00	54.00	50.00	49.00	66.00	50.00	44.00	38.89	44.00	30.00	43.00	37.34	48.00	32.00	52.00	57.00
FDFT1	ENSG00000079459.8	248.00	459.00	342.00	417.00	334.32	321.00	398.00	387.00	455.73	440.52	357.00	357.00	388.00	344.00	403.00	476.00	256.00	393.00	377.00	309.00
PAFAH1B3	ENSG00000079462.3	23.00	31.00	37.86	25.00	22.74	32.00	25.91	17.00	39.92	23.00	31.00	44.93	16.96	55.00	33.92	31.00	23.00	34.00	14.00	16.80
OPHN1	ENSG00000079482.11	141.00	336.00	171.00	279.00	240.00	293.00	212.00	284.00	265.00	438.00	221.00	202.00	249.00	207.00	216.00	192.00	155.00	334.00	176.00	279.00
AFM	ENSG00000079557.3	0.00	0.00	0.00	0.00	0.00	0.00	0.00	0.00	0.00	0.00	0.00	0.00	0.00	93.00	0.00	0.00	0.00	0.00	0.00	0.00
KIF22	ENSG00000079616.8	154.00	348.00	204.00	352.00	213.00	277.00	244.00	295.00	266.00	266.00	257.00	331.00	271.00	173.00	225.00	380.00	145.00	331.00	215.00	292.00
SCGN	ENSG00000079689.9	0.00	18.00	0.00	0.00	0.00	0.00	0.00	2.00	9.00	0.00	0.00	0.00	7.00	13.00	2.00	0.00	0.00	0.00	0.00	0.00
LRRC16A	ENSG00000079691.15	217.00	393.00	355.00	308.00	234.00	295.00	267.00	294.00	400.00	395.00	241.00	316.00	267.00	213.00	302.00	289.00	190.00	401.00	283.00	269.00
PGM1	ENSG00000079739.11	155.00	289.00	333.00	269.00	202.00	249.00	180.00	204.00	309.00	296.00	229.00	249.00	284.00	257.00	220.00	212.00	129.00	282.92	190.95	168.00
DDX1	ENSG00000079785.10	375.00	555.00	572.00	424.00	349.00	560.00	452.00	501.00	567.00	567.00	534.00	474.00	510.00	529.00	494.00	476.00	257.00	518.00	384.00	415.00
DNM2	ENSG00000079805.12	458.11	857.05	785.51	845.78	734.98	851.70	798.46	662.39	845.25	670.63	704.00	784.41	659.42	823.43	678.73	638.82	498.93	813.20	1037.93	591.68
EPB41L2	ENSG00000079819.12	837.00	1756.00	1117.00	1321.00	989.00	1222.00	849.00	1240.00	1243.00	1321.00	924.00	756.00	993.00	830.00	976.00	927.00	758.00	1464.00	1230.00	980.00
RIMS1	ENSG00000079841.14	7.00	8.00	3.00	12.00	4.00	3.00	2.00	1.00	2.00	8.00	2.00	4.00	5.00	4.00	4.00	3.00	3.00	1.00	4.00	9.00
MOXD1	ENSG00000079931.10	84.00	121.00	119.00	98.00	68.00	58.00	85.00	46.00	78.00	35.00	34.00	36.00	86.00	84.00	70.00	82.00	54.00	121.00	67.00	46.00
STX7	ENSG00000079950.9	809.00	1298.00	916.00	982.00	853.00	1165.00	1104.00	1085.00	1243.00	1249.00	1034.00	959.00	1022.00	825.00	1341.00	848.00	1103.00	1126.00	2055.00	897.00
RABL2B	ENSG00000079974.13	143.83	323.33	203.34	269.03	240.72	322.01	252.13	233.20	305.30	316.43	274.67	307.85	269.89	158.43	237.57	286.53	140.01	329.82	246.02	249.05
KEAP1	ENSG00000079999.9	155.00	276.00	277.00	250.00	195.00	229.00	251.00	188.00	304.00	251.00	222.00	275.00	252.00	270.00	241.00	290.00	114.00	224.00	178.00	214.00
DDX43	ENSG00000080007.6	11.00	5.82	8.00	25.92	20.00	14.00	10.00	28.76	19.00	26.00	11.00	3.00	9.00	5.61	1.00	27.51	7.00	36.42	10.00	15.52
PTPRH	ENSG00000080031.5	0.00	4.00	1.00	4.00	4.00	2.00	1.00	4.00	3.00	0.00	1.00	1.00	3.00	11.00	5.00	5.00	0.00	3.00	2.00	1.00
DCT	ENSG00000080166.11	4.00	25.00	4.00	21.00	12.00	22.00	7.00	21.00	19.00	25.00	9.00	7.00	6.00	6.00	15.00	11.00	16.00	19.00	22.00	21.00
SLC35C2	ENSG00000080189.10	137.00	251.00	206.00	245.00	217.00	225.00	211.00	182.00	262.00	170.00	213.00	276.00	205.00	205.00	188.00	190.00	124.00	243.00	171.00	181.00
CRYBG3	ENSG00000080200.5	516.31	1068.21	1063.28	948.24	1205.34	1444.68	747.02	1397.66	1223.20	1325.09	952.88	1094.24	1443.18	833.88	935.83	751.64	344.51	1189.14	508.12	1142.43
EPHA6	ENSG00000080224.13	11.00	52.00	6.00	50.00	37.00	14.00	7.00	33.00	32.00	50.00	8.00	14.00	34.00	21.00	26.00	21.00	18.00	30.00	14.00	47.00
SCTR	ENSG00000080293.5	6.00	15.00	6.00	14.00	3.00	4.00	3.00	7.00	13.00	4.00	13.00	12.00	10.00	3.00	2.00	6.00	3.00	4.00	4.00	3.00
RFX3	ENSG00000080298.11	226.00	495.00	249.00	348.00	321.00	344.00	322.00	373.00	406.00	514.00	271.00	345.00	421.00	200.00	397.00	361.00	264.00	384.00	436.00	341.00
RIF1	ENSG00000080345.13	1006.00	1865.00	1770.00	1500.00	1182.00	1708.00	1343.00	1521.00	1758.00	1547.00	1298.00	1482.00	1664.00	1393.00	1346.00	1312.00	899.00	1768.00	1698.00	1418.00
RAB21	ENSG00000080371.4	639.00	1065.00	1145.00	798.00	739.00	1006.00	810.00	945.00	1156.00	1095.00	937.00	1024.00	949.00	890.00	1037.00	1039.00	516.00	1175.00	819.00	800.00
SLC4A4	ENSG00000080493.9	456.00	1128.00	307.00	1392.00	656.00	667.00	559.00	1038.00	877.00	1827.00	1364.00	504.00	1172.00	377.00	798.00	529.00	667.00	785.00	484.00	1079.00
SMARCA2	ENSG00000080503.15	911.00	1766.00	1225.00	1562.00	1009.00	1476.00	1060.00	1507.00	1487.00	1749.00	1354.00	1281.00	1537.00	915.00	1183.00	1196.00	839.00	1478.00	1341.00	1222.00
RDH8	ENSG00000080511.2	1.00	0.00	0.00	0.00	0.00	0.00	0.00	0.00	0.00	0.00	0.00	0.00	0.00	0.00	0.00	0.00	0.00	0.00	0.00	0.00
SESN1	ENSG00000080546.9	250.00	441.13	419.64	501.67	317.32	385.36	438.70	348.99	436.70	469.02	319.58	420.82	387.17	416.53	431.08	459.05	253.22	423.65	300.05	389.41
MID2	ENSG00000080561.9	111.00	205.00	152.00	119.00	118.00	159.00	124.00	196.00	214.00	191.00	146.00	199.00	192.00	140.00	182.00	159.00	90.00	190.00	100.00	149.00
PIH1D3	ENSG00000080572.8	0.00	5.00	0.00	0.00	0.00	1.00	0.00	0.00	0.00	1.00	0.00	0.00	0.00	0.00	0.00	0.00	0.00	0.00	0.00	0.00
COL5A3	ENSG00000080573.6	96.00	485.00	496.00	206.00	289.00	250.00	192.00	189.00	185.00	149.00	187.00	271.00	95.00	151.00	139.00	273.00	98.00	320.00	102.00	254.00
SRCAP	ENSG00000080603.12	783.00	1745.67	1282.36	1565.92	1365.41	1612.40	1244.40	1277.20	1592.04	1509.87	1350.90	1586.62	1466.27	1388.64	1336.37	1280.95	874.54	1491.04	1518.02	1266.55
KIAA0020	ENSG00000080608.9	103.00	208.00	249.00	182.00	136.00	214.00	163.00	163.00	188.00	200.00	149.00	172.00	148.00	180.00	140.00	163.00	102.00	190.00	196.00	184.00
CPB2	ENSG00000080618.9	4.00	4.00	1.00	1.00	1.00	0.00	6.00	1.00	6.00	0.00	1.00	1.00	1.00	87.00	2.00	5.00	2.00	2.00	2.00	1.00
CHRNA3	ENSG00000080644.11	5.00	16.00	6.00	4.00	13.00	4.00	6.00	3.00	6.00	5.00	5.00	4.00	3.00	1.00	13.00	0.00	6.00	2.00	7.00	5.00
KCNN2	ENSG00000080709.10	3.00	4.00	6.00	11.00	5.00	5.00	3.00	3.00	5.00	4.00	6.00	4.00	9.00	4.00	6.00	12.00	0.00	5.00	1.00	3.00
CNOT4	ENSG00000080802.14	329.00	664.00	465.00	550.00	421.00	513.00	399.00	492.00	545.00	575.25	422.00	477.00	571.20	332.00	470.00	412.00	309.00	541.14	556.00	507.00
PSEN1	ENSG00000080815.14	622.00	852.00	881.00	729.00	630.00	818.00	760.00	746.00	937.00	806.00	852.00	795.00	730.00	800.00	777.00	828.00	366.00	873.00	667.00	655.00
CPOX	ENSG00000080819.2	57.00	116.00	74.00	76.00	100.00	102.00	89.00	68.00	117.00	88.00	76.00	84.00	100.00	92.00	87.00	52.00	70.00	100.00	101.00	85.00
CLDND1	ENSG00000080822.12	370.00	515.00	544.00	386.89	393.00	473.00	388.00	376.00	468.00	485.00	341.00	372.00	414.00	367.00	517.00	372.00	287.00	461.00	564.08	351.00
MOK	ENSG00000080823.17	76.90	313.00	122.00	325.00	226.00	262.00	167.01	272.00	276.00	330.00	235.00	272.62	247.00	132.55	176.00	157.00	111.58	273.00	153.29	290.76
HSP90AA1	ENSG00000080824.14	2704.71	7649.83	6669.28	4928.62	4911.27	4058.64	3782.97	3556.94	3950.33	6187.88	3898.67	4911.85	4377.79	5059.54	4279.67	4454.50	2399.30	3304.89	5124.55	3146.62
RBL1	ENSG00000080839.7	129.00	183.00	161.00	129.00	131.00	239.00	203.00	132.00	187.94	167.00	99.00	149.00	175.00	146.00	142.00	127.00	109.00	167.00	233.00	128.00
DLGAP4	ENSG00000080845.13	429.67	958.22	940.93	672.60	616.29	848.81	679.65	627.77	978.94	558.97	651.96	976.11	607.00	815.93	594.00	790.09	299.00	908.45	585.81	626.82
IGSF9B	ENSG00000080854.10	99.00	423.00	119.00	366.00	288.00	311.00	216.00	256.00	327.00	408.00	270.00	347.00	249.00	111.00	238.00	170.00	177.00	369.00	223.00	344.00
CFHR2	ENSG00000080910.7	2.00	1.00	0.00	0.00	0.00	0.00	0.00	0.00	0.00	0.00	0.00	0.00	0.00	49.45	0.00	0.00	0.00	0.00	0.00	0.00
CROCCP3	ENSG00000080947.10	81.77	232.68	105.59	205.62	184.96	216.94	148.81	198.12	159.86	148.41	136.27	147.66	183.84	123.19	119.18	121.19	130.37	204.14	224.79	179.63
NDC80	ENSG00000080986.8	7.00	13.00	23.00	3.00	12.00	27.00	16.00	14.00	13.00	3.00	13.00	7.00	5.00	21.00	9.00	20.00	18.00	15.00	34.00	12.00
AP4E1	ENSG00000081014.6	151.00	243.00	285.00	226.00	227.00	231.00	232.00	218.00	314.00	208.00	230.00	219.00	189.00	240.00	223.00	158.00	126.00	239.00	273.00	209.00
RSBN1	ENSG00000081019.9	330.00	527.00	494.00	510.00	323.00	495.00	502.00	508.00	509.00	516.00	390.00	462.00	469.00	383.00	548.00	472.00	369.00	578.00	587.00	446.00
MAGI3	ENSG00000081026.14	470.00	847.00	766.00	736.00	495.00	696.00	728.00	708.00	1050.00	973.00	896.00	808.00	779.00	518.00	665.00	604.00	385.00	889.00	458.00	687.00
CXCL2	ENSG00000081041.8	55.00	37.00	221.00	21.00	84.00	65.00	65.00	32.00	59.00	41.00	41.00	124.00	20.00	84.95	50.00	51.00	22.00	127.00	38.00	49.00
AFP	ENSG00000081051.3	0.00	0.00	0.00	0.00	0.00	0.00	0.00	0.00	0.00	1.00	1.00	0.00	0.00	0.00	1.00	0.00	0.00	0.00	0.00	0.00
COL4A4	ENSG00000081052.10	486.00	770.00	426.00	587.00	616.00	667.00	802.00	586.00	807.00	827.00	864.00	661.00	681.00	580.00	728.00	531.00	395.00	780.00	626.00	619.00
TCF7	ENSG00000081059.15	217.00	294.00	289.00	271.00	313.00	282.00	442.00	269.00	310.00	313.00	264.00	275.00	241.00	320.00	403.00	310.00	433.00	312.00	858.00	193.00
OSTM1	ENSG00000081087.10	163.00	258.00	373.00	166.00	180.00	304.00	275.00	194.00	264.00	228.00	206.00	208.00	212.00	230.00	274.00	186.00	131.00	246.00	259.00	200.00
CDH7	ENSG00000081138.9	0.00	0.00	0.00	1.00	0.00	0.00	0.00	0.00	0.00	0.00	0.00	0.00	0.00	0.00	0.00	0.00	0.00	0.00	0.00	1.00
IMPG2	ENSG00000081148.11	13.00	22.00	13.00	13.00	13.00	16.00	15.00	9.00	16.00	14.00	13.00	16.00	18.00	4.00	21.00	8.00	6.00	12.00	15.00	11.00
PCNP	ENSG00000081154.7	694.96	1087.00	1138.97	865.89	780.00	1197.97	875.00	970.97	1218.00	994.00	949.00	1017.00	992.00	842.94	1004.00	1021.93	532.00	1126.00	893.00	947.00
EXD2	ENSG00000081177.14	144.00	270.00	166.00	199.00	150.00	214.66	172.00	197.00	240.00	184.00	189.00	176.00	182.00	154.00	186.00	182.00	106.00	236.00	150.00	189.00
ARG2	ENSG00000081181.3	59.02	88.13	141.89	116.16	163.15	332.97	73.92	114.10	322.50	183.33	122.82	134.76	166.36	165.41	130.83	146.46	52.17	116.53	46.47	97.24
MEF2C	ENSG00000081189.9	664.00	832.62	571.95	727.00	510.00	723.00	778.63	726.73	826.79	664.80	626.00	704.00	569.00	470.00	771.83	545.98	786.82	832.96	1381.00	601.94
PTPRC	ENSG00000081237.14	932.00	583.00	1559.00	381.00	511.00	955.00	1795.00	393.00	672.00	379.00	311.00	395.00	429.00	390.00	1420.00	428.00	2076.00	579.00	4560.00	343.00
CACNA1S	ENSG00000081248.6	0.00	0.00	1.00	3.00	2.00	0.00	0.00	0.00	0.00	0.00	1.00	0.00	3.00	0.00	0.00	0.00	0.00	0.00	0.00	1.00
PKP1	ENSG00000081277.7	7.00	10.00	75.00	8.00	27.00	5.00	14.00	9.00	19.00	5.00	8.00	32.00	6.00	15.00	35.00	18.00	8.00	11.00	28.00	1.00
UBA5	ENSG00000081307.8	287.26	555.63	467.60	491.79	345.92	452.67	414.61	436.70	516.45	461.84	391.08	482.81	458.70	353.06	510.44	447.48	258.56	517.84	457.04	419.05
STK17B	ENSG00000081320.6	662.00	570.00	1259.00	417.00	479.00	766.00	1313.00	428.00	539.00	487.00	363.00	391.00	437.00	522.00	961.00	449.00	1215.00	631.00	2260.00	332.00
CDC14B	ENSG00000081377.12	320.34	640.16	401.72	566.05	446.21	581.16	424.34	590.24	572.15	565.97	445.57	427.47	545.12	327.89	424.28	398.16	243.43	569.28	348.63	451.90
ZNF510	ENSG00000081386.8	192.00	352.00	228.00	413.00	254.00	294.00	291.00	335.00	323.00	363.00	287.00	334.00	299.00	258.00	288.00	271.00	212.00	336.00	337.00	300.00
LRP2	ENSG00000081479.8	2450.00	8997.00	2339.00	6885.00	5903.00	4759.00	4738.00	6552.00	5721.00	9282.00	6861.00	4356.00	6074.00	2480.00	4018.00	2939.00	3050.00	5411.00	3090.00	7679.00
ZNF506	ENSG00000081665.9	432.50	920.47	641.85	910.04	690.00	945.81	641.73	814.00	885.93	790.35	717.99	847.08	741.62	547.77	714.35	648.00	580.66	909.00	996.11	742.66
JMJD4	ENSG00000081692.8	36.26	80.09	75.31	91.59	80.83	72.23	90.42	65.37	107.59	50.93	87.98	66.18	62.10	90.01	65.62	52.24	41.33	82.65	97.49	54.54
DUSP12	ENSG00000081721.7	64.00	101.00	78.00	69.00	58.00	78.00	64.00	73.00	85.00	64.00	62.00	66.00	70.00	83.00	75.00	88.00	33.00	83.00	68.00	61.00
AACS	ENSG00000081760.12	126.00	253.00	141.00	205.00	223.00	282.00	217.00	202.00	249.00	221.00	224.00	201.00	215.00	179.00	167.00	153.00	114.00	200.00	182.00	219.00
KIAA0141	ENSG00000081791.4	230.00	475.00	360.00	464.00	304.00	425.00	370.00	382.00	446.00	384.00	375.00	456.00	349.00	339.00	389.00	332.00	222.00	406.00	426.00	300.00
SLC13A1	ENSG00000081800.4	0.00	0.00	0.00	0.00	0.00	0.00	0.00	0.00	0.00	0.00	0.00	0.00	0.00	0.00	0.00	0.00	0.00	0.00	0.00	0.00
CADPS2	ENSG00000081803.11	254.00	381.00	336.00	290.00	220.00	321.00	287.00	308.00	349.00	380.00	242.00	310.00	318.00	264.00	220.00	253.00	135.00	301.00	267.00	294.00
PCDHB4	ENSG00000081818.1	14.00	45.45	32.38	27.00	41.00	29.70	30.00	37.23	38.40	15.00	16.00	24.00	23.00	27.31	36.00	29.67	10.00	34.56	23.00	18.00
PCDHA6	ENSG00000081842.13	9.20	26.26	15.72	9.26	15.62	1.12	25.81	9.65	1.63	11.22	16.33	9.72	6.85	2.40	10.71	10.92	4.07	3.63	1.38	14.05
PCDHGA2	ENSG00000081853.13	18.00	52.62	45.01	53.20	31.00	28.51	52.06	27.57	70.29	38.00	40.00	23.18	47.24	35.58	30.24	77.83	25.36	28.21	31.37	36.52
HSPB11	ENSG00000081870.7	147.00	217.00	169.00	182.00	137.00	204.00	112.00	224.00	221.00	289.00	217.00	151.00	185.00	130.00	151.00	152.00	111.00	206.00	157.00	203.00
PHLPP1	ENSG00000081913.9	145.35	297.87	193.00	320.00	215.00	300.00	228.86	258.00	290.00	306.42	182.00	261.35	288.00	195.73	207.48	197.53	136.36	301.48	223.00	264.00
ATP8B1	ENSG00000081923.6	513.60	766.50	618.03	784.02	589.67	662.56	606.40	797.49	824.65	812.08	684.54	741.20	668.21	634.37	586.28	683.15	293.83	774.67	573.04	634.62
IL12RB2	ENSG00000081985.6	14.00	18.00	34.00	8.00	6.00	10.00	7.00	4.00	11.00	17.00	7.00	7.00	8.00	8.00	13.00	12.00	5.00	14.00	48.00	7.00
SMARCD3	ENSG00000082014.12	76.92	217.42	158.00	185.34	170.20	184.85	159.27	135.57	220.02	154.76	213.90	211.97	179.91	138.36	150.68	124.53	78.85	136.99	142.61	113.85
WDR70	ENSG00000082068.4	160.62	302.31	223.00	276.33	178.00	296.51	198.00	252.00	269.74	284.00	250.00	268.00	222.00	216.00	213.23	236.98	152.00	278.00	243.00	230.00
FYB	ENSG00000082074.11	258.65	184.87	526.77	175.35	212.52	348.31	395.09	151.50	224.67	155.43	125.70	125.62	141.49	140.08	390.33	115.37	405.01	119.18	1040.01	112.16
MPP4	ENSG00000082126.13	1.00	6.00	1.00	0.00	1.00	0.00	1.00	2.00	0.00	0.00	0.00	0.00	1.00	0.00	3.00	0.00	0.00	2.00	1.00	0.00
STRADB	ENSG00000082146.8	157.16	186.83	190.35	276.65	233.60	232.83	218.78	195.04	452.96	223.44	197.80	388.99	186.57	263.56	269.49	392.79	108.69	244.39	148.25	172.92
BZW1	ENSG00000082153.13	919.05	1269.72	1706.26	882.17	828.90	1295.95	1134.34	999.95	1190.71	1182.49	1093.76	941.36	1180.07	1314.99	1185.95	1011.62	617.70	1253.50	1086.70	810.64
PGR	ENSG00000082175.10	118.00	133.00	273.00	124.00	142.00	150.00	148.00	101.00	183.00	95.00	163.00	211.00	121.00	127.00	112.00	110.00	50.00	111.00	81.00	103.00
C1QTNF3	ENSG00000082196.16	37.00	171.00	224.00	66.00	67.00	104.14	50.00	76.00	62.00	55.00	82.38	40.00	52.00	74.05	48.00	43.00	44.00	123.00	48.00	86.00
ME2	ENSG00000082212.7	236.00	238.00	364.00	170.00	145.00	285.00	256.00	197.00	236.00	190.00	250.00	255.00	214.00	222.00	295.00	183.00	165.00	237.00	321.00	90.00
C5orf22	ENSG00000082213.13	165.00	212.00	234.00	156.00	150.00	205.00	218.00	149.00	222.00	170.00	173.00	188.00	173.00	193.00	186.00	188.00	107.00	189.00	199.00	149.00
CCNT2	ENSG00000082258.8	435.00	806.00	725.00	698.00	579.00	763.00	708.00	733.42	828.00	723.00	597.00	882.00	686.00	588.00	668.00	619.73	434.00	908.00	821.00	588.00
FAM135A	ENSG00000082269.12	145.00	335.00	266.00	253.00	234.00	311.00	226.00	271.00	307.00	260.00	236.00	286.00	257.00	242.00	225.00	207.00	182.00	296.00	288.00	234.00
COL19A1	ENSG00000082293.8	6.00	5.00	138.00	8.00	8.00	16.00	28.00	0.00	11.00	4.00	6.00	99.00	2.00	69.00	24.00	5.00	60.00	12.00	119.00	5.00
EPB41L3	ENSG00000082397.11	170.00	319.00	261.00	192.00	130.00	392.00	143.00	197.00	212.00	185.00	164.00	119.00	185.00	119.00	232.00	174.00	146.00	219.00	230.00	220.00
COBLL1	ENSG00000082438.11	641.00	1212.00	1142.00	936.00	704.00	1038.00	792.00	856.00	1274.00	1191.00	835.00	1529.00	1166.00	854.00	1047.00	717.00	584.00	1083.00	1048.00	937.00
DLG3	ENSG00000082458.7	237.00	398.00	365.00	415.00	317.00	402.00	323.00	376.00	482.00	421.00	504.00	425.00	353.00	379.00	331.00	452.00	179.00	468.00	275.00	368.00
KCNK2	ENSG00000082482.9	119.00	153.00	69.00	202.00	68.00	168.00	164.00	106.00	138.00	156.00	103.00	80.00	82.00	39.00	118.00	113.00	73.00	156.00	172.00	209.00
SERTAD4	ENSG00000082497.7	75.00	233.00	101.00	177.00	131.00	207.00	114.00	150.00	180.00	127.00	142.77	132.00	129.00	75.00	82.00	147.84	57.00	178.00	86.00	143.00
TRAF5	ENSG00000082512.10	155.00	235.00	317.00	151.00	136.00	267.00	340.00	126.00	254.00	102.00	132.00	115.00	166.00	324.00	196.00	189.00	386.00	204.00	909.00	133.00
MRPL22	ENSG00000082515.12	106.00	121.00	118.00	89.00	75.00	154.00	114.00	98.00	133.00	109.00	112.00	113.00	106.00	113.00	102.00	86.00	42.00	139.00	117.00	106.00
GEMIN5	ENSG00000082516.8	123.00	228.00	207.00	175.00	164.00	209.00	209.00	170.00	215.00	219.00	171.00	187.00	198.00	189.00	198.00	176.00	131.00	249.00	196.00	180.00
OPRK1	ENSG00000082556.6	7.00	3.00	0.00	5.00	0.00	0.00	0.00	1.00	1.00	2.00	0.00	1.00	2.00	1.00	5.00	1.00	2.00	1.00	0.00	4.00
NFE2L1	ENSG00000082641.11	1034.00	2159.00	1645.00	2002.00	1787.00	2291.00	1591.00	1866.00	2250.00	2163.00	2277.00	1858.00	1620.00	1492.00	1570.00	1646.00	857.00	2038.00	1437.00	1771.00
SEMA5B	ENSG00000082684.10	6.00	24.00	22.00	21.00	37.00	15.00	10.00	25.00	32.00	8.00	14.00	13.00	20.00	8.00	16.00	12.00	2.00	44.00	29.00	15.00
GSK3B	ENSG00000082701.10	785.00	1217.00	1263.00	963.00	844.00	1203.00	971.00	974.00	1355.00	1138.00	1103.00	1244.00	984.00	978.00	1111.00	1099.00	570.00	1167.00	933.00	829.00
ITGB5	ENSG00000082781.7	371.00	655.00	996.00	393.00	618.00	540.00	477.00	455.00	567.00	310.00	580.00	589.00	482.00	657.00	456.00	549.00	169.00	851.00	237.00	461.00
ERC1	ENSG00000082805.15	682.00	1339.00	1057.00	1261.00	914.00	1175.00	906.00	1067.00	1393.00	1307.00	1138.00	1267.00	1071.00	849.00	844.00	961.00	575.00	1118.00	908.00	1029.00
XPO1	ENSG00000082898.12	1262.25	2088.98	1920.69	1860.18	1350.75	2086.01	1829.77	1557.49	1943.76	2016.40	1377.31	1714.86	1759.61	1559.80	2017.74	1880.84	1232.73	2080.08	2147.71	1685.30
C4orf6	ENSG00000082929.4	0.00	3.00	2.00	1.00	5.00	0.00	5.00	2.00	3.00	3.00	3.00	2.00	2.00	0.00	2.00	4.00	4.00	3.00	4.00	0.00
RNF13	ENSG00000082996.15	457.76	557.00	501.93	446.00	394.00	532.94	494.00	497.00	621.00	457.00	546.00	455.00	526.00	474.00	657.00	529.00	230.00	584.00	405.00	407.99
TRPM3	ENSG00000083067.18	52.00	107.00	13.00	118.00	120.00	71.00	98.00	125.00	99.00	231.00	226.00	49.00	93.00	28.00	56.00	51.00	53.00	68.00	61.00	117.00
PALB2	ENSG00000083093.5	104.00	146.00	160.00	135.00	91.00	174.00	146.00	159.00	164.00	122.00	125.00	147.00	108.00	141.00	123.00	109.00	74.00	148.00	161.00	111.00
DOPEY1	ENSG00000083097.10	404.52	894.67	749.80	850.37	678.32	860.67	645.67	644.80	985.67	806.88	553.98	915.82	729.01	664.66	753.57	715.56	427.94	906.65	727.58	628.46
LYRM2	ENSG00000083099.6	316.76	461.58	396.83	425.89	339.97	425.74	434.41	426.00	508.92	414.20	388.48	455.93	395.42	355.18	440.62	398.80	244.51	474.75	343.99	368.08
BCKDHB	ENSG00000083123.10	121.00	280.00	250.00	200.00	132.00	211.00	209.00	193.00	223.00	284.00	218.00	215.00	250.00	163.00	190.00	178.00	89.00	235.00	164.00	206.00
KAT6A	ENSG00000083168.5	894.00	1680.00	1381.00	1383.00	1236.00	1645.00	1267.00	1314.00	1624.00	1577.00	1149.00	1473.00	1383.00	1045.00	1421.00	1200.00	984.00	1412.00	1644.00	1239.00
ZCCHC6	ENSG00000083223.13	350.00	535.00	544.00	425.00	399.00	582.00	425.00	402.00	487.00	449.00	395.00	420.00	407.00	505.00	452.00	355.00	357.00	453.00	708.00	407.00
ULK2	ENSG00000083290.15	138.00	269.00	191.00	203.00	163.00	241.00	173.00	237.00	224.00	265.00	207.00	250.00	187.00	163.00	204.00	184.00	127.00	258.00	159.00	199.00
GRHL2	ENSG00000083307.6	153.00	429.00	214.00	374.00	312.00	344.00	294.00	301.00	391.00	450.00	327.00	413.00	324.00	265.00	275.00	276.00	157.00	388.00	183.00	377.00
TNPO1	ENSG00000083312.13	1383.99	2499.00	2020.99	1847.92	1730.00	2260.00	1899.00	2030.00	2164.00	2384.00	1731.00	1855.00	1948.00	1463.00	1938.00	1894.99	1215.99	2394.00	1832.00	1947.00
PLOD1	ENSG00000083444.12	205.00	346.00	411.00	349.00	316.00	379.00	274.00	299.00	397.00	303.00	396.00	347.00	282.00	336.00	288.00	281.00	143.00	307.00	174.00	270.00
P2RX5	ENSG00000083454.17	21.79	5.00	3.02	3.59	7.72	4.00	63.60	2.00	3.00	1.00	0.00	4.00	1.00	2.00	42.31	1.82	131.25	2.45	270.84	3.00
ITGAE	ENSG00000083457.7	59.00	54.00	67.00	51.00	69.00	61.00	46.00	55.00	57.00	34.00	62.00	47.00	68.00	35.00	65.00	47.00	55.00	63.92	107.00	23.00
DIS3	ENSG00000083520.10	306.76	532.78	596.56	418.66	385.63	511.64	414.70	422.29	619.30	502.88	427.34	534.23	447.36	526.86	459.13	435.03	318.45	598.42	483.67	445.61
PIBF1	ENSG00000083535.11	148.00	303.00	293.00	307.00	244.00	323.00	230.00	248.00	330.00	330.00	251.00	346.00	292.00	238.00	231.00	215.00	178.00	325.00	284.00	267.00
TDRD3	ENSG00000083544.9	167.00	350.00	291.00	330.00	248.00	303.00	246.00	319.00	371.00	370.00	276.00	271.00	298.00	225.00	249.00	277.00	167.00	310.00	256.00	255.00
AC000111.6	ENSG00000083622.8	0.00	0.00	0.00	0.00	0.00	0.00	0.00	0.00	0.00	0.00	0.00	0.00	0.00	0.00	0.00	0.00	0.00	0.00	0.00	0.00
NUFIP1	ENSG00000083635.7	42.00	55.00	75.00	68.00	55.00	72.00	42.77	45.00	75.00	77.00	69.90	72.00	75.00	95.00	47.00	72.00	29.00	77.00	56.00	61.00
PDS5B	ENSG00000083642.14	552.00	1097.00	834.00	753.00	631.00	840.00	722.00	779.00	828.00	924.00	674.00	813.00	829.00	636.00	787.00	775.00	562.00	969.00	881.00	791.00
OXCT1	ENSG00000083720.8	223.00	492.93	318.00	273.00	276.93	376.00	392.85	299.82	411.00	391.00	422.00	349.11	307.00	254.00	271.00	287.00	198.96	350.00	316.00	375.84
RRAGB	ENSG00000083750.8	108.00	191.00	148.00	158.00	137.00	187.00	130.00	146.00	194.00	202.00	151.00	166.00	156.00	152.00	190.00	158.00	82.00	154.00	98.00	138.00
EPYC	ENSG00000083782.3	3.00	4.00	3.00	0.00	2.00	4.00	25.00	0.00	8.00	2.00	9.00	0.00	0.00	7.00	3.00	0.00	0.00	4.00	1.00	5.00
CYLD	ENSG00000083799.13	902.00	1241.00	1406.00	1030.00	869.00	1194.00	1297.00	1084.00	1360.00	1190.00	970.00	1091.00	1014.00	933.00	1360.00	985.00	955.00	1291.00	1780.00	1002.00
SLC27A5	ENSG00000083807.5	28.53	74.46	33.32	52.31	57.24	48.38	33.20	42.58	55.65	52.05	38.56	37.54	42.61	139.47	35.49	33.91	23.49	33.00	34.06	33.60
ZNF324	ENSG00000083812.7	73.02	152.92	92.55	107.23	111.61	110.13	90.12	99.29	124.29	119.46	106.94	103.24	97.58	96.77	102.80	71.41	54.11	120.65	100.28	106.07
ZNF671	ENSG00000083814.8	96.21	214.00	111.00	182.00	134.00	167.00	147.00	174.00	200.00	205.00	134.00	150.00	160.00	100.00	140.00	150.00	101.00	159.00	165.00	155.00
ZNF416	ENSG00000083817.8	31.07	64.00	52.00	49.00	54.00	56.76	36.00	61.00	80.00	55.00	48.00	64.91	71.00	45.00	43.00	62.00	28.00	63.00	56.00	53.00
ZNF586	ENSG00000083828.11	120.36	253.31	160.69	239.00	191.02	218.19	219.01	193.71	251.03	212.29	224.12	248.72	196.88	144.00	200.54	168.00	177.00	217.11	281.81	208.46
ZNF446	ENSG00000083838.11	55.45	151.54	86.68	146.79	116.05	138.62	117.80	117.42	140.35	127.95	94.44	110.46	122.39	100.15	98.51	85.09	86.51	144.00	115.94	106.40
ZNF8	ENSG00000083842.8	4.28	8.26	9.23	9.10	1.68	8.14	9.42	3.03	9.55	6.87	5.76	7.55	5.92	7.02	5.69	6.37	4.05	8.99	7.19	3.24
ZNF264	ENSG00000083844.6	164.24	356.00	318.59	297.92	274.00	326.00	296.63	275.00	311.00	319.00	262.00	337.00	320.00	238.00	250.00	226.91	172.00	361.89	280.00	240.00
RPS5	ENSG00000083845.4	743.31	887.07	1142.00	795.00	828.00	1369.00	1137.06	699.07	1220.00	807.03	757.00	1087.05	688.08	1077.14	1048.12	1253.98	553.00	905.02	964.07	660.00
FAT1	ENSG00000083857.9	1171.00	4338.00	3271.00	2542.00	2519.00	3111.00	2040.00	2795.00	3454.00	3162.00	2596.00	2177.00	2605.00	3048.00	1909.00	1942.00	986.00	3221.00	1364.00	2536.00
YTHDC1	ENSG00000083896.8	503.00	919.00	624.00	748.00	675.00	801.00	531.00	756.00	794.00	934.00	629.00	753.00	696.00	516.00	710.00	728.00	459.00	854.00	817.00	698.00
CHMP2B	ENSG00000083937.4	350.00	494.00	559.00	434.00	337.00	484.00	424.00	482.00	541.00	583.00	507.00	575.00	515.00	448.00	518.00	418.00	212.00	480.00	322.00	413.00
SMAP2	ENSG00000084070.7	389.00	233.00	361.00	211.00	185.00	285.00	374.00	192.00	265.00	271.00	170.00	275.00	232.00	261.00	448.00	244.00	324.00	280.00	553.00	167.00
PPIE	ENSG00000084072.12	135.00	235.40	205.00	270.00	184.00	234.00	186.00	168.00	272.36	224.00	174.00	290.00	170.00	190.00	208.79	196.00	95.00	186.00	240.00	160.00
ZMPSTE24	ENSG00000084073.4	427.00	543.00	510.00	373.00	295.00	428.00	426.00	451.00	407.00	432.00	425.00	424.00	450.00	425.00	411.00	406.00	212.00	454.00	350.00	336.00
STARD7	ENSG00000084090.9	1039.00	1382.67	1140.00	1068.73	942.67	1229.89	1299.76	1064.66	1294.93	1323.00	1233.90	969.89	970.00	1201.00	1450.00	1157.88	721.00	1098.00	1050.49	905.91
NOA1	ENSG00000084092.6	81.00	172.56	144.00	142.00	125.15	154.51	138.00	131.00	174.05	136.00	121.00	130.00	112.00	116.00	149.00	124.00	65.00	163.63	113.00	114.00
REST	ENSG00000084093.11	804.00	1272.00	1220.00	1123.00	943.00	1304.00	1075.00	1183.00	1359.00	1194.00	1121.00	1262.00	1249.00	1013.00	1290.00	1225.00	828.00	1386.00	1331.00	1084.00
HAL	ENSG00000084110.6	3.00	4.00	1.00	2.00	3.00	4.00	4.00	0.00	3.00	7.00	2.00	1.00	3.00	5.00	8.00	1.00	1.00	3.00	5.00	2.00
SSH1	ENSG00000084112.10	435.00	977.00	1030.00	624.00	717.00	782.00	677.00	644.00	822.00	599.00	606.00	874.00	591.00	676.00	567.62	694.00	340.00	947.00	630.00	582.00
GSTP1	ENSG00000084207.11	958.00	1042.00	1481.00	1202.00	794.00	1153.00	942.00	932.00	1060.00	1087.00	984.00	1078.00	1030.00	1077.00	970.00	1093.00	424.00	1070.00	688.00	829.00
APLP2	ENSG00000084234.12	5256.00	9690.00	8652.00	10703.00	7253.00	10441.00	7852.00	10165.00	15069.00	9093.00	8731.00	19055.00	11013.00	8908.00	10260.00	17839.00	3286.00	11608.00	4707.00	8422.00
KIAA1467	ENSG00000084444.9	88.00	243.00	126.00	198.00	186.00	202.00	119.00	225.00	207.00	338.00	149.00	137.00	149.00	89.00	181.00	155.00	89.00	205.00	109.00	215.00
SLCO1A2	ENSG00000084453.12	0.00	3.00	1.00	1.00	2.00	2.00	0.00	5.00	1.00	9.00	0.00	1.00	0.00	7.00	1.00	2.00	0.00	0.00	0.00	7.00
WBP11	ENSG00000084463.3	346.00	560.00	560.00	430.99	423.00	554.00	478.00	491.00	622.00	611.00	493.00	530.00	477.00	450.00	548.00	549.00	337.00	536.00	497.00	438.00
EIF3I	ENSG00000084623.7	246.00	316.00	495.00	296.00	221.00	331.00	307.00	248.00	372.00	310.18	298.00	408.00	306.00	363.00	358.00	395.00	156.00	326.00	265.00	235.00
NKAIN1	ENSG00000084628.5	0.00	0.00	1.00	0.00	1.00	0.00	0.00	1.00	0.00	0.00	0.00	0.00	2.00	0.00	0.00	0.00	0.00	0.00	0.00	1.00
COL16A1	ENSG00000084636.13	329.00	1003.00	1473.00	521.00	727.00	664.00	484.00	510.00	677.00	480.00	504.00	701.00	446.00	636.00	453.00	557.00	219.00	1008.00	383.00	532.00
TXLNA	ENSG00000084652.11	457.00	782.00	913.00	638.00	575.00	767.00	637.00	596.00	789.00	605.00	664.00	781.00	674.00	730.00	692.00	809.00	384.00	812.00	610.00	558.00
APOB	ENSG00000084674.9	43.00	34.00	6.00	10.00	7.00	0.00	9.00	2.00	6.00	8.00	5.00	0.00	2.00	4196.00	3.00	67.00	4.00	2.00	14.00	5.00
NCOA1	ENSG00000084676.11	510.00	933.00	693.00	713.00	595.00	678.00	772.00	772.00	793.00	798.00	709.00	721.00	793.00	557.00	704.00	666.00	565.00	797.00	865.00	719.00
AGBL5	ENSG00000084693.11	104.35	216.27	163.86	228.14	207.29	216.45	196.45	189.20	305.34	220.27	219.35	212.07	211.41	222.26	164.75	235.85	103.20	190.91	150.37	190.22
EFR3B	ENSG00000084710.9	37.00	47.00	149.00	83.00	42.00	43.00	49.00	56.00	53.00	40.00	63.00	143.00	63.00	48.00	58.00	45.00	18.00	63.00	33.00	43.00
KIF3C	ENSG00000084731.9	43.00	136.00	108.00	79.00	74.00	106.00	61.00	72.00	106.00	116.00	108.00	87.00	94.00	90.00	67.00	84.00	49.00	131.00	90.00	72.00
RAB10	ENSG00000084733.6	856.00	1235.00	1284.00	877.00	657.00	1109.00	921.00	995.00	1038.00	1078.00	1100.00	935.00	1060.00	1033.00	1031.00	1044.00	490.00	1011.00	872.00	766.00
GCKR	ENSG00000084734.4	1.00	0.00	2.00	2.00	0.00	0.00	2.00	0.00	2.00	0.00	0.00	11.00	0.00	22.00	0.00	1.00	0.00	0.00	0.00	0.00
HADHA	ENSG00000084754.6	543.00	900.00	1036.91	797.00	679.00	949.00	788.00	768.00	969.00	898.00	883.00	755.00	773.00	786.00	679.00	794.00	483.00	891.00	775.00	686.00
MAPRE3	ENSG00000084764.6	48.00	128.00	83.00	132.00	95.00	91.00	77.00	71.00	107.00	110.00	96.00	135.00	86.00	99.00	67.00	84.00	49.00	91.00	64.00	98.00
CAD	ENSG00000084774.9	167.00	355.00	293.00	296.00	272.00	344.00	310.00	253.00	415.00	300.00	301.00	369.00	281.00	338.00	321.00	307.00	195.00	300.00	253.00	229.00
CD59	ENSG00000085063.10	1770.00	2910.00	3136.00	2110.00	2103.00	2873.00	2716.00	2187.00	3298.00	2131.00	2398.00	2913.00	2147.00	2497.00	2616.00	2123.00	951.00	2698.00	1662.00	1742.00
CD82	ENSG00000085117.7	39.00	136.00	192.00	121.00	113.00	126.00	182.00	106.00	159.00	113.00	176.00	166.00	143.00	184.00	128.00	140.00	111.00	155.00	245.96	134.00
BCORL1	ENSG00000085185.11	134.00	353.00	212.00	300.00	312.00	296.00	157.00	281.00	296.00	346.00	277.00	248.00	306.00	195.00	208.00	187.00	139.00	275.00	204.00	239.00
ATRX	ENSG00000085224.16	1293.00	2385.00	2125.00	2085.00	1688.00	2129.00	1713.00	2019.00	2364.00	2173.00	1673.00	2336.00	2076.00	1598.00	1706.00	1883.00	1265.00	2267.00	2344.00	1943.00
TAF9	ENSG00000085231.9	222.33	296.00	290.45	197.11	205.50	309.88	226.82	185.76	254.00	308.28	238.40	247.67	242.00	266.19	297.74	227.38	151.00	272.40	213.07	205.53
FCN1	ENSG00000085265.6	17.00	17.00	28.00	9.00	38.00	27.00	20.00	17.00	29.00	14.84	20.00	21.00	17.00	22.00	13.00	36.00	13.00	23.00	33.00	12.00
MYNN	ENSG00000085274.11	158.14	285.91	202.13	235.94	229.97	259.05	207.23	259.65	295.75	261.42	197.56	192.07	234.54	186.39	232.56	205.41	139.68	268.63	237.03	240.08
MECOM	ENSG00000085276.13	108.00	296.00	286.00	125.00	198.00	177.00	121.00	120.00	185.00	78.00	272.00	380.00	130.00	188.00	134.00	271.00	74.00	321.00	152.00	123.00
SCAMP1	ENSG00000085365.13	472.00	954.00	883.00	762.00	651.00	806.00	680.00	810.00	812.00	815.00	810.00	850.00	755.00	577.00	708.00	865.00	389.00	867.00	497.00	742.00
PREP	ENSG00000085377.9	128.00	238.00	220.00	172.00	163.00	197.00	210.00	151.00	207.00	194.00	157.00	188.00	183.00	219.00	201.00	147.00	90.00	226.00	215.00	146.00
HACE1	ENSG00000085382.7	125.00	279.00	212.00	232.00	190.00	247.00	164.00	183.00	257.00	272.00	140.00	175.00	206.00	141.00	193.00	191.00	125.00	256.00	156.00	206.00
SEH1L	ENSG00000085415.11	201.00	289.00	365.00	254.85	180.00	369.00	275.00	295.00	368.00	313.00	276.00	375.00	322.00	252.00	293.00	336.81	186.00	331.00	272.00	252.00
WDR47	ENSG00000085433.11	85.00	174.00	186.00	143.00	134.00	191.00	141.00	140.00	171.00	206.00	120.00	111.00	151.00	104.00	149.00	121.00	77.00	172.00	145.00	117.00
WDFY1	ENSG00000085449.10	645.00	905.00	1073.00	640.00	577.00	898.00	870.00	771.00	944.00	709.00	724.00	759.00	704.00	852.00	962.00	717.00	372.00	866.00	846.00	612.00
OVGP1	ENSG00000085465.11	7.00	10.00	8.00	14.00	12.00	12.00	9.00	12.00	13.00	13.00	16.00	12.00	9.00	20.00	10.00	4.00	17.00	15.00	17.00	8.00
SLC25A24	ENSG00000085491.11	333.59	480.11	527.87	308.54	314.54	533.91	395.03	365.27	457.67	386.51	392.05	398.11	415.91	387.12	398.33	382.76	191.76	405.01	334.91	313.81
MAP3K4	ENSG00000085511.15	199.18	573.12	336.61	466.09	341.65	467.90	306.74	391.43	432.11	496.39	329.14	407.01	370.08	273.04	326.52	296.69	267.86	477.01	432.96	418.65
PILRA	ENSG00000085514.11	38.00	12.13	48.31	26.00	15.00	39.00	32.16	23.00	42.00	20.00	21.00	33.16	24.00	19.39	43.22	38.53	14.00	27.53	28.00	35.00
IGSF9	ENSG00000085552.12	11.00	37.00	34.00	22.00	36.00	53.00	37.00	28.00	56.00	29.00	28.00	44.00	37.00	51.00	24.00	32.00	15.00	45.00	8.00	31.00
ABCB1	ENSG00000085563.10	35.00	54.00	43.00	89.00	55.00	93.00	60.00	35.00	58.00	62.00	53.00	68.00	77.00	72.00	66.00	54.00	41.00	67.00	104.00	46.00
ZNF213	ENSG00000085644.9	51.00	96.00	73.00	128.00	98.00	104.00	112.00	80.00	109.00	104.00	111.00	122.00	95.00	97.00	91.00	122.00	61.00	129.00	89.00	102.00
AKR1B1	ENSG00000085662.9	157.00	187.00	315.00	124.00	118.00	140.00	162.00	138.00	139.00	157.00	179.00	108.00	198.00	151.00	214.00	126.00	96.00	162.00	143.00	94.00
CPNE3	ENSG00000085719.7	811.00	1460.00	1081.00	1088.00	883.00	1364.00	1093.00	1242.00	1332.00	1456.00	1144.00	941.00	1592.00	881.00	1123.00	972.00	807.00	1217.00	1052.00	1296.00
RRN3	ENSG00000085721.8	250.80	399.36	421.66	355.03	254.59	381.40	298.71	264.38	437.38	369.67	373.77	360.12	332.44	350.31	362.25	426.96	237.13	401.99	330.06	327.55
CTTN	ENSG00000085733.11	748.00	1110.00	1484.00	1130.00	1080.00	1486.00	1169.00	1060.00	1630.00	1055.00	1223.00	1715.00	1045.00	1482.00	1075.00	1309.00	378.00	1436.00	793.00	833.00
WNT11	ENSG00000085741.8	26.00	71.87	28.00	45.65	27.00	31.00	21.53	32.00	29.00	53.00	23.00	21.00	19.00	114.60	10.00	14.00	11.00	15.00	29.00	26.00
MTIF2	ENSG00000085760.10	140.00	219.00	198.00	192.00	189.00	224.00	165.00	187.00	250.00	204.00	179.00	164.00	190.00	167.00	200.00	173.00	102.00	209.00	196.00	171.00
DDHD2	ENSG00000085788.9	402.00	619.92	550.00	549.00	442.00	657.26	507.00	602.08	686.00	490.00	508.00	520.13	540.00	341.35	583.68	407.00	368.00	633.00	629.08	488.23
TTC39A	ENSG00000085831.11	80.00	94.00	150.00	74.00	91.00	139.00	116.00	65.00	191.00	66.00	250.00	188.00	114.00	181.00	160.00	98.00	45.00	112.00	80.00	54.00
EPS15	ENSG00000085832.12	917.00	1321.00	1296.00	1013.00	892.00	1243.00	1187.00	1071.00	1187.00	1088.00	990.00	971.00	1128.00	955.00	1158.00	912.00	749.00	1235.00	1483.00	889.00
ORC1	ENSG00000085840.8	12.00	8.00	11.00	7.00	3.00	17.00	12.00	6.00	12.00	6.00	8.00	5.00	4.00	10.00	6.00	14.00	4.00	3.00	29.00	4.00
MGST2	ENSG00000085871.4	106.15	194.00	98.00	132.44	110.00	118.32	133.00	117.23	140.09	118.15	124.33	124.63	123.19	138.17	142.41	116.20	57.00	120.49	94.18	91.00
CHERP	ENSG00000085872.10	166.97	389.74	275.03	373.40	268.64	311.93	296.88	317.37	404.94	351.65	288.83	339.41	301.56	276.22	252.55	315.54	173.74	313.54	300.55	295.38
ATG16L1	ENSG00000085978.17	162.00	231.00	265.00	196.00	203.00	250.00	234.00	207.00	273.00	220.00	202.00	220.00	224.00	200.00	240.00	230.00	148.00	273.00	229.00	202.00
USP40	ENSG00000085982.9	264.00	598.00	331.00	540.00	483.00	535.00	434.00	505.00	532.00	534.00	424.00	460.00	487.00	399.00	381.00	354.00	253.00	621.00	435.00	453.00
POMGNT1	ENSG00000085998.9	196.00	403.05	357.35	377.97	330.91	420.23	303.48	339.92	415.00	394.62	405.88	353.85	324.00	278.88	292.39	335.21	169.22	419.13	256.00	364.01
RAD54L	ENSG00000085999.7	11.05	16.00	12.00	14.00	13.00	18.00	24.00	14.00	20.00	27.00	21.00	25.00	21.00	15.00	20.00	9.00	18.00	18.00	28.00	17.00
MAST2	ENSG00000086015.16	163.00	278.39	369.00	222.00	245.49	405.00	277.00	184.91	360.00	186.73	227.00	361.21	214.00	332.00	205.00	255.85	122.00	299.89	209.00	199.64
DNAJA1	ENSG00000086061.11	626.00	1151.00	1205.00	767.00	805.00	922.00	855.00	768.00	872.00	1366.00	791.00	894.00	1057.00	1091.00	878.00	961.00	440.00	841.00	941.00	591.00
B4GALT1	ENSG00000086062.8	1465.00	2123.00	2344.00	1330.00	1502.00	1980.00	1464.00	1743.00	2276.00	2066.00	1977.00	1506.00	1545.00	1774.00	1539.00	1857.00	761.00	1986.00	1137.00	1246.00
CHMP5	ENSG00000086065.9	276.00	301.00	533.98	261.00	248.00	338.00	321.00	313.00	426.97	296.00	348.00	347.00	355.00	413.00	426.98	430.95	153.00	383.00	285.97	298.95
NFX1	ENSG00000086102.14	361.00	659.00	597.00	531.00	451.00	734.00	565.00	553.00	774.00	562.00	561.00	646.00	539.00	539.00	621.00	547.00	337.00	633.00	629.00	515.00
AQP6	ENSG00000086159.8	0.00	1.00	2.00	5.00	2.00	4.00	0.00	2.00	3.00	0.00	3.00	0.00	0.00	1.00	3.00	3.00	1.00	3.00	1.00	0.00
DIMT1	ENSG00000086189.5	139.00	207.00	245.00	170.00	148.00	238.00	216.00	211.00	234.00	203.00	175.00	179.00	192.00	171.00	221.00	207.00	141.00	226.00	233.00	153.00
IPO11	ENSG00000086200.12	220.81	318.00	289.68	284.49	235.00	342.00	278.00	274.55	358.00	283.19	289.00	248.00	301.59	208.82	297.00	281.99	144.65	300.89	247.00	233.00
FOLH1	ENSG00000086205.12	8.97	7.00	49.00	13.00	11.91	29.06	24.00	22.00	36.00	7.00	17.00	31.76	8.00	22.92	42.00	44.62	6.00	15.00	6.00	14.00
EIF2AK1	ENSG00000086232.8	651.77	806.35	859.07	656.09	507.18	714.26	585.61	610.27	780.06	665.01	767.41	669.71	643.41	899.56	842.18	875.15	410.69	683.03	654.41	520.43
NME8	ENSG00000086288.7	2.00	4.00	3.00	0.00	0.00	5.00	2.00	4.00	1.00	1.00	0.00	0.00	1.00	1.00	1.00	6.00	3.00	1.00	3.00	1.00
EPDR1	ENSG00000086289.7	258.00	299.00	276.00	254.00	264.00	373.00	306.00	230.00	426.00	313.00	402.00	195.00	277.00	276.00	321.00	235.00	87.00	348.00	176.00	315.00
SNX10	ENSG00000086300.11	93.00	90.00	130.00	40.00	48.00	131.00	115.00	64.00	67.00	46.00	50.00	60.00	62.00	76.00	124.00	41.00	85.00	75.00	203.00	34.00
SEPHS1	ENSG00000086475.10	324.99	517.00	314.00	437.00	399.99	515.00	369.00	479.99	514.95	619.82	430.98	364.00	484.00	478.00	476.00	471.00	277.00	476.00	327.90	445.95
MRPL28	ENSG00000086504.11	48.00	78.00	99.00	77.00	81.00	108.00	78.00	64.00	131.00	93.00	79.00	108.00	86.00	87.00	64.00	91.00	49.00	73.00	77.00	73.00
HBQ1	ENSG00000086506.2	0.00	0.00	1.00	0.00	0.00	0.00	0.00	0.00	0.00	0.00	0.00	0.00	0.00	0.00	0.00	0.00	0.00	0.00	0.00	0.00
ITPKC	ENSG00000086544.2	68.00	98.00	150.00	105.00	85.00	148.00	115.00	98.00	140.00	126.00	107.00	165.00	117.00	137.00	108.00	123.00	52.00	156.00	77.00	83.00
CEACAM6	ENSG00000086548.8	21.00	9.00	283.00	5.00	1.00	50.00	52.00	3.00	39.00	12.00	11.00	51.00	2.00	540.00	18.00	15.00	4.00	12.00	16.00	1.00
FAT2	ENSG00000086570.8	29.00	107.42	304.85	35.00	102.64	62.36	43.72	42.00	91.00	45.00	109.00	62.45	31.00	50.00	24.00	12.27	22.00	48.00	98.00	27.00
RBM22	ENSG00000086589.7	266.00	400.00	408.00	319.00	310.00	358.00	401.00	323.00	427.00	409.00	319.00	362.00	331.00	287.00	403.00	371.00	220.00	435.00	335.00	294.00
TMED2	ENSG00000086598.6	1972.86	2363.44	2466.50	1772.47	1330.53	2109.38	1999.55	1910.68	2158.38	2199.65	1926.33	1873.05	1875.66	1874.41	2445.23	2661.66	989.68	2052.55	1494.45	1582.46
ERO1LB	ENSG00000086619.9	190.00	371.00	316.00	357.00	309.00	318.00	311.00	332.00	298.00	464.00	411.00	293.00	385.00	192.00	353.00	204.00	210.00	421.00	329.00	347.00
ZFAND6	ENSG00000086666.14	576.00	677.99	759.00	599.00	524.00	710.00	721.00	652.00	869.00	790.00	901.00	797.00	682.00	594.99	873.96	750.99	432.00	804.00	685.99	624.00
HSD17B2	ENSG00000086696.6	0.00	0.00	2.00	2.00	0.00	0.00	1.00	0.00	0.00	0.00	0.00	0.00	2.00	13.00	0.00	3.00	1.00	1.00	0.00	1.00
TXLNG	ENSG00000086712.8	250.64	375.47	311.00	252.89	200.00	280.34	287.14	258.41	279.64	417.81	294.42	386.47	284.76	245.59	365.75	334.20	228.50	298.22	319.00	312.73
PPEF1	ENSG00000086717.14	1.00	5.00	14.00	1.00	11.00	25.00	11.00	10.00	11.00	1.00	7.00	10.00	1.00	10.00	1.00	3.00	2.00	11.00	12.00	0.00
LAT2	ENSG00000086730.12	78.00	53.00	94.00	31.00	60.00	51.00	128.00	29.00	58.00	17.00	32.00	44.00	33.00	55.00	112.00	46.00	133.00	33.00	277.00	23.00
HUWE1	ENSG00000086758.11	2282.00	4286.00	3974.00	3931.00	3208.00	3903.00	3349.00	3706.00	4415.00	4242.00	3638.00	4398.00	3905.00	3305.00	3390.00	3878.00	2371.00	4264.00	3391.00	3544.00
ZW10	ENSG00000086827.4	68.00	123.00	107.00	91.00	77.00	108.00	87.00	83.00	108.00	82.00	85.00	85.00	90.00	101.00	85.00	91.00	61.00	108.00	106.00	76.00
ALG9	ENSG00000086848.10	149.00	250.00	196.00	234.00	151.00	201.69	177.49	209.00	255.00	230.00	189.00	199.00	194.00	141.48	219.15	190.53	109.00	234.00	193.61	182.75
MYBPC2	ENSG00000086967.9	13.00	7.00	5.00	1.00	14.00	19.00	11.00	5.00	7.00	0.00	3.00	0.00	0.00	6.00	5.00	0.00	5.00	1.00	12.00	0.00
NOX4	ENSG00000086991.8	122.00	64.00	128.00	42.00	91.00	139.00	84.00	57.00	92.00	28.00	109.00	113.00	71.00	81.00	113.00	102.89	21.00	193.00	45.00	70.00
ACOX3	ENSG00000087008.11	116.00	192.00	117.00	187.00	192.00	184.00	178.00	182.00	166.00	205.00	196.00	172.00	185.00	137.00	177.00	148.00	98.00	222.00	146.00	175.00
MTMR2	ENSG00000087053.14	235.00	375.00	385.00	310.00	276.00	356.00	286.00	311.00	350.00	342.00	310.00	287.00	305.00	237.00	323.00	245.00	174.00	357.00	314.00	272.00
PPP1R15A	ENSG00000087074.7	196.00	974.00	562.00	653.00	807.00	569.00	461.00	376.00	481.00	1621.00	359.00	496.00	403.00	433.00	430.00	292.00	284.00	481.00	545.00	500.00
HSD17B14	ENSG00000087076.4	33.00	71.00	40.00	35.00	61.00	61.00	57.00	63.00	87.00	43.00	66.00	81.00	40.00	51.00	61.00	64.00	14.00	44.00	34.00	66.00
TRIP6	ENSG00000087077.7	170.00	270.00	235.00	245.00	228.00	235.00	198.00	258.00	317.00	261.00	245.00	272.00	250.00	312.00	218.00	310.00	98.00	308.00	131.00	163.00
ACHE	ENSG00000087085.9	5.00	8.00	23.00	3.00	8.00	7.00	14.00	10.00	7.00	10.00	10.00	6.00	12.00	5.00	19.00	12.00	19.00	7.00	21.00	9.00
FTL	ENSG00000087086.9	5588.53	5563.81	9566.83	3644.00	4006.89	6373.00	4453.94	3848.91	4793.80	3176.92	4075.00	3959.96	2878.93	5299.80	5711.64	5456.53	1781.90	3736.88	3432.85	3063.93
SRRT	ENSG00000087087.14	218.00	462.00	294.00	370.00	334.00	395.00	292.00	353.00	354.00	421.00	302.00	394.00	338.00	306.00	273.00	377.00	209.00	346.00	407.00	298.00
BAX	ENSG00000087088.15	108.00	113.00	215.00	74.00	87.00	134.00	155.00	81.00	159.00	109.00	132.00	158.00	92.00	168.00	132.00	146.00	66.00	140.00	99.00	58.00
NLK	ENSG00000087095.8	269.00	400.00	429.00	346.00	358.00	422.00	372.00	381.00	435.00	416.00	337.00	391.00	322.00	300.00	389.00	330.00	271.00	371.00	408.00	377.00
PIGS	ENSG00000087111.16	206.00	252.00	263.00	313.00	283.00	307.00	275.00	274.00	314.00	314.00	286.00	299.00	241.00	242.00	312.00	328.00	174.00	314.00	222.00	224.00
ADAMTS2	ENSG00000087116.9	158.00	562.00	894.00	125.00	346.00	365.00	218.00	246.00	275.00	72.00	168.00	149.00	155.00	224.00	60.00	150.00	42.00	394.00	69.00	157.00
TMPRSS11E	ENSG00000087128.5	2.00	2.00	21.00	0.00	0.00	2.00	3.00	0.00	9.00	1.00	5.00	5.00	5.00	21.00	2.00	0.00	0.00	6.00	1.00	1.00
ATXN7L3	ENSG00000087152.11	149.00	270.00	275.00	256.00	208.00	262.00	236.00	192.00	273.00	214.00	266.00	291.00	261.00	279.00	263.00	267.00	144.00	299.00	276.00	186.00
PGS1	ENSG00000087157.14	141.00	267.00	170.00	211.00	187.00	275.00	229.00	195.00	278.00	219.00	200.00	247.00	172.00	165.00	207.00	211.00	163.00	281.00	251.00	182.00
PSMC5	ENSG00000087191.8	319.00	351.50	431.16	383.83	261.63	455.66	335.00	359.00	435.00	412.00	417.00	435.75	392.00	394.00	421.42	452.00	213.22	422.00	407.00	307.48
UIMC1	ENSG00000087206.12	128.00	195.00	189.00	208.00	182.00	218.00	203.00	161.00	245.00	191.00	187.00	193.00	203.00	150.00	163.00	169.00	118.00	229.00	222.00	152.00
CETP	ENSG00000087237.6	4.00	13.00	6.00	14.00	9.00	13.00	15.00	7.00	13.00	23.00	9.00	12.00	9.00	6.00	21.00	7.00	8.00	8.00	10.00	28.00
MMP2	ENSG00000087245.8	1035.00	3397.00	4527.00	1165.00	1348.00	1911.00	1064.00	1205.00	1442.00	737.00	1207.00	758.00	1172.00	1266.00	657.00	979.00	393.00	1854.00	691.00	978.00
MT3	ENSG00000087250.4	0.00	1.00	0.00	0.00	2.00	2.00	0.00	0.00	0.00	1.00	8.00	0.00	0.00	5.00	0.00	0.00	0.00	2.00	0.00	1.00
LPCAT2	ENSG00000087253.7	1049.00	1702.00	942.00	1735.00	1088.00	1512.00	1005.36	1567.22	2101.00	2327.00	1569.56	1459.00	2423.00	1004.00	1551.00	1800.00	673.00	1701.00	846.00	1745.00
GNAO1	ENSG00000087258.9	33.00	75.00	96.00	90.00	92.00	124.00	76.00	93.00	132.00	45.00	91.00	70.00	54.00	131.00	47.00	115.00	38.00	125.00	81.00	43.00
OGFOD1	ENSG00000087263.12	195.61	271.00	311.00	219.60	149.00	248.00	208.00	194.74	234.00	250.00	190.00	242.82	198.00	225.86	259.88	234.00	121.00	270.00	224.00	194.00
SH3BP2	ENSG00000087266.11	419.00	589.00	477.00	442.00	489.00	698.00	518.00	562.00	746.00	376.00	555.00	376.00	477.00	740.00	477.00	582.00	303.00	695.00	533.00	348.00
NOP14	ENSG00000087269.11	139.54	247.91	283.09	254.80	203.56	255.93	209.81	187.35	239.58	194.35	223.86	277.29	231.30	229.83	185.90	311.35	147.65	238.81	235.89	184.78
ADD1	ENSG00000087274.12	1253.00	2078.98	1843.00	1930.95	1568.00	2045.00	1777.98	1900.00	2172.00	1833.97	1640.97	1870.00	1790.92	1659.00	1871.93	1798.00	1014.00	2191.96	1960.00	1498.00
L2HGDH	ENSG00000087299.7	31.40	86.97	56.00	70.69	45.00	72.00	50.62	60.46	62.00	84.00	99.00	52.40	71.00	63.00	64.00	59.55	37.00	95.00	39.00	69.00
TXNDC16	ENSG00000087301.4	72.00	148.00	101.00	113.00	98.00	99.00	108.00	131.00	122.00	124.00	118.00	79.00	85.00	83.00	120.00	73.00	92.00	119.00	114.00	101.00
C14orf166	ENSG00000087302.4	432.98	498.00	634.00	363.00	322.00	547.00	501.00	427.00	572.00	388.00	437.00	431.00	461.00	453.00	583.00	612.00	237.00	528.00	362.00	318.00
NID2	ENSG00000087303.12	785.00	1778.00	1454.00	1579.00	1007.00	1281.00	941.00	1632.00	1417.00	1325.00	1197.00	1547.00	1805.00	1185.00	914.00	1853.00	504.00	1898.00	764.00	1341.00
GMCL1	ENSG00000087338.4	184.00	223.00	232.00	197.00	216.00	255.99	236.00	218.00	293.00	250.00	213.00	257.00	206.00	230.00	255.00	256.00	133.96	258.00	234.00	213.00
SF3B2	ENSG00000087365.10	648.34	996.29	1069.00	988.00	828.44	1137.08	967.32	907.96	1160.00	965.55	960.82	1159.12	970.00	966.40	902.55	1024.22	593.79	1021.38	869.72	803.00
KLHL42	ENSG00000087448.5	269.66	565.00	483.00	388.00	368.00	495.00	435.00	374.84	495.00	385.72	353.00	338.00	419.28	467.00	446.00	421.00	224.00	480.00	439.00	348.00
GNAS	ENSG00000087460.19	4851.00	8473.00	7021.00	8433.00	7570.00	9326.00	7670.00	7940.00	9275.00	9885.00	10211.00	10078.00	6941.00	6146.00	7533.00	6101.00	3616.00	7546.00	5628.00	7845.00
DNM1L	ENSG00000087470.13	376.00	743.00	608.00	614.00	446.00	709.00	533.00	568.00	708.00	692.00	655.00	618.00	654.00	561.00	531.00	540.00	360.00	719.00	636.00	530.00
PTHLH	ENSG00000087494.11	5.00	17.00	21.00	21.00	16.00	7.00	20.00	8.00	21.00	4.00	10.00	11.00	18.00	8.00	18.00	18.00	9.00	21.00	17.00	17.00
PHACTR3	ENSG00000087495.12	1.00	11.00	26.00	3.00	7.00	8.00	5.00	5.00	9.00	3.00	9.00	5.00	6.00	22.00	6.00	7.00	1.00	9.00	3.00	4.00
ERGIC2	ENSG00000087502.13	401.00	529.00	571.00	404.00	338.00	527.00	471.00	461.00	547.00	449.00	438.00	500.00	486.00	442.00	522.00	471.00	308.00	443.00	508.00	342.00
TFAP2C	ENSG00000087510.5	38.00	59.00	77.00	36.00	63.00	83.00	39.00	35.00	77.00	80.00	90.00	117.00	76.00	70.00	59.00	68.00	29.00	83.00	23.00	72.00
AURKA	ENSG00000087586.13	14.00	20.00	32.00	14.00	15.00	24.00	29.00	11.00	21.00	16.00	18.00	10.00	19.00	30.00	19.00	15.00	31.00	14.00	59.72	11.00
CASS4	ENSG00000087589.12	14.00	14.00	24.00	8.00	16.00	17.00	16.00	12.00	13.00	7.00	8.00	7.00	5.00	12.00	15.00	15.00	12.00	13.00	28.00	6.00
PIR	ENSG00000087842.6	23.00	46.00	47.00	46.00	32.00	42.00	30.00	42.00	36.00	41.00	50.00	37.00	48.00	31.00	32.00	38.00	14.00	41.00	32.00	45.00
AAMDC	ENSG00000087884.10	61.99	52.00	64.00	57.00	30.00	42.00	45.00	56.00	44.00	39.00	48.00	47.00	62.87	41.00	50.00	67.00	27.00	65.00	28.87	50.89
RFX2	ENSG00000087903.8	44.00	112.00	61.00	82.00	54.00	115.00	72.00	71.00	118.00	89.00	85.00	64.00	118.00	57.00	60.00	39.00	40.00	108.00	64.00	53.00
SLC6A14	ENSG00000087916.7	31.00	7.00	461.00	3.00	7.00	20.00	42.00	0.00	18.00	10.00	8.00	15.00	0.00	53.00	22.00	7.00	3.00	7.00	11.00	8.00
METTL2A	ENSG00000087995.11	71.13	111.77	118.59	108.92	77.64	109.93	125.40	91.92	117.96	106.99	82.91	102.03	107.67	99.59	139.49	127.70	56.21	120.38	117.34	99.51
SULT2B1	ENSG00000088002.7	5.00	2.00	34.00	3.00	5.00	13.00	3.00	14.00	9.00	8.00	5.00	13.00	6.00	24.00	13.00	11.00	0.00	18.00	8.00	8.00
ALG6	ENSG00000088035.11	72.00	150.00	106.00	112.00	88.00	127.00	103.00	92.00	107.00	103.00	91.00	101.00	88.00	102.00	96.00	70.00	90.00	117.00	152.00	121.00
CNOT3	ENSG00000088038.13	185.41	347.25	240.89	366.36	303.45	356.07	258.12	304.84	295.63	300.07	288.91	335.39	337.61	194.11	258.76	214.43	165.86	320.97	314.33	254.18
GP6	ENSG00000088053.7	16.00	50.54	21.00	19.00	2.00	21.00	15.00	27.00	12.00	23.00	3.00	34.00	23.89	4.00	18.00	13.00	14.00	4.00	15.00	5.00
PTPN4	ENSG00000088179.4	492.00	996.00	1007.00	971.00	762.00	836.00	859.00	852.00	870.00	1108.00	1441.00	820.00	697.00	571.00	747.00	678.00	473.00	897.00	730.00	836.00
DDX18	ENSG00000088205.8	412.00	609.00	681.00	533.00	480.00	651.00	501.00	539.00	662.00	596.00	531.00	580.00	551.00	550.00	582.00	609.00	330.00	618.69	658.99	516.00
KHSRP	ENSG00000088247.11	511.00	781.00	681.00	647.00	548.00	753.00	598.00	602.00	732.00	745.00	566.00	747.00	638.00	774.00	640.00	728.00	401.00	657.00	621.00	565.00
GNA11	ENSG00000088256.4	329.00	539.00	474.00	552.00	490.67	541.00	377.00	535.85	627.00	561.00	519.61	647.99	527.00	514.00	442.00	543.00	226.00	546.00	283.00	481.00
ASAP3	ENSG00000088280.14	169.00	387.00	292.00	317.00	234.00	354.00	224.00	275.00	308.00	331.00	309.00	198.00	256.00	201.00	272.00	271.00	117.00	314.00	193.00	252.00
EDEM2	ENSG00000088298.8	112.20	105.17	141.59	90.68	95.49	132.05	136.56	96.62	125.00	93.53	106.66	150.45	119.21	156.09	156.65	99.75	61.36	105.84	136.34	70.07
DNMT3B	ENSG00000088305.14	15.00	62.00	28.00	36.00	36.00	42.00	25.00	39.00	39.00	33.00	29.00	36.00	28.00	28.00	22.00	31.00	18.00	29.00	14.00	46.00
REM1	ENSG00000088320.3	12.00	25.00	12.00	22.00	15.00	32.00	7.00	13.00	15.00	6.00	24.00	15.00	7.00	8.00	12.00	8.00	16.00	21.00	13.00	7.00
TPX2	ENSG00000088325.11	35.00	33.00	49.00	11.00	20.00	66.00	49.00	31.00	34.00	8.00	38.00	21.00	12.00	135.00	41.00	67.00	103.00	31.00	153.00	25.00
FER1L4	ENSG00000088340.11	77.00	17.00	4.00	35.00	20.00	25.00	120.00	6.00	18.00	17.00	23.00	48.00	25.00	37.00	67.00	16.00	76.00	44.00	119.00	17.00
PDRG1	ENSG00000088356.4	30.00	71.00	37.00	50.00	42.00	42.00	48.00	37.00	56.00	52.00	50.00	65.00	35.00	64.00	54.00	52.00	35.00	70.00	46.00	43.00
EPB41L1	ENSG00000088367.16	314.00	530.00	405.00	521.00	419.00	489.00	402.00	434.00	638.00	436.00	428.00	530.00	406.00	503.00	331.00	493.00	190.00	522.00	282.00	381.00
SLC15A1	ENSG00000088386.11	4.00	30.00	8.00	8.00	5.00	9.00	3.00	7.00	12.00	6.00	4.00	0.00	10.00	18.00	4.00	2.00	3.00	4.00	3.00	5.00
DOCK9	ENSG00000088387.13	1506.00	1808.00	2646.00	1793.00	1519.00	2478.00	2090.00	1902.00	3511.00	1658.00	2093.00	3864.00	2062.00	2543.00	2611.00	3751.99	820.00	2855.00	1306.00	1347.00
ANKRD10	ENSG00000088448.10	325.00	673.00	642.00	523.00	524.00	620.00	585.00	562.00	644.00	523.00	461.00	618.00	487.00	648.00	526.00	406.00	358.00	791.00	678.00	468.00
TGDS	ENSG00000088451.6	53.00	87.00	133.00	78.00	50.00	97.00	89.00	89.00	103.00	88.00	68.00	99.00	81.00	101.00	83.00	83.00	57.00	85.00	76.00	70.00
DOCK3	ENSG00000088538.12	377.00	385.00	776.00	686.00	709.00	746.00	611.00	556.00	1341.00	540.00	776.00	1314.00	605.00	676.00	562.00	730.00	160.00	744.00	417.00	687.00
C3orf18	ENSG00000088543.10	49.00	94.00	52.00	116.00	73.00	79.00	53.00	68.00	83.00	81.00	67.00	70.00	92.00	53.00	56.00	55.00	23.00	86.00	63.00	71.00
COQ9	ENSG00000088682.9	140.00	239.00	169.00	195.00	134.00	224.00	169.00	166.00	234.00	198.00	250.00	175.00	203.00	166.00	160.00	154.00	86.00	169.00	130.00	151.00
TMEM40	ENSG00000088726.11	1.00	2.00	8.00	0.00	2.00	1.00	0.00	0.00	0.00	0.00	0.00	0.00	1.00	0.00	0.00	0.00	0.00	0.00	1.00	0.00
KIF9	ENSG00000088727.8	68.03	117.57	62.00	73.00	70.43	103.54	57.08	73.01	99.85	125.44	74.19	86.06	65.54	61.00	81.85	118.39	34.51	106.15	70.12	51.69
ARHGAP28	ENSG00000088756.8	98.00	218.00	181.00	201.00	184.00	127.00	97.00	171.00	171.00	138.00	221.00	63.00	181.00	109.00	99.00	52.62	61.00	145.00	122.00	199.00
CRLS1	ENSG00000088766.7	175.00	317.00	292.00	196.00	154.00	269.00	267.00	241.00	273.00	241.00	246.00	239.00	256.00	257.00	266.00	248.00	125.00	264.00	194.00	204.00
DEFB127	ENSG00000088782.4	0.00	0.00	0.00	0.00	0.00	0.00	0.00	0.00	0.00	0.00	0.00	0.00	0.00	0.00	0.00	0.00	0.00	0.00	0.00	0.00
PPP1R13B	ENSG00000088808.12	401.00	786.00	458.00	891.00	711.00	906.00	588.00	961.00	775.00	1241.00	947.00	801.00	799.00	519.00	500.00	590.00	367.00	834.00	493.00	951.00
ATRN	ENSG00000088812.13	622.00	1256.00	1150.00	1149.00	954.00	1242.00	986.00	1147.00	1400.00	1296.00	1177.00	1024.00	1157.00	793.00	885.00	911.00	512.00	1157.00	738.00	1026.00
SMOX	ENSG00000088826.13	31.00	49.00	42.00	31.00	34.00	49.00	27.00	40.00	35.00	20.00	34.00	32.00	26.00	31.00	21.00	39.00	23.00	34.00	36.00	32.00
SIGLEC1	ENSG00000088827.8	104.00	127.00	227.00	98.00	86.00	163.00	130.00	61.00	141.00	91.00	63.00	72.00	112.00	186.00	292.00	76.00	67.00	131.00	125.00	97.00
FKBP1A	ENSG00000088832.10	1569.06	1564.45	1486.24	1047.46	871.03	1406.86	1311.30	1322.68	1378.86	1260.03	1388.57	952.44	1186.36	1379.81	1756.71	1861.87	793.03	1330.63	1021.09	989.96
NSFL1C	ENSG00000088833.13	245.00	391.00	296.00	329.00	273.00	365.00	315.00	314.00	387.00	363.00	320.00	384.00	284.00	259.00	328.00	348.00	192.00	365.00	327.00	319.00
SLC4A11	ENSG00000088836.8	78.00	148.00	104.00	144.00	88.00	448.00	158.00	166.00	170.00	336.00	266.00	155.00	303.00	158.00	120.00	98.00	30.00	187.00	73.00	186.00
C20orf194	ENSG00000088854.11	281.00	511.00	482.12	456.00	350.00	450.00	373.00	406.00	510.00	460.00	466.00	452.00	422.00	329.00	385.00	373.00	187.00	548.00	324.00	394.00
ZNF343	ENSG00000088876.7	79.00	181.00	116.00	158.66	130.00	192.00	113.00	160.00	172.00	181.18	120.00	124.31	160.00	101.00	110.00	135.00	86.40	168.00	140.00	147.00
EBF4	ENSG00000088881.16	52.00	145.00	71.00	168.00	153.00	208.00	96.00	189.00	141.00	177.00	107.00	142.00	186.00	62.00	86.00	77.00	68.00	136.00	66.00	134.00
CPXM1	ENSG00000088882.7	87.00	405.00	349.00	217.00	309.00	301.00	163.00	204.00	142.00	182.00	42.00	110.00	260.00	129.00	85.00	75.00	99.00	194.00	57.00	303.00
MAVS	ENSG00000088888.13	295.00	603.00	429.00	544.00	495.00	554.00	542.00	439.00	645.00	530.00	547.00	549.00	532.00	591.00	343.00	416.00	306.00	533.00	453.00	454.00
LZTS3	ENSG00000088899.10	130.00	273.00	202.00	283.00	212.00	268.00	176.00	244.00	276.00	263.00	271.00	279.00	143.00	216.00	186.00	224.00	98.00	250.00	122.00	195.00
F11	ENSG00000088926.9	0.00	1.00	0.00	1.00	2.00	5.00	0.00	0.00	0.00	0.00	0.00	0.00	0.00	36.00	2.00	0.00	0.00	1.54	0.00	1.00
XRN2	ENSG00000088930.6	384.00	587.00	598.00	467.00	415.00	568.00	531.00	475.00	648.00	534.00	481.00	537.00	558.00	519.00	524.00	581.00	311.00	576.00	440.00	426.00
PLK1S1	ENSG00000088970.11	135.00	521.00	127.00	406.00	311.00	258.00	252.00	316.00	337.00	603.00	245.00	259.00	247.00	195.00	301.00	224.00	256.00	355.00	261.00	436.00
DYNLL1	ENSG00000088986.6	788.00	743.00	1101.00	521.00	515.00	610.00	596.99	507.00	649.00	633.00	571.00	586.00	586.00	804.00	946.00	1027.00	299.00	681.00	553.00	442.00
TESC	ENSG00000088992.13	39.00	58.00	103.00	108.00	65.00	36.00	33.00	79.00	84.00	19.00	52.00	234.00	77.00	53.00	46.00	280.00	27.00	93.00	27.00	25.00
SNX5	ENSG00000089006.12	962.57	1747.97	1672.95	1508.93	1106.98	1619.96	1358.21	1468.94	1833.98	1519.96	1445.88	2085.96	1566.86	1155.74	1609.97	1607.75	799.99	1687.90	1215.99	1237.99
RPL6	ENSG00000089009.11	3035.53	3815.37	3617.39	3064.99	2420.98	3602.14	3488.70	2858.44	3740.75	3210.43	3103.71	3337.88	3154.83	2717.92	3868.67	4665.80	2225.04	3336.38	3223.20	2678.07
SIRPG	ENSG00000089012.10	11.00	3.00	25.00	4.00	5.00	9.00	25.00	3.00	3.00	3.00	3.00	5.00	7.00	7.00	21.13	2.05	18.00	7.06	68.00	1.00
MAPKAPK5	ENSG00000089022.9	128.45	196.69	183.80	174.27	143.26	220.33	183.17	208.64	268.31	193.48	207.02	207.41	161.37	162.17	206.40	195.56	112.29	219.50	198.42	160.36
P2RX7	ENSG00000089041.12	59.00	40.00	66.00	32.00	34.00	59.00	55.00	39.00	62.00	28.00	33.00	32.00	21.00	20.00	51.00	27.00	27.00	44.00	74.00	26.00
ESF1	ENSG00000089048.10	100.00	177.00	231.00	170.00	142.00	242.00	136.00	185.00	230.00	220.00	164.00	230.00	168.00	148.00	156.00	158.00	101.00	201.00	205.00	173.00
RBBP9	ENSG00000089050.10	522.00	514.00	683.00	487.00	421.00	730.00	510.00	528.00	758.00	575.00	755.00	426.00	441.00	543.00	553.00	503.00	182.00	653.00	361.00	364.00
ANAPC5	ENSG00000089053.8	528.00	1181.00	948.00	1049.00	877.00	1186.00	958.00	999.00	1135.00	886.00	776.00	1065.00	819.00	645.00	893.00	810.00	644.00	1038.00	1118.60	1061.00
SLC23A2	ENSG00000089057.10	526.00	1030.00	705.00	1044.00	779.00	970.00	711.00	880.00	1053.00	1211.00	1074.00	913.00	864.00	620.00	823.00	837.00	470.00	1002.00	640.00	818.00
SLC8B1	ENSG00000089060.7	137.00	141.00	209.00	159.00	169.00	189.00	156.00	157.00	198.00	181.00	166.00	150.00	107.00	175.00	159.00	144.00	118.00	220.00	174.00	133.00
TMEM230	ENSG00000089063.10	715.90	880.00	837.00	628.00	563.00	775.00	725.00	745.00	894.00	956.00	849.00	654.00	784.00	730.00	967.96	1093.97	369.00	854.00	571.00	699.00
DZANK1	ENSG00000089091.12	48.00	95.00	48.00	102.00	67.00	82.00	54.00	65.00	117.00	131.00	85.00	62.00	80.00	37.00	62.00	65.00	46.00	91.00	60.00	77.00
KDM2B	ENSG00000089094.12	190.57	337.23	307.48	301.54	293.78	323.11	339.27	258.49	329.37	263.45	250.76	322.67	195.05	254.14	278.58	224.53	268.33	291.79	466.67	248.65
C20orf26	ENSG00000089101.13	6.00	24.00	7.00	18.00	4.00	11.00	6.00	9.00	19.00	11.00	3.00	0.00	7.00	2.00	16.00	6.00	7.00	8.00	12.00	7.00
LHX5	ENSG00000089116.3	0.00	0.00	0.00	0.00	0.00	0.00	0.00	0.00	0.00	0.00	2.00	0.00	0.00	0.00	0.00	0.00	0.00	0.00	0.00	0.00
TASP1	ENSG00000089123.11	68.00	170.00	105.00	115.00	99.00	121.00	96.00	115.00	129.00	138.00	127.00	114.00	126.00	108.00	103.00	126.00	79.00	147.00	116.00	120.00
OAS1	ENSG00000089127.8	82.00	77.00	141.00	70.00	59.00	140.00	122.00	69.00	93.00	68.00	45.00	66.00	83.00	503.00	369.00	84.00	62.00	103.00	166.00	67.00
GCN1L1	ENSG00000089154.6	468.00	858.00	757.00	784.00	701.00	847.00	820.00	667.00	856.00	839.00	686.00	915.00	694.00	717.00	701.00	756.00	475.00	793.00	722.00	704.00
RPLP0	ENSG00000089157.11	1671.55	2946.66	3421.41	2505.89	2313.40	3760.21	2874.64	2035.22	3436.19	2153.41	1978.08	3374.48	2184.62	2828.36	2029.91	2724.65	1445.61	3053.50	2489.58	1955.81
PXN	ENSG00000089159.11	672.43	1057.46	893.30	1011.58	781.47	1144.17	861.12	839.46	1408.17	956.66	904.60	1219.25	852.58	955.72	859.44	1165.56	404.58	1005.18	653.86	740.43
SIRT4	ENSG00000089163.4	5.00	11.00	4.00	8.00	11.00	14.00	8.00	9.00	8.00	8.00	8.00	9.00	8.00	3.00	8.00	8.00	1.00	9.00	10.00	4.00
RPH3A	ENSG00000089169.10	2.00	0.00	1.00	0.00	0.00	0.00	0.00	0.00	1.00	0.00	1.00	0.00	1.00	1.00	0.00	1.00	2.00	0.00	0.00	2.00
KIF16B	ENSG00000089177.13	219.00	355.00	308.00	297.00	267.00	307.00	238.00	312.00	340.00	421.00	268.00	349.00	379.00	281.00	202.00	271.00	177.00	310.00	279.00	252.00
TRMT6	ENSG00000089195.10	55.00	96.00	87.00	82.00	51.00	100.00	87.00	83.00	126.00	105.00	68.00	97.00	65.00	96.00	79.00	88.00	45.00	80.00	89.00	67.00
CHGB	ENSG00000089199.5	73.00	111.00	220.00	6.00	352.00	41.00	16.00	1.00	65.00	8.00	67.00	81.00	6.00	78.00	37.00	3.00	15.00	17.00	48.00	4.00
PEBP1	ENSG00000089220.4	2119.00	3385.00	2837.00	3534.00	2784.99	3520.95	2748.00	3245.00	3954.00	4842.99	3956.00	3219.00	3726.00	2478.00	2873.99	3579.00	1346.00	3741.00	1756.00	3942.00
TBX5	ENSG00000089225.15	25.00	18.00	9.00	62.00	10.00	0.00	15.00	8.00	20.00	5.00	25.00	10.00	3.00	9.00	3.00	15.00	11.00	33.00	1.00	30.00
BRAP	ENSG00000089234.11	178.00	255.00	231.00	236.00	178.00	281.00	203.00	255.00	278.00	247.00	230.00	211.00	236.00	164.00	283.00	250.00	139.00	275.00	231.00	193.00
ERP29	ENSG00000089248.6	434.98	551.00	625.00	459.00	421.00	594.00	447.00	445.00	570.00	544.00	518.00	530.00	489.00	509.00	545.00	550.98	284.00	506.00	483.00	492.00
NOS1	ENSG00000089250.14	13.00	28.00	9.00	123.00	9.00	21.00	3.00	20.00	47.00	18.00	35.00	4.00	76.00	4.00	17.00	34.00	4.00	24.00	13.00	14.00
FUS	ENSG00000089280.14	1249.00	2216.00	1895.91	2341.00	1821.00	2765.00	1800.88	2279.00	2497.00	2319.00	1855.00	2873.00	1977.34	1699.90	1943.34	1977.00	1295.00	2254.81	2603.00	1747.00
IGBP1	ENSG00000089289.11	226.00	312.00	403.00	309.00	311.00	334.00	368.00	276.00	435.00	253.00	317.00	485.00	257.00	303.00	395.00	539.99	140.00	346.00	237.00	228.00
FXYD5	ENSG00000089327.10	197.00	200.00	335.00	132.00	132.00	151.00	274.00	114.00	173.00	86.00	168.00	267.00	123.00	288.00	302.00	298.00	167.00	235.00	318.00	85.00
ZNF302	ENSG00000089335.16	243.00	594.50	350.16	476.54	420.01	519.68	436.95	474.99	548.29	523.99	416.40	505.00	459.51	293.00	407.45	402.44	308.40	496.01	406.00	431.74
GRAMD1A	ENSG00000089351.10	152.00	214.00	247.00	181.00	209.00	241.00	205.00	161.00	272.00	127.00	182.00	222.00	147.00	218.00	165.00	167.00	115.00	174.00	260.00	169.00
FXYD3	ENSG00000089356.12	11.00	1.00	8.00	2.00	5.00	7.00	3.00	0.00	3.00	1.00	4.00	8.00	0.00	23.00	0.00	7.00	3.00	4.00	10.00	5.00
HEPH	ENSG00000089472.12	71.00	185.00	237.00	128.00	120.00	134.00	96.00	108.00	150.00	93.00	134.00	79.00	130.00	206.00	83.00	188.00	34.00	185.00	97.00	95.00
CDIP1	ENSG00000089486.12	121.00	206.00	209.00	196.00	178.00	180.00	171.00	154.00	230.00	207.00	202.00	191.00	154.00	125.00	166.00	142.00	74.00	189.00	92.00	130.00
CMTM1	ENSG00000089505.13	5.00	10.00	15.00	12.00	5.37	21.61	12.00	9.00	11.00	11.00	16.41	6.00	11.00	11.00	4.00	5.00	7.00	21.00	23.00	14.00
KCNH4	ENSG00000089558.4	0.00	0.00	5.00	1.00	0.00	1.00	2.00	2.00	0.00	4.00	2.00	1.00	0.00	0.00	3.00	0.00	0.00	1.00	6.00	0.00
GANAB	ENSG00000089597.12	1168.00	1816.00	1747.00	1684.00	1419.00	1659.00	1751.00	1529.00	1902.00	1706.00	1536.00	1657.00	1497.00	1377.00	1609.00	1731.00	792.00	1726.00	1131.00	1420.00
GMIP	ENSG00000089639.6	96.00	113.00	144.00	114.00	118.00	109.00	132.00	78.00	107.00	96.00	98.00	109.00	83.00	106.00	149.00	77.00	115.00	94.00	219.00	67.00
RBM41	ENSG00000089682.12	166.00	408.00	224.00	310.00	257.00	351.00	193.00	285.00	382.00	358.00	247.00	333.00	292.00	231.00	244.00	210.00	198.00	341.00	289.00	284.00
BIRC5	ENSG00000089685.10	10.00	11.00	5.00	7.00	3.00	24.00	15.00	9.00	11.00	3.00	8.00	6.00	4.00	17.00	22.00	16.00	18.00	8.00	50.37	6.00
LAG3	ENSG00000089692.4	22.00	25.00	16.00	11.00	14.00	25.00	42.00	10.00	9.00	22.00	12.00	5.00	15.00	22.00	12.00	3.00	15.00	15.00	49.00	6.00
MLF2	ENSG00000089693.6	498.00	579.00	528.00	439.00	375.00	519.00	474.00	430.00	599.00	514.00	572.00	493.00	364.00	614.00	603.00	833.00	262.00	494.00	330.00	351.00
OTUB2	ENSG00000089723.5	26.00	41.00	31.00	38.00	31.00	28.00	38.00	28.00	36.00	57.00	32.00	31.00	30.00	46.00	31.00	25.00	14.00	25.00	45.00	25.00
DDX24	ENSG00000089737.11	835.00	1211.00	1490.00	1313.00	1090.00	1273.00	1099.00	1143.00	1535.00	1330.00	1234.00	1472.00	1343.00	1169.00	1141.00	1161.00	642.00	1494.00	1099.00	1040.00
ZBTB25	ENSG00000089775.7	394.42	643.77	443.79	576.13	477.92	591.02	593.87	648.20	662.88	638.86	542.19	563.25	489.96	363.04	587.32	478.92	471.49	564.76	801.93	568.05
NECAP1	ENSG00000089818.12	215.00	275.00	304.00	227.00	183.00	299.00	274.00	226.00	260.00	344.00	213.00	253.00	224.00	223.00	325.00	263.00	170.00	257.00	289.00	173.00
ARHGAP4	ENSG00000089820.11	83.67	81.76	115.03	72.00	85.00	116.00	136.00	57.00	91.00	39.00	46.10	60.00	46.00	109.00	105.00	52.00	137.00	61.99	316.00	58.00
ANKRD24	ENSG00000089847.8	13.00	41.00	11.00	28.00	24.00	34.00	26.00	22.00	30.00	66.00	14.00	22.00	17.00	17.00	14.00	30.00	15.00	14.00	12.00	39.00
DHX32	ENSG00000089876.7	130.70	245.88	273.21	217.73	168.40	251.24	187.70	162.79	282.31	193.10	246.23	290.65	177.09	272.58	204.91	216.69	105.68	222.73	172.60	164.92
RCOR1	ENSG00000089902.8	249.00	372.00	398.00	297.00	256.00	393.00	280.00	335.00	321.00	289.00	335.00	317.00	307.00	277.00	335.00	296.00	251.00	322.00	408.00	263.00
GPATCH2L	ENSG00000089916.13	705.00	1275.00	913.00	955.00	890.00	1116.00	1006.00	1110.00	1017.00	1034.00	931.00	1098.00	878.00	728.00	1084.00	864.00	750.00	1180.00	1213.00	964.00
LTBP4	ENSG00000090006.13	814.00	2202.00	914.00	2499.00	1341.00	1685.00	1298.00	1873.00	1762.00	1973.00	914.00	1409.00	1590.00	1080.00	961.00	946.00	757.00	1933.00	1228.00	1696.00
BLVRB	ENSG00000090013.5	98.00	117.00	135.00	106.00	89.00	136.00	113.00	91.00	133.00	108.00	127.00	98.00	90.00	108.00	111.00	84.00	52.00	107.00	84.00	87.00
SLC9A1	ENSG00000090020.6	169.00	334.00	286.00	265.00	248.00	307.00	225.00	196.00	303.00	306.00	275.00	273.00	246.00	281.00	240.00	264.00	127.00	277.00	241.00	208.00
SPTLC1	ENSG00000090054.9	258.60	506.00	486.20	410.91	347.00	479.64	427.24	408.78	493.00	506.57	394.29	424.88	425.93	367.84	421.09	474.70	231.00	510.00	331.00	390.30
PAPOLA	ENSG00000090060.13	1364.00	2163.30	1863.00	1730.00	1365.75	2020.00	1834.00	1839.00	1802.00	2180.00	1648.00	1575.00	1818.00	1535.00	2058.00	1826.00	1295.00	1835.00	2165.00	1489.00
CCNK	ENSG00000090061.13	317.34	542.71	464.78	421.92	368.83	510.91	429.75	504.03	488.42	546.13	391.52	477.14	444.35	404.15	545.15	482.49	275.60	459.06	504.04	448.09
PCBP4	ENSG00000090097.16	41.00	95.00	84.00	87.00	70.78	87.20	75.00	90.84	96.00	58.90	55.00	97.75	93.00	96.00	77.00	62.00	31.00	79.00	63.60	70.00
RGS1	ENSG00000090104.7	250.00	120.00	566.00	78.00	181.00	313.00	842.00	128.00	187.00	196.00	96.00	70.00	145.00	258.00	428.00	89.00	299.00	156.00	802.00	91.00
YPEL3	ENSG00000090238.7	156.00	253.00	245.04	277.00	286.00	293.00	227.00	214.00	327.00	158.00	206.00	248.00	184.98	266.78	299.00	236.00	148.00	238.22	299.00	214.00
MRPS33	ENSG00000090263.11	134.00	139.00	119.00	108.00	102.00	111.00	135.00	99.00	142.00	126.00	117.00	122.00	121.00	140.00	143.00	185.00	64.00	115.00	85.00	100.00
NDUFB2	ENSG00000090266.8	437.21	367.00	531.46	338.93	254.00	368.96	407.77	315.52	359.99	449.05	544.24	361.99	374.65	420.92	528.84	566.40	145.81	428.21	232.18	318.99
NUDC	ENSG00000090273.9	202.00	306.00	250.00	278.00	225.00	300.00	186.00	179.00	307.00	285.00	263.00	280.00	230.00	247.00	254.00	341.00	158.00	267.00	203.14	194.00
MAEA	ENSG00000090316.11	228.00	447.00	369.00	405.00	380.00	419.00	369.00	398.00	418.00	362.00	410.00	413.00	364.00	302.00	312.00	341.00	195.00	403.00	349.00	287.00
ICAM1	ENSG00000090339.4	378.53	330.63	1378.79	226.25	496.68	807.04	662.25	245.63	709.10	162.01	353.52	883.75	272.24	655.53	498.56	430.00	202.61	665.39	430.83	199.53
STRN4	ENSG00000090372.10	196.93	288.71	265.00	257.85	206.00	321.93	283.00	268.00	355.93	253.54	261.69	282.00	253.88	281.63	280.99	292.00	142.88	264.78	256.00	181.93
IRAK3	ENSG00000090376.4	239.00	347.00	270.00	200.00	218.00	286.00	193.00	269.00	196.00	334.00	200.00	185.00	314.00	204.00	223.00	177.00	136.00	264.00	296.00	183.00
LYZ	ENSG00000090382.2	823.02	1033.00	1786.00	358.00	1965.00	1536.54	1256.00	945.00	995.00	294.00	759.00	1031.00	290.00	824.00	673.61	1175.00	689.92	1310.00	1790.25	548.00
SI	ENSG00000090402.3	0.00	0.00	2.00	0.00	0.00	0.00	0.00	0.00	0.00	0.00	0.00	0.00	0.00	1.00	0.00	21.00	0.00	0.00	0.00	0.00
MUL1	ENSG00000090432.5	90.00	132.00	121.00	139.00	105.00	150.00	110.00	121.00	129.00	132.00	141.00	99.00	130.00	142.00	141.00	127.00	39.00	147.00	98.00	102.00
TFAP4	ENSG00000090447.7	60.00	95.00	37.00	79.00	91.00	111.00	90.00	77.00	99.00	77.00	87.00	69.00	55.00	73.00	85.00	114.00	53.00	96.00	77.00	95.00
PDCD7	ENSG00000090470.10	178.00	278.00	190.00	217.00	185.00	253.00	218.00	187.00	253.00	271.00	208.00	212.00	246.00	187.00	225.00	233.00	132.00	232.00	217.00	216.00
SPG21	ENSG00000090487.6	502.00	560.00	614.00	454.00	366.00	581.00	522.00	484.00	621.00	547.00	533.00	636.00	465.00	488.00	753.00	729.00	306.00	516.00	388.00	434.00
FETUB	ENSG00000090512.7	0.00	0.00	0.00	0.00	0.00	0.00	0.00	0.00	0.00	0.00	0.00	0.00	0.00	26.00	0.00	0.00	0.00	0.00	0.00	0.00
DNAJB11	ENSG00000090520.6	353.93	432.00	487.82	418.59	296.08	389.64	335.83	401.64	347.13	558.00	328.23	329.00	517.15	298.47	376.05	350.32	246.00	394.24	401.63	350.53
LEPREL1	ENSG00000090530.5	35.00	48.00	33.00	35.00	37.00	54.00	34.00	54.00	59.00	33.00	33.00	53.00	44.00	24.00	50.00	51.00	21.00	48.00	25.00	48.00
THPO	ENSG00000090534.13	4.00	2.00	2.00	5.00	7.00	5.00	1.00	2.00	3.00	3.00	1.00	3.00	1.00	2.00	6.00	0.00	1.00	8.00	3.00	0.00
CHRD	ENSG00000090539.11	29.00	61.00	37.00	46.00	54.00	48.00	32.00	29.00	42.00	28.00	34.00	15.00	25.00	51.00	34.00	31.00	21.00	56.00	30.00	21.00
FLT3LG	ENSG00000090554.8	37.15	21.91	49.37	24.15	38.00	21.72	44.95	22.00	35.96	24.87	22.00	28.00	19.64	15.40	31.00	20.00	18.00	28.65	50.79	30.59
RAB11FIP3	ENSG00000090565.11	151.00	284.00	223.00	266.00	267.00	299.00	222.00	234.00	306.00	223.00	204.00	225.00	208.00	231.00	220.00	239.00	139.00	284.00	209.00	206.00
GNPTG	ENSG00000090581.5	151.00	246.00	220.85	229.00	202.56	259.81	235.91	172.34	296.18	181.93	227.00	239.00	166.74	226.00	244.28	288.55	125.00	259.78	199.85	178.00
ZNF268	ENSG00000090612.16	235.00	523.00	355.00	438.00	297.00	505.00	363.00	397.00	498.00	488.00	377.00	375.00	473.00	288.00	463.00	398.00	224.00	463.00	321.00	480.00
GOLGA3	ENSG00000090615.8	814.00	1291.00	1365.98	1087.00	940.00	1417.00	1166.00	1037.00	1189.00	1154.00	1055.00	1187.00	1033.00	1169.00	1052.00	1157.00	765.00	1298.00	1101.00	871.95
PABPC4	ENSG00000090621.9	561.86	794.85	867.87	627.79	663.96	882.23	728.88	657.97	844.89	741.54	599.00	900.93	572.39	750.87	836.39	782.92	443.53	789.56	805.78	522.00
CD209	ENSG00000090659.13	79.00	68.00	157.00	36.00	44.00	81.00	57.00	26.06	38.00	32.00	26.00	33.00	31.00	58.00	98.00	54.00	116.00	87.00	75.00	62.00
CERS4	ENSG00000090661.7	164.00	287.00	231.00	383.00	255.00	292.00	341.00	257.00	418.00	350.00	430.00	410.00	211.00	209.00	277.00	334.00	137.00	255.00	181.00	321.00
MCOLN1	ENSG00000090674.11	32.00	80.00	91.00	66.00	60.00	85.00	76.00	60.00	90.00	56.00	63.00	82.00	55.00	73.00	61.00	51.00	36.00	63.00	63.00	55.00
USP48	ENSG00000090686.11	444.00	805.00	650.00	732.00	554.00	819.00	658.00	755.00	874.00	685.00	632.00	724.00	671.00	511.00	746.00	578.00	454.00	773.00	823.00	623.00
EFNB1	ENSG00000090776.5	94.00	194.00	176.00	152.00	137.00	161.00	124.00	159.00	160.00	129.00	145.00	139.00	137.00	234.00	123.00	203.00	52.00	175.00	92.00	114.00
PDPR	ENSG00000090857.9	223.97	497.02	464.38	515.66	449.81	919.56	503.29	556.66	718.94	546.28	606.10	480.57	758.04	574.64	535.80	540.47	258.69	683.76	618.93	530.26
AARS	ENSG00000090861.11	421.00	630.00	720.00	681.00	513.00	980.00	606.00	554.00	1036.00	718.00	571.00	652.00	581.00	660.00	529.00	521.00	343.00	619.00	530.00	538.00
GLG1	ENSG00000090863.7	889.00	2265.00	1955.00	2048.00	1746.00	2257.00	1787.00	1859.00	2293.00	2303.00	1679.00	1993.00	1896.00	1463.00	1617.00	1569.00	1042.00	2369.00	1574.00	1854.00
KIF4A	ENSG00000090889.10	7.00	15.00	13.00	2.00	11.00	15.00	10.00	11.00	12.00	1.00	5.00	10.00	7.00	38.98	12.00	49.00	31.00	12.00	52.00	13.00
TNRC6A	ENSG00000090905.13	669.00	1541.00	953.00	1430.00	1094.00	1365.00	988.00	1250.00	1542.00	1403.00	1064.00	1353.00	1217.00	796.00	941.00	995.00	763.00	1296.00	1440.00	1210.00
FCGBP	ENSG00000090920.9	2663.00	9060.00	2327.00	2987.00	5249.00	10324.00	3543.00	4851.00	6930.00	7714.00	5091.00	4886.00	6350.00	2515.00	3611.00	2385.00	2151.00	6737.00	2722.00	10325.00
PLEKHG2	ENSG00000090924.10	258.00	278.00	594.82	273.00	300.52	445.55	296.77	260.00	350.80	207.00	302.00	359.00	253.00	441.00	337.72	385.00	274.58	368.00	421.00	253.00
DLL3	ENSG00000090932.6	0.00	0.00	1.00	1.00	0.00	1.00	0.00	2.00	0.00	2.00	5.00	0.00	2.00	1.00	2.00	0.00	0.00	1.00	1.00	3.00
NAT14	ENSG00000090971.4	16.00	61.00	47.00	47.00	44.00	47.00	42.00	44.00	52.00	47.00	51.00	53.00	41.00	40.00	56.00	48.00	26.00	32.00	27.00	52.00
PITPNM2	ENSG00000090975.8	102.00	165.00	108.00	166.00	132.00	181.00	132.00	144.00	158.00	195.00	170.00	106.00	97.00	150.00	124.00	108.00	92.00	136.00	145.00	144.00
EXOC1	ENSG00000090989.13	235.00	471.00	355.00	369.00	333.00	435.00	354.00	325.00	455.00	392.00	322.00	389.00	342.00	335.00	345.00	302.00	210.00	416.00	414.00	321.00
RBM27	ENSG00000091009.6	461.00	720.00	682.00	660.00	494.00	751.00	602.00	650.00	723.00	750.00	606.00	626.00	662.00	539.00	667.00	592.00	436.00	713.00	724.00	563.00
POU4F3	ENSG00000091010.4	0.00	0.00	0.00	0.00	0.00	0.00	0.00	0.00	0.00	0.00	0.00	1.00	0.00	0.00	0.00	0.00	0.00	0.00	2.00	0.00
OSBPL8	ENSG00000091039.12	788.00	1250.00	1589.00	829.00	891.00	1275.00	1086.00	1038.00	1190.00	1023.00	954.00	959.00	1021.00	901.00	1097.00	881.00	827.00	1150.00	1271.00	889.00
DTX2	ENSG00000091073.15	102.99	133.87	148.02	130.29	131.58	126.00	137.36	102.21	114.59	100.19	115.97	117.07	114.59	113.82	124.82	129.81	66.96	159.53	171.75	135.07
NLRC4	ENSG00000091106.14	23.00	7.00	32.00	17.00	12.00	25.00	21.00	12.00	16.00	11.00	15.00	19.00	14.00	18.00	23.00	9.00	15.00	19.00	26.00	10.00
PUS7	ENSG00000091127.9	61.00	111.00	106.00	91.00	67.00	87.00	58.00	89.00	120.00	108.00	116.00	88.00	120.00	131.00	55.00	91.00	54.00	99.00	65.00	73.00
LAMB4	ENSG00000091128.8	0.00	5.00	2.00	4.00	1.00	2.00	3.00	5.00	3.00	1.00	3.00	0.00	6.00	8.00	1.00	8.00	0.00	6.00	2.00	1.00
NRCAM	ENSG00000091129.15	271.00	228.00	686.00	297.00	276.00	512.00	434.00	242.00	574.00	115.00	413.00	953.00	374.00	441.00	517.00	762.00	98.00	616.00	279.00	167.00
LAMB1	ENSG00000091136.9	1186.00	2850.00	2553.00	2003.00	1999.00	2183.00	1467.00	1923.00	2392.74	2520.77	1752.00	3093.00	2279.39	1545.00	1343.00	2328.96	1041.00	3244.00	1089.32	2080.00
SLC26A4	ENSG00000091137.7	1639.49	5693.54	1091.96	5419.59	3494.96	3029.57	2686.63	4958.50	3342.22	7490.04	4436.57	2284.88	5390.91	1464.54	2564.18	2566.52	2394.00	3646.16	1333.79	4482.48
SLC26A3	ENSG00000091138.8	5.00	7.00	2.00	6.00	5.00	2.00	1.00	6.00	1.00	1.00	4.00	0.00	3.00	31.00	1.00	9.00	2.00	5.00	1.00	2.00
DLD	ENSG00000091140.8	346.00	509.00	555.00	468.00	368.00	467.00	410.00	489.00	468.00	559.00	446.00	463.00	494.00	414.00	398.00	364.04	284.00	496.00	410.00	411.00
WDR7	ENSG00000091157.9	487.75	731.90	589.00	699.27	515.00	730.33	647.64	675.00	752.47	733.00	579.07	610.00	692.00	505.50	717.98	627.87	395.00	604.65	631.87	547.00
TXNL1	ENSG00000091164.8	1159.25	1655.10	881.00	1846.73	1192.00	1950.15	1287.36	2409.00	1647.25	2415.00	1351.42	1408.00	2632.00	1009.50	1326.02	1545.13	679.00	1740.35	1028.13	1828.00
IL5RA	ENSG00000091181.15	6.00	3.00	2.00	3.00	1.00	2.00	15.00	1.00	2.00	1.00	0.00	1.00	0.00	1.00	4.00	2.00	17.00	2.00	7.00	3.00
ABCC6	ENSG00000091262.10	54.56	110.17	97.95	66.71	57.69	90.36	43.11	76.01	106.90	78.44	52.38	127.46	68.17	130.98	65.03	84.40	24.05	122.88	62.56	67.82
CMTM6	ENSG00000091317.7	714.00	955.00	1456.00	859.00	866.00	1066.00	1080.00	898.00	1221.00	1011.00	1040.00	1183.00	1023.00	1249.00	1084.00	1258.00	564.00	1192.00	885.00	1022.00
ITGA6	ENSG00000091409.10	767.26	1007.85	839.00	814.00	573.96	961.08	968.84	631.98	993.77	727.71	890.49	804.97	631.59	1124.82	1078.89	703.68	574.00	944.85	902.00	707.97
RAPGEF4	ENSG00000091428.13	66.00	138.00	87.00	143.00	92.00	113.00	99.00	86.00	125.00	82.00	127.00	88.00	90.00	69.00	81.00	123.00	29.00	104.00	78.00	96.00
MLTK	ENSG00000091436.12	483.56	857.00	802.91	863.55	664.69	867.97	559.59	734.94	1111.00	653.00	756.83	982.00	672.00	883.53	633.00	967.14	353.00	995.96	606.97	686.76
SMPX	ENSG00000091482.5	0.00	0.00	2.00	0.00	2.00	0.00	0.00	0.00	0.00	0.00	1.00	0.00	1.00	3.00	0.00	0.00	0.00	2.00	0.00	0.00
FH	ENSG00000091483.6	152.00	207.00	203.00	165.00	114.00	192.00	158.00	168.00	213.00	200.00	236.00	167.00	213.00	216.00	159.00	141.00	91.00	199.00	161.00	140.00
SEL1L3	ENSG00000091490.6	675.00	361.00	709.00	335.00	419.00	693.00	1501.00	371.00	861.00	299.00	436.00	902.00	525.00	768.00	1161.00	714.00	878.00	789.00	1493.00	369.00
TF	ENSG00000091513.10	18.00	26.00	2.00	4.00	7.00	17.00	10.00	6.00	6.00	8.00	5.00	5.00	2.00	1547.00	3.00	23.00	17.00	6.00	13.00	5.00
CDV3	ENSG00000091527.11	1429.00	2035.00	2138.00	1412.00	1624.00	2204.00	1817.00	1550.00	2155.00	1601.00	2443.00	1687.00	1588.00	1714.00	1901.00	1493.00	1238.00	1594.00	2164.00	1480.00
MYO15A	ENSG00000091536.12	9.00	27.00	11.00	19.00	18.00	14.00	9.00	20.00	21.00	19.00	15.00	24.00	23.00	6.00	25.00	13.00	13.00	27.00	12.00	21.00
ALKBH5	ENSG00000091542.8	411.91	769.00	544.94	591.80	506.00	596.54	579.93	603.90	656.86	754.00	645.86	681.57	583.83	497.00	622.76	672.61	330.80	657.00	526.78	528.00
APOH	ENSG00000091583.6	12.00	2.00	0.00	0.00	0.00	0.00	1.00	0.00	0.00	0.00	0.00	0.00	0.00	729.00	1.00	4.00	1.00	0.00	0.00	0.00
NLRP1	ENSG00000091592.11	234.00	580.00	473.00	465.00	298.00	317.00	596.00	194.00	276.00	148.00	201.00	378.00	332.00	338.00	443.00	350.00	386.00	270.00	770.00	326.00
PITPNM3	ENSG00000091622.11	55.04	96.00	118.27	122.69	103.00	136.00	72.00	101.00	101.86	90.00	98.70	95.87	82.00	132.00	45.00	105.00	55.00	93.00	92.82	88.95
SPAG7	ENSG00000091640.3	115.00	183.00	206.00	180.00	156.00	208.00	149.00	158.00	210.00	172.00	169.00	158.00	149.00	130.00	166.00	184.00	73.00	157.00	126.00	152.00
ORC6	ENSG00000091651.4	8.00	15.00	18.00	11.00	17.00	20.55	28.44	13.30	22.26	8.31	24.32	23.87	18.00	30.51	16.00	20.00	29.12	15.30	55.00	17.25
ZFHX4	ENSG00000091656.11	104.00	284.00	377.00	179.00	176.00	135.00	156.00	137.00	163.00	115.00	131.00	76.00	100.00	200.00	77.00	102.00	52.00	274.00	87.00	134.00
SLC17A6	ENSG00000091664.7	0.00	0.00	0.00	0.00	0.00	0.00	0.00	0.00	0.00	0.00	0.00	0.00	0.00	0.00	0.00	0.00	0.00	0.00	0.00	0.00
CPA1	ENSG00000091704.5	0.00	0.00	1.00	0.00	0.00	0.00	0.00	0.00	0.00	0.00	0.00	0.00	0.00	0.00	0.00	0.00	0.00	0.00	0.00	0.00
ZC3HC1	ENSG00000091732.11	29.00	73.00	47.00	64.00	47.00	53.00	48.00	39.00	57.00	51.00	58.00	61.00	68.00	40.00	64.00	50.00	27.00	48.00	52.00	47.00
ESR1	ENSG00000091831.17	204.00	268.00	196.00	416.00	139.00	229.00	283.00	153.00	210.00	292.00	239.00	354.00	235.00	159.00	361.00	831.00	221.00	382.00	390.00	255.00
RGS17	ENSG00000091844.3	98.75	201.00	73.00	151.00	122.00	154.38	104.00	192.00	160.00	183.00	142.00	135.00	228.00	70.00	100.00	139.00	87.00	176.00	135.00	170.00
ANGPT2	ENSG00000091879.9	117.00	265.00	179.00	215.00	153.00	321.00	204.00	266.00	265.00	252.00	216.00	202.00	155.00	167.00	190.00	186.00	119.00	303.00	225.00	131.00
TMEM101	ENSG00000091947.5	52.00	102.00	103.00	76.00	72.00	81.00	89.00	60.00	94.00	68.00	78.00	113.00	85.00	72.00	76.00	92.00	46.00	90.00	67.00	81.00
CD200	ENSG00000091972.14	138.00	293.00	331.00	178.00	203.00	341.91	244.00	252.00	219.87	156.00	185.39	245.47	246.00	221.00	238.00	264.00	116.00	293.00	240.74	196.00
CCDC80	ENSG00000091986.11	1606.00	5228.00	3434.00	2461.00	2861.00	2669.00	1528.00	2817.00	2802.00	1833.00	1757.00	3000.00	2250.00	1282.00	1260.00	2411.00	1115.00	4372.00	1765.00	3154.00
CMA1	ENSG00000092009.6	2.00	6.00	14.00	3.00	2.00	2.00	1.00	3.00	8.00	2.00	2.00	2.00	3.00	5.00	4.00	4.00	0.00	0.00	6.00	7.00
PSME1	ENSG00000092010.10	422.00	370.00	525.00	327.00	291.00	520.00	564.00	382.00	514.00	357.00	373.00	412.00	398.00	451.00	599.00	535.00	210.00	433.00	496.00	297.00
PPP2R3C	ENSG00000092020.6	87.00	132.00	121.00	112.55	93.00	119.58	123.00	125.00	136.00	92.00	100.00	105.55	94.73	107.00	149.00	111.38	73.03	158.00	127.71	95.00
HAUS4	ENSG00000092036.12	93.00	114.46	130.00	77.10	119.00	136.00	113.49	74.93	150.73	117.00	113.32	118.98	70.26	92.09	104.98	119.66	58.37	129.44	75.24	87.53
JPH4	ENSG00000092051.12	7.00	11.00	18.00	2.00	5.00	6.00	3.00	7.00	5.00	3.00	6.00	5.00	5.00	8.00	14.00	9.00	7.00	10.00	10.00	6.00
MYH7	ENSG00000092054.12	3.00	1.00	1.00	0.00	0.00	1.00	0.00	2.00	0.00	1.00	0.00	0.00	1.00	0.00	2.00	1.00	0.00	0.00	0.00	0.00
CEBPE	ENSG00000092067.5	0.00	0.00	0.00	0.00	0.00	1.00	0.00	0.00	1.00	1.00	0.00	0.00	0.00	0.00	0.00	2.00	0.00	0.00	0.00	1.00
SLC7A8	ENSG00000092068.14	357.00	677.00	631.00	654.00	541.00	735.00	403.00	612.00	969.00	718.00	647.00	799.00	548.00	524.00	651.00	884.00	250.00	650.00	280.00	523.00
OSGEP	ENSG00000092094.6	117.00	265.24	236.00	260.00	202.00	325.00	236.00	263.00	286.57	214.00	227.32	230.00	225.00	180.18	190.00	211.33	166.00	239.00	227.00	219.00
SLC22A17	ENSG00000092096.10	94.00	248.00	178.00	241.00	144.00	136.00	138.00	219.00	230.00	206.00	161.00	189.00	199.00	121.00	177.00	167.00	96.00	171.00	132.00	126.00
RNF31	ENSG00000092098.12	66.84	149.55	123.35	193.82	128.52	166.74	139.57	187.98	214.59	110.53	141.89	129.10	123.45	100.85	115.95	110.33	69.54	143.11	148.08	129.85
SCFD1	ENSG00000092108.16	268.00	499.00	447.00	373.00	318.00	442.00	393.00	391.00	490.00	484.00	434.00	384.00	447.00	370.00	457.00	409.00	265.00	468.00	385.00	325.00
G2E3	ENSG00000092140.10	144.00	264.00	258.00	179.00	158.00	233.00	233.00	265.00	243.00	272.00	192.00	171.00	238.00	176.97	255.00	181.00	183.00	231.00	273.00	202.00
HECTD1	ENSG00000092148.8	1600.00	3298.00	2633.00	3044.00	2271.00	3157.00	2336.00	3075.00	3235.00	3648.00	2837.00	2744.00	2849.00	2124.00	2368.00	2338.00	1584.00	3041.00	2354.00	2601.00
HNRNPC	ENSG00000092199.13	1598.29	2683.47	2926.28	2297.35	1913.85	2667.01	2410.53	2226.91	2702.73	2651.60	2194.96	2690.59	2240.98	2326.77	2962.54	2677.06	1735.67	2510.70	2866.10	1925.26
RPGRIP1	ENSG00000092200.8	5.00	4.00	0.00	5.00	3.00	3.00	4.00	3.00	2.00	2.00	1.00	2.00	4.00	5.00	3.00	3.00	2.00	1.00	5.00	1.00
SUPT16H	ENSG00000092201.5	582.77	865.38	909.64	787.39	588.76	869.71	714.80	863.84	945.75	921.74	720.97	782.77	787.65	724.67	808.82	853.58	479.77	831.55	817.82	652.91
TOX4	ENSG00000092203.9	384.60	707.25	695.75	727.47	525.38	819.56	603.19	717.73	810.96	745.01	564.35	730.97	640.50	551.25	678.37	544.19	413.33	725.34	611.51	602.37
GEMIN2	ENSG00000092208.12	34.00	51.00	23.00	30.00	16.00	43.00	32.00	38.00	54.00	41.00	37.00	32.00	41.00	35.00	32.00	46.00	16.00	41.00	35.00	36.00
TGM1	ENSG00000092295.7	0.00	10.00	10.00	15.00	13.00	21.00	17.00	22.00	21.00	9.00	15.00	9.00	12.00	14.00	6.00	7.00	9.00	9.00	8.00	9.00
TINF2	ENSG00000092330.11	192.00	244.00	242.00	228.00	180.00	242.00	261.00	192.00	250.00	263.00	221.00	241.00	199.00	199.00	271.00	189.00	170.00	233.00	294.00	190.00
DAZL	ENSG00000092345.9	1.00	0.00	3.00	0.00	0.00	1.00	2.00	0.00	0.00	1.00	1.00	0.00	0.00	1.00	0.00	0.00	0.00	1.00	1.00	1.00
TBL1Y	ENSG00000092377.9	0.00	0.00	0.00	69.00	61.00	47.00	0.00	54.00	80.00	0.00	0.00	0.00	0.00	27.00	0.00	0.00	0.00	37.00	25.00	0.00
SEMA6A	ENSG00000092421.12	187.38	450.84	213.81	426.00	266.72	220.00	250.29	347.95	331.99	468.42	261.00	233.64	242.00	158.00	291.00	258.40	217.80	360.00	344.45	263.64
TRPM7	ENSG00000092439.9	792.80	1390.38	979.70	1059.61	935.82	1296.70	925.58	1028.90	1306.18	1107.54	955.14	1036.81	1013.30	855.78	1104.06	871.50	674.46	1161.77	1186.27	979.37
TYRO3	ENSG00000092445.7	24.00	36.00	38.00	57.00	32.00	26.00	36.39	40.00	57.00	17.00	35.00	66.00	40.00	22.00	18.00	63.00	17.00	40.00	23.00	17.00
WDR76	ENSG00000092470.7	58.00	43.00	68.00	40.00	24.00	101.00	66.00	39.00	88.00	48.00	52.00	69.00	37.00	70.00	54.00	41.00	67.00	24.00	151.00	28.00
CAPN3	ENSG00000092529.18	40.17	70.03	75.77	93.17	57.07	69.32	32.10	52.11	80.44	53.39	61.29	145.40	90.31	35.16	66.52	72.77	37.60	82.01	89.74	66.90
SNAP23	ENSG00000092531.5	380.00	497.00	525.50	382.21	320.00	425.11	483.00	397.00	478.37	372.07	394.89	446.00	400.00	420.00	456.26	454.84	294.95	502.00	613.00	327.00
TBX15	ENSG00000092607.9	18.00	36.00	31.00	18.00	30.00	33.00	18.00	22.00	22.00	20.00	22.00	15.00	15.00	24.00	9.00	14.00	13.00	22.00	18.00	19.00
PHGDH	ENSG00000092621.7	61.00	184.00	74.00	202.00	98.00	166.00	108.00	100.00	245.00	56.00	110.00	116.00	147.00	99.00	91.00	123.00	56.00	106.00	82.00	122.00
COL9A3	ENSG00000092758.11	106.00	103.00	27.00	77.00	172.00	80.00	417.00	222.00	61.00	58.00	170.00	46.00	227.00	127.00	66.00	80.00	29.00	309.00	35.00	41.00
EZR	ENSG00000092820.13	1178.00	1624.00	2228.00	1441.00	1213.00	2018.00	1306.00	1640.00	1965.00	2071.00	2498.00	1843.00	2001.00	1560.00	1541.00	2438.00	1225.00	1851.00	1984.00	1567.00
[truncated: 55,821 more rows]
