# Supplementary material for: Transcriptome sequencing revealed that lymph node metastasis of papillary thyroid microcarcinoma is associated with high THBS4 expression and PDGFRA+ cancer-associated fibroblasts
Source: Front Oncol. 2025 Apr 15;15:1536063. doi: 10.3389/fonc.2025.1536063 (PMC12037473; doi:10.3389/fonc.2025.1536063)
Supplement: Supplementary Figure 1 — Correlation analysis of expression of THBS4 and iCAF scores, R=0.738, p<0.001, Spearman rank correlation [file DataSheet1.zip › DESeq2_all_Metastasis_Normal.xls]

GeneID	log2FoldChange	lfcSE	stat	pvalue	padj	style
ADIRF	13.2893959488058	0.311246421973179	42.6973452885217	0	0	Up
BIVM-ERCC5	12.9940919043181	0.310297012357817	41.876303627874	0	0	Up
CDR1	16.0424655620644	0.357013666881772	44.9351580912362	0	0	Up
HNRNPUL2-BSCL2	13.166442500141	0.346631851471865	37.9839372643736	0	0	Up
HYI	12.7380408689531	0.322549714410981	39.4917133695639	0	0	Up
MIR1302-2	12.670018367901	0.33163847545331	38.2043077196716	0	0	Up
MIR29B1	13.8223726846964	0.313000040930768	44.160929319986	0	0	Up
MIR3916	13.6075045911919	0.321768299536817	42.2897613306835	0	0	Up
NME1-NME2	14.496719438988	0.340028195190237	42.6338746140668	0	0	Up
PTCHD3P1	13.3163615481469	0.314130054395044	42.3912368836906	0	0	Up
PYURF	13.3239599174133	0.340351114210283	39.147690021021	0	0	Up
RMRP	20.2199453241271	0.330805432473392	61.1233774879239	0	0	Up
RN7SK	23.8885913374888	0.330332248752573	72.316861062457	0	0	Up
RN7SL2	23.3238142961451	0.33539760046791	69.540790582897	0	0	Up
RNU2-2P	18.3063467386797	0.398748549602912	45.9095005032867	0	0	Up
RPPH1	19.8719028988541	0.315352457633018	63.0148978321248	0	0	Up
SCARNA13	15.8320438212127	0.418880150722125	37.7961185172399	0	0	Up
SCARNA2	16.541267839929	0.348676147453601	47.4402047881128	0	0	Up
SNORA48	14.6249995959559	0.38964917432643	37.533762573057	0	0	Up
TOMM6	13.6855155909039	0.34109405805114	40.1224098393765	0	0	Up
UTP14C	14.3112534528032	0.306819915678667	46.6438217387146	0	0	Up
RNU12	14.3088936420162	0.384929000173954	37.1728127409205	1.876865620504e-302	2.14491615594143e-299	Up
SCARNA12	13.6013698651057	0.372485092798116	36.5152059185294	6.36266177027809e-292	6.95521922731877e-289	Up
SNORD10	12.7174671724702	0.351115096042086	36.2202232710206	2.92549885595157e-287	3.0647038431806e-284	Up
SNORA81	13.114359906623	0.368834938749294	35.5561757546432	6.66959386199874e-277	6.70747715513489e-274	Up
SNORD116-15	12.3866729557358	0.349563423941865	35.4346939850201	4.99208709134158e-275	4.82734821732731e-272	Up
MIR133A1	11.7650661627071	0.333394284389605	35.2887458291228	8.73888339945058e-273	8.13751875662913e-270	Up
MIR24-2	12.9846248866325	0.373681510253834	34.7478388154991	1.49418085934341e-264	1.34166768448615e-261	Up
ISY1-RAB43	12.4057522140109	0.357425179741773	34.7086688827397	5.82994484746875e-264	5.05436115017446e-261	Up
ADAM1A	11.7889846354845	0.344563521241117	34.2142563235383	1.48413145715147e-256	1.24380110319007e-253	Up
RSC1A1	11.5633889150651	0.341851234162975	33.8257925070189	8.23877722452334e-251	6.68191409609567e-248	Up
AC159540.1	13.209742433154	0.391568572152075	33.7354511383606	1.74741761762802e-249	1.37292417945012e-246	Up
MIR663A	12.2559981645134	0.366772920631672	33.4157662005298	8.09235385491853e-245	6.16539274607157e-242	Up
TREX1	11.0881608701007	0.333392268975772	33.25860225903	1.53307201707644e-242	1.13366166627458e-239	Up
SNORD33	12.8324096059781	0.386245665180073	33.2234398022186	4.93901263730442e-242	3.54790444934593e-239	Up
SNORD109A	11.5677623854662	0.349460079104952	33.101813560776	2.79855112500673e-240	1.9544770106922e-237	Up
MIR4453	11.7009283457641	0.353974263325289	33.055873146945	1.28089464667629e-239	8.70385221803658e-237	Up
AC009951.1	11.6659689614356	0.364541340426281	32.0017722757968	1.03023786767949e-224	6.81637907084152e-222	Up
AC138035.2	12.6444354868076	0.396750762794681	31.8699714595158	6.96221451477162e-223	4.48830762385611e-220	Up
AC005253.2	10.8035982530055	0.342335027709814	31.5585534009781	1.36856988380725e-218	8.60214600467047e-216	Up
MIR4426	11.1054324501448	0.352802335045993	31.4777747961816	1.75020396457999e-217	1.07325922140171e-214	Up
CMC4	10.9641600514168	0.348662086138671	31.4463788501974	4.70445479653087e-217	2.81617624986617e-214	Up
EVA1B	10.6629056636507	0.342068686367866	31.1718262693698	2.56745665509203e-213	1.50118593540288e-210	Up
ZNF593	10.6923467060176	0.346639092788456	30.8457612786993	6.38499713546802e-209	3.64844540863493e-206	Up
EIF3EP1	10.275112730829	0.336608637035286	30.5253983419083	1.19957371349864e-204	6.70215162328504e-202	Up
OVCA2	11.1156927364172	0.367604715757438	30.2381668676738	7.46517555508834e-201	4.08020530013111e-198	Up
CIDEB	10.9470670280768	0.374985227851351	29.193328736716	2.3567640554622e-187	1.26071833792406e-184	Up
AC008443.1	11.310459159747	0.389597488691631	29.0311397995157	2.66275092199794e-185	1.3947267433515e-182	Up
EEF1DP3	10.6280929793075	0.374748264602029	28.3606196031201	6.19137369421272e-177	3.17680647795707e-174	Up
ABHD16B	10.1483832257332	0.36036871051813	28.1611109109391	1.75195441231823e-174	8.809527566901e-172	Up
AC139426.2	10.4761205284483	0.376948451033544	27.7919182310583	5.43184682139141e-170	2.67779397614554e-167	Up
FCF1P2	9.84798627250404	0.36286141271938	27.1398002854605	3.34096464209921e-162	1.61535640445497e-159	Up
MIR4519	9.732762574252	0.364995724222833	26.6654153140437	1.18593006159392e-156	5.6257836997348e-154	Up
MT-RNR2	-17.975675984142	0.680092501983038	-26.431222123061	5.9989785516299e-154	2.79307997676072e-151	Down
MIR3654	10.8304487259154	0.41378949369138	26.1738127502898	5.28095487588416e-151	2.41406849980872e-148	Up
CPSF1P1	9.98612144161561	0.383527073489337	26.0375919508411	1.85944721005195e-149	8.34825388484394e-147	Up
PRSS50	10.3624793341611	0.399494333545522	25.9389895275706	2.42052765645112e-148	1.06766502348235e-145	Up
ANKRD36BP1	11.4154699392553	0.44159730219508	25.8504068809106	2.40760413804563e-147	1.04365488342661e-144	Up
VN1R82P	10.1964922898608	0.397937251613484	25.6233671226252	8.37753507145966e-145	3.56996587740066e-142	Up
SNORD116-7	9.71253136676689	0.381314332310137	25.4711940878932	4.11208084295771e-143	1.72309894256071e-140	Up
AC092171.2	9.39038791828774	0.369709330388242	25.3993803954762	2.56192958399016e-142	1.05593497706034e-139	Up
SNORA71A	10.6587902249749	0.421198610500467	25.3058532465483	2.75388119701435e-141	1.11674324282798e-138	Up
AP000350.4	10.0417087047494	0.401613764914695	25.0033977467936	5.61475017227922e-138	2.24073093383244e-135	Up
FAM187A	9.87372411363169	0.39636998399613	24.9103729149382	5.74389536144677e-137	2.25645339339836e-134	Up
RPL21P135	9.98677538963895	0.401254425007076	24.8888853735703	9.81615630333968e-137	3.79688925813179e-134	Up
AC007383.3	9.82929508613273	0.398297151120624	24.6782962380665	1.82923718050339e-134	6.96828502912368e-132	Up
SH3GL1P3	9.87043397320914	0.404728775791285	24.3877741430949	2.30558795982325e-131	8.65180484863825e-129	Up
MIR1255B1	9.94091855610037	0.40781732231026	24.3759105174485	3.08045627408782e-131	1.13895340651641e-128	Up
SNORD21	9.68635949491689	0.421093427864098	23.0028750247867	4.3624532705819e-117	1.58957681346334e-114	Up
AC018755.2	9.2229576304709	0.415577258403543	22.1931240075582	4.00204129566342e-109	1.43741888936528e-106	Up
SNORA60	9.87016952197166	0.447288436920547	22.0666771310364	6.60724668580479e-108	2.3397098052747e-105	Up
TRIM60P18	9.16611779840659	0.415485842859233	22.06120366299	7.45720266705733e-108	2.60401374243271e-105	Up
LDHAP4	9.26793617023158	0.426120103890726	21.7495867611265	6.97047662934828e-105	2.40070853993253e-102	Up
MT-RNR1	-15.1416157289375	0.702257907999404	-21.5613317507139	4.14506589009171e-103	1.40831414336062e-100	Down
SNORA52	9.65270612124891	0.451035451207128	21.4012137968643	1.30174783811179e-101	4.36380588610756e-99	Up
AL139099.1	9.00975007054272	0.421965268070493	21.351875977237	3.74596032054851e-101	1.23922282077935e-98	Up
MIR3150B	8.80102831928819	0.424955427858899	20.7104739516598	2.78700986599286e-95	9.10013013646656e-93	Up
SNORD116-23	9.41148822532186	0.457498056724486	20.5716463425104	4.92649529012813e-94	1.58797364851797e-91	Up
SNORD55	9.2751865077925	0.450887702988591	20.5709458171388	4.99817302191695e-94	1.5906843812283e-91	Up
SNORD116-3	9.80203234236889	0.479691178809809	20.4340475192588	8.33022137919938e-93	2.58565957920779e-90	Up
SNORD116-9	9.80203234236889	0.479691178809809	20.4340475192588	8.33022137919938e-93	2.58565957920779e-90	Up
AC010327.2	9.73848970008826	0.489208050259966	19.9066423680338	3.56416713798976e-88	1.09280841686998e-85	Up
MIR10A	9.77969550335921	0.495329037749224	19.7438364360752	9.06284167796512e-87	2.7452766923783e-84	Up
SNORA40	9.14042918256244	0.465185100113217	19.649015371167	5.8945213689226e-86	1.76428638401729e-83	Up
AL353898.2	9.2284431553917	0.478107073894964	19.3020426997888	5.16274261508776e-83	1.52707852739455e-80	Up
KCP	3.27033725212785	0.17056720882666	19.1733057873471	6.18506738385173e-82	1.80819725773023e-79	Up
PLCD3	3.57803258378251	0.187012874461047	19.1325468585735	1.35299709098318e-81	3.91000607603437e-79	Up
RHOXF2B	9.21702803340259	0.483974230657871	19.0444603235875	7.30348766125919e-81	2.08663962249294e-78	Up
TMEM79	2.28665365215897	0.121048826240123	18.890341386896	1.36957217889043e-79	3.86896446310824e-77	Up
AC006111.1	8.9607287883736	0.482494405939511	18.5716739470281	5.44777945291443e-77	1.52186745561305e-74	Up
OR13E1P	8.97015120777806	0.483541198006405	18.550955419644	8.01152416411144e-77	2.21346967619879e-74	Up
ECM1	4.88116918794482	0.26530873563267	18.3980718776746	1.3612284267264e-75	3.7200005548647e-73	Up
NPM1P25	8.73008243113122	0.476523958590648	18.3203431301776	5.69526299058994e-75	1.53968066784314e-72	Up
AC112229.4	9.44992669672641	0.52266402842706	18.0803081573562	4.55529134926815e-73	1.21839505429042e-70	Up
SNORA36A	8.8380984747671	0.491157596798137	17.9944248697012	2.15447122725937e-72	5.70186479955317e-70	Up
GALE	3.36710950208398	0.188548135720311	17.8580896025336	2.50052337723845e-71	6.54876653651345e-69	Up
CDH6	3.59665885515586	0.201674936850279	17.8339406538453	3.85282783656174e-71	9.98637087286962e-69	Up
GALNT7	2.3222455827607	0.130384509703218	17.8107475193687	5.83256394578034e-71	1.49635023188581e-68	Up
VN1R81P	8.97664789173909	0.504569465736524	17.7907077247249	8.34196169296603e-71	2.11852122105608e-68	Up
TMPRSS6	7.91861185086165	0.452033767953817	17.5177440541802	1.04903397826272e-68	2.63748122814812e-66	Up
MXRA8	2.70263050429585	0.154406266639902	17.5033731668338	1.35030084482436e-68	3.36131325154198e-66	Up
SNORA57	13.1966994399174	0.755698339676564	17.4629197221281	2.74527120636866e-68	6.76682437946282e-66	Up
AC100830.3	8.70655597520091	0.500944360270803	17.3802854482567	1.16372808691995e-67	2.84062636517876e-65	Up
NGEF	5.90199164126113	0.341924518339839	17.2610951385333	9.23428734019071e-67	2.2323889644911e-64	Up
MYRF	3.88971218135089	0.226473730392817	17.1751141936162	4.07849386403325e-66	9.76585645043086e-64	Up
SNORD116-16	9.18545610081181	0.535499324981507	17.1530675619974	5.9620479937829e-66	1.41413028924236e-63	Up
PROS1	3.66279605431529	0.214032078888062	17.1133041053669	1.18105598354504e-65	2.7751504241392e-63	Up
LPL	3.25117983354894	0.190469121328318	17.0693276205373	2.51074781278379e-65	5.84492791750093e-63	Up
GABRB2	7.65738534973693	0.448877545302977	17.0589628059217	2.99831554179347e-65	6.91593113319003e-63	Up
MEX3A	2.59726120353153	0.15411435088175	16.8528186289698	1.00031332105856e-63	2.28635250164131e-61	Up
MIA2	-7.11106299162817	0.42512158841023	-16.7271274512792	8.31531240427194e-63	1.88345571592977e-60	Down
NR2F1-AS1	3.01967634426704	0.181595217541955	16.6286116184166	4.32500399618931e-62	9.70886164930282e-60	Up
TENM1	4.81545676395115	0.293380194251804	16.4137077359016	1.5259521806048e-60	3.39517608183769e-58	Up
AC009237.11	8.22968792637518	0.502446638049055	16.3792277690028	2.69138462387618e-60	5.93568352749955e-58	Up
AHNAK2	4.04692763257509	0.248604793127704	16.2785583562592	1.401314187255e-59	3.0636383735622e-57	Up
EPS8	2.01746294997395	0.124570272362307	16.1953804203482	5.43605012222305e-59	1.17821700149079e-56	Up
ALK	3.33578162157304	0.20657580352617	16.1479784400327	1.17344800629881e-58	2.52160938242433e-56	Up
SNORA71D	9.00966266000132	0.559511810530234	16.1027211408873	2.44127787124572e-58	5.20157696939491e-56	Up
SYN1	3.47872471756676	0.216851442663554	16.0419717518966	6.50556447245219e-58	1.37447816778481e-55	Up
SNORD8	9.05741610512055	0.564683944071645	16.0397974835484	6.73736960768854e-58	1.41159122230421e-55	Up
MAMLD1	2.87848563577964	0.180869838395883	15.9146801993557	5.01224563612992e-57	1.04147008085602e-54	Up
RELN	-4.02896013800614	0.254268376772232	-15.8453056142927	1.51482750718472e-56	3.12178632669166e-54	Down
KCNQ3	4.74740988205522	0.299902769944513	15.8298300577002	1.93743756084998e-56	3.96024838657644e-54	Up
SNORD116-20	14.3426327059572	0.906626191663394	15.8197864101441	2.2726231988348e-56	4.60792681170198e-54	Up
SNORD97	13.1591506186974	0.832279077446508	15.8109833291384	2.61355437258309e-56	5.25679872283873e-54	Up
TGFA	2.69004188216189	0.170278748147841	15.7978720857539	3.21796734646158e-56	6.42112182736009e-54	Up
PLCH1	-3.01931703590476	0.191347214402802	-15.7792578550365	4.32240338614826e-56	8.55699731768028e-54	Down
IL1RAP	2.61918656661079	0.16659532718567	15.7218489309229	1.07150574306146e-55	2.10467167125401e-53	Up
EPHA10	4.48377500694448	0.285519443686985	15.7039217681443	1.4217438904247e-55	2.77096782116727e-53	Up
STRA6	6.16495139212715	0.392640373182119	15.7012671472468	1.48250964431644e-55	2.86717365210799e-53	Up
NAPSA	3.08960329849444	0.197072265895724	15.6775144612649	2.15524284358466e-55	4.13642103613782e-53	Up
MFGE8	2.25324739264918	0.144402837527884	15.6038996963206	6.8480181353439e-55	1.30433993908194e-52	Up
PAPSS2	-2.59909832371399	0.166692878151514	-15.5921377837844	8.23315923167931e-55	1.55637661205174e-52	Down
AC010329.1	-10.483379824278	0.674059719814381	-15.552597961446	1.52780483314574e-54	2.8665723220112e-52	Down
ITGB4	2.23642936687285	0.143882798483615	15.5434102647616	1.76344350626734e-54	3.28418493589433e-52	Up
MRC2	3.25809804401679	0.210346513724853	15.4891944074652	4.10400675052022e-54	7.58698071482201e-52	Up
AC006486.1	8.84637996741024	0.57156864017814	15.4773711249328	4.93219614207757e-54	9.0514799565047e-52	Up
SPTBN2	3.89901144866651	0.253094328247181	15.4053687242592	1.50627484112671e-53	2.74425811997157e-51	Up
KRT15	5.58834366815579	0.362809857869284	15.4029543215146	1.56359382075038e-53	2.82819250656877e-51	Up
FN1	6.05442437290718	0.393833898101987	15.3730402641454	2.48241590343801e-53	4.45806433173132e-51	Up
SHROOM4	3.05287886015335	0.198782035928275	15.3579212824588	3.13465292035243e-53	5.5894640938653e-51	Up
IGFBPL1	-3.19084776112306	0.208123356808088	-15.3315216997262	4.70826193208573e-53	8.33627616172531e-51	Down
QSOX1	1.80510566937128	0.117741846346576	15.3310460586622	4.74286686749273e-53	8.33882229248268e-51	Up
ITPR1	-2.13543468587328	0.140329592097827	-15.2172799332632	2.71590384896694e-52	4.74189267852269e-50	Down
EFEMP1	-2.17513522020856	0.143601348890154	-15.1470389172487	7.92579292426278e-52	1.37427783242631e-49	Down
AP003498.2	-10.0783753457224	0.665560534260362	-15.1426877450336	8.46809124132571e-52	1.45825171225624e-49	Down
CC2D2B	2.73291839585989	0.181251059604718	15.0780823120151	2.25730566155326e-51	3.86076047229741e-49	Up
IGF2BP2	2.07137622683878	0.137740246057989	15.0382788336731	4.12126592031366e-51	7.00113971408961e-49	Up
SLC22A31	7.68338548085149	0.511205754547992	15.029927602527	4.67516438785691e-51	7.88879080802002e-49	Up
LRP4	4.21265150061432	0.280685949700348	15.0084160076826	6.46737633406277e-51	1.08401850527337e-48	Up
GPC3	-3.4924107326557	0.23434751078324	-14.9027003571888	3.16523981943089e-50	5.27022910861797e-48	Down
GRHL3	4.86223164922701	0.326296782000391	14.9012552910227	3.23445125529385e-50	5.35003772767092e-48	Up
TINCR	5.36635210315446	0.360647396707685	14.8797749606496	4.45997113483838e-50	7.32892773020304e-48	Up
MMRN1	-4.30992527249238	0.289804365154851	-14.8718438736748	5.02111526018072e-50	8.19745973191322e-48	Down
SERPINA1	5.04711101284327	0.341429678926217	14.7822855608694	1.90587333584914e-49	3.09144951031736e-47	Up
UNC5CL	3.05012233807106	0.206955378555226	14.7380674972752	3.67140951081648e-49	5.9170883282659e-47	Up
SNORD116-19	8.89201702030326	0.604855262267587	14.7010658169151	6.34530672906199e-49	1.01613822791132e-46	Up
BMP1	1.68294764106252	0.114502885292961	14.6978623006453	6.65269061286066e-49	1.05861992018065e-46	Up
LAMB3	4.65980953452125	0.317578863436774	14.6729208741846	9.61167953400651e-49	1.51985438266661e-46	Up
IGSF1	4.84320386825601	0.331741036021695	14.5993511274236	2.83531041528183e-48	4.45533590381349e-46	Up
STAC	3.77735977873103	0.258910811965805	14.5894246364262	3.27951780693907e-48	5.12134389453802e-46	Up
AMIGO2	2.69087797943665	0.184658212992973	14.5722084916908	4.22023888513772e-48	6.54970654630448e-46	Up
HNRNPA1P27	4.55378226017387	0.312546453425379	14.5699373973575	4.3629064136756e-48	6.72958239586699e-46	Up
MGAT3	3.89430037544265	0.268084808017361	14.5263747104627	8.24710262796962e-48	1.26432106263666e-45	Up
DPH3P1	8.8815646797195	0.611495289348823	14.5243386734465	8.4958259559626e-48	1.29455791627159e-45	Up
SLC9A5	2.41798546847346	0.167090296955947	14.4711303560072	1.84416378653472e-47	2.79313047717205e-45	Up
BCL2	-1.75046135061382	0.121016855248182	-14.464607818671	2.02757354448323e-47	3.05253018295792e-45	Down
REN	5.71085564969063	0.395091817305542	14.454502471445	2.34820438456986e-47	3.5141996807652e-45	Up
FMOD	-1.7028853405298	0.11828347713553	-14.3966459371043	5.43162155950881e-47	8.08058161237695e-45	Down
FAXC	3.33173891075813	0.231464124996724	14.3941913711478	5.62792676529453e-47	8.323372631355e-45	Up
IPCEF1	-3.51204174479968	0.244613728957649	-14.3575005367247	9.5613702160776e-47	1.40580099399195e-44	Down
TBC1D4	-2.12613822296126	0.148206046402187	-14.3458264664288	1.13144321231663e-46	1.65388053744562e-44	Down
LRRK2	4.23976621079254	0.295766602195227	14.334837602773	1.32556258736373e-46	1.92643321222536e-44	Up
ITGA3	1.89805403286636	0.132470688697302	14.3281057230966	1.46050164176876e-46	2.1103409354799e-44	Up
MROH6	2.87092897741459	0.200653971584704	14.3078602169739	1.95434539426248e-46	2.80778010871699e-44	Up
GRB7	2.62541575367947	0.183522070424764	14.3057221815497	2.01534771397213e-46	2.87897001276632e-44	Up
TGFBR1	1.77881201732897	0.124482818196782	14.2896187851164	2.53996000622275e-46	3.60789121335889e-44	Up
FHL1	-2.15873348152651	0.151327977744514	-14.265263526954	3.60228590099581e-46	5.08812764735037e-44	Down
SNORD116-26	8.2212024971894	0.576925118251313	14.2500339075342	4.48063641104463e-46	6.29341679589297e-44	Up
SNORD116-2	8.41558286142027	0.591253233191885	14.2334661173668	5.67954739513321e-46	7.93306558935773e-44	Up
L3MBTL4	-1.50355652292851	0.105667376372583	-14.2291459724236	6.04150703804806e-46	8.3920204392599e-44	Down
ITGA2	3.58785950543839	0.25231857434729	14.2195615789271	6.92856412281918e-46	9.57131643823736e-44	Up
SNORD57	8.25383695202884	0.581415965322245	14.1960961588907	9.68599355394833e-46	1.33073907067415e-43	Up
ATP2C2	-2.53784619923368	0.178789091416272	-14.1946367036725	9.88976314275234e-46	1.35135013551674e-43	Down
CDH16	-3.47214694156555	0.244837715518986	-14.1814219030985	1.19402440428985e-45	1.62271143635976e-43	Down
GAP43	6.08335111475097	0.432644191450547	14.0608639500164	6.60746083218626e-45	8.93143979800145e-43	Up
SNX25	1.49290143058963	0.106185403331082	14.0593846588765	6.74703149982382e-45	9.07132973093959e-43	Up
ECE1	1.68982179860339	0.120256854923425	14.0517711001124	7.51312825200348e-45	1.00476101336102e-42	Up
ANGPTL1	-2.34114768505483	0.166704320509844	-14.043713311657	8.41834781776335e-45	1.11986296737675e-42	Down
RNVU1-14	10.4136160370578	0.741937889203179	14.035697850991	9.42639335379557e-45	1.24735990369015e-42	Up
COL10A1	3.72816397589198	0.265768763014012	14.0278486215305	1.05297650433688e-44	1.38606990953078e-42	Up
IL17RD	2.22518413030887	0.158752875134815	14.0166540506383	1.23291887648816e-44	1.61448158295132e-42	Up
MET	2.75143934589053	0.197417198768844	13.9371815781471	3.76517320152321e-44	4.9048696700879e-42	Up
CLDN10	6.60749069787756	0.47465053640805	13.9207484055115	4.73915511585877e-44	6.14184731561449e-42	Up
IFNE	3.99660456083068	0.287300104682205	13.9109053414773	5.43866406543107e-44	7.01225086836246e-42	Up
B3GNT7	2.60102055064121	0.187484778617247	13.873235842528	9.20295821975775e-44	1.18051416102627e-41	Up
COX5BP2	8.32537537531606	0.600150079106973	13.8721557576136	9.34261073829719e-44	1.19234476742268e-41	Up
ABTB2	2.83816409427568	0.204759568416318	13.8609595450266	1.09204578857553e-43	1.3866775361801e-41	Up
BAIAP3	3.68827962523836	0.266204385905594	13.855067085733	1.18546069588596e-43	1.49773129728467e-41	Up
NOD1	2.85764265012118	0.206437353677984	13.8426626732424	1.40889413821808e-43	1.77112082115394e-41	Up
DMD	1.93656065742383	0.139939754878903	13.838531152921	1.49224735281678e-43	1.86390512216966e-41	Up
EPHB3	3.39826324786772	0.245569821665582	13.8382771336434	1.4975293718808e-43	1.86390512216966e-41	Up
SLC35F2	1.72176069565238	0.124597737370381	13.8185550716242	1.96984173584201e-43	2.43969265628275e-41	Up
SCEL	4.42229499940224	0.320195942462709	13.8112149872645	2.18121380606431e-43	2.68823909372886e-41	Up
MPZL2	2.65070406425289	0.192351305233184	13.7805358847942	3.33785238492306e-43	4.09367242252368e-41	Up
RYR2	-3.24094740321898	0.235947806556535	-13.7358657853953	6.19115195220879e-43	7.55621079526375e-41	Down
ESPN	5.17638627921378	0.377801837631818	13.7013263663857	9.96864975644089e-43	1.21078160471709e-40	Up
XPR1	1.63965969427003	0.120014054731422	13.6622306273995	1.70674330146736e-42	2.06302596564867e-40	Up
METTL7B	3.94443254405772	0.289755537131402	13.6129669275965	3.35348509405712e-42	4.03413025046814e-40	Up
MAPK4	-3.58828992033163	0.26365133018811	-13.6099822359002	3.49328711186071e-42	4.1822964079239e-40	Down
PTPRE	2.53052195933381	0.186103698821489	13.5973759541507	4.15059583037123e-42	4.94570049133619e-40	Up
ELMO1	-2.0377327882271	0.14996104349563	-13.5884143023217	4.69134363025016e-42	5.56366799772404e-40	Down
CELF4	3.15187601582874	0.232062568550265	13.5820095223415	5.12021177002971e-42	6.04377297286793e-40	Up
LYVE1	-3.92618613181173	0.289546464181896	-13.559779232342	6.9344481698964e-42	8.14700448072595e-40	Down
PRMT8	5.24403490525828	0.386885519110183	13.5544874290443	7.4530948249352e-42	8.71561442272189e-40	Up
FOXP2	-2.39822341433396	0.177042855520502	-13.5460050465365	8.36609380050766e-42	9.73797825612794e-40	Down
CLIP3	2.23141649265314	0.16490212326579	13.5317632572658	1.01558080276875e-41	1.17666970245216e-39	Up
SHISA6	3.823866023614	0.282850333460996	13.5190437176603	1.20735012776993e-41	1.39244022533906e-39	Up
CACNG4	5.18829498691359	0.384487473132517	13.4940546817904	1.69515472009866e-41	1.94609954213336e-39	Up
FRMD3	2.56810754761929	0.190673028057557	13.4686461623931	2.3921192675122e-41	2.73375739199053e-39	Up
ALDH3B1	2.72853896680938	0.202712269593905	13.460156961764	2.68345575066765e-41	3.05282554223013e-39	Up
RAB27A	1.92094974223467	0.142920843494814	13.4406549476066	3.49331012881087e-41	3.95625239903437e-39	Up
PRSS23	2.54736139474356	0.189613905149128	13.4344651186847	3.79802659788667e-41	4.28206209524963e-39	Up
ICAM5	4.08473093743502	0.30436268003546	13.4206037907116	4.57966675655284e-41	5.14026703541301e-39	Up
PDE5A	2.54085936055876	0.189869699936772	13.3821213253346	7.69202531638579e-41	8.5952400224254e-39	Up
CLMN	-1.98539430137881	0.148424578003302	-13.376452391427	8.30161035479928e-41	9.2353578557683e-39	Down
NELL2	3.20251723175364	0.239511871071055	13.3710167159253	8.93116474691193e-41	9.89195348312157e-39	Up
PDLIM4	3.86090118617399	0.288801730991832	13.3686912918233	9.21478661480719e-41	1.01613230293633e-38	Up
PPARGC1A	-2.62276461081356	0.196524118383132	-13.345764542245	1.25377608900132e-40	1.37652569561883e-38	Down
PHYHIP	2.48533710162678	0.186404436227056	13.3330362298858	1.48719482474834e-40	1.6256979253836e-38	Up
SYT1	4.12337546822889	0.309592350618392	13.3187252850165	1.80157228551699e-40	1.960828155951e-38	Up
ABCC6P1	3.25333868189653	0.244377509954466	13.3127581277946	1.95142545881474e-40	2.11477322782414e-38	Up
TUSC3	3.10068233973032	0.233092671050614	13.3023587818299	2.24279507592992e-40	2.4201010214176e-38	Up
SDK1	3.31069667839396	0.249177332928346	13.2865082047651	2.77215911111722e-40	2.97853095605595e-38	Up
DTX4	3.21585659285831	0.242305308859664	13.2719196619866	3.36839826341843e-40	3.60375613356877e-38	Up
LRP1B	-3.83792940603864	0.289307379053121	-13.265922972998	3.64900261518312e-40	3.88742473520907e-38	Down
LPAR5	3.65042650929772	0.276335214572882	13.2101386894899	7.66830125285925e-40	8.13487046832857e-38	Up
SNORD116-25	7.89741245663873	0.59801271437342	13.2060945642492	8.09149217147141e-40	8.54774353677034e-38	Up
AL589743.1	12.0443289378942	0.912903512891841	13.1934303766024	9.57280384207689e-40	1.00702692132844e-37	Up
CAMK2N1	3.42631121125602	0.259877041431136	13.1843551565287	1.0797327521201e-39	1.13111003557515e-37	Up
UNC5B-AS1	5.73366856299621	0.435218990082558	13.1742150357653	1.23505300120043e-39	1.28845238822329e-37	Up
ENTPD1	2.7331342235214	0.207583937844713	13.1664051269996	1.36965536606831e-39	1.42297005015246e-37	Up
TMEM184A	3.1903367262431	0.242420992446765	13.1603154250088	1.48464772974582e-39	1.53609107906459e-37	Up
AP000866.1	-8.86055202938174	0.673850485057385	-13.1491365308243	1.7212883758172e-39	1.77363247314738e-37	Down
XKRX	4.29158615748516	0.326794811314506	13.1323570904403	2.14862900602473e-39	2.20493185589688e-37	Up
ISYNA1	1.76823028199249	0.134903562754584	13.107365334815	2.9879923178625e-39	3.05382531933735e-37	Up
ABCC11	4.01105346783883	0.306090207915548	13.1041548017946	3.1171538877998e-39	3.17293453631832e-37	Up
DPP4	5.17369140179683	0.395026446972587	13.0970760095864	3.42188347779331e-39	3.46907235478546e-37	Up
NRP2	2.28264474769197	0.174375908042347	13.0903676621293	3.73794084367149e-39	3.75917234766354e-37	Up
RASSF9	-3.00014717942275	0.229182608127331	-13.0906407075877	3.72452735372399e-39	3.75917234766354e-37	Down
BEAN1	2.47762873933676	0.189314630098918	13.0873601160258	3.88890418115552e-39	3.89541151086104e-37	Up
FSTL4	4.27922199809588	0.32712015580005	13.0814990217586	4.20073432555674e-39	4.1910659687757e-37	Up
COL13A1	3.48704653438891	0.266969397399718	13.0615964539485	5.4571243758319e-39	5.42304431055991e-37	Up
MPPED2	-2.82265275614843	0.216154958495298	-13.0584686828261	5.68600296787927e-39	5.62824750466223e-37	Down
CD109	2.43899166923007	0.186847397346423	13.0533885077782	6.07826084291854e-39	5.99292682794737e-37	Up
CBLN1	4.34903308907083	0.333465476457271	13.0419290634666	7.06466626512811e-39	6.93827497022855e-37	Up
AC010522.1	8.19993300472869	0.628791363723044	13.0407850326971	7.17148116788593e-39	7.01577352229525e-37	Up
GJB3	5.14902716091915	0.39540161738962	13.0222713678114	9.14107488957209e-39	8.90794204936518e-37	Up
KLK7	6.82450939007011	0.524478258443767	13.0119967419046	1.04573431644158e-38	1.01512942795267e-36	Up
RYR1	3.17464088342927	0.244345591795722	12.9924213491985	1.3508458066261e-38	1.30626789500744e-36	Up
TYRO3	1.88371736959237	0.145201431019934	12.9731322643353	1.73780951281944e-38	1.67402324794277e-36	Up
LGALS3	2.93833508603373	0.22675058403042	12.9584455034503	2.10469486739249e-38	2.01970375404511e-36	Up
KIT	-2.7229892487423	0.210447228484348	-12.9390596794903	2.70925180601237e-38	2.5899623158465e-36	Down
SNORD116-29	7.93833663940546	0.614265155022822	12.9233061235755	3.32539588693709e-38	3.16693573444592e-36	Up
EVA1A	3.08333966241812	0.238623996756	12.9213310661749	3.41187541251713e-38	3.23703289137757e-36	Up
AC007114.1	-8.49897752539625	0.657915675584405	-12.918034697755	3.56121693766776e-38	3.36601940777604e-36	Down
PCSK1N	5.79947003443423	0.449031721336235	12.9155018651602	3.68036576618663e-38	3.46560884245184e-36	Up
GRM4	5.58009564627162	0.433776413391634	12.8639904660598	7.1773525760927e-38	6.73332083836278e-36	Up
SYTL5	6.08412049447884	0.472973694146957	12.8635494315429	7.21843263131914e-38	6.7466852496887e-36	Up
PROX1	-2.66596677188895	0.207672288492087	-12.8373736873927	1.01251378907193e-37	9.42837840179495e-36	Down
MT-TP	-8.51717372137026	0.664115084853836	-12.8248460479478	1.19022752944894e-37	1.10423249245038e-35	Down
KLK10	5.8146579855058	0.453533965492885	12.8207773351366	1.25436614818522e-37	1.15945859182621e-35	Up
MRO	-2.87777357844511	0.224498595443989	-12.818670748268	1.2889122279599e-37	1.18702678517831e-35	Down
SYNE1	-2.24457019848644	0.175256559906573	-12.807339135739	1.49162265847648e-37	1.36869988611006e-35	Down
MATN2	-2.5333145378784	0.197978083465331	-12.7959342445196	1.72762247646192e-37	1.57948670193475e-35	Down
DOK7	3.5607007498031	0.278310917376548	12.7939672053381	1.77192451762759e-37	1.61412051529685e-35	Up
CDH3	4.46046126040127	0.348669502489369	12.7928058764969	1.79860844835842e-37	1.63251312666525e-35	Up
PIANP	2.74996863656071	0.215000959438207	12.7904947203321	1.85290618302017e-37	1.67574702350695e-35	Up
RNF150	-2.47335394424128	0.193731819315474	-12.7668957684935	2.50965154467212e-37	2.26156484358948e-35	Down
TMOD1	-1.91724156891137	0.150275355800631	-12.7581901815955	2.80645840448885e-37	2.51999918591638e-35	Down
SPOCD1	3.28834459850766	0.257962840106704	12.747357709147	3.2249153085145e-37	2.88543845860041e-35	Up
DLG2	-2.65799758683183	0.208631018726251	-12.7401840965913	3.53559551340979e-37	3.15219653894145e-35	Down
CRLF1	4.98103595012739	0.391315734206323	12.7289437012546	4.08325875300778e-37	3.62760747590536e-35	Up
PKMP3	10.1816881346575	0.80052585630387	12.718749874823	4.65243911882699e-37	4.11871916639255e-35	Up
AC021078.1	-8.7151075702636	0.686475077074721	-12.6954464354355	6.26715538698733e-37	5.52873055226791e-35	Down
WDR72	-2.28424757029934	0.179990730887438	-12.6909177991385	6.64030469623698e-37	5.8374314920556e-35	Down
TMEM59L	4.21069154454575	0.332307766530316	12.671059688163	8.55508129821465e-37	7.49448968640114e-35	Up
AC106795.1	-8.61262926994695	0.680284082042394	-12.6603421971738	9.80709293931728e-37	8.56145592639983e-35	Down
AC008280.1	7.73942130986335	0.611375334444067	12.6590342688603	9.97184798631074e-37	8.67516270144722e-35	Up
TMPRSS4	6.14262332440483	0.486076275677694	12.637159293242	1.31727626460043e-36	1.14203309808911e-34	Up
SOX4	2.1304141044933	0.168753817577598	12.6243905772009	1.54936252955172e-36	1.33862792845324e-34	Up
RASD2	3.23976385846929	0.257212242744543	12.5956829422266	2.23021212804947e-36	1.92027374395273e-34	Up
COL8A2	2.22999522763185	0.177317343835607	12.5762950165738	2.85089933161559e-36	2.44632460735423e-34	Up
CSGALNACT1	-2.18001747696974	0.173421945337352	-12.5705975257573	3.0639936260464e-36	2.62023563762104e-34	Down
KCNJ2	3.97311938804918	0.316952843865546	12.5353643765841	4.78158669379564e-36	4.07520856459017e-34	Up
ST6GALNAC5	5.09677710586122	0.406679207243619	12.5326719809602	4.94675164102339e-36	4.20173073508818e-34	Up
AVPR1A	-2.71783160625854	0.217295969042184	-12.50751046252	6.79196614890292e-36	5.73644728812984e-34	Down
MTMR11	2.47767501312534	0.198096322498638	12.5074255890963	6.79922556623456e-36	5.73644728812984e-34	Up
RAET1E	3.27480766542395	0.261876249539715	12.5051724666895	6.99478496636397e-36	5.88170179345561e-34	Up
SNORA7A	11.8906025149852	0.951004759462942	12.5031997964975	7.17058546652415e-36	6.00942865997834e-34	Up
TPPP	-2.78081821296534	0.223082100070918	-12.465447528427	1.15223105167161e-35	9.62438309007561e-34	Down
COMP	5.06318260604973	0.406541175781193	12.4542922283838	1.32521911316149e-35	1.10326685242074e-33	Up
BNC1	3.67004385313719	0.294967891637165	12.4421808515066	1.54234481743668e-35	1.27978988118789e-33	Up
ETNK2	1.70552117740933	0.137165322293447	12.4340551160634	1.70747868873765e-35	1.41215227606059e-33	Up
CASC15	2.23692906468992	0.179909940562477	12.4336046007036	1.71713162958646e-35	1.41547945675616e-33	Up
ZMAT3	1.86601180890656	0.150136281536386	12.4287866317931	1.82381610210778e-35	1.49850929539849e-33	Up
AC013268.2	10.4097339953687	0.838107024851351	12.4205306562309	2.02215724369695e-35	1.65606115377944e-33	Up
PLA2G12B	5.54069149454473	0.446781108092985	12.4013558187236	2.56938933927676e-35	2.09738918078235e-33	Up
PTCHD4	3.69995523533908	0.298457145310036	12.3969397063541	2.71495658479147e-35	2.2090433156902e-33	Up
NOX4	2.86417233728012	0.231431107151973	12.3759177084147	3.52838121196746e-35	2.86163098165438e-33	Up
AGPAT4	-2.02687517472	0.164032601460022	-12.3565386190257	4.49080812611065e-35	3.63047903236894e-33	Down
ASPHD1	4.41078676659154	0.3574874104845	12.3382995798751	5.63330392251394e-35	4.53950407755915e-33	Up
INF2	1.76261901867441	0.14292767337347	12.3322445336998	6.07311332388987e-35	4.87828163543895e-33	Up
CUX2	-3.82508655162752	0.310213061407886	-12.3305141771515	6.20495144685941e-35	4.96830857569871e-33	Down
KCTD16	-3.94341251918006	0.319870065421565	-12.3281699210676	6.3881099500251e-35	5.09872572582638e-33	Down
STK32A	2.80923120397999	0.227963681595948	12.3231524614486	6.79837649571512e-35	5.40901208402752e-33	Up
MFAP2	2.7255580382132	0.221821928228877	12.2871442872003	1.06191459816942e-34	8.42228921992916e-33	Up
BIRC7	6.35979172482747	0.517662100672964	12.2856042900566	1.08233226625536e-34	8.55723202458879e-33	Up
TIMP1	3.35934245182462	0.274102786467516	12.2557763644725	1.56443857071218e-34	1.23301299513622e-32	Up
CDKN2B	3.19272846175921	0.260766303522825	12.2436389158684	1.81699723010115e-34	1.4275920112251e-32	Up
SNORD116-24	8.20432919722158	0.672167408784177	12.2057825029953	2.89511708555723e-34	2.26757114532959e-32	Up
TCEAL2	-2.74177943364503	0.224738515518818	-12.1998644839115	3.11341676908719e-34	2.4309790188941e-32	Down
PLA2R1	-2.99958042873916	0.245876143723841	-12.1995586204906	3.12513334745715e-34	2.43257283658723e-32	Down
JPH3	2.36479905142995	0.194382292520822	12.1657123226728	4.73298493642453e-34	3.67273787875264e-32	Up
SEZ6L2	3.98567849907466	0.327623803789378	12.1654118320321	4.75043447772618e-34	3.67493611196897e-32	Up
ADAM22	-1.98416301633255	0.163446006647914	-12.1395625199135	6.51735566551774e-34	5.02636061786647e-32	Down
FRMD5	3.98451392009773	0.328286226069486	12.137316779335	6.69868399141042e-34	5.15040712269238e-32	Up
NPTXR	1.74847278798506	0.144091063544856	12.1344984551436	6.93335060091082e-34	5.31458234171036e-32	Up
MCTP2	1.25833257704428	0.103842577283783	12.1176940129816	8.51205199626274e-34	6.50486356504674e-32	Up
PAK3	-3.03890613246175	0.250906477232875	-12.11170857754	9.15666796567394e-34	6.97627109069619e-32	Down
ARHGAP24	-2.25117207095536	0.185890152506433	-12.1102276834028	9.32349985321982e-34	7.08191641418891e-32	Down
PRPS1	-1.01988041357956	0.0842251637649906	-12.1089751327202	9.46696185683611e-34	7.16922756037872e-32	Down
SLC25A47P1	7.10634597377931	0.587297396519989	12.1000808378987	1.05507227585939e-33	7.96595410199904e-32	Up
HRH1	2.71968461107339	0.225217757086091	12.0758000890391	1.4177847203878e-33	1.06405801313403e-31	Up
SCARNA22	9.99818142103902	0.827940659363082	12.0759637879488	1.41496587285033e-33	1.06405801313403e-31	Up
PLEKHG4	1.7104527331426	0.141655402965783	12.0747440431606	1.43610406052632e-33	1.07459905624264e-31	Up
AC007009.1	8.24823478461265	0.683266934086265	12.0717604981764	1.48914013847072e-33	1.11097808194156e-31	Up
SORBS2	-2.2288974477639	0.184745734643623	-12.0646760915128	1.6229967134177e-33	1.2072598629807e-31	Down
KCNJ2-AS1	2.11243587826126	0.175306393306328	12.0499648553605	1.94032643667555e-33	1.43904682215034e-31	Up
CHST2	2.50392470889344	0.207878914239249	12.0451115403251	2.05797852321789e-33	1.52181458913953e-31	Up
ERBB3	2.17030106007888	0.180320472761865	12.0357995231358	2.30391121154216e-33	1.69867846570654e-31	Up
IGFBP6	2.77559320597092	0.230616833245081	12.0355186866227	2.31176494926802e-33	1.69948521504376e-31	Up
MDK	3.31853093256511	0.275743551112628	12.0348451275644	2.33070991183452e-33	1.70841716044733e-31	Up
NTM	3.11770213773522	0.259305710014415	12.0232683559567	2.68151003838456e-33	1.959840854217e-31	Up
ENTPD2	3.01442114407984	0.250811269694228	12.0186830031793	2.83453198162575e-33	2.06567545165318e-31	Up
PID1	-2.40398469289439	0.200039080497131	-12.0175752004062	2.87278372228971e-33	2.087500819243e-31	Down
CYP2S1	4.13925363301331	0.3447014573448	12.0082278296632	3.2166428570784e-33	2.33062924243992e-31	Up
NHSL2	2.13305160035055	0.177810864884075	11.9961825827753	3.72064805921107e-33	2.68806130760588e-31	Up
SLC34A2	5.85985993481458	0.488692292252578	11.9908990334268	3.96577357814043e-33	2.85694783099159e-31	Up
CHRDL1	-3.32022931606434	0.276932392725538	-11.9893136493966	4.04240699985214e-33	2.90383419400807e-31	Down
QPCT	3.3114189843916	0.276572744449579	11.9730488663365	4.91873243111783e-33	3.52326982288218e-31	Up
SIGLEC15	3.79986404911225	0.317480769649317	11.9688006719572	5.17715544916893e-33	3.69784211088083e-31	Up
CST6	3.77641853415762	0.315583532337244	11.9664625913433	5.32509089740581e-33	3.79273187939312e-31	Up
B3GNT3	6.08183664499412	0.50867018461047	11.9563458386134	6.01511040024815e-33	4.27208773115929e-31	Up
NRCAM	2.43521635534726	0.204047340093804	11.9345655485034	7.81659316126948e-33	5.53590944396161e-31	Up
PLEKHN1	3.84057119023113	0.321908628851321	11.9306251712965	8.19556755050787e-33	5.78800447626036e-31	Up
CYP1B1-AS1	2.23198468150199	0.187591101830253	11.8981372769038	1.21018250849975e-32	8.52280353745119e-31	Up
MGAT4B	1.31808290427369	0.11083026507781	11.8928065664041	1.28997715268354e-32	9.05938703149988e-31	Up
TACSTD2	5.1334409552688	0.431957142024721	11.8841441796904	1.43093167300338e-32	1.00213047695407e-30	Up
CXCL14	4.25361825460314	0.358755225271454	11.8566029285974	1.98881510613159e-32	1.38896637217668e-30	Up
PTPRCAP	11.4622740260575	0.966761600309593	11.8563604743785	1.99458071303373e-32	1.38913430158156e-30	Up
PHACTR3	3.77250097048093	0.318280042505584	11.8527726111346	2.08186664741969e-32	1.4459196477742e-30	Up
RNU5E-1	11.5259681330581	0.973371088533769	11.8412887631788	2.38755639932639e-32	1.65366234137367e-30	Up
COL11A1	6.24498323099505	0.527450826836702	11.8399344796714	2.42642446632858e-32	1.67596604209981e-30	Up
FAM178B	4.31437422041904	0.364569667229134	11.8341557409586	2.59945916649706e-32	1.79056444833066e-30	Up
SCARNA17	10.6397424427746	0.899208690299318	11.8323394308311	2.65633574093742e-32	1.82474298356963e-30	Up
PRKCQ	-1.29893419797719	0.109825608851218	-11.8272433138692	2.82260007285065e-32	1.93367332511202e-30	Down
RDH5	2.84783435146267	0.240896080763062	11.8218376257591	3.01026793890102e-32	2.05663468803939e-30	Up
TFCP2L1	-3.60108203383321	0.304820069996985	-11.8137957053446	3.31261567026456e-32	2.2570672948995e-30	Down
TMEM130	3.61588037490877	0.306169655575865	11.8100546839228	3.46335961667925e-32	2.35339966169053e-30	Up
CDK5RAP2	1.12556055207608	0.0954274727941866	11.7949319951461	4.14535356078206e-32	2.80923124596179e-30	Up
SEC14L2	1.51537775537341	0.128853336998852	11.7604851427861	6.23748525941582e-32	4.21566812882346e-30	Up
OCA2	-3.05437687768515	0.260181736520253	-11.73939769384	8.00545327972246e-32	5.39606183267512e-30	Down
SYT12	6.37900463063662	0.543709721264694	11.7323718542291	8.69864862395146e-32	5.8476316498232e-30	Up
CDC42EP1	1.68818967144857	0.144132691595552	11.7127464474594	1.09668634018995e-31	7.35277012401487e-30	Up
MDFI	3.09830249571544	0.264551776110616	11.7115165177343	1.1127137475069e-31	7.44038538293042e-30	Up
LINC00511	3.3526014246846	0.286581711772607	11.6985881755943	1.29591591544238e-31	8.64241855332955e-30	Up
CD55	3.12760996400398	0.267612785037572	11.6870722882873	1.48414966464165e-31	9.87155843079906e-30	Up
RPS6KA6	-1.90577830791491	0.163899166088321	-11.6277486542423	2.97849635870548e-31	1.97586689843201e-29	Down
LINC00475	3.22172313767973	0.277103762915914	11.626414249226	3.02541103037326e-31	2.00170747699065e-29	Up
SNORD68	9.95511887468368	0.85647685505366	11.6233367147557	3.13642580073497e-31	2.06971174493645e-29	Up
TMEM164	-1.20726637049796	0.104066615434528	-11.600899726171	4.0776848552952e-31	2.68379980711602e-29	Down
WTIP	1.66301652722386	0.143532186747958	11.5863665488781	4.83198458265861e-31	3.17195186363454e-29	Up
LAD1	2.939773594973	0.253760155734113	11.5848510041634	4.91821033128338e-31	3.22014698305018e-29	Up
ST3GAL5	1.34730539943983	0.116318880528626	11.5828607816447	5.03376645000295e-31	3.28724561262271e-29	Up
TMEM171	-2.70259981646329	0.233419883285525	-11.5782759310071	5.31032952518531e-31	3.45886800316603e-29	Down
DPP6	-3.39674547469967	0.293442858574968	-11.5754920436473	5.48556249409161e-31	3.5637729257481e-29	Down
AC107068.1	-7.73676834230196	0.668524700842982	-11.572898252744	5.65399036843856e-31	3.66372747018769e-29	Down
LEMD1	3.11819093356052	0.269636513308705	11.5644238804947	6.24087667611231e-31	4.03362779924976e-29	Up
PC	1.56091044742867	0.135008366176888	11.5615831198458	6.45084108369746e-31	4.15864221862363e-29	Up
SCGB2B3P	8.10539174670414	0.701358659482519	11.5567001805959	6.82825698740696e-31	4.39069148791268e-29	Up
GGT6	4.02299688031258	0.348263700414807	11.5515825379473	7.24735036517906e-31	4.64828782860541e-29	Up
GOLT1A	4.13599091998952	0.358200363839947	11.5465849214983	7.68123465380299e-31	4.91403566579936e-29	Up
ANO5	-1.86470936790758	0.161550652468262	-11.5425678535957	8.04860326809076e-31	5.13598942554157e-29	Down
ENDOD1	1.60376018280689	0.138970193809807	11.5403176669796	8.26195392323526e-31	5.25878596298686e-29	Up
PALM	2.06475363360053	0.17899534886492	11.5352362320806	8.76462391980731e-31	5.56465087353019e-29	Up
SUSD4	2.02816856103518	0.175831977888567	11.5346968474672	8.81973193655103e-31	5.58553401382282e-29	Up
WASF3	-1.74600521604493	0.151414191364546	-11.5313181697826	9.17283593885839e-31	5.79455882348687e-29	Down
CAPN8	3.25234741415682	0.282118294191423	11.5283109288547	9.49890444386029e-31	5.98550013853472e-29	Up
AC019205.1	-7.53443129227488	0.653665002281566	-11.5264413208242	9.70739513122669e-31	6.10158320973253e-29	Down
LAYN	-1.98466269132104	0.172340227054383	-11.5159572738335	1.09635214714592e-30	6.87393657943711e-29	Down
TNFRSF10C	2.69765363426161	0.234333498099248	11.5120273291831	1.14748678372554e-30	7.17664495433519e-29	Up
TIAM1	3.25604968552044	0.282934476296726	11.5081404293257	1.20038875688452e-30	7.48887695424086e-29	Up
FHOD1	1.76090737432249	0.15311418081282	11.500615847432	1.30977535325955e-30	8.1510821612999e-29	Up
DLX5	2.84657810635937	0.247711444070697	11.4915082629245	1.45548280322359e-30	9.03549349102408e-29	Up
GABBR2	3.14758727123851	0.273966572790744	11.488946403847	1.49929307819143e-30	9.28453856450465e-29	Up
FGFR3	1.91452437394217	0.166729031986339	11.4828494541913	1.60889196164325e-30	9.93876208836228e-29	Up
HPCAL4	5.2139382434751	0.454126257125463	11.4812525408207	1.63888905255543e-30	1.00992520978796e-28	Up
LRP4-AS1	4.94964830858936	0.431431158248972	11.4726259658163	1.81079490809066e-30	1.11312972076321e-28	Up
GALNT5	3.82426091418077	0.33353306109654	11.4659125593365	1.95685883189986e-30	1.19998401833235e-28	Up
BRINP1	3.38245953768034	0.295614907041868	11.4421142408806	2.57532053791202e-30	1.57539437869061e-28	Up
SPINT1	1.84394691615446	0.161393447885534	11.4251658931176	3.13057214581971e-30	1.91040885655823e-28	Up
ZFPM2	-2.32239092210091	0.203385973511323	-11.418638571807	3.37479046884062e-30	2.05445476919106e-28	Down
TBC1D2	2.16396440460335	0.189623788522088	11.4118825568728	3.64748539378153e-30	2.2150984968709e-28	Up
DPT	-3.4783676034957	0.304972865741907	-11.4054986335715	3.92521640179957e-30	2.37801905479626e-28	Down
DIRAS2	-2.45100721378118	0.215049879539231	-11.3973893825598	4.30845494635989e-30	2.60392245820626e-28	Down
SLC4A4	-2.708130245425	0.237863320014899	-11.3852368883751	4.953345484682e-30	2.98649909294664e-28	Down
RIN1	2.57160625147887	0.226222786355464	11.3675827838055	6.06437960570229e-30	3.64762277623366e-28	Up
TNS3	-1.59982079742701	0.140740340568848	-11.3671800917975	6.09241586562646e-30	3.65574032681576e-28	Down
ARHGAP23	1.89464484612465	0.166760234472686	11.3614906582239	6.50255059194155e-30	3.89255064244272e-28	Up
AC009237.14	-7.51469292918827	0.661851511597622	-11.3540466366071	7.08080497063605e-30	4.22863654564683e-28	Down
HCN4	4.68343044709624	0.412764889214253	11.3464845714269	7.7204706596428e-30	4.59971737736349e-28	Up
CTXN1	3.20344155065797	0.282342727443354	11.3459325822397	7.76934789253529e-30	4.61789467409272e-28	Up
AC016727.1	-7.45961106650101	0.659061975428291	-11.3185274596572	1.06241471948108e-29	6.29981860311166e-28	Down
EPHB1	-2.54941746954543	0.225415585977158	-11.3098544561323	1.17283910931861e-29	6.93824020858552e-28	Down
CDC42BPG	1.35910394409637	0.120287083831536	11.2988352598174	1.32969857042434e-29	7.84771865202084e-28	Up
RAD23B	1.11477778342619	0.0987417312243724	11.2898342940034	1.4731413779821e-29	8.67393923307402e-28	Up
PON2	1.26614721336852	0.112289087856395	11.2757814453687	1.72837104562435e-29	1.01529684180111e-27	Up
ADAMTS9	2.71859090877254	0.241107010661976	11.2754535892941	1.73482195524252e-29	1.01671080649668e-27	Up
HMGA2	6.39247288492818	0.567969484342643	11.2549583404586	2.18929533061955e-29	1.28007588842876e-27	Up
PERP	1.95448272997064	0.173801788313947	11.2454696176092	2.43795722023834e-29	1.42216056684994e-27	Up
DEPTOR	-1.89630223668139	0.168637248620082	-11.2448599120205	2.45486094357944e-29	1.42870633896931e-27	Down
EGFEM1P	4.17190645599022	0.371519650218178	11.2293022819661	2.92781335998467e-29	1.69686586915063e-27	Up
NUDT11	2.12854389019813	0.189553306167924	11.2292628033217	2.9291217373772e-29	1.69686586915063e-27	Up
IGLC1	14.9819195736686	1.33523598399993	11.2204282637648	3.23699036818549e-29	1.87090601923953e-27	Up
ANKRD30B	4.17969767568165	0.372792774262138	11.2118527081284	3.56648854338136e-29	2.0519143010914e-27	Up
COL7A1	3.46083198722713	0.308675339840019	11.2118836218689	3.56524293015784e-29	2.0519143010914e-27	Up
EMILIN2	1.94177222371001	0.173208348686767	11.2106156454476	3.61668970545515e-29	2.07604594919072e-27	Up
PPP1R1B	5.17312955053282	0.461524120501788	11.2087956419447	3.69182434256203e-29	2.11434732621172e-27	Up
MIR142	11.892695284819	1.061868700599	11.1997794813147	4.08749683814238e-29	2.33563285237672e-27	Up
EPHA3	-2.38197605970238	0.212696328794323	-11.1989523900328	4.12583481613271e-29	2.35219362692083e-27	Down
CTSC	2.47875091975841	0.221706983425071	11.1803015018521	5.09167087082378e-29	2.89626219534506e-27	Up
EPHX3	2.55270320580194	0.228468880856979	11.1730892900024	5.52260730496712e-29	3.13429780725696e-27	Up
ART4	-2.74575308035731	0.245834931885338	-11.1690924446733	5.77680913058662e-29	3.27118322435155e-27	Down
KRT19	2.87757656714053	0.257788836234773	11.1625336813261	6.2193396358779e-29	3.51385701405038e-27	Up
SLC16A2	-1.48801180036006	0.133373311849921	-11.1567432773541	6.63788508700723e-29	3.74192167842009e-27	Down
DRAXIN	3.79068963453297	0.339777899086068	11.1563749282374	6.66543632391481e-29	3.74904698111558e-27	Up
ODAM	-2.83211184215644	0.253885759615233	-11.1550637832092	6.76442929393581e-29	3.79623395777085e-27	Down
RPL32P29	9.63469932015746	0.864487143613559	11.1449885534265	7.57540332392572e-29	4.2418884269519e-27	Up
CACNB1	1.51561762761152	0.136286659335935	11.1208069446889	9.93691234758364e-29	5.55186333873217e-27	Up
GPM6A	-2.96170694858573	0.266412806254879	-11.1169841653642	1.03718964832636e-28	5.78204482000474e-27	Down
PDE9A	1.96088284995256	0.176468760232579	11.1117845865081	1.09940096229804e-28	6.11529623763217e-27	Up
SFTPA2	5.39425170580409	0.485615465273925	11.1080723155333	1.14606856861433e-28	6.36080705344405e-27	Up
RADIL	-2.43350586192168	0.219246354407182	-11.0994131168183	1.26270297734674e-28	6.9927044617735e-27	Down
PTPRU	1.62701692422307	0.146628505939431	11.0961842910351	1.30914454050674e-28	7.23395868954296e-27	Up
GHR	-2.07745829746203	0.187445231368299	-11.0830149281321	1.51677418567576e-28	8.36288082812721e-27	Down
TMEM98	1.50119181634914	0.13588184597115	11.0477732004603	2.24719839581603e-28	1.23630332751874e-26	Up
NOL4	-3.20770158877086	0.29091610105806	-11.0262085085853	2.85655573330553e-28	1.5681118831172e-26	Down
CORO2A	2.13710993383237	0.193862341824267	11.0238528727236	2.93233153135034e-28	1.60620216473225e-26	Up
TRIM36	3.09078959303224	0.280800023811624	11.0070845118792	3.53250533474151e-28	1.93074454621893e-26	Up
TPD52L1	2.04600356554344	0.185908249977748	11.0054479335281	3.59723789126704e-28	1.96186019657778e-26	Up
STRADB	1.29125605780153	0.117375716482439	11.001049420599	3.77710419716647e-28	2.05549683387791e-26	Up
AC005082.1	-7.62394453624139	0.693168490570462	-10.9986888324469	3.87728429223714e-28	2.1054574875902e-26	Down
SPOCK1	3.02578015992126	0.275259799942335	10.9924520782008	4.15482306526607e-28	2.25130520489051e-26	Up
SNORD110	7.7260828920487	0.70313546350311	10.9880432620428	4.36281983449715e-28	2.35892508126725e-26	Up
TMEM100	3.05986842491057	0.278899299532006	10.9712302255511	5.25524441678891e-28	2.83535096838856e-26	Up
ADORA1	2.77324080670098	0.252785421449951	10.9707307913327	5.2843551355593e-28	2.84495196612916e-26	Up
AC034236.1	-8.20890309407435	0.748940244239298	-10.9606916669462	5.90463481567094e-28	3.17210103708544e-26	Down
ABI3BP	-2.15947002021425	0.197058037813365	-10.9585482742881	6.04614462375791e-28	3.23430144958556e-26	Down
NWD1	-2.97911247796831	0.27184833370277	-10.9587299557465	6.03402039976347e-28	3.23430144958556e-26	Down
GGCT	2.53226882035208	0.231279124127214	10.9489727181742	6.72054562723205e-28	3.58743010955134e-26	Up
SFTPB	5.77345746322858	0.529477170604403	10.9040725148511	1.10211439216535e-27	5.87062712877567e-26	Up
HKDC1	-2.23399799003453	0.204931602820603	-10.901188295444	1.13761771987942e-27	6.04693122900813e-26	Down
ANK2	-2.55426745245145	0.234315104334417	-10.9009935987992	1.14005480286378e-27	6.04710081299602e-26	Down
TMEM63B	1.04143156310024	0.0955641129576957	10.8977264672697	1.18173167605014e-27	6.2549679577374e-26	Up
ABCC3	2.85787835363366	0.262294281633338	10.8956944689656	1.20841120582457e-27	6.38274675143724e-26	Up
C1orf115	1.76151056457204	0.161698892874437	10.8937701010723	1.2342280223787e-27	6.50544254478937e-26	Up
AL928654.1	-7.25603841717377	0.667151514474243	-10.8761477112017	1.4975903852344e-27	7.87707478359063e-26	Down
FAM43A	2.52984445911092	0.232659967178428	10.8735700850967	1.54052289982036e-27	8.08597635642664e-26	Up
SRCIN1	3.20899926627105	0.295417419168214	10.8625932597556	1.73743958077551e-27	9.1005637374704e-26	Up
ARMCX6	1.07126458976225	0.0986374253447073	10.8606300906427	1.77520073517592e-27	9.27902222116277e-26	Up
COL23A1	-2.12283176218051	0.195548540205835	-10.8557791326185	1.87203426314899e-27	9.7473326702069e-26	Down
NCAM1	-2.10786735328102	0.194170515113095	-10.8557540368747	1.87254859585949e-27	9.7473326702069e-26	Down
TSC22D1	1.66392210338123	0.153291941990447	10.8545960196976	1.89643500044762e-27	9.85127454158142e-26	Up
AC093323.1	-7.20699026178117	0.664310622530331	-10.8488258615075	2.02003523688226e-27	1.04716960671533e-25	Down
CLU	1.73842177024773	0.160348865923123	10.8414971333891	2.18859749334632e-27	1.13221642340974e-25	Up
PLEKHG5	1.42712203067855	0.131676953733095	10.838054725744	2.27251747138207e-27	1.17321630935293e-25	Up
MIR940	7.4630273967473	0.688925767112125	10.8328469524826	2.40557646924121e-27	1.23936482765702e-25	Up
NMU	6.69962560118018	0.618480777383589	10.832390991232	2.41758770855992e-27	1.24300593391847e-25	Up
AP002884.2	8.16265040498176	0.754266462466091	10.8219718245112	2.70885759354283e-27	1.38992035952763e-25	Up
ADCY8	8.30273917979394	0.768864598131992	10.7987013577761	3.49106144590191e-27	1.78762254323556e-25	Up
ADAMTS14	4.73706934978795	0.438901993452108	10.7930003063539	3.7146070997271e-27	1.89822462807599e-25	Up
LAMP5	5.30110978650431	0.491184364743176	10.7925051508431	3.73467995072019e-27	1.90461102071008e-25	Up
ZNF804B	-4.37936212182692	0.406105545712694	-10.7838028021542	4.10554196456068e-27	2.08950477880535e-25	Down
TGM1	1.86530596903912	0.173095768748265	10.7761500037119	4.46171370834415e-27	2.26619002131694e-25	Up
ELFN2	5.19005069484483	0.481662343373172	10.775288469715	4.50368166636272e-27	2.2828944446712e-25	Up
AC090825.1	-7.50535950421805	0.696575040160886	-10.7746604048353	4.53452310455964e-27	2.29390301599273e-25	Down
FAM20A	3.23894097102419	0.300711542153623	10.7709233500905	4.72241156453035e-27	2.38415404729763e-25	Up
LRIG1	-1.55331939491227	0.144229763390983	-10.769756244427	4.78265718635771e-27	2.40973080119049e-25	Down
DOCK9	1.46130825802408	0.135690581352193	10.7694155590002	4.80038652358004e-27	2.41382635951699e-25	Up
SLC5A5	-4.90548681643024	0.455834873791091	-10.7615434853245	5.22869756127391e-27	2.62395038094907e-25	Down
RASSF6	-2.78009278564799	0.258591677275283	-10.7508981531856	5.86873457707515e-27	2.93927738519568e-25	Down
RPL23AP1	7.88721308012173	0.733932908441139	10.746504195968	6.15503453387325e-27	3.07653833500281e-25	Up
SNORA21	11.1899980997909	1.04140455254637	10.7451019610293	6.24928360626136e-27	3.11745016723459e-25	Up
HGD	-2.20960423298886	0.205683024436753	-10.7427642073997	6.40960389798876e-27	3.19109428125215e-25	Down
AL162458.1	-7.25662064035773	0.675682741791614	-10.7396862336847	6.62692221623098e-27	3.29276834704505e-25	Down
WSCD2	-3.21747160065539	0.300776452304063	-10.6972190675444	1.04878631691635e-26	5.20090445363134e-25	Down
FYN	1.44687140172488	0.135283053393654	10.6951415231197	1.07255791800731e-26	5.30831716034246e-25	Up
GREB1	2.92956007898309	0.273957394066822	10.6934879015112	1.09186010095768e-26	5.39323117058508e-25	Up
AC116533.1	-7.64071015475128	0.71499875181637	-10.6863265639848	1.17950571326152e-26	5.81473189074923e-25	Down
AC138393.1	-7.17011454440662	0.671245243487105	-10.6818105811194	1.23832556620207e-26	6.09275565273042e-25	Down
LIPH	6.04756112961135	0.566765956809397	10.6702970722801	1.4017749520206e-26	6.88348161009801e-25	Up
LRRC2	-1.45130784261139	0.136101622786683	-10.6634132120973	1.50953683391214e-26	7.39820176963336e-25	Down
PKNOX2	-2.21192408733122	0.207512605409402	-10.6592275826681	1.57903386906482e-26	7.72374893697038e-25	Down
KLK13	3.48702208635712	0.327281122319055	10.6545164036615	1.66105714205194e-26	8.10918420688737e-25	Up
ATP11A	1.80452398065163	0.169383565571016	10.6534773581388	1.67970821886308e-26	8.18434574392549e-25	Up
TMEM44	1.15372501280956	0.108372780956482	10.6458928397606	1.82228822046156e-26	8.8618898334322e-25	Up
SLC27A6	4.06990403920164	0.38235461360063	10.6443178516284	1.85336766026027e-26	8.99563121896984e-25	Up
NEGR1	-2.07831010099771	0.195283042578904	-10.6425528481715	1.88882145403395e-26	9.15004797636256e-25	Down
SLC1A1	-1.43041186479941	0.134528120796824	-10.6328093808709	2.09698665112078e-26	1.0138930458169e-24	Down
PRSS22	1.85187609290131	0.174341966496488	10.6220901950111	2.35233984068115e-26	1.13517328741661e-24	Up
SDC4	2.64115683541989	0.248890777234621	10.6117103444543	2.62892073767868e-26	1.26621312618233e-24	Up
IGSF10	-3.67358464881806	0.346265366969333	-10.6091599081101	2.70167219824115e-26	1.29876562921948e-24	Down
PLEKHA4	1.60580325599678	0.15138825990691	10.6071848436874	2.75937926452208e-26	1.32397544787432e-24	Up
AC027307.2	-7.01502327960741	0.661837149544022	-10.5993193105592	3.00156896375977e-26	1.43743708355901e-24	Down
ENPP1	-1.89536494550156	0.178860575181477	-10.5968849959163	3.08070981421307e-26	1.47253243629173e-24	Down
CARNS1	1.71132018240812	0.161561023840995	10.5924073871454	3.23171877551676e-26	1.54178127996286e-24	Up
LIFR	-2.43080452859735	0.229750691875299	-10.580183714601	3.68235488264622e-26	1.75344254658127e-24	Down
PDZRN4	4.36691261521247	0.412963133593263	10.574582232596	3.90915791533556e-26	1.85792151809767e-24	Up
TLE4	-1.64856070576155	0.156008841903647	-10.5670979006415	4.23394226627754e-26	2.0084863482783e-24	Down
APOD	-2.54269685034995	0.240654483791631	-10.5657572229218	4.29488343123778e-26	2.03355855420302e-24	Down
GDF10	-3.02981665540911	0.286763203233398	-10.5655698543133	4.3034693266419e-26	2.03379371824118e-24	Down
AC011477.1	-6.93080396733249	0.656425597291598	-10.55839990995	4.64512158573881e-26	2.18703458630422e-24	Down
NXN	1.51074308998499	0.143083387923839	10.5584800018094	4.64116052091686e-26	2.18703458630422e-24	Up
SYNDIG1L	3.63687332228252	0.344761251666394	10.5489619401942	5.13613971839852e-26	2.41369765981263e-24	Up
FOXQ1	3.01557228203252	0.286380620475191	10.5299453469609	6.28709728330743e-26	2.94907089359917e-24	Up
SNORD3D	11.9706547249174	1.1376692935711	10.5220865084106	6.83430954397942e-26	3.19978045725755e-24	Up
REEP2	1.66364841434736	0.158179890832456	10.5174457106529	7.17935158119033e-26	3.35507913483806e-24	Up
AC092117.1	-7.34047195977371	0.698256608857674	-10.5125706891375	7.56041101416996e-26	3.52660210980076e-24	Down
TMEM132D	3.60906170763181	0.343352523906432	10.5112426918269	7.66764465387916e-26	3.56999855347833e-24	Up
MIR31HG	3.58506640119381	0.341194453733545	10.5073994080618	7.98655215824252e-26	3.71160618045348e-24	Up
MST1R	2.11721875221189	0.201561317428597	10.5040926464569	8.27143854103972e-26	3.83690973798562e-24	Up
TMEM117	1.38583652664179	0.132011645771247	10.4978353882747	8.83835886549495e-26	4.09233920066803e-24	Up
SHF	1.26539152085357	0.120579957006512	10.4942110800822	9.18416986222715e-26	4.24463968154623e-24	Up
RAPGEF5	1.72239045420888	0.164198675634322	10.4896732422174	9.63610567179557e-26	4.44533887706944e-24	Up
RAB27B	4.000967858827	0.381693751898446	10.4821413474211	1.04353760902433e-25	4.80524222822157e-24	Up
ELOVL6	1.31853171029943	0.125792966211394	10.4817602288164	1.04775217162972e-25	4.81582908576133e-24	Up
AC141930.2	-7.32474964717769	0.698850410956285	-10.4811409313686	1.05463661986051e-25	4.83862662345492e-24	Down
KIAA1549L	2.79911101731404	0.267106565105674	10.4793793301436	1.07446564981122e-25	4.92062210702251e-24	Up
AC139768.1	-6.90514228763375	0.658965914291121	-10.4787548762092	1.08158300609107e-25	4.94421089802577e-24	Down
SLC25A48	3.64197183848035	0.347626663527393	10.4766757576217	1.10561871226833e-25	5.04491209870243e-24	Up
NPC2	2.55464387317816	0.243851155640978	10.4762426344182	1.11069208141335e-25	5.05888049110406e-24	Up
IRS1	-1.84264690689297	0.176014662729596	-10.468712539726	1.20267537043442e-25	5.46793203679246e-24	Down
S100A6	2.4538087389034	0.234463514229638	10.4656314948009	1.24245292084474e-25	5.63858327362425e-24	Up
CDH24	1.43426449821135	0.137076357461418	10.4632521958795	1.27406046629189e-25	5.77160869252444e-24	Up
GPR162	1.96023138679895	0.187378399838865	10.4613519406967	1.29987553011198e-25	5.87796233418624e-24	Up
DHRS3	1.88149857137466	0.179906136875137	10.458223405022	1.3435108172702e-25	6.05350339924861e-24	Up
FNDC4	2.74048318023958	0.26203966150861	10.4582762947492	1.34276120946076e-25	6.05350339924861e-24	Up
ACACB	-1.59530186580819	0.152763354184393	-10.4429617582407	1.57808836720415e-25	7.09772767947169e-24	Down
EPPK1	2.63011358808566	0.251878598425686	10.4419891349429	1.59434392839653e-25	7.15803482995458e-24	Up
GABRQ	4.66348160397313	0.446690391107801	10.4400759380734	1.62680520300182e-25	7.29075515398782e-24	Up
CSMD1	3.00173388043378	0.287579416966423	10.437930197154	1.66399182499151e-25	7.44414278717733e-24	Up
AC034236.2	-7.01062931632465	0.671687429011435	-10.4373388774636	1.6743868954677e-25	7.47734197617211e-24	Down
CYP7B1	-1.60051948108547	0.153429546895884	-10.4316248953767	1.77821044044824e-25	7.92690902371448e-24	Down
MBOAT2	1.25461341549	0.120353331559032	10.4244178307156	1.91830478953899e-25	8.5362865519627e-24	Up
CNTN5	-2.79474328075076	0.268306560166478	-10.4162316382301	2.09073653108122e-25	9.28715509972508e-24	Down
SIPA1L2	1.52867972704403	0.146941132626269	10.4033479239069	2.39372078162648e-25	1.06142729967642e-23	Up
CCND1	1.87774581954125	0.181008501367809	10.373799050055	3.26289081899304e-25	1.4442887494916e-23	Up
TPO	-2.43805244531702	0.23511654000671	-10.3695488426609	3.41131492255798e-25	1.50733356384803e-23	Down
DDX25	-2.04568225794645	0.197359256890868	-10.3652713846487	3.56744349151304e-25	1.57355551339686e-23	Down
TLE1	-1.3838175879157	0.133543008607861	-10.3623364662929	3.67864432700344e-25	1.61976314657654e-23	Down
MMP11	4.16672569363425	0.402187294054241	10.360162429876	3.76322428996444e-25	1.65410813108892e-23	Up
TCEAL5	-3.47658304308185	0.335986445965209	-10.3473907499288	4.30046327513148e-25	1.88695022100097e-23	Down
CDC42EP3	1.85243215214484	0.179064371210976	10.3450627258635	4.4062765444317e-25	1.93001053798087e-23	Up
TMEM220	-1.33882435918807	0.129438630943189	-10.3433136570772	4.48746867578773e-25	1.96215543385487e-23	Down
NKAIN4	2.78415422481292	0.269262684528925	10.3399185434246	4.64932552724573e-25	2.02939830565993e-23	Up
MYH10	1.39602800827391	0.135017623774659	10.3395984112699	4.6648825530136e-25	2.03265991590759e-23	Up
KLK2	-3.25209515481835	0.314587677121637	-10.3376431797133	4.76102409410452e-25	2.0709631102764e-23	Down
ABCA9	-2.66303718220321	0.257782373289348	-10.3305635223324	5.12585587767109e-25	2.2258077457065e-23	Down
POU2F3	1.78447326940033	0.172814092932181	10.3259707534421	5.37720952390241e-25	2.33092761810266e-23	Up
PLA2G7	-1.35108090322175	0.13100497699056	-10.3132028588433	6.14196052172102e-25	2.65785148772995e-23	Down
FOXI2	4.2613642723704	0.413293996882134	10.3107335323471	6.30184701410095e-25	2.72235459842829e-23	Up
CDH4	4.18386244863601	0.405935403751752	10.3067197637056	6.57057903923445e-25	2.83357629853229e-23	Up
TMEM163	3.92348603610644	0.380762391091648	10.3042898350801	6.7387547203777e-25	2.9011262188311e-23	Up
PLXNC1	2.64616854203672	0.256899939228971	10.3003860179127	7.01791167709494e-25	3.01614248522258e-23	Up
LRG1	3.41848605794002	0.332257061721929	10.2886784112989	7.92566933785225e-25	3.40046379679661e-23	Up
AC097639.1	-6.88836676829609	0.669767687943352	-10.2847104933475	8.25898996335344e-25	3.53743655295796e-23	Down
AL161421.1	-6.87848572755365	0.669537081791894	-10.2734947990403	9.27813864785121e-25	3.9671932293244e-23	Down
PLSCR4	-1.73769536201539	0.169188857024127	-10.2707435500175	9.54660021544903e-25	4.07505301556569e-23	Down
PI16	-3.13259922966573	0.305640188675348	-10.249304069738	1.19198651404863e-24	5.07947880274756e-23	Down
KCNA1	-4.30701299792764	0.420370770463697	-10.2457480408943	1.23664547511599e-24	5.26086980293845e-23	Down
SNORA10	9.87535073744416	0.964681551661168	10.2369022403704	1.3550565274947e-24	5.75487013754591e-23	Up
MTND1P23	-4.92430648321982	0.481703517099826	-10.2226915694272	1.5692208643011e-24	6.65317891572652e-23	Down
CD276	1.31265440325046	0.128565401768282	10.21001284324	1.78841163533764e-24	7.56973827199647e-23	Up
ROR2	-1.54428496836755	0.151313956878316	-10.205832959675	1.8671211791404e-24	7.88960683797445e-23	Down
AP002387.1	-7.0842318447886	0.694248095179371	-10.2041790160883	1.89920498837996e-24	8.01171339225654e-23	Down
UNC5B	2.07018093944091	0.202943518390415	10.2007738697936	1.96698896292439e-24	8.28375820868427e-23	Up
CITED1	4.07676901214177	0.399777791378205	10.19758751002	2.03258597958524e-24	8.54569844460403e-23	Up
ANKS1B	-2.24918874814689	0.220633635098989	-10.1942242266814	2.10417694230246e-24	8.83192265164748e-23	Down
CYP1B1	3.39214725124761	0.333340101746463	10.1762351228526	2.53167521055452e-24	1.06085630239603e-22	Up
NAT8L	3.11863928799666	0.306469030099438	10.1760340579431	2.53690968245651e-24	1.06128091907357e-22	Up
AL353763.2	-6.80540620302399	0.668881663793987	-10.1743052192862	2.58236250621687e-24	1.07850096563629e-22	Down
AC106873.4	7.53617390289245	0.741022621089443	10.169964706088	2.70006486548772e-24	1.12578823960352e-22	Up
RNF183	3.19748381722651	0.315024876024748	10.1499407207935	3.31564759377462e-24	1.38016575832254e-22	Up
TMEM92	6.13081606980299	0.604045749948398	10.1495889513778	3.32762005248008e-24	1.38285989023891e-22	Up
TSPAN5	-1.17878445047816	0.116227685207731	-10.1420281094934	3.59555945657632e-24	1.49174184582907e-22	Down
SLPI	3.56539706752053	0.351895791275345	10.131968485894	3.98544078655623e-24	1.65077351327178e-22	Up
IQGAP2	-1.49721804256973	0.147808385464112	-10.1294526549933	4.08932038048369e-24	1.69101468760067e-22	Down
INMT	3.01799939611608	0.298216312633735	10.1201687106324	4.4963989556293e-24	1.85629659347179e-22	Up
SEC14L6	2.94868053043627	0.291381282907182	10.1196634904499	4.51966837620352e-24	1.86284430023785e-22	Up
C1orf226	2.0376010602021	0.201398288308078	10.1172709923194	4.63149206957644e-24	1.90580971543848e-22	Up
CDON	-2.22323002464299	0.219822680513523	-10.1137426740923	4.80142188889217e-24	1.97250570474717e-22	Down
GLRB	2.15158972222951	0.212837851073106	10.1090558440683	5.03673158536587e-24	2.06579943750846e-22	Up
PLCD1	1.06428803032348	0.10529935169675	10.1072609961409	5.12983877768201e-24	2.1005603672391e-22	Up
GLT8D2	-1.79716828141091	0.177874597151371	-10.1035690885165	5.3267484315377e-24	2.17764404984912e-22	Down
TCF7L1	-1.50707646220528	0.149271745049275	-10.096193768672	5.74280308630272e-24	2.34392135058154e-22	Down
TMPRSS11E	6.69051554809435	0.662810621653769	10.094158617134	5.86317032516513e-24	2.389170637201e-22	Up
IP6K3	-2.29062245100537	0.227288720212166	-10.0780296042283	6.90978378960758e-24	2.81109682909893e-22	Down
SH2D6	-2.55435718292048	0.25393303024926	-10.0591765490812	8.3695447873762e-24	3.39946841751555e-22	Down
AC011298.1	-7.1386369713803	0.711100313830653	-10.0388606678078	1.02855258951819e-23	4.17094664607523e-22	Down
SYT9	-2.41846124303366	0.240972644395526	-10.0362480940536	1.05615163059369e-23	4.27596848573054e-22	Down
SLC6A1	2.50423191976749	0.249597401827655	10.0330848856217	1.09055066201511e-23	4.40813902642827e-22	Up
DGKI	-2.60196302881772	0.259398162967106	-10.0307689116043	1.11643763182069e-23	4.50553369811169e-22	Down
C19orf33	10.4529926897582	1.0421216236455	10.0304920774909	1.11957239999753e-23	4.51094379499003e-22	Up
CAMK1D	-1.65368851339867	0.164905173007882	-10.028117876688	1.1468174237804e-23	4.61332538698987e-22	Down
SLC26A7	-2.96308879019805	0.295809933968656	-10.0168670823341	1.28512101865356e-23	5.16142374616418e-22	Down
OPCML	3.66060966505639	0.365535003561187	10.0143888530326	1.3177380217774e-23	5.28398235143978e-22	Up
AL390879.1	-6.59644481564476	0.660062582872679	-9.99366573232522	1.62460274706294e-23	6.50410227176059e-22	Down
CCDC146	-1.80639771388287	0.180777764168208	-9.99236671719246	1.64603919161733e-23	6.57944632045196e-22	Down
ZPLD1	5.15859732200932	0.51630022501637	9.99146828155219	1.66102886087648e-23	6.62882343177086e-22	Up
SNORA71C	7.76001697295049	0.776999727326646	9.9871553361411	1.73489010134438e-23	6.91261599492876e-22	Up
SNORD116-14	7.58878048264223	0.759888392685631	9.98670404192072	1.74280422160248e-23	6.93316198410278e-22	Up
FAM83A	2.94266306460055	0.294722957791559	9.98450574278552	1.78186883661069e-23	7.07736908215892e-22	Up
AOX1	-2.58970667110551	0.259439533186581	-9.98192773205102	1.82878691011433e-23	7.25226506216e-22	Down
AC112220.2	-6.66117133944255	0.667632726763061	-9.97729900350821	1.91611695252208e-23	7.58661612918271e-22	Down
OGDHL	-2.22578964922139	0.223310573248193	-9.9672380794419	2.12043340703775e-23	8.382379987381e-22	Down
KL	1.7901421430602	0.179737675369424	9.95974905862575	2.28639085717967e-23	9.02424473017447e-22	Up
SEMA4C	1.21506580469227	0.122000139412824	9.95954439511524	2.29110231056596e-23	9.02866681696699e-22	Up
FHDC1	-1.57040514543587	0.157743318440714	-9.95544636032298	2.38749061853336e-23	9.39378546653612e-22	Down
AL669831.1	-6.6716991956817	0.670324829791226	-9.9529346059874	2.44854218933923e-23	9.61894495693233e-22	Down
ADAM33	-1.75523098680622	0.176398028520562	-9.95040024838838	2.51170968908657e-23	9.85170124852021e-22	Down
TDRD6	-1.96490319159423	0.19748873075609	-9.9494446294305	2.53594462488145e-23	9.93126475993294e-22	Down
SLC26A4	-2.55823484854423	0.257220515939034	-9.94568741612577	2.63349472105791e-23	1.02972510539406e-21	Down
PBX4	-2.2316203628604	0.224429258929883	-9.94353576490489	2.69102264042295e-23	1.05058526747692e-21	Down
B3GNT8	2.05330091149875	0.206557855947267	9.94056073095057	2.772619896875e-23	1.08076293716638e-21	Up
MMP16	3.34816879816005	0.337614642423535	9.91713147903044	3.50689919205649e-23	1.36486779391152e-21	Up
AL031666.1	-6.90188239750528	0.696631117467356	-9.90751378232642	3.86135207691232e-23	1.50049635112411e-21	Down
FOXJ1	-3.71228958509776	0.374892878456702	-9.90226755007966	4.06941857723306e-23	1.57890928809867e-21	Down
ARMCX3	1.61912409076909	0.163684991042678	9.89170772747842	4.52246315037425e-23	1.75198410672896e-21	Up
CBLN4	3.06267295466007	0.309632617693944	9.89131241233562	4.54035971336906e-23	1.75621113713115e-21	Up
MATN3	2.20821343826644	0.223289783917426	9.8894512750438	4.62556308454871e-23	1.78641946346734e-21	Up
RPS6KA5	-1.95251987575874	0.197442333873967	-9.88906399883365	4.64349067634275e-23	1.79059267767806e-21	Down
LLGL1	0.941346933433725	0.0952688247434738	9.88095461415052	5.03509355973527e-23	1.93862668114646e-21	Stable
DACH2	3.55087389143606	0.359443010289829	9.87882303949348	5.14334356802988e-23	1.97727743100011e-21	Up
ME3	1.33427015253312	0.135096784614261	9.87640199093434	5.26909102745643e-23	2.02252651316503e-21	Up
CDH22	3.22240484144787	0.326698588036515	9.86354076647464	5.98990394471983e-23	2.29220951260496e-21	Up
KCNS3	1.87921625999335	0.190519909450711	9.86362142104375	5.98509263184778e-23	2.29220951260496e-21	Up
RARB	-1.42300674223259	0.144326974387551	-9.85960350288705	6.22948970488846e-23	2.38027097508063e-21	Down
RUNX2	2.43593661419172	0.247180667413392	9.85488323048255	6.52925450799955e-23	2.49102453475151e-21	Up
ID4	-1.622112597249	0.164736815633672	-9.84669146972047	7.0837493210782e-23	2.69847917319012e-21	Down
AC003681.1	-6.80148981678446	0.691093153772967	-9.841639697416	7.44868053547177e-23	2.83320311683557e-21	Down
NFE2L3	3.22842074428678	0.328159573066435	9.83795997209322	7.72615462598904e-23	2.93430482789451e-21	Up
DPY19L1	1.13596537338943	0.11549011215218	9.83604009226853	7.87496283222139e-23	2.98630943480709e-21	Up
GSTM5	-2.21974164100875	0.225682039837309	-9.83570355270156	7.90133843461008e-23	2.99179895968323e-21	Down
COL8A1	1.71051731474603	0.17416878307456	9.82103270488933	9.14023363561525e-23	3.45569554987427e-21	Up
AC004980.1	-6.45125834217242	0.657205152259981	-9.81620171416488	9.58885900456266e-23	3.61986626265337e-21	Down
AC108519.1	-8.12233421934011	0.827484588956567	-9.81569243432332	9.637404465992e-23	3.63273797727093e-21	Down
OXTR	1.80244015339369	0.183789701128267	9.80707919066566	1.04962726354943e-22	3.95055818265866e-21	Up
GPR161	1.25333262511012	0.127844196774851	9.80359419299564	1.0864929936614e-22	4.08319982759864e-21	Up
SORD	-1.27172100278374	0.129723768946443	-9.80329983558198	1.08966490324337e-22	4.08900820855892e-21	Down
SYNDIG1	-1.87318748123089	0.191238062040994	-9.79505576054912	1.18232165076317e-22	4.43009403032601e-21	Down
MAFB	-2.11466407409762	0.215948440269794	-9.7924489357537	1.21321212834458e-22	4.53907430518443e-21	Down
MYO6	1.0168995733899	0.103912362457392	9.78612697605509	1.29148401607114e-22	4.82473865260929e-21	Up
AIF1L	-1.74201697813032	0.178034466782398	-9.78471758650806	1.30960373138636e-22	4.88517166387476e-21	Down
EPHA5	-3.33729922271405	0.341099157414091	-9.78395621969423	1.31949664439378e-22	4.9147829086442e-21	Down
TNFSF18	3.64001575340457	0.372140479133712	9.78129485370145	1.35466219640148e-22	5.03830132277012e-21	Up
FGF10	-3.28311138667496	0.33569429214855	-9.78006318088404	1.37124919077144e-22	5.09245895928738e-21	Down
MIR146A	9.97538840314735	1.02071628271404	9.77292962998813	1.47134715746206e-22	5.45613720249427e-21	Up
SIGLEC6	5.89155000258173	0.603043973240956	9.76968556856411	1.51922831672781e-22	5.62539592624016e-21	Up
DCHS2	2.79787541228204	0.286518905563119	9.76506386823986	1.59011786004403e-22	5.87922694665105e-21	Up
PODNL1	2.61695531578318	0.268029040982154	9.76370062808761	1.61164623834008e-22	5.95007484939006e-21	Up
ACOT12	6.51567513993496	0.667863110940864	9.75600393732764	1.7387171772926e-22	6.40979872015991e-21	Up
AC121757.1	-6.81432285436289	0.699369196878347	-9.74352728827464	1.96608856593003e-22	7.23739366392573e-21	Down
STARD13	-1.57024478171289	0.161202557204084	-9.74081806732722	2.0192219956425e-22	7.42211687345667e-21	Down
C10orf55	3.02307791574568	0.310514103706608	9.73571853793173	2.12311856281082e-22	7.78568003642142e-21	Up
SLC25A37	1.05527704580488	0.108392955156449	9.73566081192037	2.1243244391795e-22	7.78568003642142e-21	Up
PLAU	3.60282788043892	0.370089767047859	9.73501080340059	2.13794977368822e-22	7.82421152984997e-21	Up
DUSP6	2.57802166904825	0.264910895007103	9.73165587991056	2.20966224353344e-22	8.07490234402875e-21	Up
TFPI	-1.70792038740228	0.175509790030035	-9.73119725748633	2.21964862159798e-22	8.09962346069904e-21	Down
SGPP2	-1.06736815397469	0.109737386033315	-9.7265680599559	2.32298287909391e-22	8.46441094872161e-21	Down
MEAF6	0.831917179473345	0.085580175219046	9.72090998112609	2.45576898590153e-22	8.93530301643071e-21	Stable
C2CD4A	4.30539680128836	0.442943680124678	9.71996439835532	2.47868144305919e-22	9.00563711580839e-21	Up
UBE2QL1	2.40365825377651	0.247920634743087	9.69527307102674	3.1579178889542e-22	1.14569078736056e-20	Up
AP001324.1	-6.97624630591144	0.719808216118515	-9.69181255464139	3.26678835265716e-22	1.18177831312959e-20	Down
TTC30A	-1.3448713202649	0.138761790228429	-9.69194270303789	3.26262735525928e-22	1.18177831312959e-20	Down
VASN	1.72264040024924	0.177822279209187	9.68742728925855	3.41010237024899e-22	1.23185048552874e-20	Up
AC012306.2	-6.47713577931837	0.668847639548118	-9.68402278237001	3.52563937788264e-22	1.27175932910653e-20	Down
SGK3	1.01853874923893	0.105196766351095	9.68222488740344	3.58820813735381e-22	1.29247462735458e-20	Up
RASGRF1	4.06521899421533	0.420366422085976	9.67065583888116	4.01794861414393e-22	1.44519691068393e-20	Up
ASXL3	-2.68826058052411	0.278075420043189	-9.66737937537441	4.14865271048965e-22	1.4900775206733e-20	Down
IER5L	2.60070374376529	0.269184876690993	9.66140362614328	4.39796246468092e-22	1.57736907684747e-20	Up
GJB4	4.1421278465502	0.429013662220325	9.65500218597459	4.68149292342195e-22	1.67666802109223e-20	Up
AC090559.1	-6.85611806326466	0.710281593445452	-9.65267596194746	4.78894483482203e-22	1.71271196354332e-20	Down
HIP1	1.21359088036842	0.125925736184291	9.63735386539524	5.56027798368066e-22	1.9857458674105e-20	Up
PHLDA3	2.15236826404066	0.223361824325575	9.63624052829789	5.62089145882488e-22	2.00454543344362e-20	Up
BPIFB9P	2.57043603448802	0.266840778769894	9.63284564802068	5.80978489487375e-22	2.06897467176935e-20	Up
APLN	3.23263965748671	0.335627083750197	9.6316412292064	5.87829810320928e-22	2.09041260128554e-20	Up
MIOX	-2.17561724282081	0.225944615747427	-9.62898467672643	6.03225506682688e-22	2.14213215946556e-20	Down
STXBP5L	-2.76156738583724	0.286824781338057	-9.62806411968427	6.08653022208883e-22	2.1583574449049e-20	Down
RIMKLA	-1.79773256116064	0.186910627497244	-9.61813988445973	6.70323490908766e-22	2.3737004518913e-20	Down
TG	-1.65724989171082	0.172536360607641	-9.60522110165239	7.59946522050484e-22	2.68728206151804e-20	Down
TESC	2.53813422218246	0.264344467401402	9.60161658434996	7.87002449571269e-22	2.77904713302259e-20	Up
CLEC16A	0.775551397152382	0.0808835902135411	9.58848877880971	8.93845825861374e-22	3.15190347178214e-20	Stable
DRAM1	1.6539178230716	0.172584659122399	9.58322617712287	9.40599563747516e-22	3.31212244142017e-20	Up
C1QL1	3.55756160784986	0.371267881797722	9.58219598911636	9.50031157410189e-22	3.34065501532965e-20	Up
AC099778.1	-6.3534259810773	0.663408493006914	-9.57694399159748	9.99588369540343e-22	3.51000709315409e-20	Down
AP002495.1	-6.24141129989191	0.651910818039731	-9.57402627350099	1.02821598547048e-21	3.60549599814489e-20	Down
FAM124A	-2.15705728655802	0.225461660451377	-9.56729087437554	1.0974360758887e-21	3.84286042061195e-20	Down
RNF24	1.31305352928516	0.137279722185478	9.56480322353142	1.12415119584489e-21	3.93093315242452e-20	Up
HLF	-1.90201118098235	0.198945341083436	-9.56047108529503	1.17221901390004e-21	4.09332367326039e-20	Down
RGS8	-3.68156974068261	0.385142243704938	-9.55898710374419	1.18914791738423e-21	4.14667918708383e-20	Down
SAMD11	2.16781439146071	0.227149255871581	9.54356809641626	1.38000756292253e-21	4.80556096218811e-20	Up
BEX1	-2.3638946841025	0.247839900640375	-9.53799076740512	1.45626280694208e-21	5.05011855063968e-20	Down
BTBD11	-1.53052441279154	0.160464377436908	-9.53809460541058	1.45480571407646e-21	5.05011855063968e-20	Down
WWOX	-1.32635438993972	0.139059172632944	-9.53805753929461	1.45532567375145e-21	5.05011855063968e-20	Down
DIO2	-1.87583884575861	0.196785567961203	-9.53240049660777	1.53687601789273e-21	5.32233289832769e-20	Down
CDH11	2.23264392774479	0.234391481820894	9.52527758432292	1.64601426140267e-21	5.69244711969545e-20	Up
MYEF2	1.66294199195303	0.175092936185747	9.49748189834969	2.15026943593091e-21	7.42610908766139e-20	Up
KCNN4	4.61295282455653	0.485728262071163	9.49698254099263	2.16060254607546e-21	7.45155956288467e-20	Up
CFI	2.5131259078802	0.264784719445937	9.49120445144618	2.28379983415661e-21	7.86565690826926e-20	Up
ARHGAP19	1.40560155966955	0.148169840184098	9.48642151414295	2.39101625466485e-21	8.22365672705658e-20	Up
RPLP1P11	7.87384028998996	0.830131950784583	9.48504666342278	2.42274655797491e-21	8.32140627877121e-20	Up
SMAD9	-1.7354063620321	0.182966552295183	-9.48482845778472	2.42782070352131e-21	8.32745813477938e-20	Down
FAM180B	-2.74176992786892	0.289090996115484	-9.48410695839746	2.44467338743333e-21	8.37383900638267e-20	Down
EVPL	1.43284811423873	0.151112482186068	9.48199707602201	2.49462258868696e-21	8.53330627547859e-20	Up
NDRG2	-0.875581943454315	0.0924538656048787	-9.4704741410846	2.78576296956948e-21	9.51625714414618e-20	Stable
BOLA2	7.98369751829761	0.843403892353617	9.46604300819406	2.90645754550636e-21	9.91508217220093e-20	Up
MUC21	7.66681674947803	0.810006901293295	9.46512521959606	2.9320953807819e-21	9.98898943951469e-20	Up
MACC1	2.09600628901898	0.221464267955078	9.46430911122934	2.9550806701212e-21	1.0053672287982e-19	Up
MICAL2	1.32971357906927	0.140629631234053	9.45542960897196	3.21698194982087e-21	1.09299135381617e-19	Up
CST1	8.79136930390241	0.929914726719395	9.45395212195111	3.26273491695511e-21	1.10704023322652e-19	Up
GSTM3	-1.59755484596195	0.168991719832677	-9.45345042670574	3.27841670764149e-21	1.11086189843022e-19	Down
ZNF826P	-2.10122238068904	0.222705942597975	-9.43496323527449	3.9113139002039e-21	1.32352966458851e-19	Down
SNORD116-8	7.80952341156742	0.827755726687217	9.43457491115418	3.92582839069075e-21	1.32665561019821e-19	Up
IYD	-1.97582661037816	0.209472314361427	-9.43239977274057	4.00811953767031e-21	1.35264619350479e-19	Down
FTCDNL1	-1.71522715226937	0.181926291331488	-9.42814334154731	4.1741186127602e-21	1.40677868849889e-19	Down
DCSTAMP	6.25289243694578	0.663366805152952	9.42599537446564	4.26045196597571e-21	1.43395292273844e-19	Up
ENC1	1.76552110671611	0.187330942791301	9.42461016001514	4.31706229506416e-21	1.45106390671796e-19	Up
DVL1	1.15322523164908	0.122561556095605	9.40935533446958	4.99189138515835e-21	1.67564930848667e-19	Up
PLAG1	2.0803464500078	0.221228617291041	9.40360463072894	5.27251253753183e-21	1.767486802915e-19	Up
GDF15	4.24291511287208	0.451244984100386	9.40268648377527	5.31873785589261e-21	1.78060861748138e-19	Up
EMP2	1.24818040601632	0.132860195859896	9.394690395704	5.73863445675413e-21	1.91862696159192e-19	Up
AP001062.1	-6.14711654975119	0.654478287399731	-9.3923918762438	5.86529016802414e-21	1.95836819926246e-19	Down
CRABP2	2.18541704015467	0.232710152203415	9.39115470237143	5.93460286078309e-21	1.97888309185422e-19	Up
ALOX15B	3.61843174822268	0.385312738054628	9.3908957344402	5.94921375566063e-21	1.98112757940158e-19	Up
MSN	1.04359599578755	0.111135954452834	9.39026439216343	5.98498316203384e-21	1.99040273359596e-19	Up
ADD3	-1.0206114057598	0.108711529733717	-9.38825355746291	6.10033283460755e-21	2.02608412321933e-19	Down
MUC2	8.87935643048586	0.946700332397914	9.3792683139713	6.64321234547747e-21	2.20347816345639e-19	Up
PGM5	-1.65187551186057	0.176290010347992	-9.37021620567048	7.23841009314746e-21	2.39773526432033e-19	Down
CPT1C	1.69447501302517	0.181007735724483	9.36134031091567	7.87315182552715e-21	2.60456293680794e-19	Up
HEY2	2.24166647054625	0.239608939186862	9.35552103420506	8.31886757356716e-21	2.74839643278089e-19	Up
STAM	0.806184426282189	0.0862017710981462	9.35229538804136	8.57658583507525e-21	2.8298231110953e-19	Stable
LRP2	-1.87230446065416	0.200316944425359	-9.34671036454333	9.0416123989679e-21	2.97934756140041e-19	Down
FBLN7	-1.42025950563808	0.152044425465437	-9.34108239279671	9.53542636270444e-21	3.13795405250151e-19	Down
PRSS1	6.76525490472405	0.724717580302152	9.33502248131397	1.00969820947873e-20	3.3184094617927e-19	Up
SRPX2	1.88094117692513	0.201634108920121	9.32848706500486	1.07392858090718e-20	3.52489717769821e-19	Up
RUNX1T1	-1.6547865327502	0.177480706778413	-9.32375446766851	1.12294722115349e-20	3.68098292493365e-19	Down
FIBIN	-2.04435012429091	0.219287813173075	-9.32268006465726	1.13438005883172e-20	3.7136176353056e-19	Down
MAPK13	1.17483223862379	0.126125536978016	9.31478483083538	1.22199972665723e-20	3.99525580333107e-19	Up
PAPSS1	0.83541380065808	0.0897825708665369	9.30485496901102	1.34175325967093e-20	4.38108577333072e-19	Stable
AC002070.1	-7.24170333699077	0.778305485645871	-9.30444853665819	1.34689453515802e-20	4.39216892385771e-19	Down
PLXNA3	1.17481486930811	0.126492967269219	9.28759040656956	1.57820614769152e-20	5.13980038410105e-19	Up
PSD3	1.9391609705353	0.208844405312415	9.28519472491715	1.61411756418462e-20	5.24995391962867e-19	Up
PSD	1.71228622134196	0.184433543640788	9.28402820626215	1.63189507301223e-20	5.30091807825238e-19	Up
RUNX1	2.84437731755879	0.306476207958597	9.28090743651803	1.6804123675752e-20	5.45147454781623e-19	Up
BNIPL	2.02005710350522	0.217688377144914	9.2795818040413	1.70145049367839e-20	5.5126118958843e-19	Up
RAP1GAP	-1.69703011277127	0.183308499530668	-9.25778192018503	2.08722928465476e-20	6.75381192725739e-19	Down
FCGBP	-1.96246272704258	0.212132117629154	-9.25113438255178	2.22122596437538e-20	7.17815722317813e-19	Down
CHST6	2.34641163640451	0.253773089895394	9.24610106363804	2.32831005705784e-20	7.51455346014739e-19	Up
RARG	1.13633629430985	0.122980350614505	9.23998255519546	2.46537428179711e-20	7.94672310165936e-19	Up
AC068279.2	-6.51630622707904	0.706537154969777	-9.22287834580728	2.89229887832924e-20	9.31090632509012e-19	Down
CEMP1	10.6459135043952	1.15566619068831	9.21192779556407	3.2031953583065e-20	1.02985598079977e-18	Up
TPTE2P1	-2.78291497136356	0.302259922732608	-9.207026013255	3.35285458165845e-20	1.07659603948987e-18	Down
IGFL4	3.68120458002768	0.399939040960345	9.20441418069182	3.43539971091644e-20	1.1016941266819e-18	Up
B4GALNT3	2.0004354424402	0.217345562350069	9.2039396655276	3.45061062456766e-20	1.10516244997299e-18	Up
ABCA12	2.11142667725943	0.229417976349181	9.20340555199467	3.46781166553701e-20	1.10925853555892e-18	Up
PAQR6	1.73292934506275	0.188348630721057	9.20064742933652	3.55799471742937e-20	1.13665950680571e-18	Up
LY6G6C	3.27675803692179	0.356384598314051	9.19444345356998	3.76940777351505e-20	1.20149697420648e-18	Up
STAB2	-2.84823844981807	0.309779290524328	-9.19441207640829	3.77050796535244e-20	1.20149697420648e-18	Down
AGTR1	-2.54043336103518	0.276411521639172	-9.19076508088352	3.90057085244344e-20	1.24136901736877e-18	Down
SLC24A3	-1.46954119056444	0.159947490076968	-9.1876477077401	4.01525455440095e-20	1.2762519596302e-18	Down
SBSPON	-1.9848196563328	0.216144534777237	-9.18283526520068	4.19887395356152e-20	1.33293041591469e-18	Down
SFTPA1	5.9460768704152	0.64793452360869	9.17697182934219	4.43384233924409e-20	1.40574607936034e-18	Up
FUT3	5.53148362637732	0.602960496718103	9.17387400415952	4.56318319741332e-20	1.44493138475272e-18	Up
CRLF2	4.64110168716129	0.505923836518832	9.173518526219	4.57826165806361e-20	1.44788244788724e-18	Up
TNFRSF10B	1.22357097432084	0.133528139129064	9.16339419018016	5.02901093775422e-20	1.58843458538966e-18	Up
TMEM215	5.21464953874995	0.569268495305502	9.16026370992384	5.1770647712956e-20	1.63314632973543e-18	Up
CSF2	5.84125509335318	0.637730775409941	9.15943736539662	5.21685965845024e-20	1.64363766331774e-18	Up
CDHR3	-2.53467135842822	0.277018931726378	-9.14981276778516	5.70323085640118e-20	1.7946261600956e-18	Down
SLC30A3	4.02479257544701	0.440419473341583	9.13854363638783	6.32989915842587e-20	1.98932905801429e-18	Up
LMO3	1.36841408909935	0.149841843648631	9.1323895634132	6.70037185865355e-20	2.10313045281233e-18	Up
AL365361.1	-7.25287912510272	0.794884411879615	-9.12444503465891	7.21047313984671e-20	2.26042039503773e-18	Down
PCDHB2	2.09139915573438	0.229246711619305	9.12291888926818	7.31276984052411e-20	2.28963461183633e-18	Up
ELF3	2.41929312498851	0.265255356594008	9.12061930078723	7.46962504173501e-20	2.33583722387191e-18	Up
P4HA2	1.87667562019158	0.205777353723035	9.11993271483839	7.51709851175099e-20	2.34776261841544e-18	Up
ITGA7	1.43181697753893	0.157024820607965	9.11841180263895	7.62332541146472e-20	2.37798570093109e-18	Up
SLC2A13	1.20791230045604	0.13249705264922	9.11652203807079	7.75738353454484e-20	2.41680466946129e-18	Up
ERBB4	-1.82955874964168	0.200865232231209	-9.10838938784458	8.36139843506157e-20	2.60176088433562e-18	Down
SPECC1	1.31221918178623	0.144101124493303	9.10623831979337	8.52878534794356e-20	2.65056515720639e-18	Up
FUT2	1.47101537745325	0.161571469411421	9.10442532219283	8.67243387734945e-20	2.68856143704463e-18	Up
WFS1	-1.29026488563606	0.141717892464525	-9.104460016995	8.66966260387497e-20	2.68856143704463e-18	Down
CITED2	-1.95410140078513	0.214752836213424	-9.0993042757448	9.09123130243809e-20	2.81492287445688e-18	Down
CCL13	3.80804252409529	0.418546086340764	9.09826336542287	9.17876959549647e-20	2.83853167490741e-18	Up
KLHL4	-2.86159835204428	0.314601675367768	-9.09594123648286	9.37706902343891e-20	2.89629323571623e-18	Down
BBC3	2.36138389221845	0.259828365384173	9.08824519111679	1.00650348353209e-19	3.10497062367655e-18	Up
BCL2L1	1.34191240135216	0.14772348562302	9.08394759095129	1.04706708417304e-19	3.22614713606355e-18	Up
ANO6	0.909979798768989	0.100188929539874	9.08263820112811	1.05974406181254e-19	3.26120993905641e-18	Stable
CLDN16	5.47252827412349	0.6026194172072	9.0812345534526	1.07350208630653e-19	3.29950971319301e-18	Up
KCNIP4	-2.94090141716954	0.32393501354121	-9.07867718595788	1.09902372625283e-19	3.37382839138567e-18	Down
RAB34	1.32009483726831	0.145473474881674	9.07447105626681	1.14230973370016e-19	3.50243308837675e-18	Up
FBXO2	2.00907518080418	0.221515137357297	9.06969701832883	1.19348420019146e-19	3.65488182231591e-18	Up
SRPX	-1.65535568531044	0.182807930886798	-9.05516340172082	1.36363464462991e-19	4.17086401889114e-18	Down
SLC5A2	2.17964005137052	0.240712205877753	9.05496272373266	1.3661444075905e-19	4.17346326800003e-18	Up
RAPGEFL1	1.34913535346057	0.149026795926106	9.05297161545049	1.3912946980507e-19	4.24513729349403e-18	Up
LINC00607	2.4988913383964	0.276270465182714	9.04509042160455	1.49541353895482e-19	4.55729541774571e-18	Up
ADIPOR2	-0.714546908972324	0.0790404341510496	-9.04027054819556	1.5628452962626e-19	4.757028624532e-18	Stable
TDRD9	-2.26342792564274	0.250433317005513	-9.03804634585787	1.59496750610345e-19	4.84893265277544e-18	Down
ACKR2	-2.03305733324451	0.225047983291521	-9.03388381228436	1.6568461495611e-19	5.03096931066005e-18	Down
PDLIM7	1.49284265485754	0.165478036580901	9.02139453490373	1.85709973213029e-19	5.63223178108804e-18	Up
SCARNA4	9.09863806870412	1.00868602913922	9.02028758787173	1.8759617185245e-19	5.68258187074011e-18	Up
SLITRK5	-3.56514000824281	0.395306018524878	-9.01868385800567	1.9036249667795e-19	5.75630518590896e-18	Down
UCHL5	-0.820258591758391	0.090951758080822	-9.01861172413499	1.90487865510948e-19	5.75630518590896e-18	Stable
FMO2	-2.30006611055725	0.255123445060474	-9.01550271090156	1.95969578384217e-19	5.91484650628569e-18	Down
ADTRP	2.89023059403177	0.321076033371571	9.00170144648262	2.2224623296445e-19	6.69989782876763e-18	Up
HMGB1P35	7.88184905511281	0.875677507548112	9.00085817800883	2.23960102440588e-19	6.74347891683982e-18	Up
PPM1L	-1.40967642815325	0.156712424481354	-8.99530737794807	2.35572092755125e-19	7.08463344025042e-18	Down
CCNA1	3.00124159162852	0.333857841726888	8.98957944526485	2.48178244376662e-19	7.45483562738118e-18	Up
INHBB	1.60747112509544	0.178918660676532	8.98436819847197	2.60225061372634e-19	7.80737290337799e-18	Up
CRABP1	-2.83960752892118	0.316147975924802	-8.98189374964272	2.66145776741078e-19	7.97549120241261e-18	Down
TC2N	-1.2813000539496	0.142672878666501	-8.98068410706603	2.69088380129235e-19	8.05407149191575e-18	Down
ASB3	-3.37990169209538	0.376413664760114	-8.97922155469401	2.72689173155592e-19	8.15214172589523e-18	Down
RNF157-AS1	-1.79612325915695	0.20010686046772	-8.97582049390398	2.81247666750002e-19	8.3980152463522e-18	Down
MED13	1.06313123593727	0.118448718742713	8.97545576872415	2.82181077143077e-19	8.41589162696471e-18	Up
AQP5	2.91575400685735	0.325054133632232	8.9700566926377	2.96361857438636e-19	8.82835286696942e-18	Up
SOX5	-1.85982446478763	0.207424683202036	-8.96626397628926	3.06742268845653e-19	9.12676227611527e-18	Down
HAP1	-2.08249676369249	0.232314482245678	-8.96412803696932	3.12745466103356e-19	9.29438121604088e-18	Down
C11orf80	1.59052338618139	0.177511937281704	8.96009254666238	3.24406017964775e-19	9.62953495120468e-18	Up
SREBF1	1.44916985490112	0.16185883203622	8.95329489698055	3.45026576184507e-19	1.02295497387157e-17	Up
SLC25A33	-1.70510608737367	0.190644671179835	-8.94389587089607	3.75686542730591e-19	1.11254547200618e-17	Down
PLXND1	1.55512071874227	0.173882019639419	8.94353954461273	3.76900382962738e-19	1.11482699158225e-17	Up
PDLIM3	-1.80934767424708	0.202735985010993	-8.92464983041352	4.47111416125752e-19	1.32094891001571e-17	Down
LINGO2	-2.43879869902948	0.273305613558981	-8.92333921455722	4.52436369613326e-19	1.33511211324158e-17	Down
TMEM139	-2.15900225944065	0.242102980905352	-8.91770209258471	4.76062980061812e-19	1.40318586690669e-17	Down
YPEL4	1.93455624965873	0.216951119050805	8.91701438611018	4.79027484010528e-19	1.41027037505769e-17	Up
LRRC7	-1.93575296430214	0.217127666676701	-8.91527548713743	4.86604974572326e-19	1.43090318955525e-17	Down
SHANK2	-1.91363507434023	0.214660445053578	-8.91470747609135	4.89105723866075e-19	1.43657664829917e-17	Down
TRIM58	-1.63821378827306	0.183797295752176	-8.91315501443478	4.96005610035016e-19	1.45514271266049e-17	Down
CST2	7.15484396554367	0.80371579158309	8.90220652682545	5.4747280269155e-19	1.6027333462519e-17	Up
MFAP4	-2.15092209634148	0.241617375815513	-8.90218300352629	5.47588872973661e-19	1.6027333462519e-17	Down
CWH43	-2.50845276738453	0.281993489136888	-8.89542795850459	5.81945987529417e-19	1.70131232772844e-17	Down
LMOD1	-2.36095978721703	0.265426197240783	-8.89497650103948	5.8431661698255e-19	1.70625881349306e-17	Down
RETN	5.1429891505554	0.578381388160115	8.89203777271555	5.99982899154516e-19	1.74997332372887e-17	Up
HS6ST2	3.9394747587588	0.443057292397907	8.89156961493093	6.02516659941589e-19	1.75532721486112e-17	Up
GJA4	1.87626457009729	0.211115726816316	8.88737470387397	6.25697174348268e-19	1.82074980989169e-17	Up
AAK1	-1.18138049778136	0.132942693171168	-8.88638908691506	6.31270105120295e-19	1.83272436292546e-17	Down
STEAP2	-1.55924932706094	0.17546281432543	-8.88649445784566	6.30671977903961e-19	1.83272436292546e-17	Down
TRIM29	3.40652830145416	0.383468391069222	8.88346570614531	6.48089646688439e-19	1.87938522457217e-17	Up
CYP2W1	3.21625426233422	0.362432563432411	8.87407641265658	7.05161353519986e-19	2.0425307315898e-17	Up
NTRK3	1.93442838264109	0.218210121800519	8.86498007828202	7.65177518755828e-19	2.21381969810806e-17	Up
RN7SL737P	7.17695957597157	0.809927734848393	8.86123448694469	7.91332242372796e-19	2.28685922272837e-17	Up
MISP	3.72415383002234	0.420433721943085	8.85788564440242	8.15463042283686e-19	2.35388884145768e-17	Up
CCDC110	-1.66053626782696	0.187598325300975	-8.85155166051116	8.63108052654156e-19	2.48856223163197e-17	Down
ZNF571-AS1	1.36533363684735	0.154251994038646	8.85131920242981	8.64907969615399e-19	2.49089532326121e-17	Up
MACROD2	1.30558117282224	0.147621783146406	8.84409566796391	9.22725341322844e-19	2.65436619353992e-17	Up
ACAN	2.87007768863735	0.324667824007418	8.84004350419331	9.56813390078954e-19	2.74928025752744e-17	Up
PFKFB2	-1.53465202660519	0.173612152153521	-8.83954266777437	9.61112011990685e-19	2.75847924719975e-17	Down
HNRNPCP1	8.89800345384556	1.00667246356183	8.83902537908154	9.65571865845723e-19	2.76811948131051e-17	Up
LRRN4CL	-2.42727158361597	0.274748987112241	-8.83450603086074	1.0054153804353e-18	2.87906076251756e-17	Down
SHC3	2.08345278866719	0.235995962515685	8.82834081760496	1.06239907320981e-18	3.03877559711502e-17	Up
CGNL1	-1.12825239746968	0.127888805354583	-8.82213571658209	1.12297030930334e-18	3.20837721778462e-17	Down
HPSE2	2.95148794711907	0.335241758866444	8.80405817311951	1.31955939151066e-18	3.76576188664711e-17	Up
ETV5	1.80247389156958	0.204774855676942	8.80222274170814	1.34132627388576e-18	3.82354026961858e-17	Up
SPATA9	2.00670955606616	0.228074122577928	8.79849731913584	1.38660315191883e-18	3.94812870277954e-17	Up
FBLN5	-1.28078892320967	0.145599884083516	-8.7966342231084	1.4098091145767e-18	4.00966298175196e-17	Down
DGCR5	7.86185898723996	0.894198906401636	8.79206956187972	1.46829809065111e-18	4.17129385255933e-17	Up
BRINP2	3.61473817508378	0.411382360884701	8.78680886392427	1.5386824535458e-18	4.36631537777071e-17	Up
SVEP1	-1.95915973820415	0.223026598198327	-8.78442192111076	1.57170705837822e-18	4.45500099906936e-17	Down
SDC3	1.49125973340592	0.169822317884972	8.78129419017831	1.61604236475173e-18	4.57551093857974e-17	Up
BHLHE41	1.40554614490978	0.160113321104365	8.77844601070775	1.65748816502749e-18	4.68757789033983e-17	Up
DNAH7	-1.55735996189276	0.17748252726351	-8.77472270597393	1.71325500240246e-18	4.83984913150592e-17	Down
CTHRC1	2.69495759809633	0.307426551493823	8.76618361361828	1.84824509354335e-18	5.21532863545083e-17	Up
LAMA2	-1.87711256961399	0.214506904956667	-8.75082585333651	2.11797000064349e-18	5.96973113858506e-17	Down
GFRA1	-2.37620137906835	0.271589073508122	-8.74925249523076	2.14770627309675e-18	6.04676720248584e-17	Down
SLC22A23	-1.05069384366149	0.120155729035539	-8.74443401155443	2.2413632761688e-18	6.30339546861701e-17	Down
ZCCHC12	6.12025631667349	0.700048100962474	8.74262255444867	2.27760600478753e-18	6.39816426506906e-17	Up
DAB2IP	1.01765070094045	0.116429306808992	8.74050296125145	2.32074894940775e-18	6.51208371495645e-17	Up
SYTL3	-1.47959405242815	0.169330557954708	-8.73790336664397	2.37476499197785e-18	6.65622535432632e-17	Down
FGL2	-1.61737355171066	0.18523694088727	-8.73137692710521	2.51590695964945e-18	7.0439791513927e-17	Down
SNRPGP2	-5.94286493579282	0.680914889989149	-8.72776469301108	2.59755390342772e-18	7.26448278531477e-17	Down
ACBD7	2.56159347586154	0.29358746688647	8.72514587569946	2.6583772490513e-18	7.42632453284976e-17	Up
CLUL1	-2.0004303767088	0.229316230187487	-8.72345745032204	2.69833512728273e-18	7.52958288236875e-17	Down
DCBLD2	1.1434928421378	0.1310961450943	8.72255123379308	2.72002539153397e-18	7.58169383524911e-17	Up
GPRC5B	1.32501550974225	0.151936016999879	8.72087827432853	2.76052082210483e-18	7.68604811842301e-17	Up
PAPLN	1.19452722453625	0.136978139627118	8.72056831687152	2.76808870226157e-18	7.69859360091376e-17	Up
KLK6	7.58116000785821	0.869520362635832	8.71878374978701	2.81206061444964e-18	7.81224618436385e-17	Up
PPL	1.29455910161264	0.148482251720615	8.71861173043427	2.81633545575224e-18	7.815486316614e-17	Up
FAM89A	1.03840198946184	0.119125308628212	8.71688813585935	2.85952418808477e-18	7.92658843845945e-17	Up
FSTL3	1.83706526564733	0.210787526139996	8.71524657691192	2.90126502809735e-18	8.03343671105986e-17	Up
SMARCA2	-0.884198082032519	0.101476986192701	-8.71328677768834	2.95188633047997e-18	8.16461233453546e-17	Stable
CRHR2	2.0992131741891	0.240930089228462	8.71295561675788	2.96052587045549e-18	8.1795100478013e-17	Up
CLCNKB	-2.4846124289242	0.285247286684619	-8.71038058872508	3.02856213514043e-18	8.35829958306265e-17	Down
AKR1C1	-2.00651513848496	0.230657846085409	-8.69909770050475	3.34533416845945e-18	9.2224113666017e-17	Down
MLLT3	-1.21706770711545	0.13992840222685	-8.69778892452693	3.38413260505135e-18	9.31915245960582e-17	Down
ADK	0.994137820541192	0.114480952947712	8.68387094048088	3.82522799715615e-18	1.05223065978665e-16	Stable
AC079807.1	-5.75306207316794	0.662584138797932	-8.6827645521446	3.86263438670936e-18	1.06135905738412e-16	Down
CA7	2.69197081619054	0.310191726291531	8.67840947395388	4.0134180624486e-18	1.10158686600527e-16	Up
IQCG	-1.07091066324894	0.123484117724856	-8.67245669305518	4.22895641462767e-18	1.1594811578688e-16	Down
LTBP1	1.80832497926552	0.208624701201486	8.66783735986792	4.40405197748145e-18	1.2061729282989e-16	Up
SYTL2	1.22976444743628	0.141974337770171	8.66187838415583	4.64053290472845e-18	1.26955689108469e-16	Up
ALDH1A1	-1.45917904969107	0.168649955470798	-8.65211642432797	5.05530328284137e-18	1.38152646888258e-16	Down
SLC39A14	-1.46770150074687	0.169695532833242	-8.64902850559517	5.19396884186499e-18	1.41788018047958e-16	Down
SYNM	-1.159357953564	0.134063646232126	-8.64781755642107	5.2493665853709e-18	1.43144874934268e-16	Down
HOXA13	6.33991855565686	0.734409574090929	8.63267416346604	5.99339859079285e-18	1.63256801050611e-16	Up
LAMC2	1.58744200832673	0.184023739046303	8.62628928503245	6.33745999661218e-18	1.724420121589e-16	Up
POSTN	3.66601743438009	0.425700224556198	8.61173479107743	7.19631717752939e-18	1.95599790786426e-16	Up
PMEPA1	1.28683649510616	0.149457761386323	8.6100345888355	7.30385351026989e-18	1.98308299087695e-16	Up
AC116407.1	-6.01578273429937	0.69895558269298	-8.60681691835322	7.51172759310102e-18	2.03732314073081e-16	Down
TM4SF4	4.16656936060486	0.484522984461229	8.59932241447312	8.01881190291736e-18	2.17251044033565e-16	Up
THBS4	2.50681882186612	0.291601152801972	8.59673837972963	8.20136649942738e-18	2.21957757296666e-16	Up
ATG9B	2.37715235771635	0.276601709091248	8.59413474170601	8.38945371711847e-18	2.26803919737411e-16	Up
CST5	6.85638296383878	0.797899335113875	8.59304258332318	8.4696130886942e-18	2.28725040038614e-16	Up
TRIM46	2.49645007049834	0.290859839887404	8.58300022259775	9.24301776580923e-18	2.49343296854051e-16	Up
AC134878.2	-6.18014672913759	0.720175157457124	-8.58144947815078	9.36850336619898e-18	2.52457568738451e-16	Down
PTK7	1.12011539263229	0.130558032888401	8.5794444650506	9.53324328230255e-18	2.56621844329391e-16	Up
ESM1	3.00591431741637	0.35061061694576	8.57336935088132	1.00500531000776e-17	2.70244315553103e-16	Up
ACTBL2	4.92726153177405	0.575655465094045	8.55939330128497	1.13463020659506e-17	3.04774280493727e-16	Up
SLC6A20	5.24135116633434	0.612613900755653	8.55571700196354	1.17138348553073e-17	3.14310817430242e-16	Up
ANKH	0.831815468083713	0.0973001156703828	8.54896689847317	1.2419512613013e-17	3.3289060353558e-16	Stable
PARP4	0.968818042160704	0.113343444883138	8.54763187372323	1.25639699628786e-17	3.36403975299993e-16	Stable
KHDRBS2	-2.14757702786721	0.251294115155927	-8.54606971808571	1.27351104993706e-17	3.40623561888486e-16	Down
WNT10A	4.16822748445809	0.487967888510836	8.54201184667816	1.31904903134182e-17	3.52428594537685e-16	Up
TGFBI	2.29777830818905	0.269023787309351	8.5411715118962	1.32867830907366e-17	3.54624522789065e-16	Up
GALNTL6	2.67984223214481	0.313918374464644	8.53674856310979	1.38051515478435e-17	3.68069056432535e-16	Up
PXDN	1.63082492175579	0.191057788118235	8.53576783138807	1.39227686986807e-17	3.70811706167618e-16	Up
AMOT	1.24897050401647	0.146354237376168	8.53388686523843	1.41511228076595e-17	3.76494740349391e-16	Up
UST	-0.975257977893255	0.114295012486884	-8.53281308320578	1.4283135742186e-17	3.79605284175517e-16	Stable
ULBP2	2.33785903702665	0.274257641224302	8.52431686712653	1.53714298437844e-17	4.08097665398551e-16	Up
CDC14B	-1.18148200470983	0.138685855049103	-8.51912406129314	1.60764561580458e-17	4.26365253929944e-16	Down
NID1	1.31050336351805	0.154000212537022	8.50975035637048	1.74308238658166e-17	4.6179744323958e-16	Up
PDE11A	-1.83751609900505	0.216013627299784	-8.50648230842835	1.79289947571062e-17	4.74495564403331e-16	Down
PSG1	5.71682954026483	0.672139110302342	8.5054261128969	1.80929819694545e-17	4.7833202174135e-16	Up
KLHL8	-0.985724726718141	0.115965676363658	-8.50014209055271	1.89358767544489e-17	5.00090140084406e-16	Stable
TGFBR3	-1.33797606382812	0.157474048143097	-8.49648611695243	1.95416290294096e-17	5.15546313806314e-16	Down
RMDN1	-0.819306324742754	0.0964877785585409	-8.49129637952712	2.04344704609372e-17	5.3853611774516e-16	Stable
KLHL2	0.936027938282601	0.110396780147879	8.47876121956433	2.2760424837129e-17	5.99206912309004e-16	Stable
GRIK3	2.64852959897049	0.312461728527547	8.47633280226507	2.32403335007632e-17	6.11201323092248e-16	Up
DNALI1	-1.30837632467403	0.154397892698132	-8.47405558333674	2.36994262476863e-17	6.22623798034825e-16	Down
F2RL2	3.64785163965168	0.430604121233009	8.47147405186527	2.42306965665015e-17	6.3591667335593e-16	Up
AKR1C2	-2.27177100020687	0.268260733932154	-8.46851854502653	2.4853367121797e-17	6.51578056492409e-16	Down
NSG1	2.16133680502775	0.255384196457584	8.4630796854602	2.60407649515538e-17	6.81996783762464e-16	Up
LRRC4C	-1.97949317287603	0.234008158924659	-8.45907758931326	2.69500692833292e-17	7.05076630511407e-16	Down
ZNF560	3.67849012849368	0.434942329641343	8.45742039301393	2.73357028437233e-17	7.14422287834606e-16	Up
OLAH	2.97576937915445	0.351914772004777	8.45593767548372	2.76853460449986e-17	7.22808899546578e-16	Up
RXFP1	-2.12806214904242	0.252449625656307	-8.42965064222211	3.46698701497042e-17	9.04221862348407e-16	Down
SH3RF1	-1.25795236203664	0.149247107915994	-8.42865486374916	3.49661204440418e-17	9.11003316273677e-16	Down
CCDC33	3.10275539676188	0.368343697232908	8.42353329260299	3.65297223828414e-17	9.50755983591509e-16	Up
SPOCK2	2.65121450865269	0.314817054344391	8.42144500136394	3.7186888912747e-17	9.66859111731423e-16	Up
ETV1	1.50906333143908	0.179211404203248	8.4205764591165	3.74636328346712e-17	9.7304819910052e-16	Up
SAMD5	-2.26530332809591	0.269107314971486	-8.41784374510941	3.83476778211576e-17	9.94981750030489e-16	Down
TNFRSF11B	-1.87526001017798	0.22278647920776	-8.4172972114219	3.85269375012612e-17	9.98602332635783e-16	Down
CHPT1	1.01986085799583	0.121304560633944	8.40744035233287	4.19055352898764e-17	1.0850555800804e-15	Up
MIR205HG	3.98054288669381	0.473579649074272	8.40522369251881	4.27046839795381e-17	1.10461025166003e-15	Up
NECAB1	-1.87458662958233	0.223190595744735	-8.39903949952404	4.50145390495792e-17	1.16316088467063e-15	Down
AUTS2	1.29209722723524	0.153841450753373	8.39888873192328	4.50723643025525e-17	1.16345932576466e-15	Up
LYPD1	3.17313281998781	0.377832151415851	8.39826046591621	4.53141186685187e-17	1.16850007339887e-15	Up
B4GALT6	1.2166782027574	0.14498364873852	8.39183048118549	4.78630715461087e-17	1.23296449263552e-15	Up
KY	-2.09408709799222	0.249568352430039	-8.39083592772145	4.82697591308403e-17	1.24216815155331e-15	Down
Z83844.1	7.18080915031651	0.856028629280628	8.38851517892687	4.92320510329811e-17	1.26563622399919e-15	Up
DLG4	1.58111394741136	0.188490617607349	8.38828991852015	4.93264559940423e-17	1.26676788212688e-15	Up
GNA14	-1.44388792073488	0.172141205047554	-8.3878111596582	4.95276937012937e-17	1.27063803575299e-15	Down
DSC2	1.2598194151224	0.150226797294537	8.3861164440082	5.02465652443909e-17	1.28776671088122e-15	Up
TGFBR3L	3.87502403322999	0.462151681381458	8.38474507254159	5.08358046496226e-17	1.3015415483715e-15	Up
DNAAF1	-1.84256557393387	0.219860783312271	-8.38060133405806	5.26579744313672e-17	1.34682278042058e-15	Down
SEMA3F	1.42017615169867	0.169523039464631	8.37748164605659	5.40721941715228e-17	1.38158852221588e-15	Up
KDM1B	-1.05694444819448	0.126170022157481	-8.37714403248057	5.42274698553771e-17	1.38414928639989e-15	Down
B3GALT2	-2.79396185495182	0.333584705134247	-8.3755694189499	5.49574967190421e-17	1.40136042850929e-15	Down
EFNB1	0.877695247919683	0.104795115952523	8.37534497616588	5.50623397583975e-17	1.40261129301482e-15	Stable
CDH13	1.88854440543885	0.225535082070043	8.37361703600656	5.58761383466972e-17	1.42190067845411e-15	Up
MAPRE2	-0.856792384112603	0.102331108956889	-8.37274600897328	5.62908468352264e-17	1.43100553198308e-15	Stable
NRXN3	1.53384643064577	0.183238005072401	8.37078765422993	5.72343654780498e-17	1.45352163318094e-15	Up
CETN4P	-5.61933420829273	0.67162767297808	-8.36674013650437	5.9234133897621e-17	1.50278970176992e-15	Down
PRIMA1	-1.81352333692356	0.216869754104986	-8.36226953088921	6.15230898562924e-17	1.55928782778922e-15	Down
RORB	-2.1917350917326	0.262300644882939	-8.35581282200333	6.49836819801581e-17	1.64533709198906e-15	Down
EML6	-1.43621687990307	0.171914063881637	-8.35427217224012	6.58373853688937e-17	1.66527519410938e-15	Down
OR5A2	6.47394763853986	0.77544772331701	8.34865774168151	6.90430903800968e-17	1.74460440033808e-15	Up
RAG1	-1.77293424642843	0.212391324270405	-8.34748901594125	6.97295131400331e-17	1.76018013992642e-15	Down
PDE1C	1.87150552496485	0.224344371560685	8.34211044362488	7.29762468471668e-17	1.84028966723317e-15	Up
RUNDC3A	1.49022563176984	0.178649528909162	8.3416152332961	7.32825669105805e-17	1.84616262251084e-15	Up
F2R	1.43770752326949	0.172402539874265	8.33924792707824	7.47645102177918e-17	1.88161092682254e-15	Up
AC007842.1	-5.68944987787779	0.68270584626348	-8.33367680827218	7.83696736867139e-17	1.97037033583136e-15	Down
TNFSF15	2.10721787063144	0.252860828398827	8.33350853105572	7.84811948578518e-17	1.97120299811799e-15	Up
HK1	-0.945218134921403	0.11351708140908	-8.32665994569689	8.31551661687973e-17	2.08651415949691e-15	Stable
DENND6A	-1.10121882938608	0.132357891646181	-8.32000884639246	8.79567474886841e-17	2.20479416287188e-15	Down
LPAR1	-1.41365613189699	0.169958121215467	-8.31767332909501	8.9706851863441e-17	2.24642397365601e-15	Down
VSTM2L	2.59480445393865	0.312095097124497	8.31414680283673	9.24146980923332e-17	2.3119306860074e-15	Up
AL133410.1	-5.627349713325	0.677066731382104	-8.31136644660982	9.46062823452676e-17	2.36440472239037e-15	Down
MUC1	2.79978349436873	0.337140243045399	8.30450695852325	1.00234794216104e-16	2.50258510047794e-15	Up
AC016739.1	-6.02962232561066	0.726196384901349	-8.30301892294571	1.01498702419747e-16	2.53162735737826e-15	Down
IBSP	5.7014018976462	0.687465745084726	8.29336143423922	1.10092169439956e-16	2.74324809123822e-15	Up
KLHDC8A	4.77523892703292	0.575799192706053	8.29323657886872	1.10207838931281e-16	2.74341137268344e-15	Up
CFD	-2.433074000252	0.293393325789567	-8.29287439891218	1.1054405094279e-16	2.74685856415733e-15	Down
CLDN2	3.20901314154689	0.386961339777277	8.29285205440394	1.1056482646278e-16	2.74685856415733e-15	Up
AGR3	-4.01840507686878	0.48464534816297	-8.29143432842262	1.11890904219213e-16	2.77705934242788e-15	Down
B3GAT1	1.93690619578361	0.233680120710466	8.28870761404422	1.14485588977358e-16	2.83865550105398e-15	Up
AL132709.5	7.2949127232379	0.880358892866616	8.28629412657409	1.16831652709066e-16	2.89397183488801e-15	Up
FOXA2	-2.744125576366	0.33119229570925	-8.28559604772641	1.17519024606422e-16	2.90813318568371e-15	Down
PLXNA4	2.19761926544355	0.265452071847108	8.27877985713863	1.24443747272246e-16	3.07646479244722e-15	Up
AC078899.1	-1.77299843195117	0.214283788123479	-8.27406705601777	1.29465290691263e-16	3.19746202216084e-15	Down
SCARA5	-3.10384843278531	0.37534005038843	-8.26943042601825	1.34600494986313e-16	3.32102614813138e-15	Down
PRKG1	-1.25775229440421	0.15225056584262	-8.26106811126294	1.44374669986053e-16	3.5586940713621e-15	Down
KATNAL2	-1.41760162474619	0.171612864420398	-8.26046246319567	1.45109150580295e-16	3.57329506747285e-15	Down
NUGGC	-2.67476268344592	0.324164802426217	-8.25124339048105	1.56754926651062e-16	3.85629390005968e-15	Down
MAP3K1	1.04628033036575	0.12685531844205	8.2478239242583	1.61304799979296e-16	3.9643453382986e-15	Up
SPATA18	2.06053414996693	0.249864655917456	8.24660111451552	1.62963249805131e-16	4.00119338535216e-15	Up
LYNX1	1.04123106845488	0.126333293252939	8.24193719362778	1.69444512044403e-16	4.15626724080037e-15	Up
PRKX	-1.72891458857051	0.209793922888895	-8.24101368029675	1.70757701250794e-16	4.18439583318467e-15	Down
ITM2A	-1.05051503905558	0.127535536305382	-8.23703784441802	1.7652665850695e-16	4.32155136142331e-15	Down
SNORD14C	8.66229829930507	1.05219798915003	8.23257446661967	1.83232172179826e-16	4.48134559625018e-15	Up
IL36RN	4.32764800620018	0.525703664676206	8.23210545596194	1.83951200343574e-16	4.49455887175718e-15	Up
AC079610.1	-5.53834605403439	0.672816112688765	-8.23158950801815	1.84745400229994e-16	4.50958141027429e-15	Down
AC078785.1	-5.38546759104754	0.654569003283587	-8.22750170575116	1.91158408914869e-16	4.66159526376103e-15	Down
C1QTNF7	-2.04651363935339	0.248822940002379	-8.22477878982469	1.95551430541483e-16	4.76410277778485e-15	Down
FABP4	-2.42396601252243	0.294930737801926	-8.21876360052491	2.056118863243e-16	4.99951068275198e-15	Down
OR4D10	7.0616645514298	0.859201731509345	8.21886676022485	2.05435124737108e-16	4.99951068275198e-15	Up
ENTPD8	2.3710620826565	0.288560200499741	8.21687148314356	2.08880705793485e-16	5.07408570537179e-15	Up
CTSH	2.34361009166155	0.285337901939701	8.21345526034187	2.14912824189115e-16	5.21557743799491e-15	Up
RIMS4	-1.70002802134095	0.20713541940816	-8.20732652193613	2.26167893199714e-16	5.48342639424032e-15	Down
AC005280.1	5.89636139766464	0.718463995523854	8.20689893216628	2.26974470826834e-16	5.49768029434321e-15	Up
UPP1	2.17550375311221	0.265119595315313	8.20574484705604	2.29165644148959e-16	5.54541157381436e-15	Up
ATP10B	3.30252438099326	0.403068665881852	8.19345352427198	2.53835499825267e-16	6.13647320827583e-15	Up
C12orf56	3.54263923572753	0.432702739229772	8.18723551885426	2.672947819435e-16	6.45564400348077e-15	Up
GABARAPL3	7.57077613767897	0.924957186359292	8.18500169448726	2.72299819544351e-16	6.57021311226878e-15	Up
ALDH1A3	3.07606712842507	0.376121312899426	8.17839091518753	2.87659246868723e-16	6.93415990869936e-15	Up
KLK11	5.54947095102231	0.678718419307709	8.17639656322095	2.92458359078071e-16	7.04309201526903e-15	Up
CD44	1.32374700784578	0.161941398372001	8.1742347611755	2.97749568944632e-16	7.16365517933583e-15	Up
MIR4664	-5.65711541272516	0.692120546514217	-8.17359843052854	2.99324943298574e-16	7.19467277668523e-15	Down
SLC18B1	-0.859053168989239	0.105274730935744	-8.16010795139031	3.34725298047148e-16	8.03788294508253e-15	Stable
TGM2	2.13439340626545	0.261604809846442	8.1588461906274	3.38240034457481e-16	8.11453334573471e-15	Up
CYP1A2	-2.74274016995083	0.336226662151745	-8.15741426452666	3.42272857749473e-16	8.20345489946354e-15	Down
PLXNB2	1.02311386579963	0.125437128538786	8.15638780732519	3.45192858657666e-16	8.26556081178195e-15	Up
CACNA2D1	-1.20837925834639	0.148276379839551	-8.14950607543816	3.65413676552091e-16	8.74141832147733e-15	Down
RSPO4	2.65273258165243	0.325780019502424	8.1427111021236	3.86523770835726e-16	9.23762418854736e-15	Up
RGS4	2.78053463717606	0.341566349876659	8.14054030257992	3.93517814456277e-16	9.39584510072148e-15	Up
EPHX4	1.98053808331133	0.243589823869878	8.13062734660584	4.27074376578705e-16	1.01873851764154e-14	Up
MLLT11	1.29947745066809	0.159968512340168	8.12333272128449	4.53553717521966e-16	1.08087654653434e-14	Up
MMP14	1.19818150172874	0.147520464767815	8.12213751912033	4.58043891008789e-16	1.09054351399081e-14	Up
FERMT1	-1.72817649141303	0.212839158278479	-8.11963599833394	4.67583952814115e-16	1.11220394906835e-14	Down
LINC00887	2.4541299215824	0.302263460319362	8.11917497070088	4.69363422890408e-16	1.11538139681575e-14	Up
TREM1	3.09334147681869	0.381078129262606	8.11734192881753	4.7650483705416e-16	1.13128277745191e-14	Up
SCN3B	-1.29681764382084	0.159796789565132	-8.11541738322767	4.8411797610202e-16	1.14827303350538e-14	Down
PNMT	2.91971242889254	0.35986873901858	8.11327051317397	4.92752077425504e-16	1.16765058724147e-14	Up
CHI3L1	4.59198525954208	0.566479807893088	8.10617641716318	5.22375827312219e-16	1.23668296142032e-14	Up
SLIT1	5.95922280998749	0.735252150947277	8.10500561244168	5.27430823996913e-16	1.24747561401039e-14	Up
GPM6B	-1.16406898089028	0.143635529537846	-8.10432477699443	5.30392492213725e-16	1.25330150744713e-14	Down
SNORA55	7.75011439992499	0.95637986997938	8.10359423404853	5.33588618008156e-16	1.25966995624047e-14	Up
EDIL3	1.95381353958016	0.241192501785413	8.1006396348028	5.46709725187791e-16	1.28943488843072e-14	Up
LRRIQ1	-1.76578815010474	0.218025307427486	-8.09900543629335	5.54103084104729e-16	1.30564758580704e-14	Down
SH2D4A	1.22829174277299	0.151769446805123	8.0931423855696	5.81448288582597e-16	1.36879895800971e-14	Up
PLD3	1.17069511388337	0.144804536019011	8.08465774669981	6.23390111631265e-16	1.4661622251294e-14	Up
GARNL3	-1.27406849944981	0.157637195369594	-8.08228347670513	6.35651333757014e-16	1.49360241432887e-14	Down
MLXIPL	2.17537443747114	0.269201829603505	8.08083080518117	6.43270081952436e-16	1.510093034589e-14	Up
AC018628.1	-5.55793973686977	0.688054832601927	-8.07775699481978	6.59688985668687e-16	1.547192208739e-14	Down
KCTD8	-1.50382310030808	0.186191855511216	-8.07673942654001	6.6521481989352e-16	1.5586981362314e-14	Down
NMNAT3	-1.40263009635529	0.173688702595431	-8.0755401784675	6.71785823588523e-16	1.57262934605797e-14	Down
WNT11	-2.22656192162275	0.275958565316276	-8.06846462283526	7.11876887561829e-16	1.66493104251902e-14	Down
XIRP1	3.49284292764044	0.433144124588601	8.06392775374232	7.38814314554973e-16	1.72632616138858e-14	Up
CYTH3	-1.22375120257162	0.15186352701898	-8.05822982379877	7.74071837158802e-16	1.80703009562178e-14	Down
CCL28	-1.07406994343706	0.133294091780871	-8.05789610842451	7.76187417428015e-16	1.81028794517395e-14	Down
MOB3B	-1.3072780123405	0.162401389282599	-8.04967259279824	8.30158133972777e-16	1.93436847120886e-14	Down
APOA1	-2.98695920990031	0.371271584175504	-8.04521363123859	8.60951012533624e-16	2.00426207010374e-14	Down
NUDT17	1.08356922337605	0.134805483762244	8.03802036189523	9.13014616212812e-16	2.12349800932678e-14	Up
S100A4	1.93871617201316	0.241305770703996	8.03427189642859	9.41362333498046e-16	2.18740589545359e-14	Up
AC092111.1	-5.43809272936245	0.677243937685912	-8.02973998991262	9.76794581758965e-16	2.26764260153129e-14	Down
TP63	2.93188687322173	0.365148406004587	8.02930212759822	9.80286777058498e-16	2.27365038273107e-14	Up
PRTG	-1.82019677134085	0.226728327321647	-8.02809597213953	9.89970269897935e-16	2.29399378117732e-14	Down
NRIP1	1.60821191169929	0.200371743803865	8.02614121716429	1.00586429928833e-15	2.32867773597672e-14	Up
ANKRD46	-0.869534657446314	0.108367729888465	-8.02392611104117	1.0241792125956e-15	2.36889731031081e-14	Stable
SCG5	2.36128522679052	0.294450138728657	8.01930417484537	1.06345861942914e-15	2.45523201190884e-14	Up
TMEM47	-1.30676074354655	0.162950727940194	-8.0193611901271	1.06296515239961e-15	2.45523201190884e-14	Down
NRK	2.56588151189863	0.320025213285313	8.017747994159	1.07701484219469e-15	2.48424836352833e-14	Up
GPSM1	1.00414030117938	0.125250075169874	8.01708342144699	1.08285581820372e-15	2.49543180396682e-14	Up
GATM	-1.28066199905542	0.159747507170471	-8.01678862937615	1.08545674707087e-15	2.49913493908936e-14	Down
CCDC170	-1.38600615633971	0.172903555747164	-8.01606508524591	1.09186664215744e-15	2.51159296588495e-14	Down
OSBPL1A	-1.05418050835128	0.131535852604584	-8.01439674033438	1.10678900796333e-15	2.54359133804515e-14	Down
IGSF9B	-1.8275998560846	0.228167792860092	-8.00989409230619	1.14807267758248e-15	2.63605874518527e-14	Down
ISM1	-2.00372173453823	0.250188434465615	-8.00885036439851	1.15785683994732e-15	2.65609823630982e-14	Down
GLI3	-1.30627231648921	0.163153416847177	-8.00640490240406	1.18110403944673e-15	2.70203073337304e-14	Down
PROX1-AS1	-1.61377217752145	0.201558162050117	-8.00648389083936	1.1803460188378e-15	2.70203073337304e-14	Down
TBC1D3	6.90129795687023	0.861949437551967	8.00661576677942	1.17908152569916e-15	2.70203073337304e-14	Up
MPP6	-0.825897338671835	0.103192258132038	-8.00348159466646	1.20949767610506e-15	2.7644718702394e-14	Stable
BRSK1	1.53937741292403	0.192460254698024	7.99841720743515	1.26028718796725e-15	2.87794191461149e-14	Up
RIPPLY3	2.31343420012714	0.289395220083702	7.99403044548565	1.30597488839888e-15	2.9795663016447e-14	Up
PRDM1	1.87426921802767	0.234798167808111	7.98246952062853	1.43434232918349e-15	3.26946825388317e-14	Up
GANC	0.620317967745151	0.0777647409028414	7.97685378416127	1.50110473226345e-15	3.41854847631953e-14	Stable
CCSER1	-1.55144915049467	0.194505339253595	-7.97638335507028	1.50683437784657e-15	3.42849139618266e-14	Down
S100A11	1.92817045047811	0.241913743759226	7.97048741636274	1.58049758945357e-15	3.59284542441606e-14	Up
CPQ	-1.09243471039601	0.137072132113233	-7.96977980537696	1.58957338162294e-15	3.61021264324877e-14	Down
ARHGEF28	-1.49090364516989	0.187099012106813	-7.96852761744538	1.6057598572296e-15	3.64368360383272e-14	Down
MIR181A2HG	1.9868965048503	0.249393591051718	7.96691084350387	1.62689949297211e-15	3.68832344926103e-14	Up
DIRAS3	2.31563431693984	0.290829014621325	7.96218465325724	1.6902797344474e-15	3.82855973725015e-14	Up
ARHGAP6	-1.34398036073674	0.168821866636941	-7.96093768840398	1.70740360496856e-15	3.86386511576234e-14	Down
MT1M	-2.42778683923337	0.305140743556814	-7.95628538796339	1.77281223902535e-15	4.00827745625678e-14	Down
TOB1	-1.62170444545911	0.203847729784884	-7.95546973797774	1.78453137331607e-15	4.03114894770104e-14	Down
VIT	-2.82817454804016	0.355518595484768	-7.95506784724946	1.79033370373124e-15	4.04062567138337e-14	Down
ART5	-2.78434799024882	0.35050728625926	-7.94376636207589	1.96132864888185e-15	4.42257622333521e-14	Down
TMEM232	-1.43703505245117	0.180937883507029	-7.94214580494604	1.98713153012224e-15	4.47674381096177e-14	Down
RCAN2	-1.16051300816431	0.146261249472596	-7.9345213605723	2.11308652615351e-15	4.756241847856e-14	Down
MMP13	7.88094140394637	0.99332585840518	7.93389333143858	2.12380527281997e-15	4.77609232283004e-14	Up
PPP1R1C	2.88577564556084	0.363784980472296	7.93264098428222	2.14533952315535e-15	4.82020789018514e-14	Up
ESRRG	-1.81446342584281	0.228887437300779	-7.92731766863392	2.23929945203382e-15	5.02682739491377e-14	Down
MTRNR2L12	-5.58247547227518	0.704392281354232	-7.92523657633295	2.27712385927464e-15	5.10717645583256e-14	Down
TNNT3	-2.54089825372378	0.320781817511771	-7.92095472690109	2.35693753843743e-15	5.28147269085506e-14	Down
AL021707.2	-5.30159816237838	0.669349745078971	-7.9205201785098	2.36518987733223e-15	5.29053415443834e-14	Down
TFF3	-3.04370114820212	0.384275810964916	-7.92061602982345	2.36336716002192e-15	5.29053415443834e-14	Down
HPGDS	2.10407638035697	0.265695948096613	7.91911354098589	2.39209839037451e-15	5.34596779829296e-14	Up
MAN1A1	-1.17346192096251	0.148355372991001	-7.90980398824984	2.57794467378317e-15	5.75618872009383e-14	Down
ARHGAP19-SLIT1	5.40697623803469	0.683604265927199	7.90951213667604	2.58399510783374e-15	5.76457897082128e-14	Up
LZTS1	1.87479375084022	0.237165499228529	7.90500202153642	2.67929251586355e-15	5.97187698881573e-14	Up
CNTN1	-2.22779572994588	0.282027242860141	-7.89922174664046	2.80650206323927e-15	6.24987377094436e-14	Down
LSR	1.07689548891355	0.136338945684833	7.89866375674455	2.81909231842807e-15	6.2723556699043e-14	Up
PKIA	-1.18492014886443	0.150059569102601	-7.89633180976456	2.87231405322928e-15	6.38512112522464e-14	Down
PHKB	-0.635228558274002	0.080465904515617	-7.89438162781996	2.91758151887282e-15	6.48002071974385e-14	Stable
FAM171A2	1.60601730219994	0.203452853274134	7.89380574592373	2.93108267931475e-15	6.50426131715193e-14	Up
STX11	-1.42981887046994	0.181148464311369	-7.89307751465269	2.94824368005108e-15	6.53657342185576e-14	Down
SCN8A	1.39064987881646	0.176231679996721	7.89103229817896	2.99697071651008e-15	6.63875222506577e-14	Up
C3orf80	2.40423746210338	0.30491441252295	7.8849584124608	3.14640285032701e-15	6.96363208300368e-14	Up
LINC00205	-1.22831517391262	0.155881619910081	-7.8797947738878	3.2791922031238e-15	7.25113899480551e-14	Down
AC107871.1	-5.51354376716527	0.69996092050716	-7.87693084803993	3.35520479275536e-15	7.41270289098904e-14	Down
F10	-1.99341428374056	0.253080539772984	-7.87660041158707	3.36408589798916e-15	7.42536767189041e-14	Down
MYBPHL	2.18254068674858	0.277098123995866	7.876418126819	3.36899504812224e-15	7.42536767189041e-14	Up
SMOC2	-2.55295798079292	0.324127996727865	-7.87638836066468	3.36979735646605e-15	7.42536767189041e-14	Down
FGF1	1.58463593132974	0.201195876460248	7.87608553022623	3.37797046097778e-15	7.43685931084969e-14	Up
TNXB	-1.7690483092718	0.224651606843759	-7.8746301178346	3.4175237673626e-15	7.51735630437712e-14	Down
BMP8A	-2.53715161097073	0.322275068617127	-7.87262763408156	3.47269091814435e-15	7.62536201432185e-14	Down
S100A5	1.86625267415396	0.237055859966325	7.87262830971177	3.47267215789799e-15	7.62536201432185e-14	Up
AC078899.3	-2.70627666725491	0.34384246731162	-7.87068766814731	3.52697157450394e-15	7.7377940075199e-14	Down
CTH	-1.94308704709828	0.246969285038408	-7.86772754675184	3.61141006788735e-15	7.91613530312327e-14	Down
PAIP2B	-1.16856456269645	0.148648521166157	-7.86125925457577	3.80290761653511e-15	8.32863269119563e-14	Down
CAMK2N2	2.93793021792268	0.373745460360228	7.86077833585192	3.81753829197848e-15	8.35339841052418e-14	Up
AC003102.1	-5.21630134049929	0.663752648771498	-7.85880304983166	3.87821459722335e-15	8.47878881768603e-14	Down
RTN2	1.54177681144419	0.196259318378564	7.85581456300719	3.97182335873221e-15	8.67589773112469e-14	Up
PCGF5	-0.970470806438698	0.12357024902721	-7.8535959430251	4.04275279715e-15	8.82316760641887e-14	Stable
ZMAT4	-2.4951058553908	0.317738679275399	-7.85269788708404	4.07181696089768e-15	8.87889176330351e-14	Down
AC145124.1	-5.51427591907068	0.702499549486796	-7.84950812153414	4.1767213102579e-15	9.09975105567628e-14	Down
AP001992.1	-5.49998507229709	0.700804021816773	-7.84810717558221	4.22363206374569e-15	9.19398764906442e-14	Down
PTPRQ	-2.47761390982754	0.315718711629506	-7.84753585569867	4.24291129827925e-15	9.22796503990805e-14	Down
FAHD2A	-1.00634783987961	0.128280098060334	-7.84492571409084	4.33209853515865e-15	9.41379614269306e-14	Down
RAET1G	1.9818568996456	0.252775170878704	7.84039386762638	4.49135406001085e-15	9.75143555930852e-14	Up
CPS1	-1.77346607221788	0.226339837071122	-7.83541286928033	4.67304611528648e-15	1.01371635401668e-13	Down
NT5C1A	4.24721711577303	0.542410949042864	7.83025697262868	4.86873801494433e-15	1.05525699285975e-13	Up
SLC7A4	2.98575598592698	0.381344066784386	7.82955930350201	4.89583019753347e-15	1.06021501142452e-13	Up
C2orf81	1.29367697496902	0.165263300168909	7.82797495661047	4.95790661874527e-15	1.07273397769788e-13	Up
SLC5A8	-2.40143642629115	0.307015832114546	-7.82186511279062	5.20463625802261e-15	1.12515017024252e-13	Down
ALDH2	-0.882626571592018	0.112885318527662	-7.81878975143907	5.33336025876162e-15	1.15198748819403e-13	Stable
DCN	-1.71024180408091	0.218775121974686	-7.81735047680057	5.39467494171119e-15	1.16423105051075e-13	Down
MAMDC2	-2.21649644261334	0.283807184689681	-7.80986726969895	5.72482418390779e-15	1.23442135190231e-13	Down
FLRT2	-1.59000120019292	0.203768106682137	-7.80299344231138	6.04556926288828e-15	1.30246531625996e-13	Down
AL355353.1	-5.20770804122411	0.667526714164749	-7.80149757413128	6.11767833766626e-15	1.31687216408909e-13	Down
SLC6A15	-4.20217078511272	0.538659690612575	-7.80116065550389	6.13403611573371e-15	1.3192637811957e-13	Down
CA11	1.36774508446681	0.175332455417096	7.80086653787574	6.14835104781894e-15	1.32121232516465e-13	Up
GAPDHP46	5.02728388806727	0.644527381462365	7.799953939367	6.19297755121454e-15	1.32853107160952e-13	Up
TTYH2	-1.1696087168975	0.149949272358334	-7.80002929325644	6.18928066570008e-15	1.32853107160952e-13	Down
TMEM41A	1.03894426126135	0.133223341042131	7.79851528369032	6.26397678311024e-15	1.34261640478225e-13	Up
HAND2-AS1	-2.65833097146069	0.340918824399907	-7.7975482173504	6.31215223525786e-15	1.35178987648086e-13	Down
PRDM16	-1.27044720943717	0.163076240401257	-7.79051078385894	6.6738843578218e-15	1.42804085552643e-13	Down
CLDN1	3.39289134054742	0.435733984146931	7.78661170344548	6.88300690820041e-15	1.47153537147938e-13	Up
AC007773.1	-5.23825054831365	0.672787655899923	-7.78588980100556	6.9224268046453e-15	1.47870564759891e-13	Down
VTCN1	4.2567754023402	0.546792370702264	7.78499414114552	6.97164380668829e-15	1.48795474183155e-13	Up
PIWIL1	3.12474219519528	0.401432484511804	7.78397941311448	7.02781988617766e-15	1.49867215927293e-13	Up
IL13RA1	0.781140597373107	0.100396260210248	7.78057465225557	7.21958487590449e-15	1.53826104194907e-13	Stable
AL162511.1	-5.2737385612032	0.677975148727764	-7.77866057642304	7.32964248283319e-15	1.56038841069765e-13	Down
SUCNR1	-1.78996952237337	0.230232461923104	-7.77461834626606	7.56752131539559e-15	1.6096668435844e-13	Down
EDA2R	1.42931112244139	0.183905481334022	7.77198761055617	7.72640082690111e-15	1.64207243947547e-13	Up
DOK4	1.01143121161831	0.130152762142402	7.77110831126033	7.78023336910557e-15	1.65211678518625e-13	Up
RAVER2	-1.00274037433485	0.12904708860923	-7.77034480313827	7.82727624104418e-15	1.66070362238256e-13	Down
AC079834.1	-5.22688224505699	0.672782384897892	-7.76905335571513	7.90748565575018e-15	1.674894729207e-13	Down
GABRG3	2.80165307070604	0.360616542256612	7.76906420646784	7.90680837741273e-15	1.674894729207e-13	Up
RHOV	2.23441821235552	0.2876393505189	7.7681242442129	7.96569085483686e-15	1.68580302586118e-13	Up
PGAM1P4	2.83513706606627	0.365036245648201	7.76672755066246	8.05398245921494e-15	1.70305489478202e-13	Up
PLEKHA8P1	1.31750427613714	0.169799879725384	7.7591590657657	8.54943669152673e-15	1.80630199410391e-13	Up
CPEB4	-1.06935404006201	0.137828506712076	-7.75858395024104	8.58828863005605e-15	1.81298700870587e-13	Down
AC010207.1	-6.04916960486867	0.780129646547319	-7.7540568181724	8.90024746894474e-15	1.87726528409571e-13	Down
CDADC1	-1.21995661715785	0.157373495430867	-7.75198271994771	9.04687042050827e-15	1.90659192047292e-13	Down
TRPC5	6.1810182661384	0.797450985625713	7.75096949850593	9.11935917468879e-15	1.92025903157475e-13	Up
CCND2	1.35742196302253	0.175174730432478	7.74895990803739	9.26482620772567e-15	1.94925741016434e-13	Up
KCNK2	-1.99664959245218	0.257736820226105	-7.74685429385129	9.41969386437095e-15	1.98018347105363e-13	Down
DPYSL3	1.34286843794963	0.173373144154343	7.74553893280129	9.51772836857235e-15	1.99912052333038e-13	Up
MTUS1	1.14506926676826	0.147847664931594	7.74492628813628	9.56373114229392e-15	2.00710624690779e-13	Up
DLX6	2.762177288131	0.356753514255319	7.74253701157428	9.7452391480621e-15	2.04349293294893e-13	Up
CCDC74A	1.07070465838638	0.138380468543899	7.73739726171482	1.01472618886215e-14	2.12602048669768e-13	Up
PIP5KL1	1.63670020118288	0.211750613396376	7.72937643452838	1.08074654105675e-14	2.26245874564935e-13	Up
SESN3	-1.15593175356994	0.149588274219909	-7.72742221673478	1.09746178700312e-14	2.29553945497775e-13	Down
PRICKLE1	1.41165701480489	0.182746880400116	7.72465725113411	1.12154709080575e-14	2.3439681593548e-13	Up
RANBP3L	-2.19778658444494	0.284616170360241	-7.72193154613523	1.14579928342504e-14	2.39266491560401e-13	Down
ABCA6	-1.66139964193871	0.215168695481692	-7.7213817661504	1.15075317191402e-14	2.40101545628733e-13	Down
HYOU1	-1.27675772505896	0.165362918079536	-7.72094336436941	1.15471856606705e-14	2.4072913920446e-13	Down
DCDC1	-1.84143622217773	0.238541193730239	-7.7195732669141	1.16719812693332e-14	2.4312920718606e-13	Down
CD1A	4.54130820707791	0.588303312614116	7.71933135460124	1.16941533359054e-14	2.43389406598785e-13	Up
SLC38A1	-1.09080534442431	0.141329588819536	-7.71816682929123	1.18014672294927e-14	2.45419759374612e-13	Down
COL5A1	2.47778698267986	0.321044527726568	7.71789197039414	1.18269371687397e-14	2.45746160575581e-13	Up
C7	-2.19209657395814	0.284138816926277	-7.71487893724463	1.21097123623475e-14	2.514140282528e-13	Down
EHD2	1.04887682771544	0.135962891080098	7.71443457389804	1.21519752099363e-14	2.52083300930872e-13	Up
AC078899.4	-5.4089810690822	0.701423181186533	-7.71143756602445	1.24408316847415e-14	2.5786264651094e-13	Down
MTND2P28	-3.39761171821012	0.440880387619591	-7.70642517476126	1.29391045594494e-14	2.67969494920656e-13	Down
PROC	2.3775529322196	0.308547462096673	7.70563114038732	1.30198194492877e-14	2.69419177443613e-13	Up
DNASE1L2	1.66245956209639	0.215850326332042	7.70190895861343	1.34048382753361e-14	2.77158259801397e-13	Up
CDKN2A	2.96198200705145	0.384644665906329	7.70056696372535	1.35463826938863e-14	2.79854686680106e-13	Up
SLC17A7	-1.87210356877666	0.243312759674142	-7.69422685141497	1.42352299161685e-14	2.93844130174309e-13	Down
DOK6	-1.70940503599343	0.222246389839221	-7.69148617995577	1.4543564502872e-14	2.99962509213461e-13	Down
GPR83	-1.8073996247846	0.235105044851873	-7.68762586920812	1.49890358339607e-14	3.08896999129048e-13	Down
FAM86DP	1.11693036697674	0.145372451949098	7.6832326345285	1.55123521697253e-14	3.19419785627545e-13	Up
NKD2	2.63924907456616	0.34356567045506	7.68193478431772	1.56703611865555e-14	3.22409346114875e-13	Up
FZD5	-1.16142171507444	0.151224700032503	-7.68010592730432	1.58957095441209e-14	3.26778355975705e-13	Down
STOX2	-1.21132120976131	0.157752243009796	-7.67863065938206	1.60798099370498e-14	3.30292958690611e-13	Down
EPB41L2	-0.966322273154359	0.125860757381546	-7.6777090274847	1.61958843692555e-14	3.32405652907609e-13	Stable
SULT2B1	2.38214593585231	0.310513616956929	7.67163114841025	1.69822717169968e-14	3.48261236140891e-13	Up
WNT3	1.77023160572094	0.230934048298463	7.66552883285995	1.78095850437861e-14	3.6492957389639e-13	Up
TRABD2B	1.27802825834149	0.16673648454344	7.6649586432208	1.78888835086325e-14	3.66255952096122e-13	Up
ACADSB	-0.861245343059752	0.112434606560673	-7.6599667078036	1.85981288694294e-14	3.80467173340272e-13	Stable
LINC00092	-1.43884804528659	0.188044996100199	-7.65161570435994	1.98469616913668e-14	4.05684805564507e-13	Down
SDK2	-1.57572728385513	0.206056899166919	-7.64704938405723	2.05643365488823e-14	4.20006945176279e-13	Down
KCND3	-1.52122894880771	0.199013136538686	-7.64386198451777	2.10801362146695e-14	4.30192195380861e-13	Down
MASP1	-2.04323054274673	0.267351016510722	-7.64250149265763	2.13041532774736e-14	4.34411209815281e-13	Down
SELENBP1	-1.17732328244466	0.154056117737306	-7.64217156537865	2.13588305689037e-14	4.3517319138037e-13	Down
MEI4	-1.70207264793538	0.222844896555438	-7.63792518583414	2.20750061075962e-14	4.4940065065359e-13	Down
ARNTL	2.20509343008824	0.288776508276307	7.63598619309563	2.2409833968595e-14	4.55847933364413e-13	Up
EYA2	-1.18147271189292	0.154742238776499	-7.63510158076088	2.2564244665591e-14	4.58617816800557e-13	Down
TNFRSF21	1.9681438227842	0.257895590928723	7.63155281444168	2.31942782126196e-14	4.71042441697643e-13	Up
AC080080.1	-5.18933528293667	0.680099118956019	-7.63026320472599	2.34274907252739e-14	4.7539465037517e-13	Down
ARHGEF2	1.00668040987024	0.132004579313031	7.62610217849361	2.41958077537608e-14	4.9058951495569e-13	Up
NT5E	1.56824667971465	0.205649488216474	7.62582340133936	2.42481596649294e-14	4.9125481893284e-13	Up
RIC8B	-0.777985108571348	0.102086002962646	-7.62087931737341	2.5195342311195e-14	5.10033249909875e-13	Stable
IL12RB2	2.49508578457404	0.327458286540235	7.61955304578151	2.54555587102969e-14	5.1488628889323e-13	Up
AC007743.1	-1.55529883896131	0.20412408115803	-7.61937949769493	2.5489804081864e-14	5.15164513043589e-13	Down
CDC42EP5	1.8152931968892	0.238423128222111	7.61374624360313	2.66263314333751e-14	5.37702188673026e-13	Up
CD151	1.35510796344203	0.17832568082254	7.59906232905714	2.98284097663389e-14	6.01882727403927e-13	Up
RGS16	-1.79037087686298	0.235636548543068	-7.59801859233121	3.00699138374802e-14	6.06269265198016e-13	Down
RNF223	3.98281427537556	0.524762251588986	7.58974995498543	3.20523406013667e-14	6.45721111698367e-13	Up
SFMBT1	-0.906017380479495	0.119445988188907	-7.58516375658099	3.32067397797245e-14	6.68441834701228e-13	Stable
ABHD17C	1.43289805986016	0.188955405901451	7.58326046838523	3.3697737708513e-14	6.77782817173947e-13	Up
MBOAT7	0.973636560310986	0.128411985683519	7.58213148973949	3.39923505987022e-14	6.83162013391343e-13	Stable
ADH1B	-2.94569385407475	0.388569479451269	-7.58086779804376	3.4325122651509e-14	6.892666640355e-13	Down
PCLO	-1.46830709608429	0.193688377234112	-7.58077029221809	3.43509319082206e-14	6.892666640355e-13	Down
GRIN2C	-1.95393219940161	0.257832870701688	-7.57828974282455	3.50139762952706e-14	7.02010679438353e-13	Down
NLGN1	-2.50128094318736	0.330142713732963	-7.57636270358681	3.55377408059769e-14	7.11944126967228e-13	Down
ZFP36L2	-1.49633329803815	0.197632601276285	-7.57128777527105	3.69542397116659e-14	7.3973208187158e-13	Down
CDSN	5.20126987707113	0.687036814831227	7.57058394075847	3.7155025639297e-14	7.43159629771841e-13	Up
ALOX5	3.17149601993548	0.419071096557589	7.56791877556664	3.79250981520752e-14	7.57959314578278e-13	Up
SPATA17	-1.31026934505349	0.173155496409252	-7.56700983927578	3.8191298358866e-14	7.62673251261801e-13	Down
IRX2	2.41905591535099	0.319728111617659	7.56597817787063	3.84956678100319e-14	7.68141333396684e-13	Up
EDARADD	-1.45632260362013	0.192505692214785	-7.56508852733174	3.87600545342958e-14	7.72803561539465e-13	Down
ADAMTS18	2.39397500912176	0.316461964685689	7.56481118196769	3.88428406467225e-14	7.73840490919094e-13	Up
AK1	1.73006273409463	0.228734633266243	7.56362387885906	3.9199214154686e-14	7.80321965381722e-13	Up
AC011897.1	5.17462159426046	0.685004641831794	7.55414091855323	4.21633486171771e-14	8.38663695358438e-13	Up
CORO2B	-1.5127070656459	0.200295506389731	-7.55237645073526	4.27387012114079e-14	8.49435909768552e-13	Down
ADAMTS7	1.48823924680942	0.197073280272508	7.55170485187807	4.29597167568538e-14	8.53154185387691e-13	Up
LURAP1L	1.88311887563376	0.249490432095705	7.54786009153006	4.42467861453428e-14	8.78021071244047e-13	Up
GDNF	4.1522421411611	0.5501538943062	7.5474193387243	4.43967331259126e-14	8.80301785687457e-13	Up
SNX4	-0.79457057796782	0.105317607247782	-7.54451794654261	4.53963518901545e-14	8.99412985990753e-13	Stable
GPR155	-1.12420718905023	0.149088107093966	-7.54055578921314	4.67972643434461e-14	9.26438441041671e-13	Down
CATSPER1	3.21415118220261	0.426267043924597	7.54022913104014	4.69146406497631e-14	9.28031388840554e-13	Up
IGKV1-27	-6.40099865613758	0.849013726395422	-7.53933470936177	4.72375117789537e-14	9.33683585806961e-13	Down
EBF4	-1.29441953505193	0.171735743169623	-7.53727506669031	4.79893394408502e-14	9.47798878414654e-13	Down
FAM230B	5.0346800564399	0.668026556892298	7.53664656665978	4.82210936999634e-14	9.51628522609483e-13	Up
MTX1P1	-5.06846514341236	0.67299392972192	-7.5312197028384	5.02685237019651e-14	9.91255861109651e-13	Down
PPARG	-1.16831760372586	0.155203799177333	-7.52763534087827	5.16674439058705e-14	1.0180430052362e-12	Down
DUSP5	2.80056512126593	0.372299765878334	7.5223391952955	5.38047739082918e-14	1.0593262534082e-12	Up
ARAP2	-1.22128419780942	0.162388252249599	-7.52076693289518	5.4455849739607e-14	1.07130592656745e-12	Down
ETV4	3.42220317023433	0.455163583764011	7.51862251793992	5.53563568587894e-14	1.08817007360726e-12	Up
LRP5L	1.22523257891867	0.16296882549667	7.51820217875785	5.55345788676444e-14	1.09082061085181e-12	Up
AC017104.1	-5.50978863061355	0.733195827071111	-7.51475721380391	5.70166454084624e-14	1.11905737615891e-12	Down
MTND6P5	5.29293480889426	0.704423043621901	7.51385812377716	5.74098007996955e-14	1.12589486092507e-12	Up
SLC6A16	-1.61927094294652	0.215530810196623	-7.5129441654736	5.78121893898535e-14	1.13290262325775e-12	Down
SETBP1	-1.19759240806701	0.159520626100172	-7.50744550936614	6.02922674344051e-14	1.18058270080671e-12	Down
DDB2	1.45925794338248	0.194429038827983	7.5053497778875	6.12647916986518e-14	1.19869213454281e-12	Up
PAM	0.888902029722159	0.118577973213915	7.49635033918631	6.56192606053249e-14	1.28200368076788e-12	Stable
TRIM47	1.84056412336405	0.245528391605586	7.49633926784609	6.56248006184177e-14	1.28200368076788e-12	Up
EPOR	1.19803168961504	0.159820540989957	7.49610583341924	6.57417165139592e-14	1.28329055636177e-12	Up
COMMD3-BMI1	9.29427461374037	1.24036309700442	7.49318859629635	6.72202014418589e-14	1.31113289732445e-12	Up
LOXL2	1.86984244434389	0.249567232898022	7.49233952963665	6.76566246645423e-14	1.31862237001234e-12	Up
CYP4F32P	-2.45327580831988	0.327552700728384	-7.48971326710018	6.90242406929174e-14	1.34423505770823e-12	Down
TMSB4XP6	9.93984954302031	1.32725007653713	7.48905554328838	6.93709811286502e-14	1.34994211109638e-12	Up
CENPJ	-1.77768721048715	0.237558037452935	-7.48317013201182	7.25508600342203e-14	1.41072987082782e-12	Down
OGN	-2.48448725576235	0.332093438570924	-7.48128980341702	7.35966805548563e-14	1.42995961554111e-12	Down
CRY2	-0.971488465822784	0.129871315495733	-7.48039289595631	7.41007382053293e-14	1.43864151348138e-12	Stable
GNAL	-1.14038247101046	0.152460749919016	-7.47984298657986	7.44114611750473e-14	1.44355938029555e-12	Down
PODN	-1.91569724468602	0.256161772136372	-7.47846655146563	7.5194833626968e-14	1.45763184814898e-12	Down
SLC26A4-AS1	-2.16013139536974	0.288885089169482	-7.47747625735867	7.57634499018642e-14	1.46752284856138e-12	Down
CASC2	-1.15576860002714	0.154671152509052	-7.47242508559891	7.8730192484405e-14	1.52381408733096e-12	Down
KRT80	2.63936527518217	0.353221478416855	7.4722672217212	7.88247288355155e-14	1.52447025567887e-12	Up
IGFBP2	1.53131973446309	0.205010029103543	7.46948693758622	8.05080999144611e-14	1.55582986014557e-12	Up
MTMR4	-0.968329825478733	0.129640528481618	-7.46934494035198	8.05950166115184e-14	1.5563132931235e-12	Stable
EHF	1.61551128867855	0.216378778715622	7.46612629144078	8.25900832805473e-14	1.59361463840332e-12	Up
AC004492.1	-5.0224996112011	0.672821196594248	-7.46483558577595	8.34036883820012e-14	1.60807939670266e-12	Down
TM4SF1	1.99579027762076	0.267421960687643	7.46307547999734	8.45258924122523e-14	1.62846742301061e-12	Up
MEGF9	1.30490500777302	0.174866729130423	7.46228292976058	8.50360382448939e-14	1.63704140394573e-12	Up
MKRN9P	3.37422726756383	0.452195847431406	7.46187141419	8.53021134904669e-14	1.64090722064064e-12	Up
IGSF9	1.25764869021654	0.168574295177843	7.46050095531906	8.61941305922144e-14	1.65679880072588e-12	Up
PPP1R13L	1.02909508197995	0.137947290469514	7.46006013222407	8.64830018054197e-14	1.66108146019241e-12	Up
PECR	0.685501320445829	0.0918989171411984	7.45929703820763	8.69853080762788e-14	1.66945390507924e-12	Stable
RXRG	4.37323621911923	0.586530786482348	7.45610685731813	8.91164786060859e-14	1.70905149131519e-12	Up
DSC3	4.18154375237802	0.561384270597327	7.44863005856712	9.4314425411416e-14	1.80735768574224e-12	Up
C1orf116	1.65793755011781	0.222710724006245	7.44435436378592	9.74196769562578e-14	1.86544213102379e-12	Up
ASPH	-1.03129016936227	0.138764004050033	-7.43197183176136	1.06990588433555e-13	2.04715173089532e-12	Down
RCN2	0.826112763789535	0.111171248427109	7.43099295436253	1.07785454040711e-13	2.0607923083586e-12	Stable
PRKCA	-1.1880007021317	0.160027148128915	-7.42374475844977	1.13854472349454e-13	2.17517412143614e-12	Down
MYBPH	3.71788346215526	0.500837484788528	7.42333306726249	1.14209089469702e-13	2.17962006750596e-12	Up
SCARNA11	4.86880673792832	0.655884065132996	7.42327340570631	1.14260569921759e-13	2.17962006750596e-12	Up
AOC1	3.26402071990077	0.439795417503459	7.42167969468463	1.15644215433819e-13	2.20434182292423e-12	Up
PCDH20	5.56145350433525	0.749741922216497	7.417823839827	1.19060309591815e-13	2.26773810890714e-12	Up
SDC2	-1.15662543644923	0.155930083940292	-7.41759003280037	1.19270610182704e-13	2.27002398275061e-12	Down
GPRIN1	2.50255550367748	0.337398212544593	7.41721624665313	1.19607575242275e-13	2.27299596125569e-12	Up
OMD	-1.93204632699289	0.260478245580941	-7.41730397747373	1.19528402722551e-13	2.27299596125569e-12	Down
CX3CL1	1.50633785455256	0.203115576652749	7.41616117964122	1.20563764724591e-13	2.28750993579283e-12	Up
LYRM7	-0.854372405263032	0.115206983530236	-7.41597756562044	1.20730936722578e-13	2.28750993579283e-12	Stable
PELI1	1.88026532917665	0.253537746974696	7.41611594964716	1.20604923395317e-13	2.28750993579283e-12	Up
TLCD1	1.46568223758805	0.197638566262074	7.41597283014343	1.20735251165265e-13	2.28750993579283e-12	Up
ARSI	3.07647755480959	0.414897094132787	7.41503760405941	1.21590302253602e-13	2.30197543618981e-12	Up
ADAMTS12	2.06004701551782	0.277879341432535	7.41345867921589	1.23047392919773e-13	2.32780854235435e-12	Up
LGALS1	1.84768820999897	0.249310926768645	7.41118022361523	1.25180328956937e-13	2.36637882002656e-12	Up
NHSL1	0.947450525269341	0.127847274472018	7.41079955894334	1.25540206338209e-13	2.37139884880184e-12	Stable
AC008752.3	-4.96034794371618	0.670029677282548	-7.40317647396449	1.32964856611326e-13	2.50844202701799e-12	Down
GLRA1	4.13635646073699	0.558729503439714	7.40314666627104	1.32994718877376e-13	2.50844202701799e-12	Up
ZNF781	-1.35297267096981	0.182807672018963	-7.40107160726529	1.35089856343445e-13	2.54604885171432e-12	Down
SHC4	1.52595564327912	0.206194874612454	7.40055079519883	1.35620779030875e-13	2.55414054411555e-12	Up
CEP170B	1.04027207579593	0.140595753991378	7.39902910481727	1.37183785370887e-13	2.58164276331948e-12	Up
PI4K2B	-0.943735150155882	0.127553558156142	-7.39873637237645	1.37486489569351e-13	2.58540412920913e-12	Stable
OSR1	-1.94135608312524	0.262601621273682	-7.39278026429993	1.43789994661146e-13	2.70191931671939e-12	Down
ZNF536	-1.92709138451032	0.260831288442325	-7.38826770369015	1.48754023284822e-13	2.79310952459074e-12	Down
FAM3C	0.73245547950238	0.0991468480451966	7.38758209608929	1.49522814248025e-13	2.805449698376e-12	Stable
BANK1	-1.26975251888453	0.171882050049042	-7.38734800127324	1.49786204345335e-13	2.80829586103684e-12	Down
KHDRBS3	0.817205958197556	0.110714871326719	7.38117606428848	1.56897358510404e-13	2.9394287538514e-12	Stable
KIF19	-2.01057540855461	0.272430355877398	-7.38014455870487	1.58117758034306e-13	2.96008687453353e-12	Down
AC144833.1	5.63132184995479	0.763200252032106	7.37856392861607	1.60005958723128e-13	2.99320670700662e-12	Up
NETO2	-0.950547399913918	0.128838407815663	-7.37782634875403	1.6089462661627e-13	3.00759308727602e-12	Stable
LCN2	3.55940348105137	0.482711032570165	7.37377694083258	1.6586061315344e-13	3.09811852593149e-12	Up
VANGL1	-1.24878564541702	0.169385467892701	-7.37244853972995	1.6752226797622e-13	3.12683360167642e-12	Down
PSD2	2.31861169314097	0.31456673265948	7.37081023647493	1.69594107593371e-13	3.1631565675909e-12	Up
ROR1	1.46424819794758	0.198723536079966	7.36826762864346	1.72859507844785e-13	3.22167067919465e-12	Up
TBX22	-2.76867201159554	0.376026235592965	-7.36297563713754	1.79855206787132e-13	3.34957008077191e-12	Down
ABR	1.45113816889079	0.19715236052736	7.36049096753986	1.83235033809633e-13	3.40998905998652e-12	Up
CD38	-3.13062781077285	0.425555702372317	-7.35656411915232	1.88704260726227e-13	3.50917346388965e-12	Down
CYP17A1	-1.84302377497258	0.250870033681698	-7.34652819200798	2.03421334415563e-13	3.78005852910279e-12	Down
TMEM43	0.855408234806585	0.116473942541605	7.34420262713296	2.06989344933876e-13	3.84352002239846e-12	Stable
CHD5	2.03592449674908	0.277226135206005	7.3439125616212	2.07438669627227e-13	3.84902068765147e-12	Up
AC007099.1	4.82356605485424	0.656920870705182	7.34268961446805	2.0934363012338e-13	3.88150261693365e-12	Up
NPSR1-AS1	6.50207063503427	0.885821203980344	7.34016142966313	2.13336383569043e-13	3.95261853772504e-12	Up
PCDHAC2	2.20575735866777	0.301194528915919	7.32336462619984	2.41829538675691e-13	4.47722994210916e-12	Up
VEPH1	-1.55776006645155	0.212744297117708	-7.32221774005845	2.43905964077093e-13	4.51235007271984e-12	Down
ST14	1.01012555773264	0.137962332903118	7.32174888954643	2.44759847258055e-13	4.52481770570737e-12	Up
NCS1	-1.11522363432528	0.152323313713421	-7.32142445655724	2.4535243165117e-13	4.53243999748253e-12	Down
AGRN	1.04207451190386	0.1423401487116	7.32101604035306	2.46100417402218e-13	4.54291974620159e-12	Up
NIPAL2	0.709138189231819	0.0968811961575603	7.31966797848501	2.48585232092282e-13	4.58344825181296e-12	Stable
SEC14L3	-3.9958947036652	0.545915048025198	-7.31962732685243	2.48660544724878e-13	4.58344825181296e-12	Down
FBXL5	-0.71806165295781	0.0981512171889301	-7.31587109689757	2.55717048232992e-13	4.71006448840578e-12	Stable
AC090286.2	7.59924404719045	1.03899086441696	7.31406243062094	2.59184629302838e-13	4.77043920199996e-12	Up
TIAM2	-1.00060090762467	0.136814732137908	-7.31354651643853	2.60182179874032e-13	4.78529653722963e-12	Down
ASS1P12	7.41378459760704	1.01384901173466	7.31251351216718	2.62190903335792e-13	4.81871614888047e-12	Up
SERPIND1	-2.90434621948877	0.397455573517293	-7.30734807361407	2.7246611094938e-13	5.00390282066421e-12	Down
FZD8	-1.1461234275281	0.15688201207878	-7.30563952068998	2.75951072809127e-13	5.06420574639933e-12	Down
DCAF17	-0.925081435140392	0.126684107412867	-7.30226903778486	2.82954758335089e-13	5.1889486025243e-12	Stable
CPNE3	-0.875494164434732	0.119904550764169	-7.30159246546592	2.84381535935077e-13	5.21131237352748e-12	Stable
KCNJ13	-2.14115614469652	0.293355341499515	-7.29884833100971	2.90241262540495e-13	5.31481851623681e-12	Down
CDH15	3.26807178846332	0.44830096431401	7.28990577449264	3.10171876400859e-13	5.67564870194351e-12	Up
TLR3	-0.979314058506901	0.13438328032029	-7.28746951386213	3.15830740609466e-13	5.77499380392959e-12	Stable
SLC12A5	2.64550521791591	0.363053869348226	7.28681179645671	3.17375767512897e-13	5.79902728692532e-12	Up
RAB15	1.09259439346465	0.149950831599064	7.28635101128359	3.18462605553139e-13	5.81466000640306e-12	Up
BID	1.97189027643568	0.270636241855302	7.28612791442013	3.18990128918427e-13	5.82006518234187e-12	Up
RN7SL431P	7.24979980032227	0.995671481982189	7.28131711263772	3.30576585643201e-13	6.0270895694281e-12	Up
SLC20A2	-0.828975539077521	0.113867016056828	-7.2802078054263	3.33306355008854e-13	6.07245534611059e-12	Stable
RAP1GAP2	0.951892301621175	0.130761608478142	7.27960073831831	3.34809578085518e-13	6.09542535280673e-12	Stable
BMP2	-2.4957298831391	0.343013660013162	-7.27589065416034	3.44142264606692e-13	6.26079943324273e-12	Down
NUDT16	-0.785226838652036	0.108054245009598	-7.26696890605536	3.67643386942276e-13	6.68350689407282e-12	Stable
PGAM1P8	-4.97173906147877	0.68418547941615	-7.26665386953463	3.68501421757244e-13	6.69426498975478e-12	Down
SNAI1	-1.44535955987945	0.198984747993781	-7.26367007749067	3.76726227769823e-13	6.83873705313277e-12	Down
SAMD4A	1.46926703260126	0.2023414780013	7.26132401084773	3.8331950236326e-13	6.95340471025763e-12	Up
SERPINA5	-2.93252900146265	0.403958055287449	-7.25948885801005	3.88555796339753e-13	7.04330917921706e-12	Down
ICAM1	2.26778284430169	0.312429287187183	7.25854757317617	3.91268781196882e-13	7.08737730320750e-12	Up
IQSEC3	2.01344290615661	0.277617895953682	7.25256885634108	4.08940227664291e-13	7.4021419754756e-12	Up
TSPAN2	-1.59313120302288	0.219718734049589	-7.25077545123359	4.14392204532444e-13	7.49543079593864e-12	Down
LIN7A	-1.33483544431511	0.184257068891476	-7.24441918210097	4.34296283083596e-13	7.84980384564182e-12	Down
DPY19L2	-1.50247110392583	0.207460330548366	-7.24220914887413	4.41434390955179e-13	7.97309156422063e-12	Down
HECW1	-1.88629243692804	0.260475418959014	-7.24172915995906	4.42999850424361e-13	7.99562256954004e-12	Down
POLI	-1.20948893833125	0.167176980545758	-7.2347815732932	4.66278976960178e-13	8.40974608230473e-12	Down
DOK5	-1.33001033313339	0.183864819065098	-7.23363142495738	4.70246935252842e-13	8.4752318610229e-12	Down
GSDMB	1.36364825295713	0.188533051647654	7.23294001258532	4.72648212503072e-13	8.51240785010905e-12	Up
AC010203.1	-5.10768891219701	0.706948862811402	-7.22497648823523	5.01188542354007e-13	9.0199587200175e-12	Down
SOSTDC1	-2.51203506599334	0.347887034161505	-7.22083555671449	5.16691043660798e-13	9.2923077394276e-12	Down
C1orf216	1.07657808428491	0.149132360372549	7.21894350492076	5.23930143131485e-13	9.415762443611e-12	Up
TMEM132B	-1.37196526166879	0.190100949811042	-7.21703528063645	5.31331957792177e-13	9.54196291629352e-12	Down
CAPN6	-2.23736122943556	0.310042167909198	-7.21631268586285	5.34161549677889e-13	9.58593125053639e-12	Down
AC002451.1	-3.06691499318204	0.425077656264207	-7.21495225163235	5.39529046588145e-13	9.67534899380823e-12	Down
ZFYVE19	1.07589668366702	0.149140488212355	7.21398123717477	5.43392465980569e-13	9.73768594417923e-12	Up
PRKCE	-1.18646733463622	0.164500045499032	-7.21256538888436	5.49074486708824e-13	9.83250053050802e-12	Down
HMGN2P17	-4.88135324994831	0.676949404449493	-7.21080957877187	5.56201900783219e-13	9.95304497472718e-12	Down
EFNB3	1.65776682649226	0.230021457811842	7.20700947756063	5.719402418111e-13	1.02273979798113e-11	Up
IL20RA	-1.83908979190629	0.255189315285662	-7.2067664347451	5.72961561115102e-13	1.02383792249864e-11	Down
LIMK1	1.17728935999829	0.163465696393901	7.20205759354789	5.93106284842603e-13	1.05908225948244e-11	Up
EGR2	-2.91087258371549	0.404182003242265	-7.20188568606487	5.93854722955062e-13	1.05966610678042e-11	Down
SLC6A3	-2.5413915040956	0.352917419514749	-7.20109397714043	5.97313592172612e-13	1.06508215137616e-11	Down
KCNA2	-2.26684751093651	0.314809888013303	-7.20068713610646	5.99098710958949e-13	1.06750813543089e-11	Down
NTNG2	2.24646250271731	0.311995381552766	7.20030691331686	6.00771769576018e-13	1.0697311494816e-11	Up
RANBP10	-0.702950241480589	0.0977077864283509	-7.19441374302408	6.27297083827243e-13	1.11617149905057e-11	Stable
CHKB-CPT1B	3.30842017922397	0.460014626687249	7.19198909619296	6.38541309669026e-13	1.13537521978067e-11	Up
DAPK2	1.72734313613133	0.240181657862428	7.19181952320739	6.39335060384465e-13	1.13598318644425e-11	Up
S100A1	1.78746602974366	0.248546870916149	7.19166579388036	6.40055485891331e-13	1.13646010072598e-11	Up
KBTBD11	-1.3152740476445	0.183070212121217	-7.18453336785127	6.74371111290184e-13	1.19654470572038e-11	Down
PRR15L	-1.45284189988888	0.202222933302687	-7.18435775884166	6.75238390346658e-13	1.19723861848348e-11	Down
PDLIM1	1.03221718747257	0.143745601504157	7.18086102580827	6.92737426615648e-13	1.22739988583303e-11	Up
SPINK5	-3.27338136696036	0.455865371089877	-7.180587898428	6.94122857254326e-13	1.228988512471e-11	Down
ZHX3	-1.06804366937652	0.14880295956059	-7.17757007340724	7.09612905644402e-13	1.25553044853705e-11	Down
PDGFA	1.37958530542723	0.192229625148634	7.17675698717365	7.13844060104105e-13	1.26212850626845e-11	Up
LPP-AS2	-1.49376300242927	0.208270484124104	-7.17222610160721	7.37879415449532e-13	1.30370795946818e-11	Down
VCAN	2.22535713978201	0.310356765900149	7.17031940105334	7.48229919867258e-13	1.32106718014765e-11	Up
FGD2	-2.04309846754465	0.285052877183786	-7.16743674973458	7.64149522957226e-13	1.34822788113618e-11	Down
SFN	2.79640809711194	0.390193556424688	7.16672033934953	7.68157238127033e-13	1.35434847692776e-11	Up
PLP2	1.37032570843435	0.191297337744875	7.16332869337626	7.87412436534844e-13	1.38732470072593e-11	Up
ANK3	-1.07785217143172	0.150474709812742	-7.16301212857003	7.89233639960921e-13	1.3895596761833e-11	Down
AKR1E2	-2.11208456403343	0.294868756549635	-7.16279536953215	7.90483042959093e-13	1.39078549097813e-11	Down
XBP1	-1.11867747579197	0.156272766226532	-7.15849282510517	8.15688566837768e-13	1.43412880751295e-11	Down
CXCL12	-1.3728030360795	0.191807532217606	-7.15719044089498	8.23472653550111e-13	1.44680289696414e-11	Down
AC008555.1	-4.79535935770734	0.670115276738477	-7.1560215446018	8.305209638818e-13	1.45816746326231e-11	Down
TDGF1	-2.32131231360589	0.324390270349026	-7.15592459387972	8.31108217819431e-13	1.45818023813092e-11	Down
KIAA1614	-1.14019454792422	0.159339983551411	-7.15573406317279	8.32263496092011e-13	1.4591888994941e-11	Down
SLC25A25	-1.76088176353598	0.246084029188537	-7.15561172068944	8.33006147583443e-13	1.4594732099333e-11	Down
CLDN8	-1.30908379301969	0.182995084960002	-7.15365548372965	8.44969756889414e-13	1.47940317741738e-11	Down
BCL2L11	-1.08949173390552	0.152300789263919	-7.15355277652278	8.45602513627727e-13	1.47948075140072e-11	Down
KDELR3	1.44802484156979	0.202482774467458	7.15134828322154	8.59296589424591e-13	1.50239463500091e-11	Up
C4orf47	-1.43386487055061	0.200519324864306	-7.15075652444431	8.63009436750708e-13	1.50783761353623e-11	Down
RABL3	-0.754672667176153	0.10557515735045	-7.14820310114307	8.79211644454035e-13	1.53507910867107e-11	Stable
RGS9	-1.67848619923043	0.234898302698287	-7.14558674945532	8.96122764081592e-13	1.56351967623452e-11	Down
FAM20C	1.24785023871894	0.174751989716341	7.14069259379803	9.28618187930529e-13	1.61909282114767e-11	Up
ZNF883	2.26291397235943	0.316953977364931	7.13956641646423	9.36257722926245e-13	1.63128147399942e-11	Up
MAT1A	-3.08781425012911	0.432657634052394	-7.13685373168564	9.54913621743523e-13	1.66205471673428e-11	Down
SHH	4.64007292025976	0.650160956236307	7.13680647192429	9.55241852549929e-13	1.66205471673428e-11	Up
IGHE	-3.79692857788211	0.532072971337077	-7.13610497511383	9.60126962114232e-13	1.66939917575906e-11	Down
DMP1	4.33029656442997	0.606824114428487	7.13599947903897	9.60863737324859e-13	1.66952564504641e-11	Up
WNT7A	3.56618303528204	0.499952230435433	7.13304755571562	9.81706190051956e-13	1.70456194960541e-11	Up
HCG22	2.6804525697636	0.375985316057349	7.12914163210232	1.00996769630079e-12	1.75242289995821e-11	Up
RN7SL16P	5.227654490543	0.733334640263749	7.12860705538585	1.01389724907957e-12	1.75802790595576e-11	Up
ALDH7A1	-0.784985213234783	0.110133470791059	-7.12758081259443	1.02148302375944e-12	1.76996045371191e-11	Stable
PRMT3	-0.802580694963288	0.112648283329663	-7.12465979276886	1.04338079775893e-12	1.80665840339222e-11	Stable
AC118344.1	-5.07850249176108	0.712842402639724	-7.12429910588216	1.04611648115213e-12	1.81014869711815e-11	Down
AC110611.1	-4.87055749797556	0.683782148431782	-7.1229667360371	1.05628320115996e-12	1.82648364811304e-11	Down
CPEB3	-1.0102365735524	0.142020806360522	-7.11329980050882	1.13300791647076e-12	1.95780653167751e-11	Down
AC110619.1	1.91707034888254	0.269522134919126	7.11284937490488	1.13671317405871e-12	1.96286007020495e-11	Up
AC018638.1	-4.71528473534589	0.662995830857231	-7.11208806433849	1.1430028617361e-12	1.97236636580432e-11	Down
CD207	3.88332139102555	0.546843804161713	7.10133563089099	1.23556902668256e-12	2.13063624614904e-11	Up
ACOT11	-1.40534025841567	0.197936776570719	-7.09994515806197	1.24806405202708e-12	2.15070777217717e-11	Down
SLC28A3	2.40556572921577	0.338887623118028	7.09841718939955	1.26193764270356e-12	2.17163834448e-11	Up
SOWAHB	1.17511865568157	0.165544945670598	7.09848706598282	1.26129989098068e-12	2.17163834448e-11	Up
CAPSL	-2.12611500130959	0.299755471282874	-7.09283134086053	1.31395557000305e-12	2.25943906631868e-11	Down
SPATS2L	0.815263604996997	0.114943278435844	7.09274710179804	1.314755927939e-12	2.25943906631868e-11	Stable
STX2	-0.921582863462908	0.129936985413495	-7.0925368980216	1.31675516718234e-12	2.26001771136906e-11	Stable
TMEM108	1.56260273936451	0.220316918036282	7.09252268637483	1.3168904411565e-12	2.26001771136906e-11	Up
PDZK1IP1	3.2182216294087	0.453898972535112	7.09017165523491	1.33945753410191e-12	2.29606412711478e-11	Up
TTC39B	1.21161216585466	0.170886809607411	7.0901444566621	1.33972081555858e-12	2.29606412711478e-11	Up
AC078881.1	-5.07814519385608	0.716539459053598	-7.08704193424779	1.37008877942057e-12	2.34651036050354e-11	Down
LY75-CD302	26.516250574948	3.74199884333647	7.08611939369425	1.37924830891064e-12	2.36058958356919e-11	Up
TPSAB1	3.23370300663147	0.456676809118815	7.08094420838031	1.43175540900388e-12	2.44878874103235e-11	Up
FRMPD3	-1.40372892919582	0.198333095512799	-7.07763333984386	1.46637078498262e-12	2.50628785017219e-11	Down
NTAN1P3	4.95191690904454	0.699835898129413	7.07582580756501	1.48561380210738e-12	2.53745259596357e-11	Up
MLF1	-1.79503807973539	0.253915914504526	-7.06941935182797	1.55583320787234e-12	2.65558442038875e-11	Down
MAOB	-1.4191730190379	0.200751017648985	-7.06931917784513	1.55695664416435e-12	2.65569904664722e-11	Down
MTND1P32	4.8614366263362	0.687803013964633	7.06806531468061	1.57108603736602e-12	2.67751978500383e-11	Up
TMEM170B	-1.08090176391863	0.152929045289221	-7.06799523840883	1.57187940603996e-12	2.67751978500383e-11	Down
FGF20	1.8711538259799	0.264751363905513	7.06758899511353	1.57648644041626e-12	2.68354922714594e-11	Up
DYNLRB2	-1.79940031511937	0.254644961990279	-7.06631028964974	1.59107434428818e-12	2.70654879324042e-11	Down
ELOVL4	1.20333362742282	0.170294586234913	7.0661883858297	1.59247195904225e-12	2.70709465816364e-11	Up
RHBDF1	1.10905434029529	0.156980843267011	7.0649024251251	1.60728893080978e-12	2.73043637151483e-11	Up
WNK2	-1.42457199885884	0.201695757299349	-7.06297454112804	1.62975591621181e-12	2.76673350745424e-11	Down
AC040162.1	-4.90059764457063	0.694360542503151	-7.05771331260286	1.69264813691099e-12	2.87156271647882e-11	Down
OSBPL6	-1.44366849500481	0.204656856497762	-7.05409298134413	1.73730184383509e-12	2.94532993646001e-11	Down
GLI1	-1.92149654645492	0.272426179759517	-7.05327420496482	1.74755987303417e-12	2.96072441562164e-11	Down
ITPKA	1.86676271818026	0.264676106925145	7.0530080703817	1.75090691448498e-12	2.96346183796789e-11	Up
SMIM1	1.43968043239423	0.204124335122784	7.05295834290529	1.75153300899701e-12	2.96346183796789e-11	Up
S100B	2.87569424698566	0.40837631220783	7.04177534548616	1.89805685019597e-12	3.20920950421163e-11	Up
B4GALT5	1.01445668232634	0.144173589815686	7.03635585146515	1.97332592691493e-12	3.33423121333973e-11	Up
TMEM178B	-1.17927292310763	0.167680647072316	-7.03285050301029	2.02356150930547e-12	3.41681554512815e-11	Down
CD302	-1.31588011247587	0.187112350412086	-7.0325668486225	2.02768102472568e-12	3.42147357876866e-11	Down
VGLL1	5.80043194533178	0.824867436277115	7.03195651838428	2.03657276892797e-12	3.4341725389931e-11	Up
APLP2	0.939588742693075	0.133668067747023	7.02926853458613	2.07619060764328e-12	3.49863165263855e-11	Stable
DNAL1	-0.842047188519062	0.119811989825431	-7.02807114501601	2.09408122893512e-12	3.52641595833132e-11	Stable
NCDN	0.723091852231863	0.102934885400099	7.02475015560823	2.14449636409874e-12	3.60889742879320e-11	Stable
PTCSC3	-1.47866489135537	0.210602319264146	-7.02112349247572	2.20091211584492e-12	3.70136002786441e-11	Down
PAX1	-2.75437778803082	0.392382857851333	-7.01961804119997	2.2247559146495e-12	3.73895810201322e-11	Down
SFXN3	1.07918339229846	0.153767139589072	7.01829659563463	2.24589404676737e-12	3.77196179851872e-11	Up
FAM167A	-1.94706428011918	0.277509230448649	-7.01621447679908	2.2796004185539e-12	3.82601560235528e-11	Down
IBA57	-0.856298634491456	0.122065613226069	-7.01506846900093	2.29836374393035e-12	3.85493403935269e-11	Stable
MYO3B	1.10008716120437	0.1568227209048	7.01484552019845	2.3020315949082e-12	3.85851189061212e-11	Up
ARHGAP18	0.779570536770703	0.111134610328493	7.0146512815984	2.30523179807252e-12	3.86130165670482e-11	Stable
LINGO1	1.44511185316375	0.20605711583918	7.01316160462815	2.32992064798501e-12	3.90005758532884e-11	Up
RPLP0P2	2.44724124897632	0.349018067340098	7.0117895833502	2.35288886982939e-12	3.93588369695613e-11	Up
PLK2	1.34718453750329	0.192171394136291	7.01032816855066	2.3775978259725e-12	3.97457211041228e-11	Up
MAP3K5	0.828499605374429	0.118207025172561	7.00888635142426	2.40222477111214e-12	4.0130721060001e-11	Stable
SCUBE3	-1.39252075108252	0.198722478232461	-7.00736405598559	2.4284978375958e-12	4.05426909912573e-11	Down
COL5A2	2.00299258891986	0.285903558317088	7.00583301834387	2.45520598413489e-12	4.09613728288782e-11	Up
AC002553.1	-4.69171698844827	0.669734382622734	-7.00533989322025	2.46386946958922e-12	4.10786513291857e-11	Down
MAP3K6	1.35461529514597	0.193386890487781	7.00469039927792	2.47532588921666e-12	4.1242308486869e-11	Up
QDPR	-0.84956267719183	0.121297972469554	-7.0039313922174	2.48878022147977e-12	4.14390147870493e-11	Stable
CHD3	-0.508454088950188	0.0726038465738955	-7.0031288002446	2.50308516711104e-12	4.16496143424923e-11	Stable
VAC14-AS1	2.02232588593101	0.288914939934273	6.99972762360814	2.56460599896139e-12	4.26450555726767e-11	Up
SPARC	1.178702243814	0.168429755350574	6.99818295977823	2.59303339265914e-12	4.30892568131105e-11	Up
CYP26A1	3.9416676560722	0.563288237115504	6.99760335180575	2.60377981411505e-12	4.32392550108855e-11	Up
HS6ST3	-1.63634685437507	0.233899598081094	-6.99593700801377	2.63491911502962e-12	4.37274827657259e-11	Down
GLUL	-1.04498591187257	0.149411454728426	-6.99401470772082	2.67129536378772e-12	4.4301918229783e-11	Down
CXCL5	3.58906694463859	0.513209605738079	6.99337445073135	2.68352011898875e-12	4.44753215765426e-11	Up
NUAK2	-1.50158966071426	0.214763090598954	-6.99184229713993	2.7129974885173e-12	4.49342443058643e-11	Down
EPB41L4B	-1.10698867023411	0.158397909501832	-6.98865707076332	2.77529852341823e-12	4.59358495561429e-11	Down
SNX18P3	-1.8084247941349	0.2588832340167	-6.98548440575432	2.83874794003757e-12	4.69551320450162e-11	Down
NFIA	-0.813320075612933	0.116445594049132	-6.98455001457391	2.85770428463912e-12	4.72376075768551e-11	Stable
TANC2	0.864905702713039	0.123858962306583	6.98298844594045	2.88966185627934e-12	4.77344798886827e-11	Stable
AC009802.1	-4.75796053643444	0.681382842072446	-6.98280062638937	2.89352912372046e-12	4.77669791389231e-11	Down
KIAA0319	1.777130917305	0.254710057086182	6.97707400184716	3.01390977123693e-12	4.96889963727468e-11	Up
RTN1	-1.18479671505429	0.169812512194911	-6.97708725782454	3.01362552204802e-12	4.96889963727468e-11	Down
DEPDC1B	2.74982368455434	0.394349088536999	6.97306971028118	3.10098866894114e-12	5.10911252388716e-11	Up
SSXP10	4.98268935410837	0.714728911268379	6.97143948642842	3.13714258539986e-12	5.1652939673951e-11	Up
JAG2	1.44555754976081	0.207452912210682	6.96812367855675	3.21195809424066e-12	5.28501638778787e-11	Up
AC093162.1	-4.91474264773509	0.705459044057206	-6.96672994575224	3.24392499571723e-12	5.33412441087787e-11	Down
PREX2	-1.25578622678451	0.180276388259509	-6.96589408579009	3.26324585698868e-12	5.36238740760845e-11	Down
PHLDB2	1.14347401433354	0.164210761694213	6.96345356745179	3.32030630788783e-12	5.45258923533089e-11	Up
GCGR	3.97390155341968	0.570716513089514	6.9630043327595	3.33091572091999e-12	5.46644145270042e-11	Up
FUT9	4.79314183552052	0.689547802265531	6.95113786132375	3.62351546942905e-12	5.94275446395207e-11	Up
TMPRSS3	-1.42791282044804	0.205516421100196	-6.94792568303767	3.70696178278253e-12	6.07564753211984e-11	Down
TEAD4	-1.12153670500665	0.161531758773709	-6.94313436268479	3.83494348748848e-12	6.28131264901859e-11	Down
NRXN1	-2.48263036301215	0.357671479522105	-6.94109121121222	3.89082683588455e-12	6.36869585337301e-11	Down
LASP1	0.877396254279937	0.12645496723629	6.93840877472578	3.96540922721136e-12	6.48655294668497e-11	Stable
DZIP3	-0.843144483695079	0.121530450345131	-6.93772203839167	3.9847274733119e-12	6.51391535331651e-11	Stable
MIR3682	-4.70503462514603	0.678266867624036	-6.93684867967639	4.00942883266501e-12	6.55003636847717e-11	Down
GPR37	2.57538097826991	0.371363129736725	6.93493987972288	4.06393952832756e-12	6.63477711826048e-11	Up
AC084125.2	-4.93035153040146	0.711044396943755	-6.93395736130309	4.09228044656309e-12	6.67671090119982e-11	Down
AK7	-1.24124304011385	0.179054752915476	-6.93219822374547	4.14350790359448e-12	6.75590633671676e-11	Down
CNR2	-3.2817159425854	0.473416825539486	-6.9319799499008	4.14990788744217e-12	6.76195619611608e-11	Down
SLC12A2	0.856019255402322	0.123513862484167	6.93055207072041	4.19201428792206e-12	6.82614140070832e-11	Stable
CYP4A22	5.06733190671756	0.731220082434823	6.92996818392121	4.20935278967026e-12	6.84993837138445e-11	Up
ZBTB21	-1.16283751811074	0.167812894960822	-6.92936927392986	4.22721044279263e-12	6.87454883264503e-11	Down
CRYAB	-1.65120639998088	0.238341292988637	-6.92790736878149	4.27111244538799e-12	6.94145501628603e-11	Down
FOXP4	0.787982286201431	0.113765594866148	6.92636721258779	4.31784788340346e-12	7.01287671088693e-11	Stable
TNFSF4	1.67151802409337	0.24140782275217	6.92404249803184	4.3893413774486e-12	7.12439127900664e-11	Up
WDR86-AS1	1.1740416962409	0.16958213127308	6.92314507092927	4.41724991109167e-12	7.16506433965592e-11	Up
AMY1C	5.52894650412961	0.799276262298935	6.91744114635266	4.59874333717954e-12	7.45464893509788e-11	Up
CTTN	0.744283244323	0.10759677389092	6.91733792202303	4.60209427448294e-12	7.45527411398519e-11	Stable
SCNN1B	-1.22280351409005	0.176909810197725	-6.91201642646825	4.77812510789123e-12	7.73545534208637e-11	Down
USP44	-1.37798797147818	0.199422974117101	-6.90987574314799	4.85078400768326e-12	7.84803162941908e-11	Down
CNTNAP3	-1.99279201026537	0.288442204593288	-6.90880869210961	4.88740515412581e-12	7.90219552315312e-11	Down
BCO2	-1.62324012082754	0.234983594179959	-6.90788702288896	4.91925483856827e-12	7.94858002257605e-11	Down
PRR15	3.95848294901691	0.573094080068814	6.90721312029885	4.94267124597485e-12	7.98128712050737e-11	Up
LRRC37A5P	-4.65486430612047	0.673994065687423	-6.90638767178589	4.97150240882397e-12	8.02269021583135e-11	Down
CSNK1E	0.763059240013139	0.110505172161457	6.90519027379322	5.01361819956279e-12	8.08546432157842e-11	Stable
C8orf48	-1.38132408166708	0.200089392359781	-6.90353479200599	5.07242256982821e-12	8.17505437503981e-11	Down
FAXDC2	-1.18046494230046	0.171048489418244	-6.90134678368314	5.15118108027568e-12	8.29666846382391e-11	Down
AGR2	3.47395929032111	0.503457564123362	6.90020279339747	5.19283553694672e-12	8.35840403776661e-11	Up
C11orf49	0.83671809697322	0.121282779582623	6.89890271193211	5.24057440357578e-12	8.42844680482609e-11	Stable
KCNK15	1.56795901104036	0.227278795300788	6.89883545433824	5.24305576435765e-12	8.42844680482609e-11	Up
FGFR2	-1.3076854299561	0.189645373981797	-6.89542487907781	5.37040472515996e-12	8.62764955910363e-11	Down
HRK	2.30289893642352	0.334094223930952	6.89296243834335	5.46423067267402e-12	8.77277698418711e-11	Up
TM4SF1-AS1	2.87956341507495	0.417832587170559	6.8916678676848	5.5141999332952e-12	8.84735256687352e-11	Up
MBNL1-AS1	-1.23842445214609	0.179848120498737	-6.88594603441958	5.74047509423161e-12	9.19866314972411e-11	Down
ZNF469	2.46589009574246	0.358104361316816	6.88595382272065	5.74016099803427e-12	9.19866314972411e-11	Up
RNF39	1.55293616939135	0.225565363203109	6.88463932289557	5.79341297280468e-12	9.27757891479332e-11	Up
ADAMTS17	0.993018245568231	0.144278903270451	6.88262956717113	5.87576797251703e-12	9.40347284309504e-11	Stable
TUB	-1.32674722237629	0.192851060079974	-6.87964702826158	6.00010423971409e-12	9.59634992333916e-11	Down
DUSP4	2.53529251151962	0.36860232148357	6.87812410219079	6.06458290901624e-12	9.69330855044413e-11	Up
KRT222	1.87054460798938	0.272023116935642	6.8764178172105	6.13763157920614e-12	9.80383311082597e-11	Up
FAT2	2.10720589405643	0.306445434170936	6.8762841898993	6.1433886432035e-12	9.80679855666174e-11	Up
SPTBN1	-0.935110374372765	0.136003542077216	-6.87563250258478	6.17154121135922e-12	9.84548788933968e-11	Stable
KCNV1	1.68445458553072	0.245028519686268	6.87452459692234	6.21969265112167e-12	9.91601221525054e-11	Up
LINC00973	3.64398854519164	0.530353825324192	6.87086313172939	6.38145989018357e-12	1.01674692369452e-10	Up
MIR22HG	-1.67558693578195	0.243878112614367	-6.87059169771204	6.39361495696943e-12	1.01803842462397e-10	Down
JUN	-2.09619650704185	0.305129855431911	-6.86985055616627	6.42691963945068e-12	1.02269375680423e-10	Down
ACSF2	-0.877607778439891	0.127817020311777	-6.86612609415544	6.5968769082967e-12	1.04907450492344e-10	Stable
AL161772.1	-4.65679648430523	0.67876609216937	-6.86067930915919	6.8533859616467e-12	1.08872192215523e-10	Down
CMTM3	1.4531586102323	0.211810669841098	6.86064876392897	6.8548516536939e-12	1.08872192215523e-10	Up
AC103974.1	-4.5620492287515	0.665003458823473	-6.86018872266123	6.87696360889889e-12	1.0915443122155e-10	Down
GLT1D1	2.59560290444331	0.378378833593325	6.85979942322309	6.89572993776213e-12	1.09383244224111e-10	Up
POU2AF1	-4.43476105874955	0.64672099928781	-6.85730177871641	7.01732929061045e-12	1.11241924983939e-10	Down
EML1	-0.882691997698485	0.12875040367204	-6.85583868107262	7.0895344909781e-12	1.12315737978684e-10	Stable
EAF2	-2.4814231316851	0.361953512343982	-6.85564042635089	7.09937438383767e-12	1.12400800225722e-10	Down
LINC00942	2.34059453838734	0.34142614783097	6.8553464731884	7.11398867465963e-12	1.12561298463368e-10	Up
AC023818.1	-4.77097353323823	0.696305564427895	-6.85183887214545	7.29066500364828e-12	1.15284213535676e-10	Down
CALCOCO2	-0.585928676037924	0.0855477548031167	-6.84914148111083	7.42944929675792e-12	1.17404911514197e-10	Stable
CECR2	-2.17723863190381	0.317905460686441	-6.84869843758764	7.45249064995637e-12	1.17695050201761e-10	Down
PARP8	-0.829343274011878	0.121104573615632	-6.84815815993946	7.48068363336349e-12	1.1806613177026e-10	Stable
CDH2	2.51122593220543	0.36713709013012	6.84002243226204	7.91807806751301e-12	1.24891040635767e-10	Up
KLF8	0.827065774149917	0.120925476532755	6.83946673491826	7.94885132007337e-12	1.25297818112404e-10	Stable
C10orf67	1.6894997431389	0.247154344058443	6.83580840779961	8.15438655317976e-12	1.28457134536369e-10	Up
PTPRF	0.850940079467095	0.124502045310953	6.83474779343429	8.21494245164478e-12	1.29330045785381e-10	Stable
IQCH-AS1	-0.985586110462991	0.144275453200105	-6.83128064131617	8.41599062399584e-12	1.32412288027849e-10	Stable
STX1B	1.842121981918	0.269665678026004	6.83113251713242	8.42468636932442e-12	1.32466206815231e-10	Up
ANTXR1	-1.05188068215196	0.153992200849306	-6.83073997482058	8.44777347143608e-12	1.32746200386779e-10	Down
WDR17	-1.3376939285791	0.195986914192698	-6.82542471822307	8.76655643022447e-12	1.37669432709996e-10	Down
NYAP2	3.5965611259975	0.52694974342236	6.82524504640434	8.77753569392176e-12	1.37755806751923e-10	Up
FOSB	-3.32506350028617	0.487398508142509	-6.82206335213888	8.97420713183054e-12	1.40754532569235e-10	Down
EGR1	-2.25670193998871	0.330863641703434	-6.82064045589959	9.0635522948197e-12	1.42067226805709e-10	Down
B4GALNT2	-2.23753156608095	0.328112927014546	-6.81939473229517	9.14248765434335e-12	1.43215217822742e-10	Down
CFL1P3	4.77933840615782	0.700973499164055	6.81814421209563	9.22240427062375e-12	1.44377140829404e-10	Up
AL160286.1	-5.11453013557196	0.75027317831675	-6.81689054518314	9.30320887303128e-12	1.45551510569852e-10	Down
LOX	1.66418186702332	0.244201550442598	6.8147882927324	9.44026821795546e-12	1.47603994736217e-10	Up
SGCB	0.663020985483525	0.0973482173438953	6.81081794380802	9.70453798044042e-12	1.51641699132525e-10	Stable
N4BP2	-0.996560940516489	0.146331671087289	-6.81028879880712	9.74030116142724e-12	1.52105994907207e-10	Stable
PHOX2A	4.39219257015285	0.645029440703873	6.80929007730248	9.80815366202218e-12	1.53070514817233e-10	Up
LCN12	1.26643525667675	0.186005322569404	6.80859686799663	9.85552189283245e-12	1.5371434952208e-10	Up
PCBP1-AS1	-0.708116867055276	0.104015976526502	-6.80777021667299	9.91230149774094e-12	1.54504081993926e-10	Stable
TRIM54	2.74260361545846	0.403087648581062	6.80398822715828	1.01761858582866e-11	1.5851899928689e-10	Up
RCAN1	-2.2587982537829	0.332038761164163	-6.80281496613018	1.02594387441568e-11	1.59716909539064e-10	Down
AC096887.1	-4.46566512080196	0.656687442767289	-6.80029010754887	1.04408684682472e-11	1.6244078900289e-10	Down
SATB2	0.950979587152525	0.139918938105549	6.79664668720647	1.07082272194413e-11	1.66497370903645e-10	Stable
MT1DP	-4.61228192484072	0.678930438013621	-6.7934528584918	1.09481023925549e-11	1.70121872900875e-10	Down
OR2A1-AS1	-1.71237479230133	0.25209260277372	-6.79264196355009	1.10098384192195e-11	1.7090877078354e-10	Down
POU2F2	-3.77676734843947	0.55601128003124	-6.7926092222936	1.10123382654258e-11	1.7090877078354e-10	Down
SYDE2	-1.35968915931738	0.200238158386898	-6.79035989079668	1.11854160464409e-11	1.7348780397262e-10	Down
RTN4R	1.31030191101778	0.193052415153649	6.78728577404701	1.14262740146273e-11	1.77114291785302e-10	Up
TSPAN8	-2.17159500748604	0.320055979577875	-6.78504744810634	1.16048365306947e-11	1.79771287772475e-10	Down
LRRC52	4.25768340619346	0.627526246899556	6.78486904289592	1.16191858538405e-11	1.79882740601759e-10	Up
MTRNR2L8	-4.82758739866777	0.711806354800238	-6.7821639496638	1.18389009828529e-11	1.831714760067e-10	Down
NUP62CL	-1.13502004834678	0.167413764558548	-6.77972956010938	1.20401046074199e-11	1.8616993237377e-10	Down
SYP	-1.11767737082055	0.164894020056331	-6.77815587514168	1.21719489758447e-11	1.88092895605832e-10	Down
FREM3	3.49360541415294	0.515434440630036	6.77798210356794	1.21865940870076e-11	1.8820353104149e-10	Up
GAPDHP55	4.40111420765027	0.649533587489004	6.77580696737222	1.23713767109735e-11	1.90934302783985e-10	Up
RPSAP52	4.09826442482228	0.604845374756201	6.77572251664186	1.23786060591001e-11	1.90934302783985e-10	Up
AL161891.1	-4.52271131556461	0.667529016575805	-6.77530295052127	1.24145841275587e-11	1.91371841897658e-10	Down
BLOC1S5-TXNDC5	11.4731346046536	1.69374622110445	6.77382152160448	1.25424387977512e-11	1.93224262409964e-10	Up
NOTCH3	1.10368444347414	0.162939102472909	6.77360085285635	1.256159364208e-11	1.93400849570837e-10	Up
SFTA1P	3.01331049205347	0.444983021340038	6.77174262285126	1.27240353811977e-11	1.95781944647535e-10	Up
IL33	-1.38121521264195	0.20401272178098	-6.77024060354809	1.28568402196943e-11	1.97704389482297e-10	Down
EFHC2	-1.31514615984727	0.194368529288938	-6.76625050700594	1.32162635786267e-11	2.03107150913101e-10	Down
S100A16	1.34034873005564	0.198235315540704	6.7614023586046	1.36662405654055e-11	2.09894086924511e-10	Up
FBXO15	-1.30596805893783	0.193221415718777	-6.75891983339252	1.39024286585743e-11	2.13391246235577e-10	Down
ISX	6.67631163294407	0.988056584583225	6.75701345157294	1.40865117183177e-11	2.16084855168971e-10	Up
HSDL1	-0.926565188205618	0.137164929575264	-6.7551172961978	1.42719746685092e-11	2.18796333607109e-10	Stable
AHR	1.26036250631454	0.186682362886165	6.75137429604465	1.46451240703556e-11	2.24380078840269e-10	Up
RTKN	0.914698561147532	0.135531927172414	6.74895266547725	1.48916157515943e-11	2.28017663353583e-10	Stable
RHOBTB3	1.14665684256949	0.16990729685632	6.74872041275041	1.49154685939645e-11	2.28243890072706e-10	Up
OLFML1	-1.12403447424464	0.166682948282567	-6.74354807031089	1.54564805863131e-11	2.36378853346158e-10	Down
PSG3	5.46040212100356	0.80980281355292	6.74287867320027	1.55278871289325e-11	2.37182343982758e-10	Up
TOMM34	0.869669985552293	0.128975251423495	6.74292142061192	1.55233174972195e-11	2.37182343982758e-10	Stable
SNORD116-1	8.26870015531462	1.22655769681364	6.7413870352737	1.56881685205913e-11	2.39485083755134e-10	Up
CD36	-1.28323558094521	0.190361805349297	-6.74103493918114	1.57262381202838e-11	2.39920557536514e-10	Down
NR1D1	2.76237286837154	0.409825596603648	6.74036197656805	1.57992525616355e-11	2.40888300730527e-10	Up
RNF144A	1.15609477142862	0.171608459058699	6.73681692481825	1.61893949936255e-11	2.46687132684686e-10	Up
XKR5	3.1826627295053	0.473054051466222	6.72790502404682	1.72123203968151e-11	2.62115178326303e-10	Up
LOH12CR2	-1.190032141907	0.176940017044363	-6.72562465961916	1.74840729711055e-11	2.66092350266063e-10	Down
HFM1	-1.71754008545191	0.25549816314936	-6.72231872151608	1.78855187690581e-11	2.72037333872752e-10	Down
TUBB4BP2	4.66240392255148	0.693619434827203	6.72184729615167	1.79434951498723e-11	2.72754144533306e-10	Up
SRL	1.67882691984463	0.249810782340861	6.72039414837552	1.81233650570772e-11	2.75321839435067e-10	Up
TM7SF3	0.633173924943983	0.094229932192782	6.7194564424454	1.82403698040822e-11	2.76931991312943e-10	Stable
GGT2	2.06830850097458	0.307898881665405	6.71749273588536	1.84877979553162e-11	2.8034994945269e-10	Up
PCDH11X	-4.01450156834889	0.597617916500863	-6.71750537844374	1.84861945231027e-11	2.8034994945269e-10	Down
RFX8	1.9842026850131	0.295406019487623	6.71686612363101	1.85674408953886e-11	2.81387943937228e-10	Up
AC061975.8	-4.56767990586574	0.680271791926643	-6.71449258968876	1.88721767844235e-11	2.85833896815647e-10	Down
ALB	-2.74900778104765	0.409529132177071	-6.7126061739096	1.91178598275202e-11	2.89380633223065e-10	Down
PSG6	4.83302712962314	0.720263981444867	6.71007749121089	1.94521085504262e-11	2.94262883980033e-10	Up
SCN1B	2.11507967355086	0.315320839300915	6.70770659573316	1.97706942680313e-11	2.98902462589803e-10	Up
PRKCQ-AS1	-1.09910622350857	0.163873935003448	-6.70702283121136	1.98635194753436e-11	3.00125364572769e-10	Down
SCML2	-1.60591924339385	0.239487370314456	-6.70565316778592	2.00507449343303e-11	3.02772269753113e-10	Down
LOXL1	1.16373472868087	0.173814228613028	6.69527885010933	2.1526075762162e-11	3.24855100127417e-10	Up
ADM2	-1.68339058451238	0.251565667250046	-6.69165471947792	2.20661028866431e-11	3.32805014262736e-10	Down
SH3TC2	1.65082515196438	0.246758095846221	6.6900546719779	2.23087236230915e-11	3.36262547561011e-10	Up
PELI2	-1.02986438263972	0.153972911811389	-6.68860756430494	2.25304014355341e-11	3.39400451103773e-10	Down
TGFB1I1	1.02246351077546	0.152883398596561	6.6878648706234	2.26450082569648e-11	3.40922633291382e-10	Up
SLC38A11	1.96268497155256	0.293610045536678	6.68466560115492	2.31452540146103e-11	3.48245347956513e-10	Up
ETHE1	1.63012933406543	0.243879636192948	6.68415518209047	2.32260587766539e-11	3.49056836751805e-10	Up
TNIK	1.18594357925216	0.177426248942308	6.68414953436669	2.32269544143573e-11	3.49056836751805e-10	Up
CCDC126	-1.05622539755182	0.158104759894986	-6.68054142236682	2.38061079059697e-11	3.57546693531595e-10	Down
AC007731.1	-4.87828129608212	0.730839895023717	-6.67489737396425	2.47405232673928e-11	3.71358946858979e-10	Down
GPD1L	-0.942806878632027	0.141267198143737	-6.67392636804999	2.49048607020403e-11	3.73602629934783e-10	Stable
FAT4	-1.32408046810842	0.198406459057225	-6.67357541886538	2.49645194417049e-11	3.74274268219049e-10	Down
FAP	2.01671371485745	0.302637655813162	6.6637897701088	2.66855117585493e-11	3.99837387743413e-10	Up
MIR3685	-4.5648990285409	0.685102224885176	-6.66309181714596	2.68126030263122e-11	4.01263372194964e-10	Down
PHEX	2.44611827118003	0.36711192023212	6.6631404113312	2.68037352843729e-11	4.01263372194964e-10	Up
TFF2	-2.54166778661851	0.381490029747018	-6.66247500178182	2.69254128610704e-11	4.02711915617509e-10	Down
TF	-2.95302224855872	0.443267634088502	-6.66193969841959	2.70236913559421e-11	4.03941526796133e-10	Down
HDAC4	-1.30870356881317	0.19651887910696	-6.65942923529948	2.74893019331218e-11	4.10657177185115e-10	Down
PSG8	5.62208527146245	0.844411945308582	6.65798879646109	2.77599930679354e-11	4.14454718357501e-10	Up
IRAK2	1.24563244920602	0.187104482550001	6.65741639232582	2.78682836761497e-11	4.15824562721517e-10	Up
AC004943.1	-4.41099346581477	0.662776435533797	-6.65532633528556	2.82672149423776e-11	4.21526879051754e-10	Down
ZNF217	0.917694877579732	0.13790254629016	6.65466231238992	2.83951237007745e-11	4.23183283986291e-10	Stable
LPCAT4	0.922934060211791	0.138746427195687	6.65194829781159	2.89238316685889e-11	4.30807450125392e-10	Stable
TP53INP2	-1.23335651415299	0.185468432849435	-6.64995382343173	2.93184987078557e-11	4.36427291008234e-10	Down
C16orf71	-1.28294383744657	0.192983536065715	-6.64794450138847	2.97214323638571e-11	4.42163463013074e-10	Down
CD79B	-4.60609756962802	0.692899610155457	-6.64756842422615	2.97974477740719e-11	4.43032189199122e-10	Down
C12orf76	0.723854976772305	0.108899897799976	6.64697572170235	2.9917635480074e-11	4.44556259598121e-10	Stable
MUC4	2.30495639547544	0.346782839571719	6.6466852809732	2.99767038924704e-11	4.45170873753392e-10	Up
AC022210.1	-4.5800721745305	0.689302344888288	-6.64450398072093	3.04239886650383e-11	4.5154658973813e-10	Down
CYBRD1	-1.08271043752997	0.162973482038611	-6.64347612867139	3.06370118426709e-11	4.54439971532999e-10	Down
FBXL3	-0.827061701321629	0.124523694970684	-6.64180179937915	3.0987147705934e-11	4.59362539871812e-10	Stable
CYSLTR2	2.84840035590552	0.429197954456765	6.63656554353979	3.21076202325387e-11	4.75692273356798e-10	Up
VAPB	-0.897063415092739	0.135185908439626	-6.6357760616253	3.22799605423318e-11	4.77963938725151e-10	Stable
SLITRK4	2.13933673382061	0.32243405992453	6.63495889460733	3.2459297843907e-11	4.80336472272814e-10	Up
TNS1	-1.00134367714361	0.150958660196057	-6.63323108355038	3.28417036153266e-11	4.85709477821495e-10	Down
DYRK3	-1.42712566278855	0.215205809225441	-6.63144581424167	3.32414571119794e-11	4.91332577724507e-10	Down
LINC00926	-3.09380788327263	0.466668316487374	-6.62956488359831	3.36677822044252e-11	4.97341586476884e-10	Down
ZNF831	-2.93904978857819	0.44362899187408	-6.62501739609574	3.47207287037429e-11	5.12594574908693e-10	Down
BCL11B	-2.03432467559218	0.307165850873746	-6.62288685348799	3.5225065196495e-11	5.19735087541243e-10	Down
CSAG1	3.48486990096847	0.526216734286064	6.62249919835125	3.53175976485887e-11	5.20794744915435e-10	Up
ADRA1B	1.96860595111732	0.297300813947512	6.62159623775829	3.55340557198164e-11	5.23679501118185e-10	Up
CD58	1.02940811496557	0.155473605505552	6.62111174188222	3.56507338936326e-11	5.25091242855133e-10	Up
MTHFD1L	1.36664059851002	0.206454113263976	6.6195852284261	3.60208116875704e-11	5.30231409513405e-10	Up
SLAMF7	-3.88218750909829	0.586628604298956	-6.61779442844874	3.64597550525144e-11	5.36378678484679e-10	Down
BCHE	2.34022343485656	0.353648387548148	6.61737340605842	3.65637094549988e-11	5.37593440419637e-10	Up
ALDH9A1	-0.747554348910201	0.112991884408562	-6.61600036872694	3.69047446751942e-11	5.42290526372725e-10	Stable
SMIM10	-0.967126005274258	0.14625316645166	-6.61268421558529	3.77413001124553e-11	5.54259209945883e-10	Stable
MEGF10	2.17861793469325	0.329506888637095	6.61175231784817	3.79797082125107e-11	5.57434806701077e-10	Up
CELSR3	0.809725813039152	0.122474013580697	6.61140914195347	3.80678739080718e-11	5.58402850523186e-10	Stable
NFATC4	0.976051966540803	0.147673172808691	6.60954151642201	3.8551209773076e-11	5.65162983157246e-10	Stable
TMEM74B	1.79782081707774	0.272087873426867	6.60750071083547	3.90862308483579e-11	5.72672503490335e-10	Up
EIF5A2	-0.901846992496062	0.136498246381915	-6.60702255450772	3.92126318585741e-11	5.74189860330967e-10	Stable
IL18R1	1.77844750306602	0.269280124924509	6.60445141862808	3.98992022228552e-11	5.83903226011074e-10	Up
AC068896.1	-4.40369709605641	0.666841867769442	-6.60381015185293	4.00722640748185e-11	5.86094743088473e-10	Down
DPY19L2P2	-1.47822693553603	0.223952688334054	-6.60062152650324	4.09437595833137e-11	5.9849302525795e-10	Down
CCL19	-4.56262493253818	0.691490538801834	-6.59824636276872	4.16049500494073e-11	6.07804563708424e-10	Down
SOX11	4.13493116304195	0.626736516642605	6.59755902718509	4.17982296764652e-11	6.10273571733848e-10	Up
APLP1	1.26032140241243	0.191050833047938	6.59678569470667	4.20167421356566e-11	6.1310791107062e-10	Up
MIR570	-4.62614619350043	0.7012954136615	-6.59657271868795	4.20771165769416e-11	6.13632752307115e-10	Down
VWA5A	0.72601527018449	0.110156430796964	6.59076610354829	4.37562768225288e-11	6.37750905433055e-10	Stable
ADAMTS5	-1.18220928929662	0.179443839723806	-6.58818542400921	4.45234394931559e-11	6.48556382234603e-10	Down
LENG9	1.23927258758657	0.188296835869434	6.58148386755624	4.65776054400412e-11	6.78085788056465e-10	Up
RARA	1.12311270067454	0.170687482054752	6.579935957543	4.70650946480528e-11	6.84786232431332e-10	Up
FREM1	-1.69341541113361	0.25747375133655	-6.57704096958648	4.79902579316653e-11	6.97843299547674e-10	Down
ANKS6	0.688241543440087	0.104663187524132	6.57577472768446	4.84004870674421e-11	7.03401760606722e-10	Stable
ANKEF1	-0.779794120461762	0.118597686981952	-6.57512081648294	4.86136784133108e-11	7.06091913730479e-10	Stable
RPL21P43	4.96286338204715	0.7548631959096	6.57452026928796	4.88102808820001e-11	7.0853815354229e-10	Up
AC000403.1	-4.40634750344397	0.670229431895187	-6.57438676034306	4.88540935712801e-11	7.08764928199149e-10	Down
GPR151	4.74364777550955	0.721982752772053	6.57030622587079	5.02118892006206e-11	7.28043436148791e-10	Up
HIF3A	-1.76654746425575	0.268957411047804	-6.5681308329584	5.09507660996757e-11	7.38330928690516e-10	Down
MAPKAPK3	0.974238565079225	0.148399637038548	6.56496595625874	5.20447513821079e-11	7.53749504175667e-10	Stable
LZTS2	0.978166224501909	0.149012647397909	6.56431679849235	5.22719654935915e-11	7.56169019815809e-10	Stable
WIF1	5.17668832301691	0.788606828275462	6.56434630972873	5.22616151346993e-11	7.56169019815809e-10	Up
MYH15	-2.55657390678772	0.389507176948422	-6.56361181022925	5.25198202254654e-11	7.59317607883066e-10	Down
FBLN1	-1.61712124545033	0.246492004016013	-6.56054240747409	5.36124047406245e-11	7.74668436775162e-10	Down
ANKRD1	4.12538030043541	0.629295521387123	6.55555324999303	5.54359625709428e-11	8.00557708764299e-10	Up
CA12	2.72243781160799	0.415630438318954	6.55014060716793	5.74829347709388e-11	8.29641760052207e-10	Up
CDKL1	-1.20584510964155	0.184099506921451	-6.54996382014238	5.75510246307552e-11	8.3014794105935e-10	Down
SEMA3D	-2.55429621762321	0.390141400073627	-6.54710373505905	5.86636170613037e-11	8.45711387703725e-10	Down
RERGL	-2.04702664161398	0.31266725132762	-6.54698128096907	5.87117192603171e-11	8.45919796930024e-10	Down
HERPUD1	-1.11507033067748	0.170324564654178	-6.54673818155056	5.88073274905196e-11	8.46812043394413e-10	Down
MYO10	-0.92646927156947	0.141711479864513	-6.53771502813495	6.24657998969691e-11	8.98978329141154e-10	Stable
CLTCL1	-1.08591175866951	0.166104313819063	-6.53752894011164	6.25435456360146e-11	8.99582279393981e-10	Down
SCG3	-2.756365007071	0.421648986616823	-6.53710810308639	6.27197163888335e-11	9.01600405630676e-10	Down
ALOX12P2	0.978341729641096	0.1497063921824	6.53506984824737	6.35798617563597e-11	9.13442791016226e-10	Stable
TMED10P1	8.04900432181026	1.23172923718285	6.53471889667858	6.37291233908104e-11	9.1506431769946e-10	Up
TRAM2	-1.04194947836711	0.159453574757769	-6.53450059021862	6.38221431721166e-11	9.15876897051002e-10	Down
WNT5A	1.15460466269376	0.17689302895197	6.52713489917829	6.70396645476624e-11	9.61500996039549e-10	Up
AC011450.1	-4.38194752089943	0.671381670318959	-6.52676073032745	6.7207277590643e-11	9.63355400903048e-10	Down
AC007405.2	5.69252922673795	0.872212697128226	6.52653790237254	6.73072904620803e-11	9.64239257434544e-10	Up
DLGAP1-AS2	1.30774627141087	0.200395712077162	6.52581962885178	6.76306682244046e-11	9.68320193905456e-10	Up
PDGFC	0.84004783448861	0.128730091669332	6.52565242201826	6.77061650617609e-11	9.68849403518949e-10	Stable
ATP6V0E2-AS1	-2.16280371121851	0.331472112295346	-6.52484366253841	6.80724993154996e-11	9.72983955537402e-10	Down
PCDHGC5	1.96523936263337	0.30119234699696	6.52486486535199	6.80628706292745e-11	9.72983955537402e-10	Up
RBPMS-AS1	-1.14840456819327	0.176022827649507	-6.52417975286679	6.83746708464096e-11	9.7674771273888e-10	Down
MAP7D2	1.89460898886467	0.290507762231731	6.52171554491334	6.95077427243574e-11	9.9237005540931e-10	Up
MEGF11	1.74957358997712	0.268391136189214	6.51874579324289	7.08976875980133e-11	1.01163998955122e-09	Up
ENPP7P6	4.33519299836938	0.665122914609953	6.51788248930148	7.13068176050967e-11	1.01680819963673e-09	Up
RIMS2	2.54036386004686	0.389757210787673	6.51781106220707	7.13407709871608e-11	1.01680819963673e-09	Up
DICER1	-0.873812374003106	0.134074152526371	-6.51738129637801	7.15453972694316e-11	1.01914695645782e-09	Stable
FAM181B	-1.7036055646461	0.26150471497902	-6.51462657100764	7.28707143203019e-11	1.03743799515347e-09	Down
RNU2-61P	5.22542346282891	0.802347156850514	6.5126715016234	7.38258469025782e-11	1.05044111082322e-09	Up
ABCC6P2	2.32242334569901	0.356704594610409	6.51077496838961	7.47640756901738e-11	1.06258812380008e-09	Up
RGPD4	-4.54575553342977	0.69818943299457	-6.51077675858369	7.47631845937605e-11	1.06258812380008e-09	Down
CCL21	-3.18702426348926	0.489672786898833	-6.5084773929814	7.59163313623333e-11	1.07835503000666e-09	Down
PPIL6	-0.977103664040516	0.150164629370878	-6.50688293331218	7.67261566288132e-11	1.0892428175955e-09	Stable
TAPT1	-0.89453092191105	0.137512240021336	-6.50510035886446	7.76415283394346e-11	1.10161586089733e-09	Stable
CLSTN2	-1.79235500421044	0.275789807628195	-6.49898928326895	8.08614211827204e-11	1.14665417449292e-09	Down
ACADM	-0.800700918009113	0.123216783227694	-6.49831051448152	8.12270177945389e-11	1.15118922288066e-09	Stable
FNDC9	5.41268604067558	0.833080934336017	6.49719111023661	8.1833482010229e-11	1.15853139243931e-09	Up
GRM5	5.47148891847622	0.842132336483195	6.49718420898733	8.18372346262120e-11	1.15853139243931e-09	Up
LIFR-AS1	-1.45426691222357	0.223837400853233	-6.49697908696284	8.1948848418576e-11	1.15945860829479e-09	Down
ALG1L9P	-4.26254981000662	0.656152698346201	-6.49627719393695	8.23318992655692e-11	1.16422306599266e-09	Down
ADRA2C	1.75827976201889	0.27068440512442	6.49568179301165	8.26582051723326e-11	1.16818021047936e-09	Up
COL1A1	3.12133493342393	0.480541635095694	6.49545160182083	8.27846987380497e-11	1.16931061554609e-09	Up
DNAJB4	-1.64807995856789	0.25384556457426	-6.49245127182737	8.44508387407451e-11	1.19217461404818e-09	Down
CDR2	-0.985556794724022	0.151827960390253	-6.49127336091971	8.5113879474419e-11	1.20086035788207e-09	Stable
HIGD1B	2.26431544229215	0.348888664189906	6.49008028836283	8.57906426124641e-11	1.20972985785899e-09	Up
AGL	-0.760421239016125	0.117175562918254	-6.48958895590392	8.60708749934213e-11	1.21300108693083e-09	Stable
SNORD116-6	6.75071549465106	1.0408369072073	6.48585330507166	8.82309818669168e-11	1.24274697260393e-09	Up
GLS2	1.59365570101192	0.245975823434131	6.47891194655836	9.23863959818779e-11	1.30054802227121e-09	Up
ALS2CL	0.963944307518098	0.148818520963797	6.477314122431	9.33696845744743e-11	1.31365451011272e-09	Stable
ADAMTSL5	1.44074895297573	0.222438380008645	6.4770699774011	9.35208279047634e-11	1.31504510916195e-09	Up
NEBL	-1.18198645941375	0.182490999032204	-6.4769575797279	9.3590490533311e-11	1.31528905141895e-09	Down
ZDHHC11B	-1.67018651012023	0.257933312716883	-6.47526483697547	9.46457865631001e-11	1.32937674065333e-09	Down
USP49	-1.23888923922768	0.191394623021435	-6.47295738861445	9.61030619500398e-11	1.34909167143936e-09	Down
RAP1AP	2.47638804511125	0.382589910546438	6.47269563793337	9.62697502360419e-11	1.35067748908179e-09	Up
MAP7D3	-0.833135605714484	0.128760618379206	-6.47042252671437	9.77292507768461e-11	1.3703897507147e-09	Stable
AF131215.1	4.68284150382265	0.723886953215082	6.46902321284312	9.86384444337156e-11	1.38236776474497e-09	Up
AR	-1.20662078979528	0.186541240500605	-6.46838622149814	9.90550587464062e-11	1.38743302897055e-09	Down
SLMAP	-0.845533773613855	0.130737526431825	-6.46741449598079	9.96939165759112e-11	1.39560381433829e-09	Stable
PDE4C	4.15561090274594	0.642878732975149	6.46406653322373	1.01926022207821e-10	1.42605678928716e-09	Up
NPW	2.71164256866039	0.419663531074715	6.46146821887562	1.03691935108498e-10	1.44995697024352e-09	Up
THRSP	3.07072091568205	0.475696913002022	6.4552046308297	1.08072770936738e-10	1.51037554579848e-09	Up
CNFN	2.35859912947975	0.365417253650011	6.45453685046511	1.08550362751949e-10	1.51620734461639e-09	Up
SRC	0.702548814863304	0.108906629363018	6.45092790927812	1.1116737520986e-10	1.55189902694409e-09	Stable
SETP11	4.66916430110802	0.723836925512392	6.45057489682886	1.11426648112864e-10	1.55465526462465e-09	Up
AHCYL2	-0.981537840429294	0.152267061206459	-6.44616000763569	1.14719548582473e-10	1.59882421865884e-09	Stable
OLFM1	-1.2049022869627	0.186915658992918	-6.44623512794269	1.1466273167922e-10	1.59882421865884e-09	Down
MID1	-0.881177837719951	0.13671216644372	-6.44549684671044	1.15222322627563e-10	1.604941626317e-09	Stable
PRDM11	-0.921426635015054	0.14312508259847	-6.4379116384517	1.21128476621141e-10	1.68627472824404e-09	Stable
VPS26BP1	4.96445167675649	0.771228673211655	6.43706834197806	1.21803100676384e-10	1.69472803387141e-09	Up
SGK2	1.54718677653786	0.240370052129763	6.43668694510504	1.22109417005983e-10	1.69805031104227e-09	Up
OAT	-0.67367199217457	0.104680744600939	-6.43549102313632	1.23074803831343e-10	1.71052886563163e-09	Stable
PSG4	4.30716151814642	0.669482863966235	6.43356499467274	1.2464525896661e-10	1.73139839830857e-09	Up
MT1F	-1.9794394328344	0.307681156590693	-6.43341131048736	1.2477141119908e-10	1.7321937163817e-09	Down
PNMA1	0.632302006479293	0.0983089293840877	6.43178610977364	1.26113124217589e-10	1.74985439794627e-09	Stable
DDI1	4.74263462035707	0.737473015791459	6.43092631025591	1.26828639974266e-10	1.75881172985824e-09	Up
CD47	0.606126207597651	0.094268344289235	6.42979583621336	1.27775448798067e-10	1.77096490280099e-09	Stable
AC090616.2	4.74219463906167	0.737592118972295	6.42929136182893	1.28200188506486e-10	1.77541711454373e-09	Up
NKX3-2	2.25488707811271	0.350723374631563	6.42924664055106	1.28237907883677e-10	1.77541711454373e-09	Up
GTF2IRD1	0.991204979145459	0.154249257964124	6.425995121325	1.31009604113364e-10	1.81279222158404e-09	Stable
OR5A1	4.44486833355309	0.691728738811047	6.42573899877716	1.31230401811692e-10	1.81484860415267e-09	Up
BLK	-4.01678086386246	0.625338572153211	-6.42336974358001	1.33290204329433e-10	1.84232122993437e-09	Down
EREG	4.40404862928819	0.686145844573034	6.41853137218762	1.37595254814387e-10	1.90078016293589e-09	Up
PAQR4	1.61654967727375	0.251873524955862	6.41810082086648	1.37984866500677e-10	1.90511560327294e-09	Up
TMCC3	1.06400795680838	0.165893633781971	6.41379619308821	1.41939937462765e-10	1.95864649159651e-09	Up
RILPL1	-0.821887257076824	0.12818761880013	-6.41159625843668	1.44003788739821e-10	1.98603579621316e-09	Stable
GLCE	0.592184496319355	0.092399787760105	6.40893784146806	1.46536917708362e-10	2.0198635882805e-09	Stable
IQGAP3	2.42841815773086	0.378945751799571	6.40835303258731	1.47099980966483e-10	2.0265138199777e-09	Up
AP002490.1	-4.36992016422256	0.68198771395316	-6.4076230037814	1.4780583195221e-10	2.03512279679214e-09	Down
PTPN4	-1.04596331013592	0.163284165853461	-6.40578530483243	1.49597353484258e-10	2.05866264986383e-09	Down
CIB4	-2.13238945094966	0.332976187114037	-6.40402987802657	1.51328477672556e-10	2.0809437756632e-09	Down
SLC5A7	-2.27300700698985	0.354936844723167	-6.40397592073791	1.51381996885212e-10	2.0809437756632e-09	Down
PIEZO2	1.39096259821156	0.217243699684719	6.40277531744411	1.52577648597451e-10	2.0962334650476e-09	Up
ITGB5	0.859374532117302	0.134227901089104	6.40235394537552	1.52999466650535e-10	2.10088071574427e-09	Stable
PDGFRA	-1.12625928380377	0.175943455809036	-6.40125703240808	1.54102892304249e-10	2.11487713881737e-09	Down
CNTN3	-1.64491232152883	0.257224110193844	-6.39486057620814	1.60693914504491e-10	2.20412787696231e-09	Down
AKAP12	-1.28462236888474	0.200966080749503	-6.39223476963744	1.63478636736949e-10	2.24110135487479e-09	Down
CSPG4	1.25917264668887	0.197028789878125	6.3908053613269	1.65014317986045e-10	2.26092097155594e-09	Up
COX7BP2	4.56682878898367	0.714692002688794	6.38992569079055	1.65966386915704e-10	2.27272706962671e-09	Up
LONRF2	1.98365338844305	0.310509966429937	6.38837268655154	1.67660325062086e-10	2.29467386647304e-09	Up
AF131215.3	4.4342884303881	0.694155109835822	6.38803686316863	1.68028839512227e-10	2.29846631284898e-09	Up
RHOH	-3.77077290358012	0.59039964337842	-6.38681433139556	1.69377076783997e-10	2.31564897471628e-09	Down
TRAK2	0.765639363806661	0.119930997723226	6.38399895224405	1.72522270777992e-10	2.35736681081536e-09	Stable
GALNT10	-0.605119521547935	0.0947981644145872	-6.38324091278313	1.73378817750108e-10	2.36778394126736e-09	Stable
SYTL1	1.83520626456974	0.287554183436529	6.38212333633053	1.74649207140246e-10	2.38383841798049e-09	Up
MANEAL	1.63048084842981	0.255627069638373	6.37835754537417	1.78997232603856e-10	2.44186023989482e-09	Up
ATP10A	1.28062251134133	0.200834480638989	6.37650719770237	1.81172239573847e-10	2.47019113197704e-09	Up
MAPK8IP2	-1.17952365806314	0.185007078810965	-6.375559603686	1.822960733823e-10	2.48416687099067e-09	Down
OR5AN1	5.48407089956262	0.86018396430105	6.37546283953195	1.82411216913517e-10	2.48438939092072e-09	Up
AL009174.1	-4.49179273237941	0.704834629419141	-6.37283207279575	1.85569041455099e-10	2.52602969153443e-09	Down
PHLDA2	2.1072840659453	0.330889135028307	6.36855019662408	1.90823322752573e-10	2.59614717567381e-09	Up
GAS6	0.854940982654916	0.13431392529019	6.36524456274944	1.94978809676995e-10	2.65124782741969e-09	Stable
NUCB2	-0.84259119710124	0.132380607587539	-6.36491410982578	1.95399047751552e-10	2.65552586949704e-09	Stable
ABCC4	-1.28169894793479	0.201414802339047	-6.36347941189181	1.97233841350211e-10	2.67901309520638e-09	Down
SLC9A7P1	1.1847689401551	0.186287131054267	6.3599075977501	2.0187515282249e-10	2.74057510381375e-09	Up
ACER2	1.32056497187325	0.207664994348101	6.35911206902612	2.02923321516117e-10	2.75331794363638e-09	Up
KLK3	-1.84110216523491	0.289570894331225	-6.35803598109197	2.04349611637286e-10	2.77117472264544e-09	Down
TXNL1	-0.929470819188416	0.146230060946368	-6.35622260685042	2.06775318049352e-10	2.80255797649424e-09	Stable
ORMDL3	0.715576692120979	0.112608555165187	6.35454998131615	2.09037672742811e-10	2.83169459488133e-09	Stable
CLN5	-0.830373032888705	0.130681218922239	-6.35418799837498	2.09530455861938e-10	2.83684153003815e-09	Stable
CBX2	1.43224501325566	0.225437899152617	6.35316873799493	2.10924123738696e-10	2.85417347633924e-09	Up
ACVR1	0.817955930991758	0.128837116023563	6.34876001758814	2.17057323306856e-10	2.93558645647175e-09	Stable
RNF180	-0.910237597038067	0.1434314948387	-6.34614871762786	2.20771827986311e-10	2.98421790281281e-09	Stable
USP54	-1.20445566928083	0.189864426252775	-6.34376693439812	2.24213950600871e-10	3.02911721977812e-09	Down
VGF	4.3303001339306	0.682626095048331	6.34359009323253	2.24471599538708e-10	3.03096936391096e-09	Up
ENPP3	2.19874227458047	0.346656085143752	6.34271939483969	2.25744387871356e-10	3.04651926992036e-09	Up
ELMO3	1.01617380821828	0.160371797793827	6.33636226691594	2.35253287774506e-10	3.17314279035763e-09	Up
GDNF-AS1	4.53393349873019	0.715597664097234	6.33586961809049	2.36006305570049e-10	3.18159277996899e-09	Up
NDUFAF4P4	4.80323007967417	0.758123405706522	6.33568366775046	2.36291143785831e-10	3.18372558256343e-09	Up
ZSCAN4	2.02441784248631	0.31962650429024	6.33369828632239	2.39353354388435e-10	3.22325765186611e-09	Up
AC130689.1	-4.33625476624329	0.684770031377316	-6.33242485440191	2.4133783704775e-10	3.24824191598208e-09	Down
CXXC4	-1.15686382140148	0.182732181172862	-6.33092547780135	2.43695032073008e-10	3.27821321368623e-09	Down
ADAMTS10	1.12273589740121	0.177414645465635	6.32831576251512	2.47851551724161e-10	3.33234423179083e-09	Up
CABYR	1.47381787386815	0.232929572070368	6.32731113000503	2.49470030100243e-10	3.35052109870743e-09	Up
KLF9	-1.24812526738298	0.19725985017795	-6.32731529633141	2.49463296816726e-10	3.35052109870743e-09	Down
AC112229.1	5.02491561788388	0.794425189479373	6.3252219144473	2.52868910863798e-10	3.39435673087967e-09	Up
ABCA10	-1.6886388226624	0.267008355588496	-6.32429205797915	2.54396171019251e-10	3.41303550254322e-09	Down
FANK1	0.809556140760371	0.128019210384483	6.32370828041365	2.55359606957711e-10	3.42413399366974e-09	Stable
AC016909.1	8.01363754682708	1.26731911590732	6.32329888047953	2.56037384078105e-10	3.42803381643163e-09	Up
AC079949.1	-4.32508718476748	0.68398528814315	-6.32336288476177	2.55931306811737e-10	3.42803381643163e-09	Down
NEXN	-1.19207193529441	0.188520971548314	-6.32328555016442	2.56059482430141e-10	3.42803381643163e-09	Down
NGFR	1.77256937861386	0.280494266951803	6.31944958403887	2.62496567043638e-10	3.51234097318316e-09	Up
SSH3	0.761983059559731	0.120589634327375	6.31881059935145	2.63584084787995e-10	3.52501652113817e-09	Stable
DDR2	-1.18129268832382	0.186960516809504	-6.31840726845789	2.64272796397277e-10	3.5323480313771e-09	Down
SLC2A9	-0.920409981199441	0.145718733236584	-6.31634629780301	2.67819553607346e-10	3.57785293134745e-09	Stable
MICALL2	1.26584104975432	0.200413007566502	6.31616213500652	2.68138735458326e-10	3.58021459739417e-09	Up
ALDH1B1	-1.04842774371573	0.166059252175035	-6.31357620839235	2.72659960077277e-10	3.63865006171067e-09	Down
AC018690.1	-4.21519532231652	0.667664927437319	-6.31333944482541	2.73077617588795e-10	3.64035920541754e-09	Down
GJC1	1.11145808689034	0.176048501535535	6.31336294939149	2.73036126962906e-10	3.64035920541754e-09	Up
SNORD32A	8.35768997852104	1.32392927134733	6.31279189863038	2.74045898956848e-10	3.65133120910073e-09	Up
PRKAR1B	0.958304371626729	0.151823419367499	6.31196672831538	2.75511468328123e-10	3.66891384359411e-09	Stable
SAP25	4.65967061306223	0.738325967268703	6.31112925676961	2.77006711121217e-10	3.68687280625179e-09	Up
COL1A2	2.06123645497393	0.326786148514742	6.30760044249838	2.83394665771413e-10	3.76989877609782e-09	Up
RBM24	-1.86699404377918	0.296016621712414	-6.30705814078579	2.8438902255036e-10	3.7811257561931e-09	Down
SKP1P1	5.02494914253661	0.79676161216776	6.30671591828472	2.85018269499313e-10	3.78748907597872e-09	Up
DDT	5.02495304712677	0.797035239359691	6.30455568208456	2.89021806283291e-10	3.83866151800026e-09	Up
FRAS1	-1.69354513382126	0.268636839270213	-6.30421776261958	2.89653014819966e-10	3.84501377962174e-09	Down
ZNF480	-0.809653571644948	0.128456750248646	-6.30292740613278	2.9207571340066e-10	3.87512801388887e-09	Stable
CPED1	-1.26643136296811	0.201047518873525	-6.29916434713527	2.99254568691666e-10	3.96618785769418e-09	Down
SEMA5B	1.32906642653452	0.210989146884095	6.29921702685794	2.99152891455425e-10	3.96618785769418e-09	Up
MCAM	1.16687171506978	0.185354981472678	6.29533506895137	3.06736548824194e-10	4.06320880428761e-09	Up
AL356215.1	-4.42836381591908	0.703485449187159	-6.29489042173627	3.07617087416477e-10	4.0727271257636e-09	Down
MED13L	-0.848087452737746	0.13475305436749	-6.293641778426	3.1010300473529e-10	4.10347881318666e-09	Stable
MCF2L2	1.52166181780073	0.241786363006739	6.29341456183913	3.10557473798263e-10	4.10733088176535e-09	Up
FHL2	-1.48367223941514	0.235765241960282	-6.2930066666277	3.11374960913167e-10	4.11597753274388e-09	Down
BRINP3	-1.934560413431	0.307419389591834	-6.2929030468753	3.11582965900891e-10	4.11656275810835e-09	Down
AL132780.1	-4.22338196528454	0.671350814486972	-6.29087188716966	3.15687794887357e-10	4.1686042747153e-09	Down
ATP10D	-0.947146672631959	0.150613651685724	-6.28858448109544	3.20373709099323e-10	4.22826025940955e-09	Stable
ECE2	5.28484426686729	0.840618774085833	6.28685015108605	3.23971809240005e-10	4.27350431684795e-09	Up
AC005523.2	10.6111330098976	1.68805803401728	6.28600012325701	3.25749684454131e-10	4.29275799737606e-09	Up
ZFP36L1	1.30122582932953	0.207004151338989	6.28598905342073	3.25772900286116e-10	4.29275799737606e-09	Up
NHS	-1.0993787317258	0.174896042491627	-6.28589827456179	3.25963344069666e-10	4.29301749428996e-09	Down
FBXO30	-1.29055383208076	0.205361010801736	-6.28431768543794	3.29296717964847e-10	4.33334642442357e-09	Down
MVP	1.58361408988536	0.251995984677548	6.2842830290004	3.29370178071492e-10	4.33334642442357e-09	Up
EML5	-1.58881243528779	0.252838451499611	-6.2839035196758	3.30175659174422e-10	4.34167176933228e-09	Down
AC092811.1	5.28538872354553	0.841234813249471	6.28289348027508	3.32328777350686e-10	4.36770001053369e-09	Up
TRAPPC3L	2.11078126343162	0.33596833140425	6.28267924720513	3.32787220754319e-10	4.37144007534226e-09	Up
FAM3B	-1.70356122888655	0.271228329119817	-6.28091185907792	3.36592938579939e-10	4.41912253878686e-09	Down
MS4A1	-4.79156992884007	0.763304431119859	-6.27740352798721	3.44273740615695e-10	4.51760458588716e-09	Down
AL354928.1	-4.15468004790002	0.661940151844599	-6.27651916313333	3.46236729588938e-10	4.54099314310124e-09	Down
AQP6	2.29760198702907	0.366085675252252	6.27613190667977	3.47099743455158e-10	4.54993834721042e-09	Up
RASAL2	0.879880365010979	0.140246108834313	6.2738308558027	3.52271193927701e-10	4.61497297899928e-09	Stable
TSHZ3	-1.09975221113719	0.175293913189991	-6.27376154210921	3.52428132991752e-10	4.61497297899928e-09	Down
CCDC148	1.15139104451445	0.183548669659779	6.27294682466857	3.54277928811868e-10	4.63678067995209e-09	Up
LEFTY1	3.22138894336782	0.513571247330806	6.27252588635055	3.5523736939095e-10	4.6469188039684e-09	Up
MIR378D2	6.83116208440502	1.08910996409544	6.2722427574874	3.5588412869852e-10	4.65295827547487e-09	Up
RPS6KL1	-1.16249131544388	0.185368919592378	-6.27123100247968	3.58204717222892e-10	4.68086434533158e-09	Down
PRLR	2.01022633315376	0.320554436892989	6.27109190138847	3.58524916159898e-10	4.68261477511281e-09	Up
INSR	0.991831855112142	0.158168508550865	6.27072901046659	3.5936157636454e-10	4.69110527152506e-09	Stable
ZDHHC14	-1.03011850335974	0.164280082732524	-6.270501488832	3.59887108895587e-10	4.69552760345244e-09	Down
USH1C	-3.22627715685876	0.51482476044631	-6.26674823111042	3.68665492870137e-10	4.80756629758349e-09	Down
EPHA4	1.35413575544477	0.216171477404177	6.26417403306604	3.74806701048915e-10	4.88511668106367e-09	Up
SLC16A4	0.709141650683075	0.11326924518583	6.26067251988526	3.83320741118544e-10	4.9909114827563e-09	Stable
SPRED3	1.2396686440514	0.198008353933344	6.2606885993745	3.83281215127806e-10	4.9909114827563e-09	Up
SPRY1	1.06726225366375	0.170483786309997	6.26019797403556	3.84489045047601e-10	5.00353186883373e-09	Up
PNPLA5	6.50763678756375	1.04014938024155	6.25644442152385	3.93853372427095e-10	5.12274262263944e-09	Up
TCN1	3.96963503506137	0.634511305121541	6.25620852303173	3.94449268157777e-10	5.1278404860511e-09	Up
ZNF252P	-0.835311271634072	0.133566720934625	-6.25388768840795	4.00358976680834e-10	5.20197694661991e-09	Stable
FAM155A	1.53584493453053	0.245621590346354	6.25289060446526	4.02924385467851e-10	5.23260583648383e-09	Up
MAGI1	-0.945126774139219	0.151181319079478	-6.25161084645885	4.06240615214628e-10	5.27294865654423e-09	Stable
NAP1L5	-0.693568807435444	0.110961561649817	-6.25053214034851	4.09056541327039e-10	5.30675931994036e-09	Stable
LDLRAD3	1.06231832140677	0.169971480183594	6.24997982166954	4.10505717113584e-10	5.32281317156768e-09	Up
GLIS3	-1.17584303210856	0.188158340186244	-6.24922090057065	4.12505154031252e-10	5.34598174363594e-09	Down
GALNT13	2.85096454058685	0.456250704100193	6.24867976085528	4.13936631421704e-10	5.36176959670504e-09	Up
ZHX2	0.57777469930038	0.0925148715147592	6.24520890361076	4.23234065286517e-10	5.47937737869907e-09	Stable
CPNE2	0.841125255576641	0.134725168522305	6.24326742213265	4.28523316370196e-10	5.54499908398326e-09	Stable
RNASE10	3.10750995056919	0.498073964566171	6.23905317611989	4.40227335782304e-10	5.69351629436146e-09	Up
MEOX2	-1.44558378394243	0.231736757236624	-6.23804268766204	4.43079761564556e-10	5.72746085617278e-09	Down
FHL3	1.16041078592371	0.186070761989022	6.236395087113	4.47769369877648e-10	5.78510662767925e-09	Up
PIM2	-2.52797788179447	0.405492783282159	-6.23433507578703	4.53701028140275e-10	5.85873202337072e-09	Down
PPM1AP1	3.91074805164686	0.627306767201281	6.23418757156821	4.54128686294024e-10	5.86124406098786e-09	Up
GPR137C	1.06940775108174	0.171549770297552	6.23380462257025	4.55240805715248e-10	5.87258303606607e-09	Up
FXYD6	-0.925443252660966	0.148489168882948	-6.2323956664508	4.59355473091414e-10	5.92262323305864e-09	Stable
FER1L6	-2.56271245126015	0.411348213136127	-6.23003180619646	4.66340486843442e-10	6.00960149678003e-09	Down
TIMP3	-0.861042539400768	0.138287385857387	-6.22647202463384	4.77055358610274e-10	6.14453167324769e-09	Stable
MZB1	-4.79396729246351	0.770382438509318	-6.22284082921177	4.8823264051381e-10	6.2852765221701e-09	Down
AC024896.1	-4.47318402053082	0.719130991031356	-6.22026317363337	4.96321684611538e-10	6.38614114355338e-09	Down
RN7SL800P	7.1444549341962	1.14863688634764	6.21994210625923	4.97338353950951e-10	6.39594930692318e-09	Up
LCN6	3.33208335020286	0.535762205468965	6.21933259977944	4.99273968683523e-10	6.41755936638094e-09	Up
ARC	-3.80651562319286	0.612109028223922	-6.21868890618675	5.01326133631408e-10	6.44064468664326e-09	Down
SLX1A	4.93126308640787	0.793009536145207	6.21841587224609	5.02199079724412e-10	6.44856448540917e-09	Up
PLA2G5	1.80113086188532	0.289734214270916	6.21649350739495	5.08387408076848e-10	6.52469434092298e-09	Up
HMGN2P41	-4.47839395312449	0.720534146883766	-6.21538059298517	5.12003962984006e-10	6.56775695782851e-09	Down
RGS11	1.36915371854584	0.220306367745901	6.21477142288058	5.13994157621059e-10	6.58992407491518e-09	Up
HULC	-1.91591062960905	0.308304253491694	-6.21435029815657	5.1537440837045e-10	6.60425248483683e-09	Down
CDKN2B-AS1	2.16080801080753	0.347835266770236	6.21215907999018	5.22614781348282e-10	6.69362243130846e-09	Up
KIF6	-1.3507137700029	0.217502921312649	-6.21009484310014	5.29526322902346e-10	6.77869185866129e-09	Down
ZBTB16	-2.32872276916879	0.375024895499606	-6.20951514716504	5.31483267559763e-10	6.80028107531173e-09	Down
TRNP1	1.12285171697595	0.180875349931862	6.20787585151291	5.37055498245609e-10	6.86808206352548e-09	Up
COL4A1	1.10230359620589	0.177612482664674	6.2062281866022	5.42713611139092e-10	6.9369118511739e-09	Up
C6	-2.0355644946078	0.328070421770476	-6.20465716970949	5.4816266525872e-10	7.00300087903188e-09	Down
RP1	2.96296613440833	0.4775466872493	6.20455803279719	5.48508305546706e-10	7.00385770343082e-09	Up
ADAMTS3	-0.947768293850897	0.152760666791143	-6.20426916011502	5.49516671691591e-10	7.01317165465481e-09	Stable
IMPA2	-1.04793111263832	0.168941523201822	-6.20292212818771	5.54242682472212e-10	7.06989828651261e-09	Down
TNC	2.45134738077856	0.395324095263923	6.20085496974834	5.61572460972986e-10	7.15976410435234e-09	Up
KCNK1	0.945676183842897	0.152525144586473	6.20013301024443	5.641546208417e-10	7.18903977557122e-09	Stable
CD79A	-4.79696658607496	0.774101244792339	-6.1968206592431	5.76150848823759e-10	7.33818877463372e-09	Down
DIXDC1	-0.900853920932455	0.14540162196294	-6.19562497839304	5.80542054687959e-10	7.39037384251375e-09	Stable
CYP2E1	-1.95707998012566	0.315902263099596	-6.1952072166974	5.8208399309398e-10	7.40625291212999e-09	Down
KLK12	5.65680042252771	0.913504004718754	6.19241994923635	5.92474420492784e-10	7.53464435004025e-09	Up
AP001029.1	2.78989517026051	0.450682646999828	6.19037628546984	6.00207597834058e-10	7.62913014395545e-09	Up
RN7SL517P	4.30023703845879	0.694693456658534	6.19012169647153	6.0117782843241e-10	7.63760129481943e-09	Up
PEG3	-2.03921102535818	0.329483619116396	-6.18911201360147	6.05040789304056e-10	7.68279571953665e-09	Down
CXCL17	3.63442051490718	0.587336766360586	6.1879669774936	6.09450910405233e-10	7.73488883867156e-09	Up
NPDC1	1.68687747227901	0.272643300114085	6.1871224107585	6.12723852811985e-10	7.77250409051409e-09	Up
SNCA	-1.19662642536917	0.19343674036055	-6.18613828551265	6.16559262848232e-10	7.81721280208283e-09	Down
AL513327.1	-3.6611383975099	0.591888564067812	-6.18551974099376	6.18981880613724e-10	7.84397300523702e-09	Down
NRGN	1.14261579677041	0.184764115435789	6.18418676199873	6.24234299204132e-10	7.90654848896236e-09	Up
AKAP3	-1.32394770422223	0.214095186125783	-6.18392093806533	6.25286929936366e-10	7.91589324897287e-09	Down
IGF2R	0.804901124438733	0.130187218036209	6.18264324701114	6.30370647938395e-10	7.9762349423589e-09	Stable
TSPAN11	-1.22565600758551	0.198266473807022	-6.18186213761219	6.33498389477974e-10	8.01177892769378e-09	Down
GOLGA7B	2.44300304102666	0.395406553044789	6.17845865784105	6.47304337780925e-10	8.18226528933535e-09	Up
AP000911.1	-4.22042036740799	0.683267579628733	-6.17681929194012	6.54058618706732e-10	8.26348833744957e-09	Down
SNORD118	8.38817339935057	1.35802675223032	6.17673649327929	6.54401571845209e-10	8.26366866867516e-09	Up
CBX3P3	4.42132379124787	0.71582093340405	6.1765779469769	6.55058762387414e-10	8.26781496181946e-09	Up
TRPC4	1.47521536884967	0.238865500953883	6.17592479013738	6.57772960798546e-10	8.29790656316962e-09	Up
LINC00365	2.42365090038367	0.392525955410351	6.17449844265702	6.63738356231777e-10	8.36896176147409e-09	Up
IGHG4	-4.55090961552049	0.737119163450309	-6.17391304035372	6.66201924402625e-10	8.39581392648161e-09	Down
KCNQ1	-0.92771164844671	0.150271937091515	-6.17355220410674	6.67724885312753e-10	8.41079111549761e-09	Stable
IGHD	-4.67373390754626	0.75768241258906	-6.16846033363206	6.89581434288603e-10	8.67740561605809e-09	Down
NPR3	-1.57204394247665	0.254851606700847	-6.16846785008486	6.89548661643305e-10	8.67740561605809e-09	Down
C4orf19	-1.18368066535241	0.192027317158887	-6.16412645276407	7.08732909900236e-10	8.91393837954563e-09	Down
[truncated: 28,427 more rows]
