# Supplementary material for: Transcriptome sequencing revealed that lymph node metastasis of papillary thyroid microcarcinoma is associated with high THBS4 expression and PDGFRA+ cancer-associated fibroblasts
Source: Front Oncol. 2025 Apr 15;15:1536063. doi: 10.3389/fonc.2025.1536063 (PMC12037473; doi:10.3389/fonc.2025.1536063)
Supplement: Supplementary Figure 1 — Correlation analysis of expression of THBS4 and iCAF scores, R=0.738, p<0.001, Spearman rank correlation [file DataSheet1.zip › DESeq2_all_Nonmetastasis_Normal.xls]

GeneID	log2FoldChange	lfcSE	stat	pvalue	padj	style
AC159540.1	13.5563395662175	0.343715881110414	39.4405388614055	0	0	Up
BIVM-ERCC5	12.9291835342694	0.339303366343868	38.1050847611287	0	0	Up
CDR1	15.9485381381411	0.38897097293916	41.0018722415969	0	0	Up
HYI	12.7154640743431	0.314128916884328	40.4784895337266	0	0	Up
MIR29B1	13.9313104343112	0.321764974990374	43.2965410070749	0	0	Up
MIR3916	13.6758809753725	0.316083178105492	43.2667156073968	0	0	Up
NME1-NME2	14.4214030102199	0.32356137535217	44.570842222819	0	0	Up
PTCHD3P1	13.3941261084762	0.31260287563002	42.8470981960153	0	0	Up
PYURF	13.4629132659145	0.325056463993049	41.4171528864055	0	0	Up
RMRP	20.2116211413426	0.333044310786255	60.6874835772656	0	0	Up
RN7SK	24.0951957536823	0.324094711002005	74.3461554160728	0	0	Up
RN7SL2	23.3160673153516	0.344355139018531	67.7093636000504	0	0	Up
RPPH1	19.7558107430771	0.323456874833068	61.0771088209914	0	0	Up
SCARNA2	16.759784338044	0.365527084841463	45.8510053921533	0	0	Up
TOMM6	13.7669524735957	0.327659741223817	42.0160023998548	0	0	Up
UTP14C	14.3275935489294	0.313044446798718	45.7685600094412	0	0	Up
MIR1302-2	12.6866983713053	0.3412945601711	37.1722841552034	1.91413579693695e-302	2.82931790031951e-299	Up
MIR4453	11.8648372709732	0.323412658679374	36.686372510656	1.20456077656094e-294	1.68156684407907e-291	Up
MIR133A1	11.8995673520451	0.328970661129143	36.1721234082138	1.67069171164818e-286	2.20953375422608e-283	Up
ADIRF	13.5522968194524	0.377385672092748	35.9109998646734	2.05737653224771e-282	2.58488787511602e-279	Up
SNORD109A	11.9117123965269	0.332084624465257	35.8695089111936	9.13128821074664e-282	1.09262385790305e-278	Up
ADAM1A	11.8950377996707	0.332453043739842	35.7796026345874	2.29307737751875e-280	2.61911128828596e-277	Up
MIR24-2	13.1103210667165	0.369133606072622	35.5164657214582	2.73802822965591e-276	2.9913553632519e-273	Up
SNORD116-15	12.6839898530082	0.362567387036146	34.9838135103522	3.96580477047172e-268	4.1521975946839e-265	Up
HNRNPUL2-BSCL2	12.7561674051629	0.375547684161973	33.9668381490038	6.88221592862688e-253	6.91745287418145e-250	Up
SNORA81	13.3761425325973	0.396224697112958	33.7589822897484	7.8925337758996e-250	7.62783033541558e-247	Up
AC009951.1	11.8262434375092	0.353707566814692	33.435087476387	4.23981969515896e-245	3.94585886296127e-242	Up
MIR663A	12.1290315456557	0.362862963249008	33.4259287226634	5.76022196756156e-245	5.16938777146025e-242	Up
OVCA2	11.2635634775029	0.343909125677047	32.7515690528088	2.88402481895427e-235	2.49895778105803e-232	Up
TREX1	10.7907485029239	0.330492424360383	32.6505169484829	7.87895570719299e-234	6.59941330034485e-231	Up
AC138035.2	12.8439819500387	0.404130468247991	31.7817708863195	1.15621692004808e-221	9.37207056998972e-219	Up
AC008443.1	11.2363843498577	0.360071721756306	31.2059616763307	8.84421038045146e-214	6.94491620124951e-211	Up
MIR4426	11.2891251216648	0.361879606699852	31.1958035563694	1.21463688526775e-213	9.24890777363876e-211	Up
EVA1B	10.7028517055922	0.346385911043689	30.8986346279028	1.24598385145926e-209	9.20855359396125e-207	Up
ZNF593	10.5500118506847	0.343270658206692	30.7338002781824	2.01307658893301e-207	1.44527395790597e-204	Up
CMC4	10.8765349813342	0.356374234471737	30.519981326531	1.4155034051535e-204	9.8802137679714e-202	Up
AC005253.2	10.7554045307036	0.3533187533915	30.4410802638204	1.57212693958712e-203	1.06768664156609e-200	Up
AC139426.2	10.6980592170734	0.35153034154841	30.4328188854224	2.02213006198589e-203	1.33716011046267e-200	Up
CIDEB	10.7986442549477	0.361420371167159	29.8783497456852	3.76122207501699e-196	2.42338431541095e-193	Up
EIF3EP1	10.3699676386492	0.355651795679906	29.1576417288286	6.68385966220098e-187	4.19880063979466e-184	Up
EEF1DP3	10.6839988420026	0.370449779067254	28.8406133454948	6.6446257256072e-183	4.07234524958678e-180	Up
CEMP1	10.779161100337	0.377458584346721	28.5572021603187	2.28624567096057e-179	1.36782812428327e-176	Up
ANKRD36BP1	11.4250266894574	0.403634328151289	28.3053890430624	2.96644450109233e-176	1.73350738194065e-173	Up
AC092171.2	9.93771401685901	0.351542155406802	28.2689113212018	8.3353144541622e-176	4.76022230918609e-173	Up
RSC1A1	11.1881592640759	0.407401170680287	27.4622658678021	4.95886206387868e-166	2.76902857646985e-163	Up
CPSF1P1	10.2272597861107	0.379616386986094	26.9410387346775	7.26461794945802e-160	3.96837651813002e-157	Up
ABHD16B	10.2250805038538	0.37998882878027	26.9088976554269	1.72809320746351e-159	9.23904811003046e-157	Up
RLIMP2	10.1732678149699	0.378313223974825	26.891123995303	2.78929583495842e-159	1.46019636960073e-156	Up
FAM187A	9.94160682213259	0.370656178937693	26.8216406121312	1.80734059690121e-158	9.26833765692523e-156	Up
VN1R82P	9.9265470558109	0.370728232682595	26.7758055111753	6.18349889187215e-158	3.10757920309927e-155	Up
RPL21P135	10.0853803188821	0.377482195873463	26.7174993393936	2.94753133438171e-157	1.45226602686948e-154	Up
PKMP3	10.3285803795288	0.390048705487356	26.4802324279568	1.63744756824594e-154	7.9126504797854e-152	Up
MT-RNR2	-17.9042245641885	0.679942482031304	-26.3319693023155	8.25817302794707e-153	3.91530890275951e-150	Down
MIR1255B1	9.75994568607427	0.371232567464637	26.2906505017343	2.4530592806107e-152	1.14149025191085e-149	Up
MIR4519	9.59777998231457	0.373495353960128	25.6971870748871	1.25664459494741e-145	5.74126643306156e-143	Up
MIR3654	10.4860592639468	0.411053405150879	25.5102114045202	1.51865396680108e-143	6.81441729960314e-141	Up
SNORD116-7	10.0277167804379	0.395639610828644	25.3455834703593	1.00526469642821e-141	4.43163005120141e-139	Up
FCF1P2	9.94115151838888	0.398244285106414	24.9624461421525	1.56445374271531e-137	6.77786097361212e-135	Up
SNORA40	9.42679222368906	0.382500678468029	24.6451647130268	4.14672487773226e-134	1.76608309707892e-131	Up
SCARNA12	13.8124206831741	0.571585759298816	24.1650888925544	5.18262075963363e-129	2.17048157413456e-126	Up
PRSS50	10.3541157742093	0.435935962447178	23.751460457828	1.06121488500501e-124	4.37150944760751e-122	Up
TRIM60P18	9.4350804022351	0.40337131901049	23.3905584199201	5.33207978726138e-121	2.1610403370049e-118	Up
AC010327.2	9.28505560048245	0.421810848972083	22.0123679206197	2.19237434957002e-107	8.74444169142784e-105	Up
AC007383.3	9.82115558150974	0.450538335628923	21.7987123510811	2.38635939161456e-105	9.36944356132668e-103	Up
SNORD21	10.165996113661	0.467402195042108	21.7499965158382	6.90850157263635e-105	2.67072042334164e-102	Up
MT-RNR1	-15.0701648451833	0.701921524874434	-21.4698713618723	2.97841595110458e-102	1.13396418211145e-99	Down
RNU2-2P	18.6996831453255	0.881193333939647	21.220863146709	6.1288575928717e-100	2.29859602378627e-97	Up
VN1R81P	8.90758015830751	0.424157795714419	21.000628182029	6.47241088182403e-98	2.39174618585992e-95	Up
AL353898.2	8.95313599466714	0.42749906040388	20.9430542050985	2.17087177923298e-97	7.90574870558932e-95	Up
SCARNA13	15.9673610223714	0.767357564824489	20.8082408440496	3.64475295120806e-96	1.30836217368509e-93	Up
SNORD116-23	9.62613267652912	0.46543195023317	20.6821484251493	5.01566246639873e-95	1.77512065430517e-92	Up
SH3GL1P3	9.41948154263851	0.458692264882949	20.5355142516786	1.03710823699548e-93	3.61950774711422e-91	Up
AL139099.1	8.78105563816998	0.443587365930203	19.7955494511348	3.25186844238768e-87	1.11935548247011e-84	Up
RHOXF2B	9.18344091192705	0.482220816660474	19.044057399938	7.35990054904138e-81	2.49918352697719e-78	Up
OR13E1P	8.86451636701803	0.466750042402178	18.9919990609875	1.98621471214117e-80	6.65461377155778e-78	Up
SNORA36A	9.11204085841367	0.486229869469221	18.7401914826018	2.32788370026823e-78	7.69671863425526e-76	Up
NPM1P25	8.55553093862737	0.465313731536299	18.3865859930247	1.68246599284269e-75	5.49052019066898e-73	Up
MIR3150B	8.30732284228712	0.460653967661464	18.0337594495489	1.05844228610954e-72	3.40981253402059e-70	Up
SNORA48	14.8161439340722	0.827033442856724	17.9148063020215	9.03832117649742e-72	2.87487258889908e-69	Up
RNU12	14.8483311650446	0.874859606158718	16.9722445298849	1.31796800973606e-64	4.13973751858097e-62	Up
LDHAP4	8.82539257127162	0.521520383408277	16.9224307468009	3.07474316549617e-64	9.53853657562813e-62	Up
AL589743.1	11.3336470825782	0.675464606618397	16.779039155461	3.47411801303202e-63	1.06460533453011e-60	Up
AC006111.1	8.6843728722013	0.536875886954327	16.1757551106781	7.47753304293345e-59	2.24607964954455e-56	Up
MXRA8	2.24378111168267	0.138714778509473	16.1755015276144	7.50838469284232e-59	2.24607964954455e-56	Up
SNORD10	13.0112920881983	0.805730723430239	16.1484373250723	1.16475184366052e-58	3.44328050911782e-56	Up
COX5BP2	8.23032986809896	0.510017554523199	16.1373462444705	1.39407630714586e-58	4.07329644720479e-56	Up
PLCD3	3.22926822805476	0.20116574840829	16.0527736635393	5.46654934075686e-58	1.57889025097171e-55	Up
GALNT7	2.02381766583407	0.126177869253846	16.0394027716741	6.78032492165367e-58	1.93609096171947e-55	Up
GALE	3.02128600793947	0.192016093359558	15.7345457616513	8.76836942254443e-56	2.47563580729996e-53	Up
ECM1	3.71331071572343	0.238246048206907	15.586032774397	9.05873769363144e-55	2.5291995640619e-52	Up
RNU5E-1	12.1162557138093	0.779068149208737	15.5522411307857	1.53634204204066e-54	4.24232998158215e-52	Up
DLG2	-3.10538805112252	0.200144493412648	-15.515730651255	2.71526306289369e-54	7.4162098091731e-52	Down
SNORD116-26	8.63035658607097	0.557970326427273	15.4674113968243	5.75761660266842e-54	1.55567086012744e-51	Up
AC010329.1	-10.4121613416118	0.674008605654662	-15.4481133538325	7.76841665836167e-54	2.07664652969481e-51	Down
WSCD2	-3.16162179511217	0.20696681555303	-15.2759841555473	1.10546410863874e-52	2.92401074967097e-50	Down
AC100830.3	8.34618283673738	0.548389030794343	15.2194562036515	2.62705574310739e-52	6.87631840758359e-50	Up
AP003498.2	-10.007007079931	0.665530850779575	-15.0361280295409	4.25733872159729e-51	1.10287017934326e-48	Down
NAPSA	2.6902586329783	0.179175294867296	15.0146739536318	5.88505344048797e-51	1.50897574339369e-48	Up
EPS8	1.81306066570221	0.12159615452862	14.9105098983659	2.81593904791781e-50	7.1473652925332e-48	Up
PROS1	3.41794230279453	0.229515353389077	14.8919985191597	3.71496733407173e-50	9.33496991705544e-48	Up
FAXC	3.19401842286893	0.214527308605256	14.8886332636845	3.90674134562002e-50	9.71966302304355e-48	Up
CDH6	3.00331563178158	0.202911006596486	14.8011469764873	1.44005873894697e-49	3.54762705806464e-47	Up
AC009237.17	10.6004498046011	0.716945771763254	14.7855670848443	1.81521979466116e-49	4.42843135924714e-47	Up
AC006486.1	8.81068989194635	0.600279502143654	14.6776457641525	8.96493483813033e-49	2.16606617896672e-46	Up
MIA2	-9.45323459703592	0.650959410188843	-14.5220031373286	8.79034265777881e-48	2.10365457433015e-45	Down
AC106873.4	7.9705297025938	0.549119014388665	14.5151223937627	9.71840717985355e-48	2.3038126001449e-45	Up
KCP	2.91295182581937	0.20149554421748	14.4566562855372	2.27588437144286e-47	5.34471238183329e-45	Up
MAMLD1	2.67930024750837	0.188255959348409	14.2322200942906	5.78167075243371e-46	1.34520206173291e-43	Up
CC2D2B	2.79936764632504	0.197506865892921	14.1735206706319	1.33629498388236e-45	3.05258366863601e-43	Up
GRM4	5.75351406508308	0.405925191960921	14.173828525619	1.33044823133692e-45	3.05258366863601e-43	Up
LPL	3.01989452457873	0.213396215837495	14.1515842383936	1.82596853520067e-45	4.13359795968671e-43	Up
EPHB1	-2.5618230438578	0.181519397428063	-14.11321919396	3.14869767500031e-45	7.06432814083997e-43	Down
SNORD33	13.5237166653556	0.959364712396039	14.0965333523471	3.98888619252877e-45	8.87015329609407e-43	Up
GABRB2	7.03855728111978	0.500476638684742	14.063707947722	6.34715120684863e-45	1.38756378222298e-42	Up
NR2F1-AS1	2.86724531383072	0.2038759929523	14.0636730804375	6.35027996480589e-45	1.38756378222298e-42	Up
IL1RAP	2.11813176681415	0.153003075993963	13.8437201543433	1.38831470829722e-43	3.00737689569764e-41	Up
SNORD97	13.6359475479229	0.987133564834457	13.8136803708115	2.10781500077788e-43	4.52693806320912e-41	Up
IGFBPL1	-2.64484927236078	0.191629266497345	-13.8019067791893	2.48199617962384e-43	5.28538983064304e-41	Down
AC016909.1	8.18755840320483	0.593677944602779	13.7912457042395	2.8774782427813e-43	6.07607338526122e-41	Up
XPR1	1.48638577949296	0.108107072051194	13.7492002261339	5.14956314804133e-43	1.07831852319985e-40	Up
SNORA57	13.5128866604649	0.985830282568448	13.7071125724185	9.20486240902294e-43	1.91156845135478e-40	Up
SPTBN2	3.23144079483135	0.236119026174913	13.6856434112072	1.23707255388061e-42	2.54796386343541e-40	Up
SNORD116-25	8.19395136831903	0.600109554704712	13.654092497079	1.90852095248726e-42	3.89896865805689e-40	Up
TGFA	2.36581413015872	0.173642299929336	13.6246417556176	2.85809317220644e-42	5.79178751864543e-40	Up
MIR10A	8.42802407349384	0.619193269186234	13.6112979467142	3.43095909348728e-42	6.89705120809187e-40	Up
AC010522.1	8.29520971532422	0.610309108351912	13.5918170019201	4.47823147723943e-42	8.93087306032321e-40	Up
PLCH1	-2.43253668324858	0.179153741998505	-13.5779284100517	5.41360120205457e-42	1.07112575594667e-39	Down
TMED10P1	8.00434403293444	0.590252101072367	13.560890369373	6.83019358404544e-42	1.34085237796792e-39	Up
RYR2	-3.17609872037929	0.234340250508248	-13.553364023	7.56806882875791e-42	1.47418940720177e-39	Down
SNORD116-20	14.3495269027623	1.06094308972267	13.525256012095	1.1095670359078e-41	2.14470772909931e-39	Up
TUSC3	3.17907168292412	0.235135692886816	13.5201578454292	1.18920365789967e-41	2.28109232944298e-39	Up
WDR72	-2.1905676183743	0.16248830209257	-13.4813865993032	2.01288044300255e-41	3.83179240695214e-39	Down
CELF4	2.98521414581674	0.222216949850572	13.4337823816956	3.83321494229019e-41	7.24218233608029e-39	Up
SCGB2B3P	8.11561783883053	0.604486314866685	13.4256436237442	4.27850876744425e-41	8.02316181405517e-39	Up
TMPRSS6	6.87145218636225	0.512484965099525	13.4081049285569	5.42063015972273e-41	1.00895996039639e-38	Up
ENTPD2	2.8576455701713	0.213434505961896	13.3888639856644	7.02469664304181e-41	1.29791600916437e-38	Up
AMIGO2	2.40958872590665	0.180209307851806	13.3710558829079	8.92646282923715e-41	1.63725662754067e-38	Up
TGFBR1	1.71859243029444	0.129182218356037	13.3036299590231	2.20497886012942e-40	4.0149788983574e-38	Up
MATN2	-2.28531579612507	0.172015113688094	-13.2855523397142	2.80778883804849e-40	5.07583582176133e-38	Down
GPC3	-3.06114430841066	0.230930316861566	-13.2557056605335	4.18164923604015e-40	7.50546300022979e-38	Down
MACROD2	1.86187539893882	0.140535364282699	13.2484475238098	4.60633595705706e-40	8.20907871836381e-38	Up
AP002884.2	8.30633232074653	0.627031969439568	13.2470635080546	4.69205735086913e-40	8.30295895159433e-38	Up
FOXP2	-1.99857619439708	0.150913845352245	-13.2431599614485	4.94247151551217e-40	8.68492477215313e-38	Down
ITGB4	1.8151875088458	0.137306688854324	13.2199496178342	6.73090173961219e-40	1.17454235356233e-37	Up
PLA2R1	-2.94225914945134	0.222850640565139	-13.2028301197157	8.44996974130759e-40	1.46435061834191e-37	Down
KCNQ3	4.39292281091943	0.333899668998362	13.1564155906395	1.5632797518069e-39	2.69055435639752e-37	Up
AOX1	-3.1453936909191	0.239430297040731	-13.1369911401982	2.02104438418574e-39	3.45474852284485e-37	Down
AP000866.1	-8.78929581726503	0.673792959263295	-13.0445052837521	6.82988829878162e-39	1.15960427818773e-36	Down
QSOX1	1.39082541857231	0.106730455501013	13.0311953794586	8.13235096324774e-39	1.37147459734556e-36	Up
SCARNA17	10.928476992465	0.838689322449659	13.0304234237118	8.21504988648209e-39	1.37618515698348e-36	Up
SLC9A5	2.18159254795339	0.167755786858933	13.0045740227602	1.15239253251904e-38	1.9177032819297e-36	Up
XKRX	4.39214819276355	0.339105294214991	12.9521663851669	2.28415799429771e-38	3.77607382109953e-36	Up
TENM1	4.39330737625422	0.339306551608037	12.9479002260155	2.41468774998197e-38	3.96576952820568e-36	Up
PAPSS2	-2.3006789366903	0.178171367493096	-12.9127309795131	3.81525591378307e-38	6.22530848061954e-36	Down
BCL2	-1.44736053472261	0.112183956156235	-12.9016713647263	4.40439665450422e-38	7.14023736350851e-36	Down
ZNF816-ZNF321P	7.64204088292556	0.593253716110053	12.881572715691	5.71588016537455e-38	9.20696389714947e-36	Up
BNC1	3.9689977858848	0.308421810289613	12.8687325392386	6.75007169023333e-38	1.08035542313492e-35	Up
METTL7B	3.90737932076562	0.303826083944023	12.8605788879059	7.50127801249948e-38	1.19298806264612e-35	Up
DEPTOR	-1.99938678880408	0.155575279086101	-12.8515712814344	8.42807411555561e-38	1.33195375079045e-35	Down
KIT	-2.5715584226166	0.200218136555609	-12.8437836194843	9.32054105879537e-38	1.46379097328381e-35	Down
AC007114.1	-8.42759171486021	0.65792166443979	-12.8094151178867	1.45225051994271e-37	2.26659323385841e-35	Down
PTPRE	2.40337687456396	0.18802525195693	12.7822026538993	2.06147423992246e-37	3.19757559881306e-35	Up
KLK10	6.66340016642411	0.521457257837003	12.7784206016497	2.16419743786622e-37	3.33631614838665e-35	Up
RPLP1P11	8.29344222022869	0.652778944133307	12.7048249560805	5.55936841518693e-37	8.5180371668791e-35	Up
ST6GALNAC5	5.8328781318823	0.459473488102276	12.6947000924326	6.32718561419309e-37	9.63572849172388e-35	Up
FRMD3	2.40281240744142	0.189535178639999	12.677395429612	7.89106359194088e-37	1.19449786709814e-34	Up
SNX25	1.57432276172736	0.124279653965603	12.6675824360043	8.94282002746075e-37	1.34559989011996e-34	Up
ABCC6P1	2.94664365854317	0.233117465071741	12.6401668688202	1.26784595049371e-36	1.89633530023845e-34	Up
PTPRCAP	11.7167905152754	0.927330882578678	12.6349620565788	1.35459478510549e-36	2.01409809231542e-34	Up
BMP1	1.46101066559248	0.115869146505419	12.6091432418046	1.88025879061768e-36	2.77924369944947e-34	Up
AC021078.1	-8.64393588166913	0.686338055196863	-12.5942832635002	2.27012615884274e-36	3.33589065025733e-34	Down
RAET1E	3.17341942881894	0.252016974368566	12.5920860559889	2.33421953345815e-36	3.41013188585677e-34	Up
CACNG4	5.07830557159515	0.403428906099969	12.5878574757773	2.4626722789845e-36	3.57699589747529e-34	Up
MRC2	2.65524077094265	0.211055485605306	12.5807711812249	2.69387161024613e-36	3.89032217369338e-34	Up
AC106795.1	-8.54103096198934	0.680099770453586	-12.5584970515326	3.57050622550586e-36	5.1229913786913e-34	Down
TMEM79	1.87798437336435	0.149543604693727	12.5581055586466	3.58821427351826e-36	5.1229913786913e-34	Up
SERTM1	-4.06033233115942	0.323397058755537	-12.5552543575503	3.71983962227475e-36	5.28091130104632e-34	Down
SHROOM4	2.64840248704945	0.211215204304249	12.5388818280076	4.57403895779594e-36	6.45710398491553e-34	Up
GAP43	6.47770806283671	0.516770929962794	12.5349699204309	4.80543749944747e-36	6.74586779252045e-34	Up
CRLF1	4.36420978320062	0.348210387620873	12.5332555786714	4.91047622480758e-36	6.85502480983138e-34	Up
EVA1A	2.73505514119718	0.218674709737196	12.5074140694376	6.80021146298257e-36	9.44064716253182e-34	Up
ADAM22	-1.98601669127217	0.158799736945581	-12.5064230550505	6.88556024399747e-36	9.50661306654771e-34	Down
NGEF	4.79965693069197	0.384219825690795	12.4919554113653	8.25982531259157e-36	1.13416880029946e-33	Up
MIR142	11.8580789239905	0.949707929244831	12.4860270814203	8.8987523691615e-36	1.21526005180592e-33	Up
MPZL2	2.19935197996265	0.176164624373439	12.484640362871	9.05515685799208e-36	1.22993503528446e-33	Up
B3GNT7	2.32005505861422	0.186665645349189	12.4289343884043	1.8204484648959e-35	2.45936715193033e-33	Up
SNORD116-29	8.35194836199618	0.673508776380458	12.4006526045301	2.5920389705681e-35	3.48303504023718e-33	Up
ATP2C2	-2.34628705403205	0.189482192226718	-12.3826256518327	3.24548472261279e-35	4.33790106967096e-33	Down
BAIAP3	3.49810136655592	0.282655527973653	12.375846287648	3.5315214315176e-35	4.69524182704626e-33	Up
AHNAK2	3.62330116368161	0.293635011418216	12.339472551933	5.55183825715738e-35	7.3424521960974e-33	Up
FERMT1	-2.5236028432482	0.204757844482128	-12.3248164173191	6.65949710008449e-35	8.76124833146194e-33	Down
STRA6	4.71571705925558	0.383285942434816	12.3033916383656	8.68492322403697e-35	1.13663932694584e-32	Up
IGF2BP2	1.93381999595766	0.157396317999637	12.2863102551238	1.07292443600019e-34	1.39691426050843e-32	Up
MT-TP	-8.15730163948266	0.664068016252841	-12.2838345468167	1.10627800181051e-34	1.43168208372766e-32	Down
SCEL	3.91172270659176	0.318453732221776	12.2834883400506	1.11102358455466e-34	1.43168208372766e-32	Up
PKNOX2	-2.15907208030584	0.17579182800309	-12.2819820740921	1.13190704764579e-34	1.45115103536957e-32	Down
MIR940	7.72759734186253	0.630116849118614	12.2637529097526	1.41778274786551e-34	1.80842867453627e-32	Up
ITGA3	1.51052500628199	0.123361123995092	12.2447409472541	1.79248502904491e-34	2.27482645504244e-32	Up
DTX4	3.23007921322752	0.263913911000926	12.2391396534463	1.92057627355851e-34	2.42513771869237e-32	Up
COL23A1	-1.96866464265362	0.161373250917125	-12.1994483687055	3.12936744645152e-34	3.93173725972169e-32	Down
SERPINA1	4.50825964076552	0.369811863685615	12.1906841923224	3.48483226683601e-34	4.35656045776394e-32	Up
IFNE	4.18448754791749	0.34330567169191	12.1888098361298	3.56591114740207e-34	4.43585224316432e-32	Up
HNRNPA1P27	4.62605201477608	0.380622169214672	12.1539216286873	5.46785117078852e-34	6.76828395170315e-32	Up
MET	2.51126537208023	0.206643186737246	12.152664753827	5.5525813749266e-34	6.83947376417429e-32	Up
ENTPD1	2.54744124645687	0.209674031460701	12.1495314832745	5.76952692853791e-34	7.07203281269759e-32	Up
LRRK2	3.48162341094068	0.286670778988009	12.145023721048	6.09649095951867e-34	7.43653518596044e-32	Up
CWH43	-2.55324234157949	0.21050973514772	-12.1288563675585	7.42795162134828e-34	9.01688735948018e-32	Down
GRB7	2.25719349503705	0.186486272906641	12.1038050675561	1.00826918767641e-33	1.21806673788139e-31	Up
C1orf115	1.25249823378345	0.103598936971807	12.0898753442258	1.19467850304424e-33	1.43635796289453e-31	Up
ST3GAL5	1.39019748862158	0.114997463791675	12.0889404234167	1.20835032690444e-33	1.4458774768788e-31	Up
UNC5CL	2.53372002049669	0.209797171932398	12.0769979745633	1.39728571171207e-33	1.66402821629861e-31	Up
TMEM59L	3.31694267709912	0.275546857017759	12.0376719698361	2.25222040246979e-33	2.66951859779533e-31	Up
PDLIM4	3.5565131589772	0.295540059488516	12.0339461429776	2.356235796359e-33	2.77969451131028e-31	Up
PRSS23	2.12440154215663	0.176795021695823	12.0161841763377	2.92154174592657e-33	3.41453492984386e-31	Up
RASSF6	-2.86141140691156	0.238122488804973	-12.0165525787659	2.90854909802712e-33	3.41453492984386e-31	Down
RAB27A	1.67854484694936	0.13976865792544	12.0094509875367	3.16942134239062e-33	3.68709349498109e-31	Up
MFGE8	1.84438328826935	0.15362837040121	12.0054862487484	3.32503854425062e-33	3.85030269769261e-31	Up
LPAR5	3.42122536671826	0.285057616035465	12.0018732153173	3.47344854123663e-33	4.00370710753183e-31	Up
SORBS2	-2.01866653265175	0.168241916631416	-11.998594482695	3.61381148270353e-33	4.14647739440065e-31	Down
SLC35F2	1.59475406593994	0.133077772837135	11.9836245523259	4.32971071945784e-33	4.94531686175167e-31	Up
ARMCX6	1.08010332127932	0.0901608008256868	11.9797440948595	4.53722073257371e-33	5.15888156416797e-31	Up
ITPR1	-1.85190845510074	0.154606669403572	-11.9781925465755	4.62292848828522e-33	5.23265527268609e-31	Down
CCDC33	4.08533808545578	0.341408274881478	11.9661366933008	5.34604182833097e-33	6.02400623597761e-31	Up
PIANP	2.39606430912679	0.200883730669834	11.9276175384501	8.49706307276504e-33	9.5318839684125e-31	Up
ECE1	1.43440930156676	0.120294333471619	11.9241635093741	8.85691618337263e-33	9.89140399359055e-31	Up
DOK7	3.24639706545886	0.272351348224404	11.9198861567007	9.32358532391993e-33	1.03665067265248e-30	Up
SNORA7A	12.1888685052668	1.0231785731029	11.9127480047815	1.01573603126529e-32	1.12437951513807e-30	Up
FMOD	-1.53013666394952	0.128527418527574	-11.9051380746533	1.11278961424101e-32	1.22641129064246e-30	Down
ETNK2	1.21674291143069	0.102232562510563	11.9017158677302	1.15938488683909e-32	1.27218442954116e-30	Up
RNVU1-14	10.9350646176208	0.9250875700177	11.8205724214969	3.05595112690311e-32	3.3386930398618e-30	Up
MDFI	2.86046948812202	0.243019042940045	11.7705569634217	5.535781664953e-32	6.02178015917485e-30	Up
IQGAP2	-1.48364060140826	0.126136820347117	-11.7621531708617	6.11545420887855e-32	6.62366954140949e-30	Down
MRO	-2.31482667502028	0.197323403206121	-11.7311309120401	8.82713412339604e-32	9.51966636277664e-30	Down
IL17RD	1.82633801788761	0.156007197272522	11.7067548793743	1.17698661051937e-31	1.26390254483464e-29	Up
CLMN	-1.68740448362589	0.144232157830752	-11.6992251173692	1.28622621576449e-31	1.37533158935021e-29	Down
ABTB2	2.18197796367708	0.186550605363434	11.6964400057893	1.32913321869535e-31	1.41518896268545e-29	Up
DIRAS2	-2.36558694176145	0.202305996061343	-11.693113342247	1.38224922226974e-31	1.4655341121179e-29	Down
ICAM5	4.19020444378239	0.358392218554179	11.6916724941363	1.40590397601408e-31	1.48435105501184e-29	Up
SNORD116-3	10.2873151949407	0.880145504314764	11.6881983086989	1.46460633729899e-31	1.53344283515204e-29	Up
SNORD116-9	10.2873151949407	0.880145504314764	11.6881983086989	1.46460633729899e-31	1.53344283515204e-29	Up
SLC4A4	-2.36659853873295	0.202836990306089	-11.6674899147422	1.86855255420823e-31	1.94825678764085e-29	Down
LAYN	-1.94836307937902	0.16725564683369	-11.6490122531789	2.32133801204311e-31	2.41035461019087e-29	Down
ROR2	-1.64221431939405	0.141074602332591	-11.640751008622	2.55753600757046e-31	2.64468167893953e-29	Down
SYT12	6.8655822989814	0.590378745323187	11.6291149594537	2.93120848004399e-31	3.01866420846497e-29	Up
SYN1	2.84886827434957	0.245082928968404	11.6240991828396	3.10855037023342e-31	3.18823076339695e-29	Up
CSGALNACT1	-1.94042915730845	0.167089927258581	-11.6130827820969	3.5363183398506e-31	3.61221980665714e-29	Down
FN1	4.74732496952836	0.409152282682405	11.6028314406677	3.98665998731742e-31	4.05574057333247e-29	Up
IGSF1	3.55258887790662	0.306203371315575	11.6020567070939	4.02292159505638e-31	4.07612797744261e-29	Up
RELN	-2.91523965753803	0.251316513934286	-11.5998730521159	4.12689967110747e-31	4.16468815002364e-29	Down
RASSF9	-2.59427221310518	0.224222152929962	-11.5700976875176	5.84161223479122e-31	5.87152128943335e-29	Down
LRIG1	-1.66234545393289	0.144438374996728	-11.509029051113	1.18808480095979e-30	1.18941015452261e-28	Down
EFEMP1	-1.72140380270911	0.149698680077927	-11.4991247872928	1.33259797685621e-30	1.32879055406519e-28	Down
IGLC1	17.2262868175744	1.4986095424966	11.4948466088614	1.40029544111676e-30	1.390775646023e-28	Up
MYRF	2.36091840131761	0.205410764180792	11.4936449934028	1.41991629401302e-30	1.40471089117949e-28	Up
TBC1D4	-1.76703823479757	0.153884291366978	-11.482901984996	1.60791451489819e-30	1.58445787962203e-28	Down
AC107068.1	-7.66538070664521	0.668474111273235	-11.4669821573868	1.93282787019726e-30	1.8898092888061e-28	Down
L3MBTL4	-1.14305744647242	0.0996824192958867	-11.4669914168063	1.93262112030794e-30	1.8898092888061e-28	Down
FHL1	-1.7703441422583	0.154683883180041	-11.4449165993444	2.49344152167856e-30	2.42849606809065e-28	Down
SDK1	2.75731643882132	0.24121852663072	11.4307821929552	2.93453396281161e-30	2.8470644562753e-28	Up
KRT15	4.57083448662294	0.40019350569221	11.4215608739498	3.26319947371281e-30	3.15375678367136e-28	Up
AC019205.1	-7.46313602998979	0.653723078392777	-11.4163569815195	3.46454104523952e-30	3.3355167580375e-28	Down
SHISA6	3.89237637935002	0.341427406557074	11.4003044412879	4.16659481334411e-30	3.99611429273706e-28	Up
PRKCQ	-1.16479176856764	0.102253569872896	-11.3912088352075	4.62527920243895e-30	4.41916409881695e-28	Down
GLT8D2	-2.07868126015386	0.182731207122355	-11.3756226584876	5.5306729932716e-30	5.2641951126867e-28	Down
LRP4	3.27910802667608	0.288425011862104	11.3690141000803	5.96576078290387e-30	5.65689196048334e-28	Up
TIMP1	3.11418757768356	0.274047008120131	11.363698509412	6.34023714095925e-30	5.98937890518888e-28	Up
LGALS3	2.60410441611482	0.229211491510284	11.3611424931458	6.52852018532037e-30	6.14414439013971e-28	Up
SGPP2	-1.19064619113157	0.104865265713458	-11.3540568750857	7.07997559859306e-30	6.63826965826293e-28	Down
WNK2	-2.30933282348185	0.203760664659268	-11.3335556072294	8.94963797072008e-30	8.36009304566e-28	Down
ITGA2	2.55133647230079	0.225426882261159	11.3178004624357	1.07126039586263e-29	9.96986341749488e-28	Up
GNA14	-1.63389728731018	0.144480517827493	-11.3087723651505	1.18739204719268e-29	1.10098846353718e-27	Down
NRP2	2.05698789954779	0.181911388714242	11.3076367240483	1.20285791455377e-29	1.11122844400394e-27	Up
EPHA3	-2.41936105841115	0.214047317782321	-11.3029263037604	1.26917023175454e-29	1.16819449023913e-27	Down
MAPK4	-2.92943274832957	0.259185544964862	-11.3024541886652	1.27601333721362e-29	1.17020668385051e-27	Down
SNORA60	10.2059064631708	0.906551907957863	11.2579394225325	2.11649732734816e-29	1.93393981242199e-27	Up
MEX3A	1.69933709975545	0.150999744684619	11.2539071062982	2.2155545996488e-29	2.01711797028895e-27	Up
AC009237.14	-7.44327963804119	0.661833980645465	-11.2464452652945	2.41114793753149e-29	2.18726806405384e-27	Down
ALK	2.73982434416714	0.24385936070141	11.2352641960785	2.73673952655088e-29	2.47369751162484e-27	Up
BLOC1S5-TXNDC5	28.4719136343854	2.5347322981859	11.2327103161003	2.81702504785368e-29	2.53713997858306e-27	Up
SLC22A31	5.28044865476382	0.470197981556722	11.2302665300294	2.89603626972932e-29	2.59898569234851e-27	Up
TYRO3	1.6837994926759	0.149976281906687	11.2271051880292	3.00151739098924e-29	2.68406153027678e-27	Up
AC007009.1	7.51718619695422	0.67016550096343	11.2169101306282	3.36834515349456e-29	3.00141053251813e-27	Up
SEC14L2	1.36514383503789	0.121719219196676	11.2155158737263	3.42185314327501e-29	3.0383153987355e-27	Up
AC016727.1	-7.38818376949773	0.659054593609879	-11.2102758119475	3.63060280401929e-29	3.21231645279566e-27	Down
ZMAT3	1.6436274685719	0.146680000109345	11.205532228979	3.83044532530085e-29	3.3772431626021e-27	Up
AC093323.1	-7.42407586746001	0.664307576003936	-11.1756603953227	5.36498214771875e-29	4.71368081845723e-27	Down
SFTPA2	5.66273207997173	0.507325075710517	11.1619400480865	6.26101535379632e-29	5.48176981917052e-27	Up
CLIP3	1.85527459530976	0.1662617668139	11.1587566453953	6.48927677523892e-29	5.66189398639595e-27	Up
ABCA9	-2.75982369618581	0.247471102563606	-11.1521049027389	6.99322065224473e-29	6.08047226815244e-27	Down
LRP1B	-2.97503883426029	0.266807210988247	-11.150518845577	7.11900415287822e-29	6.16849435701807e-27	Down
PDE5A	2.37481210901098	0.213608461751033	11.1175937954129	1.03012832107678e-28	8.89521115189597e-27	Up
EPHB3	2.91959082308875	0.262733351691654	11.1123723131855	1.09218744980232e-28	9.39879665706596e-27	Up
DGKI	-2.72338741902687	0.245142225778786	-11.1094178506987	1.12893081830913e-28	9.68183399401764e-27	Down
AGPAT4	-1.76568670262834	0.159061125231635	-11.1006803205814	1.2449261893504e-28	1.06042390799989e-26	Down
PROX1	-2.29305657985754	0.206567395573204	-11.1007672507781	1.24371584223885e-28	1.06042390799989e-26	Down
TNFRSF11B	-1.93427968701809	0.174692020044622	-11.0725131378297	1.70549491042746e-28	1.4478268955818e-26	Down
GRHL3	4.55651070407614	0.411600456699187	11.0702275226245	1.74955843989607e-28	1.48023247399692e-26	Up
TMEM184A	2.80534987125433	0.254042549565299	11.0428346592123	2.37422731254858e-28	2.00199946005774e-26	Up
MIR146A	10.1470134638483	0.919885302514719	11.0307376757831	2.71627816923328e-28	2.2827638072406e-26	Up
AVPR1A	-2.44914829654691	0.222037846200972	-11.0303191030331	2.7289503523869e-28	2.28576881515927e-26	Down
SEZ6L2	3.16281252383332	0.287019875137244	11.0194895817614	3.07799443589275e-28	2.56956292973798e-26	Up
CBLN1	3.28893711696486	0.298660302938848	11.0123008803024	3.33379217711944e-28	2.77389171611448e-26	Up
SNORD116-16	9.60729016627358	0.872447771328126	11.0118800024538	3.34940529672463e-28	2.77768502627381e-26	Up
SSX1	3.72201905573261	0.338125963952433	11.0077883763349	3.50502156277344e-28	2.89717703386089e-26	Up
LMO3	1.57234871092651	0.142977027578376	10.9972121924593	3.94128624791274e-28	3.24710297828037e-26	Up
SNORA71A	10.7834480383324	0.980943045139725	10.9929399996881	4.13241751820385e-28	3.39344403259563e-26	Up
SYNDIG1L	4.10915568709692	0.374783427888168	10.9640805364613	5.68757127053879e-28	4.65528634808139e-26	Up
KLK7	6.30789839465721	0.576493707111963	10.9418339122167	7.2713954233968e-28	5.93232546101022e-26	Up
ARHGAP24	-1.83137097628668	0.16744220444952	-10.9373319725899	7.64156540956956e-28	6.21415066704414e-26	Down
ABCC11	3.53129165688517	0.323142327269023	10.9279761853832	8.47167354642374e-28	6.84489430464745e-26	Up
FAM178B	4.33892753364437	0.397040505426838	10.9281735096015	8.45327494995949e-28	6.84489430464745e-26	Up
STAC	2.74434392420338	0.251218692641665	10.9241231030442	8.839002397879e-28	7.11879654659947e-26	Up
FAM180B	-3.53453392731214	0.323921847050802	-10.9116873699408	1.0135730369978e-27	8.13708091810886e-26	Down
C19orf33	9.82997624513236	0.901686002577273	10.9017731416874	1.13032803286932e-27	9.04550407959878e-26	Up
AC005082.1	-7.55260276873855	0.692939865835797	-10.8993624715601	1.16067662728593e-27	9.25888326680663e-26	Down
RAD23B	1.00275797001881	0.0920334975718088	10.8955760291128	1.2099845799984e-27	9.62167485006324e-26	Up
SLC25A47P1	6.85294690675259	0.629218556925366	10.8912027964322	1.26952384152305e-27	1.0063279208136e-25	Up
ACACB	-1.5308828880039	0.140631989883464	-10.8857372300035	1.34803420428018e-27	1.06520136745762e-25	Down
IPCEF1	-2.81899268039858	0.259161184985334	-10.8773722444513	1.47761262972199e-27	1.16393260688571e-25	Down
AC034236.1	-8.13742421916632	0.748176572978382	-10.8763419132096	1.49440427964859e-27	1.17348096059406e-25	Down
AP000350.4	9.78615697451903	0.901325092976384	10.8575219427242	1.83665629301548e-27	1.43774141217735e-25	Up
CHST2	2.22308128293323	0.204767588810858	10.8566072191565	1.8551411379642e-27	1.4477014445579e-25	Up
ASPHD1	3.65947327484636	0.337175017328303	10.853334579303	1.92279866659071e-27	1.4958540214889e-25	Up
TNS3	-1.51167383607243	0.139321633463802	-10.8502448506332	1.98891830938735e-27	1.54251664439152e-25	Down
NHSL2	1.99130658174158	0.183874337629219	10.8297145072904	2.4893022127635e-27	1.9246518769945e-25	Up
EPHA10	3.90840120278173	0.361759688560124	10.8038604808014	3.30029186962244e-27	2.54385687422922e-25	Up
NOX4	2.67599210191411	0.248013758997269	10.7896921232647	3.85077400306195e-27	2.959090188041e-25	Up
CD109	2.00957611165367	0.1863879025805	10.7816874584215	4.20107276349792e-27	3.21843159759682e-25	Up
B3GNT3	5.84995698938715	0.542619300580749	10.7809600269031	4.2344309248234e-27	3.23412706015083e-25	Up
RYR1	2.64613317764642	0.245531497172714	10.7771638592871	4.41282217476716e-27	3.36016350325907e-25	Up
AL928654.1	-7.18479216558245	0.667149569712591	-10.7693873934111	4.8018551797169e-27	3.6453479442878e-25	Down
WTIP	1.4380178640869	0.133546982299174	10.7678798826426	4.88111581652044e-27	3.69435777823872e-25	Up
LMOD1	-2.66387088675067	0.247465698043622	-10.7646066012798	5.05770987473252e-27	3.81652053250086e-25	Down
BEAN1	1.95943388007045	0.182185941277759	10.7551321815942	5.60535978945207e-27	4.217110203274e-25	Up
ALDH3B1	2.46517676646934	0.229282595805528	10.7516959924871	5.81818438501026e-27	4.36415932019516e-25	Up
MROH6	2.25682749592071	0.210090517092085	10.7421673627065	6.45118409164605e-27	4.82456410282387e-25	Up
DGCR5	7.62668205202654	0.710881598849569	10.7284842713174	7.48132194914822e-27	5.57835780232037e-25	Up
SNORA52	9.79943568348683	0.913627435823728	10.7258553095569	7.69716297645141e-27	5.72231690154648e-25	Up
BRINP1	2.81606463140521	0.262870310218831	10.712752722287	8.86848838783373e-27	6.5736689147341e-25	Up
RPL32P29	9.8253345840948	0.91878647762139	10.6938171418578	1.08798972289842e-26	8.04088404617397e-25	Up
KCNK2	-2.1767879136156	0.203841820499447	-10.6788092270865	1.27901698424399e-26	9.42496738418853e-25	Down
AC090825.1	-7.4338709808526	0.69628321348802	-10.6765046705819	1.31115872007563e-26	9.6335661748715e-25	Down
TMEM98	1.33941015443031	0.125655169938969	10.6594114279648	1.57591579846865e-26	1.15450764384607e-24	Up
PON2	1.09679245032038	0.102926951700068	10.6560277187307	1.63429467013441e-26	1.19379524625399e-24	Up
NOD1	2.54804546784126	0.239542565165459	10.6371302573355	2.00200582790765e-26	1.45815659256995e-24	Up
AL162458.1	-7.18525650170743	0.675589773604148	-10.6355317715592	2.03663585255227e-26	1.47482955916235e-24	Down
TMOD1	-1.62610211008523	0.152891896368129	-10.6356330761307	2.0344236456278e-26	1.47482955916235e-24	Down
ANK2	-2.36307819349262	0.22257956801202	-10.6167794941762	2.49003992414571e-26	1.79798055212452e-24	Down
PTCHD4	3.32751890917326	0.313855425921178	10.6020754600844	2.91439563726929e-26	2.09836485883389e-24	Up
SLC34A2	5.7203449235059	0.53972391770435	10.5986500428528	3.0231240953868e-26	2.17043035053942e-24	Up
AC116533.1	-7.56962975849353	0.714638975170029	-10.5922431066575	3.23739657703973e-26	2.31764390848588e-24	Down
SRCIN1	3.34580550522933	0.316099240924374	10.5846679525238	3.51023101864339e-26	2.5058262794452e-24	Up
C1QL1	3.93587585919858	0.371924291577702	10.5824651638176	3.59376279503475e-26	2.55818899472049e-24	Up
AC138393.1	-7.09892717764658	0.671231561493726	-10.5759734566846	3.85156709090506e-26	2.73395982656108e-24	Down
CITED1	5.46839449832808	0.517959121403583	10.5575792999062	4.68589966469284e-26	3.31682497956061e-24	Up
RADIL	-2.24113304740586	0.212340249384314	-10.5544429466579	4.84504878835371e-26	3.41984230207168e-24	Down
BPIFB9P	2.78087159263644	0.26379432343862	10.5418174143671	5.54174487470398e-26	3.90064328323702e-24	Up
RNF150	-2.10152253134947	0.199592230010515	-10.5290798706881	6.34516624421586e-26	4.4536686420295e-24	Down
SPOCD1	3.73641970896144	0.355031097842353	10.5242040251374	6.68238371097277e-26	4.67729632003687e-24	Up
CAMK2N1	2.74768184768881	0.26124731014494	10.5175507689032	7.17135274395429e-26	5.00560421528009e-24	Up
TMEM164	-1.11316382996979	0.106014955282763	-10.5000641371849	8.63214557719931e-26	6.00854720398516e-24	Down
GRIN2C	-2.13189118146542	0.203150152379389	-10.494164816003	9.18866969972536e-26	6.36068573594212e-24	Down
STXBP5L	-2.58885524776225	0.246691928206908	-10.4942843755751	9.17704530740422e-26	6.36068573594212e-24	Down
AC027307.2	-6.9435777050405	0.66181372093115	-10.4917403272799	9.42756887868661e-26	6.49030002146951e-24	Down
GJB3	4.22051305296843	0.402266986690521	10.4918205883383	9.41956263433968e-26	6.49030002146951e-24	Up
NTAN1P3	6.47266961314603	0.61825062910839	10.4693296025927	1.19486187649194e-25	8.20341235860366e-24	Up
HCN4	4.64128709243077	0.443568122659662	10.463527145732	1.27036758105347e-25	8.69803721436283e-24	Up
MGAT3	3.32711130248223	0.318105531031132	10.4591432022495	1.33053341533966e-25	9.08522925561274e-24	Up
STK32A	2.60372951158862	0.249000565862666	10.4567212631343	1.36497475829695e-25	9.29514518332949e-24	Up
AC011477.1	-6.85930945552392	0.656409684707729	-10.4497383498814	1.46930021902818e-25	9.97853402803786e-24	Down
MCTP2	1.13642875519619	0.10889047921612	10.4364381842849	1.69034437896449e-25	1.14487799338597e-23	Up
CYP1B1-AS1	2.08744410150666	0.200381210930977	10.4173644415479	2.06598972604115e-25	1.39554273752586e-23	Up
OGDHL	-1.98571385341196	0.190645287208637	-10.4157510656891	2.10132347983176e-25	1.41560472925503e-23	Down
AC092117.1	-7.26910848498909	0.697986565955371	-10.4143959777213	2.13146285123144e-25	1.43206947929796e-23	Down
SVEP1	-2.10511593724052	0.202399208983345	-10.4008110892061	2.45831680240564e-25	1.64726892295597e-23	Down
QPCT	2.86108715804319	0.275266670243329	10.3938742584202	2.64390465680305e-25	1.76691585681242e-23	Up
AC141930.2	-7.2537989200284	0.698666155119053	-10.382353384203	2.98328903727773e-25	1.98843731906405e-23	Down
AC139768.1	-6.8339380281786	0.659024763489536	-10.3697742585467	3.40327766714067e-25	2.26236934444209e-23	Down
MGAT4B	1.12244758068563	0.108254021549515	10.3686455673355	3.44371054483605e-25	2.28320735014882e-23	Up
C10orf55	3.36952246323576	0.325435815269464	10.3538771860306	4.01874050512387e-25	2.6574450371777e-23	Up
PERP	1.5740272366118	0.152194691105503	10.3421954154804	4.54015275161836e-25	2.99435586201223e-23	Up
AC034236.2	-6.939284064501	0.671632246472302	-10.3319697661169	5.05124908076079e-25	3.3227169345905e-23	Down
CYP2S1	3.33121533307446	0.32252391970368	10.3285838028232	5.2327418279452e-25	3.43311583949365e-23	Up
CLDN10	5.79214556500319	0.561076552929802	10.323271458695	5.53059559333295e-25	3.61908349138725e-23	Up
CTXN1	2.81606237925365	0.273179559268947	10.3084666612308	6.45225205920951e-25	4.2112257076316e-23	Up
TMEM163	4.38874537247683	0.426375812273379	10.2931386962985	7.56687973190317e-25	4.92592108557676e-23	Up
UNC5B-AS1	4.62319546889201	0.449200085893801	10.2920627445851	7.65192909443024e-25	4.9684153561975e-23	Up
ZFPM2	-1.96209976338741	0.190799777247043	-10.2835537425546	8.3587502463001e-25	5.41336794301621e-23	Down
ENDOD1	1.40852915763288	0.137180442734268	10.2677111223597	9.85142113630039e-25	6.36366350418911e-23	Up
PID1	-2.15579162278274	0.210071087367229	-10.2622005236454	1.04302357701839e-24	6.70986746183663e-23	Down
TFF3	-3.19600679343591	0.311437800840201	-10.262103010019	1.04407759375124e-24	6.70986746183663e-23	Down
PLEKHG4	1.49293065031479	0.145807840240783	10.2390286273318	1.32560556468648e-24	8.49740220138826e-23	Up
MTMR11	1.90627605353733	0.186319718429714	10.2312093942781	1.43713305171198e-24	9.18887514590807e-23	Up
SNORD116-19	9.54732439429135	0.934855368780757	10.2126218804766	1.74095765930398e-24	1.11032446860382e-22	Up
PLEKHN1	3.35765988412807	0.32904590161348	10.2042294636212	1.89821836079366e-24	1.20755521443097e-22	Up
GABARAPL3	7.87353010296918	0.77175462033057	10.2021159259101	1.93999205156187e-24	1.22791234941175e-22	Up
KCNJ2	3.13771912685516	0.307552476071841	10.2022235910148	1.93784222474764e-24	1.22791234941175e-22	Up
MFAP2	2.16212037936565	0.211956372993304	10.2007802305334	1.96686013606177e-24	1.24179048992362e-22	Up
PLA2G12B	4.77853524149689	0.468551049812578	10.1985370503562	2.01281450255002e-24	1.26761911829767e-22	Up
ADAM33	-1.97609176954874	0.19383600948497	-10.1946577150411	2.09481129927858e-24	1.3159604582068e-22	Down
SNORA21	11.7755002967784	1.15628169450391	10.1839373162701	2.3390142451873e-24	1.46570448760764e-22	Up
AC097639.1	-6.8168202326246	0.669671492552267	-10.1793495892205	2.4519471543365e-24	1.53264995259123e-22	Down
SPOCK1	2.23613903773729	0.219718591898352	10.1772864026536	2.50448018503606e-24	1.56160243398477e-22	Up
DMBX1	6.24018989173846	0.613389738549737	10.1732870629567	2.60950728771408e-24	1.62306185954652e-22	Up
FBLN7	-1.41322402398556	0.138927507387961	-10.1723845086997	2.63380625675352e-24	1.63413045974574e-22	Down
AL161421.1	-6.80706845917696	0.669479446098363	-10.16770342816	2.76347410999932e-24	1.71035905014933e-22	Down
SNORD110	8.10311557965495	0.79785049015418	10.1561829937449	3.11015120753658e-24	1.9201936005646e-22	Up
NDRG2	-0.917155163582289	0.0903589650009994	-10.1501291385104	3.30925236242287e-24	2.03811013144514e-22	Stable
JPH3	2.00594479634879	0.19792173654895	10.1350404019554	3.86213884019232e-24	2.37280745174456e-22	Up
TMPRSS4	5.75876057135096	0.568902136699442	10.1225855904869	4.38671366742536e-24	2.68852051305035e-22	Up
DOCK9	1.33525214915043	0.131951566406266	10.1192595549743	4.53835860169458e-24	2.77469282100684e-22	Up
TMEM171	-2.41748295724278	0.239085295943563	-10.1113828339048	4.91850751904274e-24	2.99981206161422e-22	Down
AP002387.1	-7.01253931946737	0.693940498754532	-10.1053899175121	5.22871547419956e-24	3.18128722604568e-22	Down
SIGLEC15	3.31033114414562	0.327823703989768	10.0979004991321	5.64374937431967e-24	3.42551048980446e-22	Up
SCARNA22	9.98509535106168	0.989465770353139	10.091400481189	6.0302947184997e-24	3.65130712497495e-22	Up
LRP2	-1.68309647501897	0.166789920800827	-10.0911162193599	6.04778497825476e-24	3.65309473398042e-22	Down
AC008280.1	7.53072344954009	0.746290450010142	10.0908747384316	6.06268244923609e-24	3.65331138092097e-22	Up
DMD	1.7944825579061	0.177922527918535	10.0857523715475	6.38739569527577e-24	3.83977222561937e-22	Up
PTPRU	1.55457776117221	0.154229947828002	10.0796102382521	6.79953032984751e-24	4.07777083838683e-22	Up
PCSK1N	4.89233040370728	0.485871209045323	10.0691918200301	7.5596702384819e-24	4.5228427083946e-22	Up
AL353763.2	-6.73392812630825	0.668814083665683	-10.0684604148891	7.61609091411154e-24	4.54577511852244e-22	Down
SOX4	1.68531885850888	0.167533635798974	10.0595850527062	8.33489034112261e-24	4.96301242871396e-22	Up
SLC26A7	-2.45433486305067	0.244478838517206	-10.0390482789288	1.02659839419408e-23	6.09843131189336e-22	Down
TCF7L1	-1.36450846168705	0.135982014178787	-10.0344775000392	1.07527174073438e-23	6.3725066748051e-22	Down
CDKN2B	2.5122253600238	0.250376727130825	10.0337814493083	1.08288170068542e-23	6.40250620584078e-22	Up
ELMO1	-1.58970827357486	0.158603729405626	-10.0231456065526	1.20602200304182e-23	7.11383119540724e-22	Down
MPPED2	-2.03792028516924	0.203694890781454	-10.0047687860553	1.45230545018301e-23	8.54649446187325e-22	Down
FHOD1	1.56500906476567	0.156530075757367	9.99813650631304	1.5529171307663e-23	9.11722001446157e-22	Up
AKR1C2	-2.89637153678883	0.289852557614059	-9.992568499759	1.64269107850831e-23	9.62180452698291e-22	Down
CDK5RAP2	0.953098375486385	0.0954532378526592	9.98497690521069	1.77342375129373e-23	1.03633934936067e-21	Stable
FGF10	-3.06420018125157	0.307263394857384	-9.97255199459672	2.00996750297929e-23	1.17184369872074e-21	Down
PBX4	-2.18244909614433	0.21894982317372	-9.96780478974273	2.10837191033038e-23	1.2263696611755e-21	Down
PC	1.44590013288286	0.145107002558176	9.96437185933302	2.18249077348958e-23	1.26655030383941e-21	Up
HRH1	2.2770762820842	0.228579158047352	9.96187185890539	2.23808524086752e-23	1.29582041319168e-21	Up
TMEM220	-1.26537039714795	0.127154602790664	-9.95143211002082	2.48579867032565e-23	1.43593445949294e-21	Down
MMP16	3.28955551435653	0.330598420633465	9.95030619944693	2.5140846030325e-23	1.44894307121561e-21	Up
HAP1	-2.38965845788975	0.240225832416171	-9.94754991107646	2.58468226720912e-23	1.4862218766689e-21	Down
COL13A1	2.93019665784932	0.294622253118442	9.94560535341279	2.63566629728676e-23	1.51207814425164e-21	Up
AC011298.1	-7.06753590042747	0.710771341029296	-9.94347336823218	2.69270935220485e-23	1.54128475175862e-21	Down
SYTL5	4.70828173030559	0.47399225023747	9.93324622490503	2.98380136634341e-23	1.70402183485175e-21	Up
ADORA1	2.44851044987055	0.246973866373879	9.91404672008451	3.61692602732165e-23	2.0609096874045e-21	Up
DRAXIN	3.37425208681394	0.340854170833954	9.89940090378912	4.18776103670236e-23	2.38077057308274e-21	Up
WASF3	-1.45076960895937	0.14657440671221	-9.89783715657722	4.25374629216759e-23	2.41282475913289e-21	Down
STRADB	1.09221455969669	0.110364424748847	9.89643684712897	4.31370802289381e-23	2.44132556755125e-21	Up
ISYNA1	1.37803201351127	0.13926593955789	9.89496798632843	4.37750453209024e-23	2.47186368274974e-21	Up
SLC24A3	-1.70028305964182	0.17185276861976	-9.89383571354531	4.42731892236533e-23	2.49438721706717e-21	Down
YPEL4	2.12672862204	0.215005828312	9.89149288992229	4.53218051594185e-23	2.54775463097509e-21	Up
TSC22D1	1.62320396859865	0.164152055523739	9.88841695231717	4.67359703156907e-23	2.62138719217115e-21	Up
TMEM132D	3.69905553877882	0.374112495625763	9.88754875078835	4.71429731165165e-23	2.6383265667524e-21	Up
AL390879.1	-6.52522073403074	0.660115052052551	-9.8849749202678	4.83702907793165e-23	2.70099703711703e-21	Down
ZPLD1	4.25898286861373	0.430925669094968	9.88333528044052	4.91685850479522e-23	2.73948604231694e-21	Up
BIRC7	5.31564573045912	0.538018532533205	9.88004205994718	5.08115783227142e-23	2.82476402675478e-21	Up
CDH22	3.0112237198467	0.304837023049907	9.87814304745296	5.1783586835739e-23	2.87244584990828e-21	Up
AC112220.2	-6.5897373704269	0.66757263985688	-9.8711915033541	5.55013672243611e-23	3.0718906511316e-21	Down
AC005523.2	11.5291602731466	1.16808322719157	9.87015308906224	5.60789572116573e-23	3.09703744354841e-21	Up
FAM124A	-2.1383320128397	0.216815098759668	-9.86246818174766	6.05425241368065e-23	3.33621172480191e-21	Down
DHRS3	1.93093338214562	0.196085660740538	9.84739717760726	7.03419978310539e-23	3.86773243216351e-21	Up
AL669831.1	-6.60040839384994	0.670291677403736	-9.84706899452419	7.05719952157529e-23	3.8719063226669e-21	Down
DPP4	3.96164743130686	0.403677979395651	9.81388045302314	9.81210674245468e-23	5.37164745586931e-21	Up
AL031666.1	-6.83034579325245	0.696342773338358	-9.80888443848836	1.03102026339178e-22	5.62336037995795e-21	Down
LINC00092	-1.71607296367458	0.174952006125745	-9.80882129720291	1.03166552656822e-22	5.62336037995795e-21	Down
DPY19L1	1.06907449146484	0.109000087726529	9.80801496368563	1.0399409685593e-22	5.65619841081342e-21	Up
ANKS1B	-2.02658783373008	0.206656932068551	-9.80653207925221	1.05533179404497e-22	5.72751130038054e-21	Down
DCN	-2.21486510642485	0.226099711034777	-9.7959661084404	1.17171863694002e-22	6.34546248039417e-21	Down
PRSS22	1.7297397105708	0.176582346823095	9.79565478481096	1.17533405547008e-22	6.35135357975316e-21	Up
CD55	2.27356052458221	0.232190246051547	9.79180031566645	1.22102147963026e-22	6.58408320604057e-21	Up
RASD2	2.73632776934286	0.279618479713382	9.78593321924819	1.29396024504144e-22	6.96244818788034e-21	Up
RN7SL800P	7.40173976769893	0.756461881985273	9.78468306727321	1.31005066816735e-22	7.03396435677548e-21	Up
CHRDL1	-2.80861159570152	0.28705033146128	-9.78438722367532	1.31388729166536e-22	7.03952235926806e-21	Down
OLAH	3.89141182198772	0.398306097619209	9.76990270861485	1.51597579898977e-22	8.1049872078755e-21	Up
INF2	1.42236177315541	0.145631338173199	9.76686605367724	1.56209396009698e-22	8.3338210253327e-21	Up
NRCAM	2.19649990741577	0.224928224309885	9.76533698318642	1.58583916192054e-22	8.44257763998712e-21	Up
TMEM215	5.61448878987794	0.575537872812927	9.75520301111944	1.7524968866866e-22	9.31009339717991e-21	Up
ELFN2	4.82768364637586	0.495122576129868	9.75048175769222	1.83594918058049e-22	9.73285464338115e-21	Up
DIO2	-1.92540957695106	0.197551203887455	-9.74638240143535	1.91159124068583e-22	1.01125188833586e-20	Down
AC003681.1	-6.73017788563735	0.690895573602975	-9.74123752239418	2.01090358455425e-22	1.06155431245124e-20	Down
STAM	0.789036605959204	0.0810420426276409	9.73613917389205	2.11435205509339e-22	1.1138247052492e-20	Stable
CDH3	3.41547140235846	0.35098338690091	9.73114833871817	2.22071644731423e-22	1.16740926544167e-20	Up
AC108519.1	-8.0508188532046	0.82746035509583	-9.72955236299171	2.25583455725836e-22	1.1833947965509e-20	Down
ANGPTL1	-1.68917745229509	0.17385585698235	-9.71596517721334	2.57794939508556e-22	1.34955650832729e-20	Down
ARMCX3	1.6224987884143	0.167016462545429	9.71460395991188	2.61262686357705e-22	1.36486669081006e-20	Up
NXN	1.39231385783627	0.143326579955889	9.71427531630753	2.6210681185189e-22	1.36643567805276e-20	Up
HKDC1	-1.96438498834434	0.202233744328095	-9.71343825369429	2.64269031051528e-22	1.37485553048919e-20	Down
SYNE1	-1.63237796849482	0.168082274691041	-9.71177937409142	2.68606381876492e-22	1.39453329830423e-20	Down
SLC6A20	5.95215401629186	0.613050278365178	9.70907970576977	2.75816114938629e-22	1.42901182189234e-20	Up
KLK11	6.67290980955807	0.687373205727928	9.70784103010164	2.79187902385386e-22	1.44350485825926e-20	Up
AC004980.1	-6.37990498674961	0.657233950530294	-9.70720545036047	2.80933812056566e-22	1.44954924627462e-20	Down
RDH5	2.34842124772114	0.242094727087882	9.70042295414657	3.00251368408233e-22	1.54604843962337e-20	Up
RAP1GAP	-1.63323902782502	0.168374740184755	-9.70002404180638	3.01427598724119e-22	1.54893102264615e-20	Down
SLC5A8	-2.47256752372492	0.255093598992998	-9.6927854461483	3.23581052550512e-22	1.65937646703863e-20	Down
EGFEM1P	4.24808458834773	0.438402393385319	9.68992106896192	3.32785753485312e-22	1.70310395388573e-20	Up
LAMB3	3.46934434236474	0.358724662209896	9.67132931700906	3.99159161237076e-22	2.03863239909863e-20	Up
FRMD5	3.03038581863552	0.3135270657854	9.66546799091894	4.22683547175072e-22	2.1544000351755e-20	Up
NPC2	2.30390596721062	0.238382839061969	9.66473080141356	4.25737736614695e-22	2.16557446268301e-20	Up
POU2F3	1.86960717611924	0.193754042445692	9.64938409810614	4.94518368040478e-22	2.51035506103457e-20	Up
AC121757.1	-6.74314472108472	0.699093982860852	-9.6455482186962	5.1336151195373e-22	2.60075565975269e-20	Down
SYNDIG1	-1.69080874175101	0.175542408969933	-9.63191032681235	5.86292149305911e-22	2.96425535769798e-20	Down
TMSB4XP6	9.98891034865453	1.03849174733893	9.61867089868599	6.66872473562786e-22	3.36489387865174e-20	Up
ARHGAP19	1.49057999109595	0.155010556404288	9.61599019881155	6.84475616478461e-22	3.44679424666749e-20	Up
TMEM117	1.22041646205	0.127000327214763	9.60955368237931	7.28641324653509e-22	3.66185984117868e-20	Up
TPPP	-2.19513803395947	0.228713807962187	-9.59775036548028	8.17082673870281e-22	4.09813441696855e-20	Down
SLC26A4	-2.02044858063319	0.210890269678945	-9.58056805422595	9.65126362921289e-22	4.83101498953907e-20	Down
OCA2	-2.75019569056868	0.287091950240427	-9.57949426399978	9.75212844941044e-22	4.87179888025419e-20	Down
AC012306.2	-6.405803969414	0.66881978306581	-9.57777286438863	9.91600593452647e-22	4.94383724449962e-20	Down
CST6	3.40728706368455	0.355838030128966	9.57538760668628	1.01475950767629e-21	5.04928255621578e-20	Up
DCSTAMP	6.81738005920974	0.712673681059827	9.56592089814727	1.11206970107411e-21	5.52254692659886e-20	Up
ANO5	-1.52487829681819	0.159476488087884	-9.56177499957147	1.15754121884213e-21	5.73702085740929e-20	Down
CNTN5	-2.59138843305721	0.271122022051957	-9.55801529305723	1.20036493792908e-21	5.93755318115784e-20	Down
AC090559.1	-6.7845005300052	0.709860944143692	-9.5575064186541	1.20628026174705e-21	5.95509045524162e-20	Down
MEAF6	0.80605598901649	0.0845264230438008	9.5361421906946	1.48244569036837e-21	7.30409711913265e-20	Stable
PALM	1.77129958787225	0.185922897632497	9.52706530732691	1.61792242290813e-21	7.9559989516312e-20	Up
ARHGAP23	1.642005244732	0.172560922473475	9.51551035539002	1.80823110876912e-21	8.87445923850595e-20	Up
NEGR1	-1.86330453690899	0.196013435626812	-9.50600417236969	1.98127114052373e-21	9.70475267428465e-20	Down
CYP7B1	-1.49105321710124	0.156913838382485	-9.5023691503023	2.05168414127032e-21	1.0030100992576e-19	Down
RNF183	2.96629124414973	0.312542037239134	9.49085527934963	2.29146343329516e-21	1.11805617770565e-19	Up
TLE4	-1.40052531394163	0.147756431998877	-9.47860810521108	2.57697401742975e-21	1.25492641685998e-19	Down
AC099778.1	-6.28217452999525	0.663436587228851	-9.46914091101857	2.82154620489174e-21	1.37136969122862e-19	Down
AP002495.1	-6.1700558387648	0.651962549001767	-9.4638194298306	2.96895776902815e-21	1.44023109691389e-19	Down
GDF6	3.07753336085973	0.325580008113232	9.45246416908193	3.30946241863795e-21	1.60231544615673e-19	Up
TSPAN8	-3.78608212292189	0.400676903304233	-9.44921479551102	3.41381895020986e-21	1.64966235732449e-19	Down
TINCR	2.97234751234661	0.314578936924154	9.44865394170767	3.43215779357586e-21	1.655340902821e-19	Up
FCGBP	-1.738573741606	0.184135189338096	-9.44183318710341	3.66313607941434e-21	1.76335791960773e-19	Down
SPINT1	1.43604560089742	0.152192081779728	9.43574451511771	3.88227243670696e-21	1.86527230955206e-19	Up
HMGA2	5.53318006271576	0.586437883544487	9.43523639583562	3.90113572147344e-21	1.87075836658749e-19	Up
ISY1-RAB43	12.3070966105711	1.30604561592985	9.42317516360944	4.37649169356202e-21	2.0947139671586e-19	Up
KCNA1	-3.82874693840471	0.406351390822826	-9.42225626606528	4.41497145085409e-21	2.10911411819509e-19	Down
ESPN	3.8456405147974	0.408176792108302	9.42150702624228	4.44659413198275e-21	2.12019008251352e-19	Up
TBC1D2	1.80377837115776	0.191458899049247	9.42123024897261	4.45833246955491e-21	2.12176095255636e-19	Up
ADD3	-1.03620425984773	0.110054870129881	-9.41534217090853	4.71543998978724e-21	2.23987856452502e-19	Down
F10	-2.26765874908573	0.24094048141239	-9.41169676341951	4.88191378090931e-21	2.31022089428793e-19	Down
PLSCR4	-1.54756099503728	0.164427137299019	-9.41183444812378	4.87552182186624e-21	2.31022089428793e-19	Down
CDH4	4.00759315465154	0.426561992781958	9.39510135095433	5.71627630405535e-21	2.69997351444178e-19	Up
ENTPD8	2.3961717225743	0.255068623883437	9.39422374297718	5.76412773080159e-21	2.71746719736552e-19	Up
TPD52L1	1.64750925118642	0.17539298592745	9.39324478954876	5.81797254742783e-21	2.73771562119413e-19	Up
HS6ST3	-2.2538165014539	0.240180319172872	-9.38385172113829	6.36057058645822e-21	2.98744705974808e-19	Down
WFS1	-1.29513116974385	0.13802953516314	-9.3830002992701	6.41215960568164e-21	3.00605870469344e-19	Down
GHR	-1.77344254814158	0.189209337939693	-9.37291239138966	7.05581861894502e-21	3.30165009789293e-19	Down
SNORD116-2	9.24740608241654	0.987495805541664	9.3645016318263	7.64100336568897e-21	3.56883146046528e-19	Up
CACNB1	1.50883610032507	0.161168990110395	9.36182636183034	7.83701063331716e-21	3.65358818541732e-19	Up
RPS6KA6	-1.54286839258881	0.164874641859998	-9.35782710538908	8.13932986818935e-21	3.78750149866411e-19	Down
ATP11A	1.51054852951041	0.161497840110959	9.35336676002952	8.49012295019125e-21	3.9434345562367e-19	Up
SLC27A6	3.78952887376572	0.405193742158029	9.35238746181764	8.56912113345755e-21	3.97278368711294e-19	Up
TLE1	-1.26908471159264	0.13570431412901	-9.35183763123524	8.61379314062901e-21	3.98613985336511e-19	Down
KRT222	2.41010692070404	0.257772109069131	9.34975831717187	8.78482294854382e-21	4.05781307079061e-19	Up
FHDC1	-1.45650545410152	0.155819539986805	-9.347386433209	8.98402062595167e-21	4.14221046401676e-19	Down
OPCML	3.70024023222407	0.396098297362744	9.34172213528961	9.4779766844712e-21	4.36195234665554e-19	Up
PPARGC1A	-2.03436126713033	0.21796110490977	-9.33359769841734	1.02336904561076e-20	4.70113663219508e-19	Down
TSPAN5	-1.07086643174377	0.114774357682151	-9.33018884504991	1.05682441014186e-20	4.84596419307384e-19	Down
SNORD55	9.57326495246892	1.02627999730271	9.32812193322439	1.07763394536389e-20	4.93238356632128e-19	Up
ARHGEF28	-1.48841142094033	0.159733794387617	-9.31807465443714	1.18470501383635e-20	5.41259410685088e-19	Down
SBSPON	-2.10272894419084	0.22581472058902	-9.31174433051147	1.25749917084189e-20	5.73474395007532e-19	Down
LRRC2	-1.12614065377608	0.120964775730409	-9.30965768320749	1.2824500248542e-20	5.83793554792324e-19	Down
LIFR	-2.10189423458653	0.225874896336041	-9.30556812059131	1.33277891344265e-20	6.05607025985297e-19	Down
MEGF11	2.40821298269498	0.258890624015594	9.30204788934313	1.37766193890235e-20	6.24871646222713e-19	Up
CDC42EP3	1.65055842378009	0.177549418176502	9.29633248439752	1.45373718478594e-20	6.58189332960378e-19	Up
AP001062.1	-6.07576048640498	0.654510409261283	-9.28290887422619	1.6491354304181e-20	7.45314300279606e-19	Down
MSN	1.0243986449444	0.110356723271746	9.28261201106784	1.65373796022125e-20	7.46052557709867e-19	Up
ZCCHC12	5.9814324609496	0.645243147234035	9.27004414783825	1.86068892519593e-20	8.37910238572103e-19	Up
ERBB3	1.60956671742863	0.173697872774967	9.26647339840418	1.9240228275282e-20	8.64880959036292e-19	Up
PDE11A	-1.88252851957644	0.203177946362278	-9.26541759714304	1.94315442780374e-20	8.71921151104507e-19	Down
GJB6	-2.4181743079786	0.261236035770878	-9.25666438339123	2.10918333493759e-20	9.44733669167767e-19	Down
ZNF571-AS1	1.44885951682575	0.156722001068913	9.24477423044556	2.35737849870004e-20	1.05402503408068e-18	Up
RNVU1-6	7.50366857841922	0.812582275716177	9.23434931165067	2.59860604007044e-20	1.15981834058419e-18	Up
CHPT1	1.0806484531865	0.117041475641187	9.23303852131392	2.63061433653374e-20	1.17202264270248e-18	Up
AC002070.1	-7.16984895039994	0.777236506040511	-9.22479695006276	2.84098655743723e-20	1.26350991531474e-18	Down
NYAP2	4.73432826780422	0.513701637213687	9.2161050789777	3.08088237612559e-20	1.3677811368778e-18	Up
GDF10	-2.80334403733058	0.304286165734494	-9.21285405980845	3.17566623484627e-20	1.40737462344298e-18	Down
ADH1B	-3.12808478394117	0.339665727101973	-9.20930354272119	3.28247729238525e-20	1.45214946132142e-18	Down
PSD	1.68170391703747	0.182865057482288	9.19642024666388	3.70073062347683e-20	1.63430508096179e-18	Up
FTCDNL1	-1.57997833288704	0.171993104086267	-9.18628884152566	4.06628255791556e-20	1.79258856342635e-18	Down
ABI3BP	-1.86898094666033	0.203597844502516	-9.17976784689012	4.32021805193855e-20	1.90119858509828e-18	Down
FBLN1	-2.33637507137262	0.254800538264452	-9.16942753452013	4.75537627975818e-20	2.08904012513573e-18	Down
PRPS1	-0.809572925983822	0.0883505570729183	-9.16318982930304	5.03854701853318e-20	2.20957433650439e-18	Stable
NPTXR	1.35351368870244	0.147762751581042	9.16004658968535	5.18749163476106e-20	2.27092839369819e-18	Up
LEMD1	2.97679309245838	0.325081178144366	9.15707611695811	5.33224611307739e-20	2.33023791877233e-18	Up
KIAA1549L	2.22226608398607	0.243025518089134	9.14416766378835	6.00908058149569e-20	2.62146140367749e-18	Up
CYP2W1	2.88956771307968	0.31624546178774	9.1371041239451	6.41470033969276e-20	2.79356308727556e-18	Up
STEAP2	-1.58714536716561	0.17388236604909	-9.12769594311556	6.99725837581331e-20	3.04199149597642e-18	Down
AC068279.2	-6.44526167105783	0.706266908379787	-9.1258157427248	7.11980173052052e-20	3.08992017071709e-18	Down
ABCC4	-1.71997934706307	0.188550873244357	-9.12209695700547	7.36845647290705e-20	3.19232024571049e-18	Down
RANBP10	-0.897884550779214	0.0985065336142719	-9.11497458935177	7.86889112072076e-20	3.40326155045562e-18	Stable
IP6K3	-2.00647587240394	0.220224781896573	-9.11103580225712	8.15991476793728e-20	3.52306423176508e-18	Down
SNORD116-24	8.90694346896439	0.977743480125619	9.1096935443845	8.26149994179383e-20	3.56080566959512e-18	Up
CDC42EP1	1.31749986127729	0.144670007072698	9.1069316158617	8.47447747990052e-20	3.64634709100925e-18	Up
PLEKHD1	-2.02056234951386	0.221958970341961	-9.10331466397093	8.76161265767571e-20	3.76344962157393e-18	Down
SLC30A3	3.58382678548781	0.393872765112598	9.09894540299909	9.12131811945072e-20	3.91127101886617e-18	Up
CPS1	-1.96629528443739	0.216537860847667	-9.08060732077084	1.07970690694761e-19	4.62195488207489e-18	Down
MDK	2.36574353152513	0.260604676819613	9.07790128863524	1.10688481123003e-19	4.73023835656261e-18	Up
UCHL5	-0.803326069778008	0.088512417282945	-9.07585731400872	1.12786055927722e-19	4.81169441995212e-18	Stable
RCAN2	-1.30654445556589	0.144135095671895	-9.06472118726779	1.24923329325175e-19	5.32046342251356e-18	Down
FNDC4	2.40812452945723	0.265744988708909	9.06178717106509	1.28330402000859e-19	5.45632206679794e-18	Up
ELOVL6	1.12360744847082	0.124093522458351	9.05452134979838	1.37168048696541e-19	5.82222758048427e-18	Up
CCND1	1.54710484749195	0.170966494333508	9.04916985941107	1.44059333710991e-19	6.10442316608734e-18	Up
AL365361.1	-7.18092686479284	0.793650022247641	-9.04797664398248	1.45641916006985e-19	6.16109438623488e-18	Down
RIN1	2.20871951237034	0.244345872774323	9.03931581611083	1.57655458446944e-19	6.65809472244507e-18	Up
TMEM63B	0.875264988817197	0.0968318653164271	9.03901815747333	1.58085300589004e-19	6.66504602885988e-18	Stable
NELL2	2.42524902830988	0.268476411980086	9.03337842763543	1.66451867027849e-19	7.00603436294102e-18	Up
KATNAL2	-1.48773482445036	0.165114263927626	-9.0103349587197	2.05428084444161e-19	8.63210184935264e-18	Down
ABCC3	2.59383006157611	0.287945161700135	9.00806961388471	2.09715231703345e-19	8.79753646451027e-18	Up
NTM	1.91637220903168	0.212866150213809	9.00270995227195	2.20213543439725e-19	9.22254319925568e-18	Up
FYN	1.15447349527738	0.128275393622391	8.99996065243693	2.25798592324136e-19	9.43920395112336e-18	Up
PHYHIP	1.97568817731552	0.219525893064852	8.99979564930806	2.26138203540921e-19	9.43920395112336e-18	Up
KY	-2.09739328929244	0.233119768526081	-8.99706319439739	2.31836114503068e-19	9.66099151779949e-18	Down
SDK2	-1.8035436693966	0.200520374135018	-8.99431629916173	2.37707083560558e-19	9.88924436375777e-18	Down
LINC00607	2.74160658826015	0.305272811739316	8.98084101443437	2.6870487693984e-19	1.11603572689988e-17	Up
ALDH1B1	-1.46264575270748	0.163054142403934	-8.97030723134935	2.95688503058041e-19	1.22608262456146e-17	Down
KRT19	2.30575029831256	0.25723863233703	8.96346819046838	3.14623368492877e-19	1.30244744703278e-17	Up
NXNL2	1.98921862563896	0.221974884485942	8.96145809579163	3.20412965593671e-19	1.32423305911805e-17	Up
TGM1	1.87929908647976	0.209781637888931	8.95835834533219	3.29547991372268e-19	1.35975072696262e-17	Up
CFI	2.34192367795016	0.261441253690211	8.95774345056181	3.31390447426639e-19	1.36511133818633e-17	Up
ULBP2	2.32990619473719	0.260160088059213	8.95566346136421	3.37698638147768e-19	1.38882019302408e-17	Up
PLEKHA4	1.3453278691086	0.150323414335924	8.94955636187339	3.56913867281001e-19	1.46544634918905e-17	Up
CLEC16A	0.748226768525233	0.0838061162877559	8.92806875760867	4.33510184697034e-19	1.77703816004357e-17	Stable
FAM189A1	-2.5414149129795	0.284849687001591	-8.92195087075978	4.58145466686338e-19	1.87496405324011e-17	Down
MMRN1	-2.47613086121195	0.277623824039801	-8.91901431649815	4.7045655784263e-19	1.92221664804384e-17	Down
SNORD68	10.4618397466692	1.17317626225685	8.91753446028957	4.76783919698637e-19	1.94490687243301e-17	Up
CTSC	1.81602632320844	0.203717742308011	8.91442396049482	4.9035868726919e-19	1.99703939930311e-17	Up
TIAM1	2.66548168672163	0.299183865626557	8.90917590472176	5.14132840055236e-19	2.09047411082653e-17	Up
NCAM1	-1.85083270046522	0.207755546334838	-8.90870416273868	5.16324834197483e-19	2.09599522354028e-17	Down
CXCL14	3.59955851234934	0.404082123296295	8.90798752240259	5.19672448638704e-19	2.10618214345054e-17	Up
ADAMTS9	2.26322301202733	0.254202938755055	8.90321340544424	5.4252731132992e-19	2.19526993222194e-17	Up
GFRA1	-2.22664712503979	0.250180591775945	-8.90015931784954	5.57665817514305e-19	2.25289817725072e-17	Down
CORO2A	1.63311304603096	0.183500476554172	8.89977550302897	5.59597585748618e-19	2.25707353686858e-17	Up
MBOAT2	1.07570218851822	0.120901449243182	8.89734734572574	5.71972785809392e-19	2.30329041054782e-17	Up
S100A6	1.95409077845088	0.219989954180315	8.88263641733936	6.52940999834133e-19	2.62513623101314e-17	Up
SNORD8	9.74540121621632	1.09802338431255	8.87540407194308	6.96799699096908e-19	2.79699406372318e-17	Up
PLXNC1	2.42676160282572	0.273633914683117	8.86864336840717	7.40423933462675e-19	2.96736405104467e-17	Up
BTBD11	-1.21608787881688	0.137192665132316	-8.86408816130238	7.7132706371917e-19	3.08629083712345e-17	Down
GSTM5	-2.10753897737405	0.23810747721779	-8.85120871465262	8.65764772966108e-19	3.45865456519751e-17	Down
FREM3	3.81655318078131	0.431676587198832	8.84123275146121	9.46682145479284e-19	3.77590935739737e-17	Up
LRRN4CL	-2.58082456624445	0.291975628215491	-8.83917805749078	9.64253412511646e-19	3.83989853400834e-17	Down
CDH16	-2.38147909051485	0.269593565102669	-8.83359025875828	1.01368469777624e-18	4.03035903255086e-17	Down
TG	-1.48249388223018	0.167851419325471	-8.83217960376949	1.02655435941295e-18	4.07508024381179e-17	Down
SDC4	2.24069533250447	0.253995340090788	8.8217970129041	1.12637299747542e-18	4.46427455529374e-17	Up
LYVE1	-2.51253195275098	0.284857184755812	-8.82032150568644	1.14131544318014e-18	4.51637393011504e-17	Down
KCNIP3	-1.78984639206789	0.202967994495662	-8.81836762744452	1.16140398275733e-18	4.58864139602612e-17	Down
MIR181A2HG	2.18845442065771	0.248183257596193	8.81789707272858	1.16629386843335e-18	4.60072720973208e-17	Up
ENPP1	-1.41359434385306	0.160421895134965	-8.81172948782199	1.23229702972363e-18	4.85347331706825e-17	Down
ASXL3	-2.2440467979788	0.25476154052118	-8.808420585729	1.26921434307625e-18	4.9910513322097e-17	Down
RPS6KA5	-1.67984732451994	0.19098583086823	-8.79566466728594	1.42203681071606e-18	5.58327202807392e-17	Down
HMCN2	-2.33477457204779	0.265604410280066	-8.79042094815327	1.49000622754761e-18	5.84101037220224e-17	Down
FAM230B	5.82601201355515	0.662960906078517	8.78786661496622	1.52426792540718e-18	5.96601315103296e-17	Up
ALDH1A1	-1.26542289215756	0.14405235529615	-8.78446513113959	1.57110304949057e-18	6.13976320802474e-17	Down
GATM	-1.19403539739745	0.135945109056921	-8.78321703282095	1.58864217686836e-18	6.19866469260064e-17	Down
TTC30A	-1.26839827675189	0.144570081715531	-8.77358760333072	1.73062193795833e-18	6.74218109411114e-17	Down
TESC	2.70704077831781	0.308581178148611	8.77254016126065	1.74680184102722e-18	6.79468059772939e-17	Up
EPHX3	2.26202852765013	0.257983032183344	8.76812908394127	1.81659500892474e-18	7.04435175683038e-17	Up
ME3	1.22690333436455	0.139925500278166	8.76826119560421	1.81446524830301e-18	7.04435175683038e-17	Up
SCARNA4	9.61742936289698	1.0977228047138	8.76125495580322	1.93088526469719e-18	7.47600692316041e-17	Up
LGI3	-1.99925223105361	0.228323335994333	-8.75623256968893	2.01884937464051e-18	7.80456109014874e-17	Down
EMILIN2	1.50127130435864	0.171457732223624	8.75592651838299	2.02433578176455e-18	7.81374954288475e-17	Up
SLC1A1	-1.26719301606579	0.144740020819745	-8.75495947070448	2.04176842984902e-18	7.86895047626476e-17	Down
P4HA2	1.75136027241253	0.200047731696097	8.75471197580541	2.04625370990672e-18	7.87415975842818e-17	Up
CARNS1	1.56530308056213	0.178853929303696	8.75185178573421	2.09879936098154e-18	8.06401075577127e-17	Up
FAM43A	1.99750203494763	0.228261246893737	8.75094683013597	2.11570045877161e-18	8.11653757679588e-17	Up
ALDH4A1	-1.17787083238908	0.134677206143246	-8.74588110430709	2.21282023695584e-18	8.47618093204669e-17	Down
GLRB	1.75475323836767	0.200753420301984	8.74083856567959	2.31386456396648e-18	8.84973953780057e-17	Up
RAPGEF5	1.53844887717763	0.17632486203534	8.72508198457733	2.65987859037758e-18	1.01576640150468e-16	Up
CLSTN2	-2.17993402724479	0.249905723240369	-8.72302562333898	2.70864950871195e-18	1.03282162147062e-16	Down
SLC2A13	1.11003958295545	0.127345120541211	8.71678143801534	2.86221914354773e-18	1.08972488847072e-16	Up
PRMT8	3.26657762700911	0.374916033174655	8.71282457394232	2.96395148983187e-18	1.12674997029494e-16	Up
B4GALT6	1.4816350192577	0.170095277919573	8.71061817458725	3.02222064002971e-18	1.14716556257804e-16	Up
TMEM92	5.05190581508419	0.580420160393733	8.7038772251763	3.20734012729578e-18	1.21559642109636e-16	Up
GGCT	2.02645938252167	0.232878731611247	8.70177954208592	3.26719821358561e-18	1.23641802275571e-16	Up
PDE9A	1.5802753213651	0.181799788600553	8.692393613489	3.54882096634544e-18	1.34097403371922e-16	Up
FAM167A	-2.25237884391123	0.259626686971032	-8.67545193519548	4.11911348568747e-18	1.5518003548479e-16	Down
SHF	0.981760625781945	0.113163795764823	8.67557171573003	4.11477990755466e-18	1.5518003548479e-16	Stable
RUNX1T1	-1.49146678545716	0.171982961020776	-8.67217761925254	4.23933681166307e-18	1.59470142819565e-16	Down
DRAM1	1.49967026759747	0.172984312799018	8.66940038279579	4.34401906093105e-18	1.63163693517303e-16	Up
CGNL1	-1.10314641719559	0.127312795624377	-8.66485109988715	4.52103495854412e-18	1.69559054385517e-16	Down
TMEM44	0.927957856978136	0.107105493716037	8.6639613411277	4.5564795359897e-18	1.7063370757131e-16	Stable
SNORD116-1	8.76891424982604	1.01248709445704	8.66076644120432	4.6860277968323e-18	1.75223967974408e-16	Up
PAX1	-3.71585323236472	0.429502598158851	-8.65152678538726	5.08149617168339e-18	1.89729325114502e-16	Down
NKD1	-2.33838773882334	0.270325307065026	-8.65027312541202	5.13763217577074e-18	1.91540684440307e-16	Down
NETO1	3.77489778520563	0.436558988933636	8.64693633826304	5.29004626173252e-18	1.96930788836763e-16	Up
ITM2A	-1.00262874991541	0.115971682397573	-8.64546179883986	5.35881254267652e-18	1.99195623627775e-16	Down
DDX25	-1.87078067116387	0.216398470422177	-8.64507344952169	5.37706983533526e-18	1.99579041096461e-16	Down
DSC2	1.09281384502206	0.126422037413466	8.64417207142444	5.41968290535454e-18	2.00864000067476e-16	Up
SYT9	-2.03153296551209	0.235111590209142	-8.64071806798192	5.58608091006006e-18	2.06726128288644e-16	Down
APOA1	-4.40603965474479	0.509978123546722	-8.63966403912054	5.63785619145433e-18	2.08335368204212e-16	Down
GPM6A	-2.18250508257528	0.252750073704892	-8.63503242781856	5.87103805447981e-18	2.16444196316864e-16	Down
ZNF560	3.61219114882551	0.418321475014124	8.6349646493849	5.87452013244593e-18	2.16444196316864e-16	Up
CLDN16	4.97850300064378	0.576834357834508	8.63073243302214	6.09603374536795e-18	2.24276919404987e-16	Up
SMAD9	-1.55477235293499	0.180217795480584	-8.62718550512118	6.28801432739636e-18	2.31001789501193e-16	Down
SNRPGP2	-5.87148841351855	0.680804367978892	-8.62434010367659	6.44632783108399e-18	2.36472008378801e-16	Down
EPHA5	-2.94331890772186	0.341674943391871	-8.61438324538225	7.03191017548637e-18	2.5757702462044e-16	Down
KHDRBS2	-2.01941312211538	0.234531861898163	-8.61039990801862	7.28061440661546e-18	2.66298804671664e-16	Down
C2CD4A	4.37940630404849	0.508633129971413	8.61014756214294	7.29665911354447e-18	2.664977473912e-16	Up
SYTL3	-1.40787009936074	0.163554486667905	-8.60795767846712	7.43737035361132e-18	2.71242731851299e-16	Down
GARNL3	-1.30926008261005	0.152107736819138	-8.6074522571249	7.47022475881057e-18	2.72046098173032e-16	Down
SNORA71D	9.15968941321611	1.06435349218116	8.60587152717972	7.57390589563658e-18	2.75422731324972e-16	Up
AC009237.11	8.66036330238578	1.00729693892787	8.59762694365329	8.13813395119568e-18	2.95086623269329e-16	Up
CDC42BPG	1.11552271334197	0.129745245114692	8.59779263861174	8.12639600571338e-18	2.95086623269329e-16	Up
PLAG1	2.0890607659191	0.243056897431545	8.59494541399495	8.33043873461337e-18	3.01624300465943e-16	Up
SHANK2	-1.59074772771462	0.185135661574729	-8.59233555644559	8.52190818025261e-18	3.0811296223509e-16	Down
CCDC146	-1.526982152326	0.17774965878654	-8.59063338152315	8.64911995568393e-18	3.12263054951761e-16	Down
NAT8L	2.71309268199297	0.31584540653386	8.58993870376938	8.70157347510567e-18	3.13706080749577e-16	Up
TMEM178B	-1.40265122163878	0.163394061312221	-8.58446880121624	9.12571096006877e-18	3.28525594562476e-16	Down
CCDC170	-1.43560212412175	0.16725651937338	-8.58323567595555	9.22411059643131e-18	3.31592919981582e-16	Down
AC079807.1	-5.68170345706862	0.66259525088383	-8.57492330270983	9.91528490165794e-18	3.55930398584087e-16	Down
IGFBP6	2.29945410484664	0.26822863369449	8.57273913368136	1.01052232057829e-17	3.6223116792427e-16	Up
CLU	1.27010828206316	0.14825569963261	8.56701148900574	1.06205299333818e-17	3.80160507358999e-16	Up
KCTD16	-2.60310010724267	0.30402157624115	-8.56222160093628	1.10713139152375e-17	3.95732540628861e-16	Down
LIPH	5.15690216093526	0.602301119283967	8.56199996285236	1.1092623574758e-17	3.95931030094488e-16	Up
CYTH3	-1.29732851593464	0.151638682212957	-8.55539297098817	1.17467872491484e-17	4.18685489356881e-16	Down
SIPA1L2	1.19320538618589	0.139505134793515	8.5531288002552	1.19796093527314e-17	4.26379070560107e-16	Up
MIR31HG	2.91073435355086	0.340935371282712	8.53749595590423	1.37161770885238e-17	4.8749660237684e-16	Up
GDF15	4.42723449335349	0.519093559393885	8.52877947189888	1.47899823930149e-17	5.24919036118192e-16	Up
CAMK1D	-1.43633631037636	0.16848637028489	-8.52494066996452	1.52888163742032e-17	5.41858078774299e-16	Down
TMEM139	-2.00818842805318	0.23572094337729	-8.51934664472696	1.60455918108653e-17	5.67878353554117e-16	Down
AL132709.5	7.26749359622345	0.853961142985749	8.51033288331333	1.73434708724577e-17	6.12948995897491e-16	Up
AC116407.1	-5.94435072855575	0.69868644496366	-8.50789473791054	1.77119878401869e-17	6.2509386298907e-16	Down
DUSP6	2.2494044772892	0.264656209559337	8.49934517325157	1.90663172218568e-17	6.71947291936631e-16	Up
SPOCK2	2.93421305429979	0.345580818677742	8.49067105496958	2.05447319551037e-17	7.2207379369236e-16	Up
SYT1	2.59770506856449	0.30594842786977	8.49066323579942	2.05461143939047e-17	7.2207379369236e-16	Up
AC134878.2	-6.10901188760836	0.71977279409686	-8.48741705397977	2.11280441306885e-17	7.41488118597682e-16	Down
B3GNT8	1.83173208777082	0.216019090943897	8.47949169569715	2.26179891706423e-17	7.92670616289959e-16	Up
ADAMTS14	3.61462889159363	0.426366648602754	8.47774773997714	2.29595101396351e-17	8.03518900819989e-16	Up
TMEM100	2.28598262769261	0.269726226034535	8.47519598409356	2.34684112084075e-17	8.20186699366987e-16	Up
WNT11	-2.31671151098627	0.273528707777628	-8.46971979580914	2.45984041961207e-17	8.58484306444614e-16	Down
PPP1R1B	3.80975213335094	0.449973581561493	8.46661290676307	2.52631933993273e-17	8.80462584935225e-16	Up
INHBB	1.71789463606756	0.202929590151068	8.46547137255191	2.5511877286427e-17	8.87898133591879e-16	Up
STARD13	-1.31327663575113	0.155191908272045	-8.46227519445801	2.62210865657719e-17	9.11318759646909e-16	Down
SLC38A1	-1.11760078907392	0.132076522613978	-8.46176721611868	2.63355806516086e-17	9.14033799190084e-16	Down
TRAPPC3L	2.91096918433695	0.344076422378639	8.46024021120976	2.66827329205203e-17	9.24805121140463e-16	Up
PPM1L	-1.29314164969672	0.152972103220476	-8.45344754025469	2.82825042046373e-17	9.7890188106629e-16	Down
FAM89A	1.03277304865737	0.122188387413691	8.45230115985357	2.85616715179734e-17	9.87204514310365e-16	Up
PI16	-2.59710646415373	0.307447615322769	-8.44731373644646	2.98081900298234e-17	1.02887389982061e-15	Down
MED13	0.852958203325243	0.100993626489936	8.44566368166055	3.02322907761099e-17	1.04208093638147e-15	Stable
ADK	0.974332004451947	0.11543567849844	8.44047539829825	3.16049571793113e-17	1.08790323835854e-15	Stable
AAK1	-1.11934999620921	0.132623161396972	-8.44007927739512	3.17122502648589e-17	1.09010318010311e-15	Down
FGL2	-1.4839684891389	0.176031960486472	-8.43010828850564	3.45345493393346e-17	1.18549748059945e-15	Down
CRLF2	4.76273030589849	0.564997080954338	8.42965471229293	3.46686643737388e-17	1.18847776041379e-15	Up
AC078899.4	-5.91485368477655	0.70174767226737	-8.42874713879059	3.49385633918547e-17	1.19609839361107e-15	Down
SIGLEC6	5.40926513986165	0.643208657999108	8.40981394231971	4.10661624411776e-17	1.40395990451961e-15	Up
BCL2L1	1.14365560274469	0.136005311757841	8.40890394620016	4.13859858053246e-17	1.4129715371144e-15	Up
EPPK1	1.72008248052667	0.204697527863786	8.40304471909052	4.35048922908151e-17	1.48329841720977e-15	Up
NUDT11	1.7680106781536	0.210480545303443	8.39987693686708	4.46946787484124e-17	1.52121492382933e-15	Up
SEMA4C	1.04798010601177	0.124763056115055	8.39976302796987	4.47380543103262e-17	1.52121492382933e-15	Up
C1QTNF7	-2.16460336409049	0.257731617696788	-8.3986721669402	4.51555536508602e-17	1.53333615153894e-15	Down
SCARA5	-3.21526845162744	0.383190980396585	-8.39077278984954	4.82956918883482e-17	1.63775188363079e-15	Down
TRHR	3.80749969727716	0.45407774833631	8.38512724137533	5.06709159382155e-17	1.71598217748717e-15	Up
COMP	3.41460269650191	0.407551279218172	8.37833880205782	5.36799371731778e-17	1.81543669083124e-15	Up
PRDM1	2.02538261356084	0.241784595112139	8.37680586152097	5.43834427603013e-17	1.83675692161405e-15	Up
C6	-2.94794022203951	0.351996778939398	-8.37490681284628	5.526758600016e-17	1.86411261880808e-15	Down
PLEKHG5	1.16377014558991	0.13897266334698	8.3740939949051	5.56503297052872e-17	1.87450601184244e-15	Up
PODN	-2.16571602177341	0.258688131322888	-8.37191876835749	5.66875180654609e-17	1.90688614986466e-15	Down
GALNTL6	2.73312963293847	0.326728179535385	8.36514816942036	6.00394277400401e-17	2.01693949231514e-15	Up
ANO6	0.868117298450702	0.103779945442521	8.36498125672572	6.01244830869352e-17	2.01710014820896e-15	Stable
PAQR6	1.65832571357546	0.19836928135623	8.35979090228924	6.28295155932899e-17	2.10504009043759e-15	Up
PCOLCE2	-3.20746591865613	0.38377460165841	-8.35768157870706	6.3962810639069e-17	2.1401564656971e-15	Down
RN7SL431P	7.11105525118026	0.852094550536122	8.3453828530016	7.09835515968697e-17	2.37190782516774e-15	Up
GOLT1A	3.20980979073961	0.384673397546028	8.34424686296521	7.16691424695171e-17	2.39163640368397e-15	Up
CLCNKB	-2.16025743826857	0.258954544026251	-8.34222641812216	7.29046917078265e-17	2.42964070720725e-15	Down
MAOB	-1.64547335418977	0.197290419243759	-8.34036118173954	7.4063963041103e-17	2.46500564675078e-15	Down
FRMPD3	-1.28676150372684	0.154378773626277	-8.33509344258596	7.74370123114386e-17	2.57385879016115e-15	Down
PRKCA	-1.42319194818774	0.170810792105266	-8.331979090119	7.95019924488318e-17	2.63900405053401e-15	Down
PRIMA1	-1.79066610054099	0.215122611651383	-8.32393250897703	8.50920682213139e-17	2.82083573913611e-15	Down
MEOX2	-1.81744136368743	0.218885713372946	-8.30315206817905	1.01384974237889e-16	3.35652389018401e-15	Down
SOX5	-1.72206504878682	0.207519156975521	-8.29834254285237	1.05573906896919e-16	3.49060675329709e-15	Down
RNF24	1.16970876551773	0.141112611116327	8.28918660256015	1.1402553665401e-16	3.76509025629694e-15	Up
RMDN1	-0.792727341898584	0.0956494155329237	-8.28784303052765	1.15320630247507e-16	3.80285668879181e-15	Stable
COL10A1	2.28550435980081	0.275818589860707	8.28625931615062	1.16865835111434e-16	3.83869896036617e-15	Up
LINC00475	2.5336409600399	0.305752944635917	8.28656274449586	1.16568212312915e-16	3.83869896036617e-15	Up
LRRC7	-1.82840678347953	0.220654419906369	-8.28629122523532	1.16834501327625e-16	3.83869896036617e-15	Down
LAD1	2.04357603570133	0.246770217430044	8.28129122300044	1.21846803460019e-16	3.99708417407747e-15	Up
ZMAT4	-2.15425196615734	0.260354682980941	-8.27429697630998	1.29215737055323e-16	4.23328949247216e-15	Down
RORB	-2.24733435847343	0.271965948171652	-8.26329315703529	1.41707649332547e-16	4.63649715159926e-15	Down
CETN4P	-5.54828029736005	0.671673936088204	-8.26037754222378	1.45212429866307e-16	4.7449908162296e-15	Down
SH2D6	-2.08987097933076	0.253038714783596	-8.25909577164138	1.46780126159704e-16	4.78998832485851e-15	Down
CPT1C	1.72696502841081	0.209153719344721	8.25691760979146	1.49482531941333e-16	4.87185092428251e-15	Up
NWD1	-2.26922337006749	0.274851792114927	-8.25617090798749	1.50420195276862e-16	4.89606044937433e-15	Down
LLGL1	0.867727677742652	0.105274181874278	8.2425497144107	1.68579035404379e-16	5.48001811337805e-15	Stable
NRK	2.55380612940355	0.309865880609992	8.24164998216715	1.69851841870431e-16	5.51425979653773e-15	Up
COL8A1	1.34109759002129	0.162785593785656	8.23842920514909	1.74486258574082e-16	5.65740736187036e-15	Up
PSG6	6.63580587494214	0.805714415046106	8.23592795539399	1.781711368623e-16	5.76943856581942e-15	Up
CYP1A2	-2.76256933704714	0.335477879624583	-8.23472874020368	1.79964943334852e-16	5.82002457672866e-15	Down
KCNS3	1.52233361356591	0.184951187733858	8.23100209422024	1.85653723398323e-16	5.99628118451552e-15	Up
AC007842.1	-5.61815318468869	0.682589654268858	-8.23064508750349	1.8620791556663e-16	6.00646020841884e-15	Down
IGSF10	-2.66296748707428	0.323646656876508	-8.22800863378104	1.90351365689224e-16	6.13224245774209e-15	Down
ADAMTS18	2.69422506558755	0.327782767493769	8.21954456662755	2.04277440255205e-16	6.57245008800612e-15	Up
SYNM	-0.993917610270581	0.120930565413806	-8.21891146270215	2.05358574681001e-16	6.59878550458336e-15	Stable
S100A5	1.90755274567423	0.232204421581198	8.21497167316944	2.12214347198294e-16	6.81037307330617e-15	Up
RNU6-4P	8.00384587574521	0.974338611981401	8.21464507033002	2.12792704542286e-16	6.82022331599307e-15	Up
CYP1B1	2.6101288570442	0.317851712726155	8.2117816344534	2.17930341405484e-16	6.97599187112992e-15	Up
AC016739.1	-5.95755109665464	0.725573896856855	-8.21081232726592	2.19697044032108e-16	7.02359710233947e-15	Down
C11orf80	1.54410134040987	0.188137440951161	8.20730489690626	2.26208617334155e-16	7.22257958878354e-15	Up
AL133410.1	-5.55615077476401	0.677028833423493	-8.20666787065559	2.27411509743879e-16	7.25177210259416e-15	Down
RUNX2	1.96703715263173	0.239701889854396	8.20618124382159	2.28334650078522e-16	7.27198109907872e-15	Up
PLCD1	0.888290149025392	0.10827956795797	8.20367282376109	2.33152085478877e-16	7.41600709356103e-15	Stable
GLI1	-2.27909635216609	0.277895298531682	-8.20127711482768	2.37846541649903e-16	7.5557621979504e-15	Down
UST	-0.909821339633699	0.110989673447423	-8.19735126137381	2.45741582036378e-16	7.79671019369964e-15	Stable
IL20RA	-2.03330283860618	0.248192905862884	-8.1924293183847	2.56005573099682e-16	8.11211606664416e-15	Down
RERGL	-2.77198801827633	0.338573656834864	-8.18725249976652	2.67257084483647e-16	8.45797987267642e-15	Down
AKR1C1	-2.0699328980395	0.253000308699173	-8.18154297392865	2.80232124170587e-16	8.85745008321826e-15	Down
LINC00941	7.5552946872913	0.924669724205747	8.17080357397987	3.06342061515963e-16	9.67055693690091e-15	Up
SERPINA5	-3.28609725783237	0.402314413794373	-8.16798291376141	3.13588316822937e-16	9.88688484959444e-15	Down
RPL21P43	6.3818101069241	0.781371252029532	8.16744932750982	3.14977975218107e-16	9.91825383619122e-15	Up
FAHD2A	-1.00930400303542	0.123688531390744	-8.16004516899737	3.34899329315418e-16	1.05323533755167e-14	Down
MOB3B	-1.28509243014739	0.157519462087515	-8.15830890428899	3.39747708243589e-16	1.06714755159311e-14	Down
DCHS2	2.48785196693489	0.305119332059335	8.15370153750565	3.52951300185233e-16	1.1072359888957e-14	Up
CATSPER1	3.59262376962332	0.440880665374654	8.14874421079536	3.67722827615281e-16	1.15213705889237e-14	Up
DPP6	-2.47202099088591	0.303405163602225	-8.14759037564312	3.71247420230642e-16	1.16173165324478e-14	Down
APOD	-2.13275450144927	0.26189658460796	-8.1434987197021	3.84016574021668e-16	1.20019508358414e-14	Down
PAK3	-2.10780614129322	0.258888373678544	-8.14175666270144	3.89583633761215e-16	1.21608168312445e-14	Down
KCNIP4	-2.48899431782007	0.30578448791266	-8.13970105158176	3.96255079287451e-16	1.23384109446531e-14	Down
UNC5B	1.62763085877713	0.199961411112235	8.13972480852102	3.96177337227813e-16	1.23384109446531e-14	Up
CD276	1.02536770480476	0.126010330350827	8.13717178544026	4.04618420043763e-16	1.25676781938933e-14	Up
RAPGEFL1	1.04858718464313	0.128862661535642	8.1372460583014	4.0437036611862e-16	1.25676781938933e-14	Up
RAB34	1.14480095892006	0.140709845061509	8.13589808459833	4.08895693599773e-16	1.26848530725618e-14	Up
CDH24	1.17331856578354	0.144224156586811	8.13538171101936	4.10642418777681e-16	1.27233325512276e-14	Up
PFKFB2	-1.40373228679383	0.172563113037227	-8.13460224544628	4.1329303643869e-16	1.27896889404328e-14	Down
TDRD6	-1.66494213854175	0.204767896544545	-8.13087484238315	4.2620321972206e-16	1.31729821711881e-14	Down
C1orf226	1.78748813991548	0.22014103796937	8.11974067354124	4.671808554916e-16	1.44217697012198e-14	Up
CLCNKA	-2.2058314981992	0.271681782686763	-8.1191733813909	4.69369568822014e-16	1.44715564728338e-14	Down
AC078785.1	-5.31396294704917	0.65457197706775	-8.11822554771416	4.7304904623847e-16	1.45671279826964e-14	Down
BMP8A	-2.67511010829495	0.329534734804601	-8.11783956517106	4.74555556687815e-16	1.45956328377618e-14	Down
RANBP3L	-2.21615345968801	0.273584339297048	-8.10043975975464	5.47608745715691e-16	1.68218979979754e-14	Down
AIF1L	-1.40136831195974	0.173084011810813	-8.09646308343886	5.65801370088708e-16	1.73595321460184e-14	Down
MUC21	6.79848403678197	0.839856960669491	8.09481180147935	5.73529535542605e-16	1.75751831330666e-14	Up
ANK3	-1.20564122161093	0.148981612645926	-8.09255048457753	5.84281719658733e-16	1.78828636438303e-14	Down
KLK2	-2.63964308718058	0.326355751156934	-8.08823830382344	6.05338824071461e-16	1.85048101840239e-14	Down
MIR4664	-5.58581738262228	0.691872836718437	-8.07347403478924	6.83257119027012e-16	2.08613425114347e-14	Down
TFF2	-3.33616165259619	0.413296222260687	-8.07208358776602	6.91085350652805e-16	2.1074748411655e-14	Down
FBLN5	-1.17946424358325	0.146147379518137	-8.07037558574136	7.0082245325169e-16	2.13457777034042e-14	Down
GPRC5B	1.22856477947664	0.152326777305125	8.0653237809641	7.3042023734864e-16	2.22203386490274e-14	Up
NFE2L3	2.47252823053971	0.30674344106806	8.06057408083618	7.59369767231618e-16	2.307308767956e-14	Up
IGSF9B	-1.72124539600782	0.21366896564154	-8.05566400735731	7.90484981581637e-16	2.39895007453906e-14	Down
BMPER	1.6261536428239	0.201944429241597	8.05248081826732	8.11324567440368e-16	2.45922361045133e-14	Up
HPCAL4	3.43776507291191	0.427521158347237	8.04115774340161	8.89936066322139e-16	2.69425463548707e-14	Up
RAB27B	2.76863093414274	0.344807449766246	8.0294985970276	9.78718305493416e-16	2.95947455841619e-14	Up
MAPK13	0.979207201293744	0.122008620811652	8.02572141853296	1.00931031472132e-15	3.04831124859582e-14	Stable
TRIM58	-1.34576937181669	0.16774141938255	-8.02288055490662	1.0329378148937e-15	3.1159257398138e-14	Down
STAB2	-2.54784139158582	0.317677570867604	-8.02021176574554	1.0556301523777e-15	3.18056048788331e-14	Down
PROM1	-3.0775411117116	0.384223006714138	-8.00977832647405	1.149153866419e-15	3.45819621022474e-14	Down
PRKG1	-1.16605845563972	0.145729536331685	-8.00152450211421	1.22888128028583e-15	3.69369961854335e-14	Down
SLITRK5	-3.28173027910493	0.410244777212013	-7.99944438392921	1.24981885654947e-15	3.75214435213561e-14	Down
PDLIM3	-1.94119868048823	0.242713448926	-7.99790324383746	1.2655575518084e-15	3.7948604011744e-14	Down
GSTM3	-1.40625215357812	0.175880988918717	-7.99547558962166	1.29074649494115e-15	3.86577806017653e-14	Down
TRIM36	2.2403926509476	0.280288339948578	7.9931710728981	1.31511440708308e-15	3.93407081204568e-14	Up
KL	1.50810997656991	0.188707078781005	7.99180394456786	1.32978395949314e-15	3.97322370203849e-14	Up
MMP7	5.28413756827039	0.661416355007779	7.98912444221045	1.35900461735609e-15	4.05570879155864e-14	Up
TCEAL2	-1.95625262409252	0.245021692617793	-7.98399767462245	1.41668691875747e-15	4.22283616779806e-14	Down
LCN10	3.3441218834755	0.418998833055922	7.98122004084239	1.44893899834794e-15	4.31385534958378e-14	Up
NPFF	7.3264776288395	0.918290826557908	7.9783848612556	1.48260497515418e-15	4.40886364682536e-14	Up
PLA2G7	-1.1858693544782	0.148674295326877	-7.97629039956727	1.50796908625828e-15	4.47898903067353e-14	Down
AC018628.1	-5.48636592682664	0.687852772450256	-7.97607590834186	1.51059059461547e-15	4.48147821269157e-14	Down
CECR2	-2.2642639924649	0.28392708647246	-7.97480797128713	1.5261792492372e-15	4.52238586967361e-14	Down
EVPL	1.16159011128674	0.145882926741752	7.96248154071541	1.68622774104961e-15	4.9907574413539e-14	Up
FLRT1	-1.94337429895869	0.244161557541343	-7.95937869387825	1.72905290715823e-15	5.11148722953789e-14	Down
SORD	-1.05909831410018	0.133112412365312	-7.95642040648776	1.77087963933848e-15	5.22898514421824e-14	Down
ART4	-1.78526099207775	0.224390131816293	-7.95605839538135	1.77606600032728e-15	5.23814395026101e-14	Down
DIO1	-2.8578066760325	0.359492372563359	-7.94956136525213	1.87173049217811e-15	5.51381521775515e-14	Down
SERPIND1	-3.33441855732904	0.419518204145966	-7.94820945640985	1.89226522407708e-15	5.56777992395889e-14	Down
TACSTD2	3.59271203420393	0.452327736939375	7.94271883151276	1.97796968924391e-15	5.81314881302e-14	Up
TMPRSS11E	4.19948108184341	0.529160298863955	7.93612274174613	2.08599583615303e-15	6.12347001995952e-14	Up
CXCL5	3.99423947367907	0.503472053782499	7.93338864326438	2.1324577142237e-15	6.25255512753946e-14	Up
SPATA9	1.89109607606846	0.238395295889168	7.93260650976789	2.14593534733652e-15	6.28473932492683e-14	Up
SH3RF1	-1.18577055703713	0.149551840971713	-7.92882621392413	2.21226872230774e-15	6.47146547778217e-14	Down
KLK13	2.52946049251366	0.319135931667744	7.92596583936874	2.26379824105667e-15	6.61450258154325e-14	Up
AC092111.1	-5.36682442353619	0.677188072392348	-7.92516088562583	2.27851135114703e-15	6.64975995721516e-14	Down
BRINP2	3.67198163001381	0.463771717524215	7.91764890195592	2.4204368191023e-15	7.05576988287733e-14	Up
RARB	-1.16672307023168	0.147517710053418	-7.9090372932795	2.59386907921337e-15	7.55257731430747e-14	Down
SGK3	0.826164395733204	0.104460432351917	7.90887398349969	2.59727354853061e-15	7.55373723697652e-14	Stable
NID1	1.12403952947828	0.142237838350681	7.90253523613742	2.73287044446271e-15	7.93890965646925e-14	Up
FSTL3	1.62826655403403	0.206121591241944	7.899543877103	2.79925886937096e-15	8.12237608193458e-14	Up
SLC16A2	-1.2173678672932	0.154116423047685	-7.89901454510485	2.81117079775575e-15	8.14753169619451e-14	Down
NHS	-1.38910065569625	0.175880772536594	-7.89796767243123	2.83487646779278e-15	8.20677141505727e-14	Down
RIMKLA	-1.43300700028472	0.181494324375542	-7.89560227414934	2.88916642741412e-15	8.35431231162969e-14	Down
DAB2IP	0.95613005307105	0.12111964465751	7.89409559262413	2.9242797482563e-15	8.44612661082578e-14	Stable
ARHGAP6	-1.35238677458541	0.171333429716477	-7.89330358251357	2.94290575719352e-15	8.49016485267036e-14	Down
DLX5	1.97706449314127	0.250497715710238	7.892544998008	2.96085518991471e-15	8.53215243258908e-14	Up
ETV1	1.37902699449502	0.174737025918021	7.89201365451875	2.97349185716314e-15	8.55875181979328e-14	Up
F2R	1.33272422526654	0.169042587971217	7.88395540592093	3.17177518156541e-15	9.11903509866997e-14	Up
GFOD2	-0.70027166496663	0.0888272283388843	-7.88352488377806	3.18272748351189e-15	9.14006585207849e-14	Stable
ODAM	-2.00251900535348	0.25411256565814	-7.88044070220236	3.2622841238349e-15	9.3578396648086e-14	Down
SHC4	1.58971283301386	0.20187900815185	7.87458214485635	3.41883524806558e-15	9.79572316002188e-14	Up
PAPLN	1.01506102677443	0.129024527339169	7.86719430566962	3.62683111706376e-15	1.03798419486991e-13	Up
UBE2QL1	1.86037660166389	0.236542670656269	7.86486681875377	3.69490335666558e-15	1.05626315752324e-13	Up
DENND6A	-1.02363583460102	0.130254812027129	-7.85871799030216	3.88084864748251e-15	1.10815869106751e-13	Down
MTX1P1	-5.28567035903288	0.673075548392148	-7.85301200089554	4.06162784578915e-15	1.15846293426776e-13	Down
OSR1	-2.10017963594705	0.267462789926148	-7.85223109549912	4.0870050862181e-15	1.16437940823683e-13	Down
CRABP1	-2.183167260149	0.278101254823068	-7.85026037202876	4.15174421483758e-15	1.18148390294948e-13	Down
ACADSB	-0.870658158792267	0.110997318871358	-7.84395666170397	4.36567824564273e-15	1.2409588569741e-13	Stable
VIT	-2.61980175432159	0.33415179603442	-7.84015464053269	4.49991913598014e-15	1.2776719553549e-13	Down
PLXNA3	1.04112955515191	0.13280591744791	7.83948166737572	4.52410001031457e-15	1.28308786748515e-13	Up
FGFR3	1.7643142528918	0.225088511691747	7.83831320235476	4.56638883771142e-15	1.29362140602043e-13	Up
B3GAT1	2.00480767370802	0.256102307424745	7.82815154563624	4.95094948303102e-15	1.40098489425229e-13	Up
MTRNR2L12	-5.51101765645009	0.704077684479398	-7.82728636048874	4.98512751735456e-15	1.40906956418544e-13	Down
CDON	-1.6211023065775	0.207129481766429	-7.82651649949837	5.01573511357293e-15	1.41612799925686e-13	Down
CLDN2	3.23806310102886	0.414238496651332	7.81690530263382	5.41377997128912e-15	1.52679532119588e-13	Up
AL021707.2	-5.2302993728245	0.669349464220134	-7.81400397312393	5.53993475563613e-15	1.56062197914378e-13	Down
ZNF625-ZNF20	9.93504227640884	1.27153130056883	7.81344688248281	5.56448706621104e-15	1.56578310190091e-13	Up
COL8A2	1.42957983363743	0.183105810131466	7.80739744200921	5.83809471505781e-15	1.64093561521222e-13	Up
RAP1AP	2.90293801494839	0.372025766082755	7.80305634610977	6.04255535489599e-15	1.6965064911489e-13	Up
RSPO4	2.5495701358615	0.326830998712187	7.80088224772919	6.14758560652652e-15	1.72406842768748e-13	Up
UPP1	2.10583131584918	0.269975299824352	7.80008881264045	6.18636216157683e-15	1.73300901221965e-13	Up
LAMA2	-1.77008886205882	0.227023779881581	-7.79693150639166	6.34306460536618e-15	1.77492792208955e-13	Down
FOXI2	3.74744872170177	0.481000761259612	7.79094135295796	6.65117830103597e-15	1.85907462011604e-13	Up
BNIPL	1.36960747113898	0.175845013610221	7.78871941273728	6.76917414579658e-15	1.88995342150641e-13	Up
FIBIN	-1.89767162855237	0.24366898750941	-7.78790788252889	6.81278204354794e-15	1.90001761587428e-13	Down
CDKN2A	3.20721269595305	0.411932461232407	7.78577314921434	6.92881746286895e-15	1.93023642136331e-13	Up
ABCA6	-1.60771509596656	0.206601570765683	-7.78171768011362	7.15463919699934e-15	1.99093880113178e-13	Down
DNAH7	-1.2848084775669	0.165166683696034	-7.77885980886683	7.31811023815698e-15	2.03417559805762e-13	Down
PAPSS1	0.678014736782697	0.087164714051301	7.77854598804339	7.3362833442369e-15	2.03697378866281e-13	Stable
AC107871.1	-5.44224294882726	0.699696488687865	-7.77800523057226	7.36770243336031e-15	2.04343958880218e-13	Down
MYH11	-2.26488079912265	0.291444441167753	-7.77122661886354	7.77296889467015e-15	2.15346375286959e-13	Down
AMOT	1.11022623617643	0.143015991368067	7.76295171998735	8.29752055662459e-15	2.29625656989937e-13	Up
GJA4	1.55751132223004	0.200711764480186	7.75994036156161	8.49693322439837e-15	2.34885520420993e-13	Up
DLX6	2.53952679904431	0.327330757433657	7.75828956299355	8.60824314823432e-15	2.37574629292473e-13	Up
KDELR3	1.45656365601815	0.187744622535089	7.75821771271196	8.61312031540284e-15	2.37574629292473e-13	Up
AC145124.1	-5.44296774530206	0.702176560357002	-7.75156570668598	9.07663581584066e-15	2.50085202610136e-13	Down
AP001992.1	-5.42861288842761	0.700535479180524	-7.74923333615868	9.24490032562841e-15	2.54442338863517e-13	Down
CFD	-2.24601268244097	0.289843291495177	-7.74905870981092	9.25762122589505e-15	2.54513682893097e-13	Down
NKAIN4	2.37650227484298	0.306809030039878	7.74586808782679	9.49310250053538e-15	2.60702382113063e-13	Up
MAP3K1	0.95462557112044	0.123276982029344	7.74374546980076	9.65301556797273e-15	2.6480455806989e-13	Stable
SNORD14C	9.19964858208013	1.1885973537542	7.73992012772272	9.94792884288952e-15	2.72597116645723e-13	Up
ZNF804B	-2.85081325420748	0.368368398680473	-7.73902773533055	1.00179928552644e-14	2.74218000508806e-13	Down
RARG	1.02262398009842	0.132439935815646	7.72141706200986	1.15043450029742e-14	3.14560588938776e-13	Up
LAMP5	3.72363903115342	0.482274124272311	7.7210010733458	1.15419581431668e-14	3.15246004588583e-13	Up
MASP1	-1.94533967290755	0.252199469245721	-7.71349630007422	1.2241690602721e-14	3.33994789864465e-13	Down
ID4	-1.17305292058961	0.152092763885492	-7.71274642278692	1.23138602920145e-14	3.35599437546356e-13	Down
SOD3	-1.67898414398501	0.217871221510334	-7.70631445652116	1.29503296390178e-14	3.52563253704484e-13	Down
CDC14B	-1.06360475412504	0.138050269485344	-7.70447430555692	1.31383009985792e-14	3.57293536247075e-13	Down
FAXDC2	-1.20032671262963	0.155820981026235	-7.7032419172585	1.32656877603706e-14	3.60367785991991e-13	Down
SRPX2	1.47932359012037	0.192051071436786	7.702761453259	1.33156798679946e-14	3.6133520920407e-13	Up
PIP5KL1	1.74063957996426	0.226075732957472	7.69936497470826	1.3674408043294e-14	3.70669390843463e-13	Up
AC079610.1	-5.1784861688305	0.672690046665183	-7.69817569696847	1.38022509624036e-14	3.73504346833169e-13	Down
LINGO2	-2.12739126928085	0.276352204236612	-7.69811579812616	1.38087208774281e-14	3.73504346833169e-13	Down
AL355353.1	-5.13629256462917	0.66750845304497	-7.69472287758899	1.41801168217987e-14	3.83137608062536e-13	Down
ANTXR1	-1.2129251281357	0.157685260510744	-7.69206407883039	1.44780070338219e-14	3.90766230661521e-13	Down
KCNJ2-AS1	1.57084653575155	0.204375117747578	7.68609482927214	1.51694088291906e-14	4.08988095557834e-13	Up
ELAVL3	3.39015257916581	0.4411333040761	7.68509778754083	1.52880174873087e-14	4.11744162294847e-13	Up
CD44	1.27073494039098	0.165369316332304	7.68422442914065	1.53926620450822e-14	4.137250859047e-13	Up
MKRN9P	3.44107222393155	0.44781084876152	7.68420915537954	1.53944983811244e-14	4.137250859047e-13	Up
GNAL	-1.1366567058509	0.147927314174623	-7.68388659114782	1.54333300623605e-14	4.143255532126e-13	Down
PSG1	5.23019696697975	0.68085977646174	7.68175349432418	1.56925583182086e-14	4.20835224567712e-13	Up
DPT	-2.14347622533339	0.279060977974826	-7.68103172607226	1.57812387197721e-14	4.22762224467412e-13	Down
AC007773.1	-5.16703941294074	0.672791236513974	-7.68000403767657	1.59083575260077e-14	4.25713746446774e-13	Down
PLXNA4	1.77016338743557	0.230588525978616	7.67671929868589	1.63214532476895e-14	4.36303699157385e-13	Up
AL162511.1	-5.20243276037252	0.677917465429252	-7.67413885269703	1.66533611771723e-14	4.44703145228464e-13	Down
TNFRSF10B	1.04101179803053	0.135660838126679	7.67363531292974	1.67188986173906e-14	4.45979282863896e-13	Up
AC010207.1	-5.978027041404	0.779167656218029	-7.67232442683839	1.68907074565441e-14	4.50084514282122e-13	Down
PLD3	1.08088877580764	0.140918597355969	7.67030609222748	1.71586382401686e-14	4.56739684003131e-13	Up
AC079834.1	-5.15558103507173	0.672760542287105	-7.66332255091077	1.81183544942307e-14	4.81775673789449e-13	Down
SLC22A23	-0.937408788359087	0.12247221931975	-7.65405243381526	1.94742812254874e-14	5.17283021811889e-13	Stable
FMO2	-2.06270840637958	0.269562111752028	-7.65207095675627	1.97768051489864e-14	5.2476405468187e-13	Down
LDHD	-1.25310675769746	0.163774180366357	-7.65143049346551	1.98755735744703e-14	5.26828494492922e-13	Down
HCG22	2.61605793141722	0.341924583321014	7.65097936512259	1.99454350031171e-14	5.28123172558828e-13	Up
CDADC1	-1.19951851575004	0.156796493745339	-7.65016160181642	2.00726896207986e-14	5.30933205043608e-13	Down
CDC42EP5	1.79921849903407	0.235371806858928	7.64415468039655	2.1032244985117e-14	5.55728971594133e-13	Up
CA7	2.43951072696302	0.319334096344208	7.63936815670786	2.18290304376283e-14	5.76176341215047e-13	Up
FAM181B	-1.85730002127263	0.243331180725375	-7.63280733581282	2.29696028406406e-14	6.05645519600858e-13	Down
TMEM41A	1.02019570289148	0.133689176277919	7.63110171889048	2.3275593294257e-14	6.13070344127976e-13	Up
SMARCA2	-0.78333038080048	0.10266838555142	-7.62971363183811	2.35275747680539e-14	6.19058532745191e-13	Stable
SLC39A14	-1.2714292498059	0.166653643352697	-7.62917164142107	2.36266898195019e-14	6.21016173414689e-13	Down
PLEKHA8P1	1.36546931045148	0.179134793504907	7.62258009030544	2.48654742045867e-14	6.52894081309147e-13	Up
OR5AN1	6.12491942822312	0.803899938204642	7.61900721363652	2.55634179591469e-14	6.7051938045662e-13	Up
NOL4	-2.1742452546901	0.285403725657929	-7.61813900529123	2.57359072508982e-14	6.74339809593922e-13	Down
HIP1	0.964978036275239	0.126676262872419	7.61767054374747	2.58294527297168e-14	6.76085925200336e-13	Stable
SUSD4	1.37868859016953	0.181014784519157	7.61644190463143	2.60763872038668e-14	6.81839185909224e-13	Up
CRHR2	1.75914737124137	0.231028422277317	7.61441970602977	2.64878781073832e-14	6.91878795303874e-13	Up
GPR162	1.55297148366568	0.204011664104351	7.61217007117466	2.6953156276477e-14	7.03301049756296e-13	Up
MYEF2	1.42861292744428	0.187696240557943	7.6113028326918	2.71346606312115e-14	7.07302647656725e-13	Up
CDHR3	-2.09318798282365	0.275094887476463	-7.60896722590943	2.76294796700975e-14	7.19454471658249e-13	Down
PDE10A	-1.76062961227809	0.231437418196231	-7.60736801334902	2.79733948985552e-14	7.27655762951238e-13	Down
IQCG	-0.933329893916081	0.122703415723755	-7.60638885568849	2.8186040077073e-14	7.32428971103093e-13	Stable
WWOX	-1.02847494039759	0.135223281326327	-7.60575346426941	2.83248787581427e-14	7.35276398176251e-13	Down
C10orf67	2.1125427871423	0.278158657546799	7.59474037505689	3.08410149919583e-14	7.99765763382795e-13	Up
CSMD1	2.30460654106028	0.303545123164798	7.59230297305444	3.14269132069488e-14	8.14119046457949e-13	Up
PHACTR3	2.33400905528758	0.307430536851569	7.5919883535007	3.15033341096012e-14	8.1525826931623e-13	Up
ETV5	1.57695283180001	0.207744659181003	7.59082249342471	3.17881175904014e-14	8.21781706596303e-13	Up
IER5L	2.09764818728988	0.276590301992665	7.58395421740243	3.35179474431043e-14	8.65610465930446e-13	Up
DACH2	2.88495081831957	0.380553643365546	7.58093075342966	3.43084688389397e-14	8.85116226883856e-13	Up
PGM5	-1.34838568130897	0.177964792274807	-7.57669909915011	3.54457574618285e-14	9.13518967693155e-13	Down
TMEM47	-1.16641373631438	0.153984488851939	-7.57487812578264	3.59464926819978e-14	9.25474864870124e-13	Down
GPR161	1.00282129606346	0.132571568621897	7.56437678521838	3.89728553339101e-14	1.00236428744165e-12	Up
HECW1	-2.02622573943228	0.268032831200896	-7.55961771680718	4.04255693006064e-14	1.03866432043521e-12	Down
IL18R1	1.69651073579521	0.224695286876918	7.55027290236185	4.34347145371161e-14	1.11483912858902e-12	Up
TM4SF1-AS1	2.89223240227479	0.383324376080552	7.54513039803921	4.51835174702663e-14	1.15854227244169e-12	Up
SMOC2	-2.52019800475665	0.334159596528371	-7.54189923299923	4.63175602875868e-14	1.18640943415543e-12	Down
CNTN1	-1.94593137190047	0.258204245762062	-7.53640346291465	4.831103106989e-14	1.23621139381283e-12	Down
TNXB	-1.69992488423532	0.225637234512176	-7.53388459094763	4.9252661811652e-14	1.25902429908768e-12	Down
PRR15	4.58670681010935	0.609069233898094	7.53068215374144	5.04759216891915e-14	1.28898268313618e-12	Up
DOK4	0.974215511504006	0.129415771744074	7.5277958657973	5.16039827557218e-14	1.3164516534881e-12	Stable
AC080080.1	-5.11800661698816	0.680012678060105	-7.52633999646664	5.21823548006572e-14	1.3298561982058e-12	Down
TPO	-1.96303759675532	0.260896156828317	-7.52421047753148	5.30398434649628e-14	1.35033960140586e-12	Down
ACKR2	-1.59783023046287	0.212539045159332	-7.51781974584972	5.56972188272969e-14	1.41655841568048e-12	Down
DVL1	0.956202591869286	0.127237022244961	7.51512865515173	5.68549947786521e-14	1.44454227380988e-12	Stable
ZNF536	-1.84761659629084	0.24590021947573	-7.51368420992074	5.74861571619168e-14	1.4591031890552e-12	Down
CCR3	2.52548954433835	0.33634774070442	7.50856699393659	5.97780931290451e-14	1.51574563486039e-12	Up
KLHL8	-0.878446442934818	0.117090863598911	-7.50226290877732	6.27254018306127e-14	1.5888748963706e-12	Stable
OR5A1	5.12803327264406	0.684274307013419	7.49411927363728	6.67450090536074e-14	1.68899152819642e-12	Up
SPAG5	-1.42357611954879	0.190013756029365	-7.49196347304873	6.78508079843732e-14	1.71524658252649e-12	Down
ACTBL2	4.35659933084318	0.581839237979994	7.48763412032547	7.01261897080296e-14	1.77098582410389e-12	Up
COL11A1	3.7302596567874	0.498253241550169	7.48667413619186	7.06408001361266e-14	1.7821907889765e-12	Up
KCND3	-1.48589908542658	0.198523467240087	-7.48475284098069	7.16819071248953e-14	1.80664289090709e-12	Down
CASC15	1.39522245088925	0.186499737148213	7.48109607136043	7.37052708476824e-14	1.85577760106269e-12	Up
RNF39	1.57035305701158	0.209940814008338	7.47997984302952	7.43340117623927e-14	1.86973478234775e-12	Up
EDA2R	1.35332068886447	0.181306876102003	7.46425462707267	8.37724658467381e-14	2.10503452179684e-12	Up
CASC2	-1.06890592686882	0.143261441746046	-7.46122553173541	8.57213752439405e-14	2.15185486226747e-12	Down
MKX	2.95029259020829	0.395456322433834	7.46047647449591	8.62101479647157e-14	2.16196466871994e-12	Up
POSTN	2.53631528215289	0.340050729481043	7.45863796858665	8.74214474335682e-14	2.19015566411835e-12	Up
ACSL6	-2.50169128153853	0.335483022900389	-7.45698324734996	8.85259543656266e-14	2.21561771045764e-12	Down
PKHD1L1	-2.983986210539	0.400177645924841	-7.45665391589472	8.87474101691126e-14	2.21895017187011e-12	Down
LINC00511	2.1150181177925	0.283657539751917	7.45623796794635	8.90278887166842e-14	2.2237502859571e-12	Up
RCN2	0.768161376470154	0.103124494791028	7.44887408201866	9.4140166789307e-14	2.34911033871073e-12	Stable
PSD3	1.57250834934479	0.21112566344461	7.4482103392293	9.46148914340339e-14	2.35861407931984e-12	Up
ANKRD30B	2.76001062253631	0.3707448147874	7.44450228958431	9.73105857766058e-14	2.42340971198667e-12	Up
SEMA3F	1.2167272183658	0.163481145504207	7.44261495485115	9.8711494335406e-14	2.45586379174266e-12	Up
KIF12	-1.23720457551801	0.166280442407093	-7.44046959226301	1.00328010088897e-13	2.49361250001365e-12	Down
LPAR1	-1.25151464218692	0.168286208995222	-7.43682236149518	1.03136090379531e-13	2.56087320064907e-12	Down
IMPA2	-1.1953318853108	0.160751662279523	-7.43589128946174	1.0386523125131e-13	2.57643191597525e-12	Down
PTPN4	-1.17017437603336	0.157467252762294	-7.4312236703577	1.07597587465506e-13	2.66638281837597e-12	Down
CCDC110	-1.39318194262837	0.187535891000034	-7.42888166739301	1.09519666347603e-13	2.71134007485968e-12	Down
CHD3	-0.534647592119788	0.0720224917741046	-7.42334205537747	1.14201335827961e-13	2.82445980972934e-12	Stable
AC017104.1	-5.43770556083327	0.73253536186346	-7.42313046431037	1.14384003237043e-13	2.82619590298959e-12	Down
PRDM16	-1.11954911117535	0.150846346955486	-7.4217847085533	1.15552538777975e-13	2.85226345227205e-12	Down
NMNAT3	-1.22539280542403	0.165135926738599	-7.42051005874549	1.16670146746895e-13	2.87702399161529e-12	Down
MAT1A	-3.68034941901507	0.495980182447699	-7.42035579093558	1.16806126709123e-13	2.87755328622238e-12	Down
AC020915.2	-4.68733014933299	0.631953099622388	-7.41721205597982	1.1961135839719e-13	2.94377494006326e-12	Down
RAG2	-3.32199291316341	0.447887104755034	-7.41703183211834	1.19774167867451e-13	2.94489754420089e-12	Down
EMP2	0.981235191071831	0.132306713292765	7.41636736830259	1.2037631071188e-13	2.95680932118096e-12	Stable
TC2N	-0.991580429663168	0.134053682808499	-7.39689062537493	1.39410283385276e-13	3.420997657134e-12	Stable
PLXND1	1.31046843658371	0.177226101534856	7.39433088712374	1.42122103941291e-13	3.48414071008465e-12	Up
SNORD32A	8.85208916554905	1.19782451163112	7.39013860510739	1.46675835393023e-13	3.59227133699404e-12	Up
SLC22A8	4.77420315600481	0.64619249388262	7.38820583835509	1.48823234885407e-13	3.64131474800439e-12	Up
SDC3	1.26455434816392	0.171190426454968	7.38682865829864	1.50372168062504e-13	3.67563408470293e-12	Up
PDLIM1	1.10490076209179	0.149642891088186	7.38358337009581	1.54085106085626e-13	3.76273133694812e-12	Up
PSG11	6.76137103921881	0.915917237204623	7.38207641975873	1.55839694243741e-13	3.80188333685119e-12	Up
KLK4	-2.13656438014463	0.289470629101768	-7.38093666626705	1.57179768784326e-13	3.83085667314505e-12	Down
ADIPOR2	-0.599407060795011	0.0812182042248537	-7.38020578656904	1.58045058181128e-13	3.848213393387e-12	Stable
CSF2	4.87947052207708	0.661602229297411	7.37523289070358	1.64058010350791e-13	3.99075477647112e-12	Up
TVP23C-CDRT4	9.4347701643661	1.27995178971488	7.37119182158242	1.69109307845739e-13	4.10965056822797e-12	Up
HGD	-1.72182054492112	0.233748488183733	-7.36612483913789	1.75659336634569e-13	4.26470319898884e-12	Down
GABBR2	2.11910068700249	0.287875107310838	7.36118071061405	1.82290588421278e-13	4.42142655004814e-12	Up
AC004492.1	-4.95122210514665	0.672812789639851	-7.3589892781274	1.85307912204459e-13	4.49027696998422e-12	Down
MAPRE2	-0.745784623705396	0.101348374766297	-7.35862440246452	1.85815042339687e-13	4.49822773016537e-12	Stable
AC112229.1	5.45361475812665	0.741460745948346	7.35523058763056	1.90597807109993e-13	4.60956852460049e-12	Up
SLC44A4	-2.20253846565604	0.299624035190514	-7.35100728569913	1.9671869657952e-13	4.75302635350979e-12	Down
NRXN1	-2.88926214951199	0.393343967760129	-7.3453831412865	2.05170518186968e-13	4.95247337272059e-12	Down
SNORA6	8.71901428545572	1.18715382932689	7.34446882119679	2.06577839629236e-13	4.98165830537757e-12	Up
AP001324.1	-3.66324387867456	0.499246302030626	-7.33754834792915	2.17541826105321e-13	5.2410268517493e-12	Down
LIN7A	-1.3267181799601	0.180892132640051	-7.33430559194125	2.22874027815954e-13	5.36434729019089e-12	Down
EPB41L2	-0.950607142790151	0.129718581912826	-7.32822644815052	2.33218415479596e-13	5.60795439633615e-12	Stable
NECAB1	-1.51865553045444	0.207433197685982	-7.32117880549392	2.45802056333947e-13	5.90488916975089e-12	Down
GPM6B	-1.07236560245182	0.146489815418053	-7.32041063326828	2.47213301026859e-13	5.93311922464463e-12	Down
TMEM232	-1.21593084676814	0.166171261408337	-7.31733535909194	2.52943175194658e-13	6.06484361287343e-12	Down
IGSF9	1.13153389463404	0.154647204503389	7.31687260864284	2.53816591927061e-13	6.07998410099445e-12	Up
AF131215.3	4.83374113462941	0.660778958049737	7.31521649674802	2.56966755691674e-13	6.14958155906703e-12	Up
INMT	2.10660566935762	0.288070953899031	7.31280138050982	2.61629604351318e-13	6.2552128431398e-12	Up
TTYH2	-1.09788280967019	0.150202057115195	-7.30937265944491	2.68392465677358e-13	6.41080406610328e-12	Down
MYH10	0.938462594674079	0.128425207026373	7.30746413732748	2.72230948372506e-13	6.49631459706013e-12	Stable
AL513477.1	-2.3154136277174	0.316876289547089	-7.30699551874588	2.73181664521434e-13	6.51281676100056e-12	Down
PHLDA3	1.62617557889817	0.222597753628285	7.30544469740564	2.76351227022438e-13	6.58213614466334e-12	Up
LY6G6C	2.50089657124176	0.34234732879758	7.30514410620819	2.76969739895833e-13	6.59062085615767e-12	Up
AC008752.3	-4.88898362835383	0.670016872109077	-7.29680674005164	2.94677580993026e-13	7.00535312695624e-12	Down
SLC17A7	-1.78440938245229	0.244741742498945	-7.29098912278924	3.07687611421927e-13	7.30772618129507e-12	Down
SLC20A2	-0.836171080991645	0.114693888011373	-7.29045893804497	3.08900945699506e-13	7.32961564073388e-12	Stable
SYP	-1.24677086411052	0.171086676181965	-7.28736387855519	3.16078386879329e-13	7.4928468919847e-12	Down
AJAP1	1.76881522292811	0.242886682641805	7.28247100124733	3.27760410141951e-13	7.76245389825349e-12	Up
DDR2	-1.347810634882	0.185082718838573	-7.28220680644713	3.28403115680507e-13	7.77035168627097e-12	Down
NMU	3.90034538820808	0.535815253572879	7.27927277583106	3.35624448809573e-13	7.93374520196326e-12	Up
IRS1	-1.27074796408124	0.174631180933609	-7.27675296752618	3.41950591376242e-13	8.07569028205094e-12	Down
FAM20A	2.32833146253735	0.319995611418379	7.27613560766357	3.43518286824455e-13	8.10509625476517e-12	Up
UPK3A	-2.68603262176946	0.369470205410496	-7.26995731302658	3.596011158117e-13	8.47660116146004e-12	Down
MST1R	1.45535034121907	0.200349781126941	7.26404757236528	3.75675787617718e-13	8.84721761130086e-12	Up
OR10A5	7.09804544972617	0.97737847777798	7.2623304186759	3.8047737715987e-13	8.9519059300311e-12	Up
SUCNR1	-1.75821355600014	0.242117558174554	-7.26181764452029	3.81922870878022e-13	8.97750972817861e-12	Down
GABRQ	2.59154066411088	0.356900277328241	7.26124586820493	3.8354104968312e-13	9.00712102470789e-12	Up
SMIM10	-1.11809379201511	0.154014756650728	-7.25965366130921	3.8808270190405e-13	9.10526809845469e-12	Down
CCL28	-0.932786170470728	0.128519198651437	-7.25795196560931	3.92995050134597e-13	9.21192128711022e-12	Stable
DNAAF1	-1.43514311902145	0.197872635174922	-7.2528630234937	4.08052705185831e-13	9.55596307167713e-12	Down
PCDHA2	2.46420304813948	0.340198910352827	7.24341840361513	4.37514509339616e-13	1.02363729894654e-11	Up
ALDH2	-0.822548479287868	0.113641803523177	-7.23808012357101	4.5508058268087e-13	1.06374557038185e-11	Stable
CCND2	1.22039259681882	0.168639951594426	7.23667544541182	4.59816728080273e-13	1.07182511532478e-11	Up
MICAL2	0.978725415631194	0.135243218583309	7.23677997228604	4.59462634925163e-13	1.07182511532478e-11	Stable
PNP	1.99332670772133	0.275440163946937	7.23687743703687	4.59132706507096e-13	1.07182511532478e-11	Up
SLC25A33	-1.41212962842166	0.195160601288571	-7.23573108044303	4.63028010203115e-13	1.07831027251009e-11	Down
CLUL1	-1.62570788516773	0.224702229475386	-7.23494328010579	4.65723738572249e-13	1.08358389841143e-11	Down
BBC3	1.89758311091138	0.262556264368894	7.22733893046735	4.92549774340908e-13	1.14493901291751e-11	Up
FZD8	-1.11898792631263	0.154981100124491	-7.2201573315313	5.19274609042842e-13	1.20594569094534e-11	Down
EPOR	1.14126361696482	0.158230243243684	7.21267687876332	5.48624952572139e-13	1.27293146890422e-11	Up
AC112229.4	9.01065658834109	1.25036673755825	7.20641098141923	5.74458479070373e-13	1.3316413894908e-11	Up
LRG1	2.77853108877532	0.385731873564767	7.20327066336868	5.87851170316261e-13	1.36143080255364e-11	Up
KLHL2	0.757935057914508	0.105237797708417	7.20211819725193	5.92842653747613e-13	1.37172653806354e-11	Stable
BHLHE41	1.14013791584869	0.158381940297818	7.19866112073636	6.08066648061142e-13	1.40565765708191e-11	Up
RTN4R	1.38706888156571	0.192791338879524	7.19466387664072	6.26148217659217e-13	1.44612614093206e-11	Up
B4GALNT3	1.50298465389373	0.209008986239595	7.19100494641318	6.43161518603835e-13	1.48405533879496e-11	Up
PRSS1	4.74472337974387	0.660008277948867	7.18888465230956	6.5322729261803e-13	1.50589866136751e-11	Up
ANKRD9	-1.24285129742625	0.172987597744428	-7.18462660694572	6.73911076514432e-13	1.55215742719108e-11	Down
PCLO	-1.37028886424222	0.19073942813134	-7.18408814405516	6.76572066498326e-13	1.55685923873351e-11	Down
RGS4	2.33842974231401	0.325509303404865	7.18391062207365	6.77451607957464e-13	1.55745690802883e-11	Up
CHCHD2P9	-5.04125732648425	0.701885270664848	-7.18245208609237	6.84720618969868e-13	1.5727294070818e-11	Down
LIFR-AS1	-1.46205280402356	0.203571984634835	-7.18199415624981	6.87018589684146e-13	1.57656649512175e-11	Down
KCNA2	-2.16399297004713	0.301313733295862	-7.18185973927146	6.87694553269627e-13	1.5766778042481e-11	Down
SLC25A37	0.795757555689426	0.110809438834651	7.18131563572711	6.90437447960259e-13	1.58152344506339e-11	Stable
IL13RA1	0.703271427284228	0.0979537268735351	7.17962909356373	6.99007933968735e-13	1.59969684560714e-11	Stable
DCBLD2	0.759336874426217	0.105779507700463	7.17848750607198	7.0486830725242e-13	1.61164065738297e-11	Stable
COMMD3-BMI1	9.28218953776818	1.29377561873212	7.17449718743703	7.25734142679141e-13	1.65784068520377e-11	Up
MIOX	-1.55123207892537	0.216539333695624	-7.16374273648521	7.85036663268175e-13	1.79005456212366e-11	Down
PGAM1P8	-4.90017412599469	0.68402064284329	-7.16378106021184	7.8481711838364e-13	1.79005456212366e-11	Down
HOXD1	5.20365970926491	0.726486799529558	7.16277255503415	7.90614659003619e-13	1.80113917964125e-11	Up
KCTD8	-1.21813753181382	0.170190552670178	-7.15749207404312	8.21663391102897e-13	1.87017732714072e-11	Down
SAMD11	1.85537686131792	0.25930359142097	7.15523009592945	8.35326892974995e-13	1.89955603318332e-11	Up
AC078899.1	-1.50189759945043	0.209908647790883	-7.15500583352173	8.36693641902629e-13	1.90094374626847e-11	Down
AF131215.1	4.98493760111261	0.696993337099986	7.1520591887631	8.54856911010261e-13	1.9398631767223e-11	Up
OSBPL1A	-0.954312534716149	0.133433386308531	-7.15197718590114	8.55367876396174e-13	1.9398631767223e-11	Stable
PPL	1.06126998810978	0.148442744448678	7.14935574690014	8.71861140554986e-13	1.97548482776066e-11	Up
RAET1G	1.79439970926223	0.251176509949135	7.14397898762749	9.06672671423294e-13	2.05251089076798e-11	Up
RHOBTB3	1.20416985950047	0.168582980651545	7.14289102521833	9.13880782876337e-13	2.06696636472697e-11	Up
SREBF1	1.21685893848921	0.170397374099238	7.1413010025643	9.24516475352036e-13	2.08914118638902e-11	Up
HK1	-0.839041158689266	0.117503673683765	-7.14055256644453	9.29564736395673e-13	2.09866151807282e-11	Stable
RIMS4	-1.62310116060202	0.22746360961257	-7.13565199886956	9.63294433830273e-13	2.17286019149794e-11	Down
ATP6V0E2-AS1	-2.35627678168231	0.330277957291001	-7.13422355221314	9.73350268956136e-13	2.19357359267532e-11	Down
CCSER1	-1.36224968117156	0.190953083998426	-7.1339496207497	9.75290402621288e-13	2.19597645493438e-11	Down
TFF1	-5.08317471674857	0.712560459850209	-7.13367496958381	9.77239443733988e-13	2.19839505301232e-11	Down
EML1	-0.89000739270976	0.124796076998467	-7.1316936727161	9.9141326545553e-13	2.22828555763565e-11	Stable
KLHDC8A	4.30418696456736	0.603875213999599	7.12760991804876	1.0212671168133e-12	2.29333334327834e-11	Up
AC010203.1	-5.03647475487001	0.706636018659321	-7.12739603116404	1.02285479478221e-12	2.29484779315066e-11	Down
OR4D10	6.71505827279599	0.942290958707654	7.12631083928222	1.0309475487051e-12	2.31094112434092e-11	Up
DLG4	1.36022084972418	0.190929568765933	7.12420217840494	1.04685284121726e-12	2.3445025128438e-11	Up
B3GALT5	-1.98459414020871	0.278634562662482	-7.12256986801995	1.05933022231655e-12	2.37033391152005e-11	Down
AC007099.1	4.76737139302682	0.669393021884862	7.12193171599393	1.06424783750997e-12	2.37921883104542e-11	Up
SETBP1	-1.10785089674354	0.155563853552596	-7.12151872972841	1.06744225291629e-12	2.38423901611383e-11	Down
GALNT5	1.9680100294964	0.276354414586184	7.12132654889309	1.06893196241908e-12	2.38544603478389e-11	Up
BACE2-IT1	6.7361103522933	0.94599298651582	7.12067684254513	1.07398335150416e-12	2.39459216118869e-11	Up
FAM86DP	1.04125462950389	0.146233040772298	7.12051547314297	1.07524160654994e-12	2.39527225969742e-11	Up
ACOT11	-1.32277819135417	0.185786213248665	-7.11989424954639	1.08009902797293e-12	2.40396176925632e-11	Down
ADTRP	2.36035255444792	0.331665869265747	7.11665797772123	1.10575422129618e-12	2.45888425422393e-11	Up
DPYSL3	1.27680458608149	0.179507121288948	7.11283528426847	1.13682927700357e-12	2.52575120004825e-11	Up
ABCA12	1.82664282807505	0.256985929962588	7.10794878280293	1.17780247861265e-12	2.61447179174724e-11	Up
PHKB	-0.573305344741665	0.0806644081379579	-7.10729004248266	1.18343568009678e-12	2.62465770251296e-11	Stable
HMGN2P17	-4.80975388510437	0.67682923344757	-7.10630340330439	1.19192238712603e-12	2.64114865464751e-11	Down
DCDC1	-1.64257199859502	0.23122831209427	-7.10368027045648	1.21477713306069e-12	2.6894202466563e-11	Down
HDAC4	-1.3783081036802	0.194095161389176	-7.10119764869662	1.23680345162671e-12	2.73577439546443e-11	Down
TFCP2L1	-2.39286353906646	0.337324665955979	-7.0936512522293	1.30619049537286e-12	2.8867154589032e-11	Down
FEM1AP2	2.27805936583373	0.321163800681908	7.09313864450745	1.31103991947158e-12	2.89488673958539e-11	Up
ACBD7	2.38590096115004	0.336533469428597	7.08963945012981	1.34461849944355e-12	2.9664243769989e-11	Up
EML6	-1.2545854921253	0.177039378051809	-7.08647706477005	1.37569002909156e-12	3.03231044307129e-11	Down
CACNA2D2	1.23329501048094	0.174132030851274	7.08252815091954	1.41547995213921e-12	3.11728135296706e-11	Up
GDNF	3.7447815005586	0.52896893122767	7.0793978237388	1.44782202481548e-12	3.18571557264128e-11	Up
SNX18P3	-1.79026866081096	0.252937869071766	-7.07789888236548	1.46356449575405e-12	3.21753706468134e-11	Down
SPATA18	1.61185143968937	0.227969753628801	7.07046182237804	1.54418915631465e-12	3.39181688110791e-11	Up
ANKRD46	-0.767999915333225	0.108631297421573	-7.06978498427384	1.55173943940118e-12	3.40542433478365e-11	Stable
FOXJ1	-2.5356429331125	0.358987942355068	-7.06330947072462	1.62583075444381e-12	3.5649105757124e-11	Down
SAMD5	-2.06405291922546	0.292405387318118	-7.05887445561975	1.67856636613808e-12	3.67733353516283e-11	Down
TRPC5	5.6187296884077	0.796076141112509	7.05803050516698	1.68878991745942e-12	3.69650810504532e-11	Up
ARHGAP18	0.778469017558934	0.110329521261309	7.055854214351	1.71543603951978e-12	3.75156456057902e-11	Stable
PKDCC	-1.26078747565957	0.178790179311733	-7.05177141447628	1.76654240268699e-12	3.85997195606248e-11	Down
MLLT11	1.13628497939631	0.161145038142028	7.05131844267411	1.77230369516271e-12	3.86919611225443e-11	Up
AC008555.1	-4.72397624103678	0.670103921935455	-7.0496173599351	1.79410460655917e-12	3.91339067305719e-11	Down
KLHL4	-2.15613124571274	0.306143214224095	-7.04288432842567	1.88300545318155e-12	4.1037433675235e-11	Down
ITGA7	1.03391120628945	0.146962279672896	7.03521480879785	1.98954255682676e-12	4.33216857607823e-11	Up
DAPK2	1.68841034543609	0.240125981013729	7.03135220232399	2.04541457391097e-12	4.44997207040995e-11	Up
NT5E	1.34959089365455	0.19197877085037	7.02989652281103	2.0668676359219e-12	4.49275518645722e-11	Up
AC118344.1	-5.00746434875052	0.712447868932267	-7.02853439123219	2.08714184004832e-12	4.53290407577651e-11	Down
SPECC1	1.04710484912329	0.149082589045533	7.02365618833923	2.16136283798795e-12	4.68647055394115e-11	Up
WDR86-AS1	1.09394099404325	0.155751243310241	7.02364212826365	2.16158045686796e-12	4.68647055394115e-11	Up
AKR1E2	-2.09727065317986	0.298719612982226	-7.02086693351684	2.20495778200273e-12	4.77639475397971e-11	Down
PLXNB2	0.889822453696566	0.126748184712447	7.02039603734998	2.2124023104096e-12	4.78839321756867e-11	Stable
AC110611.1	-4.79910380984445	0.683654288993872	-7.01978161638867	2.22215294113943e-12	4.80258070903183e-11	Down
MFAP4	-1.90573110244689	0.271481636838895	-7.01974219927739	2.22277991268864e-12	4.80258070903183e-11	Down
PIWIL1	2.90318111698511	0.413623577369643	7.0188965905844	2.23627209261934e-12	4.82758119788134e-11	Up
AC004947.2	2.83633811866229	0.404414409832121	7.01344474802392	2.3252081534556e-12	5.01526441888689e-11	Up
MTUS1	1.05031558809082	0.149763350755041	7.01316832720149	2.32980865240978e-12	5.02087751438704e-11	Up
APCDD1L	3.01736363087398	0.430260008474405	7.01288423614549	2.33454611009805e-12	5.0267758915633e-11	Up
SNORD116-8	8.14660686066234	1.16176626806706	7.012259767377	2.34499288746623e-12	5.04494702707631e-11	Up
Z82188.1	5.49573666993291	0.783893158711201	7.01082361653526	2.36919262920905e-12	5.09264947705433e-11	Up
TDGF1	-2.27213698729676	0.324164058157424	-7.00921934471013	2.39651495898682e-12	5.14697674268553e-11	Down
MACC1	1.31691739706074	0.187902918720476	7.00849888883197	2.40888536046258e-12	5.16912650193883e-11	Up
ENPP3	2.44400202038027	0.348743101731377	7.00802971656423	2.41697480984303e-12	5.18205998478974e-11	Up
TF	-3.96106321424331	0.56546877206458	-7.00491947553725	2.47127926323833e-12	5.29397317362769e-11	Down
BID	1.92073254467546	0.274204154360872	7.00475362655387	2.47420833222792e-12	5.29573313221663e-11	Up
AC018638.1	-4.64384899040257	0.663020501298281	-7.00408053945437	2.4861307538385e-12	5.31672285808117e-11	Down
RN7SKP158	5.11192965686666	0.729908329317956	7.00352284189354	2.49605194365884e-12	5.33340078573634e-11	Up
SCG5	2.05945364147289	0.294135199205158	7.00172453700935	2.52830818189398e-12	5.39773389928903e-11	Up
SLC24A5	5.90064952454382	0.843383642645858	6.99640024560156	2.62622603546584e-12	5.60202103728231e-11	Up
DIRAS3	1.93591345141849	0.276785317169092	6.99427798850981	2.66628427028806e-12	5.68264555927044e-11	Up
AC078881.1	-5.00687205667839	0.71619079212597	-6.99097518667587	2.72982044253248e-12	5.81312949830138e-11	Down
PARP4	0.757694029207988	0.108406902924946	6.98935223463182	2.76158297610474e-12	5.8757880629602e-11	Stable
DPH3P1	8.66817925088993	1.24032446857172	6.98863843335418	2.77566715652829e-12	5.90075840179719e-11	Up
SNORD57	8.31709877632155	1.19081238035509	6.98439058371347	2.86095109214108e-12	6.07692130543711e-11	Up
EDARADD	-1.32011118749683	0.18904217326612	-6.98315706325737	2.88619428737908e-12	6.12536233557952e-11	Down
GAPDHP46	4.84538780054397	0.694030045101784	6.98152455321061	2.91993861123887e-12	6.19174830575614e-11	Up
SLMAP	-0.914102310641862	0.130985610339376	-6.978646801534	2.98036691012132e-12	6.31455815493496e-11	Stable
VASN	1.25794782566802	0.180363864955303	6.9745002746518	3.06959945604107e-12	6.49813775327716e-11	Up
ADCY8	5.03629890737112	0.722410357527755	6.97152090206241	3.13532724360553e-12	6.63169216980806e-11	Up
APLN	2.50679417840397	0.359597161175731	6.97111782030706	3.1443249292797e-12	6.64513009444408e-11	Up
CEACAM8	5.03900464019898	0.722905174469241	6.97049186831265	3.15834778927078e-12	6.6691565755291e-11	Up
SFTPB	3.62995297324381	0.521325288044472	6.96293284920058	3.33260698491101e-12	7.03073931784408e-11	Up
SH2D4A	1.07738314333924	0.154733642591655	6.96282414925415	3.33518038318614e-12	7.03073931784408e-11	Up
RNF224	1.51109378826234	0.217094752104436	6.96052656093412	3.39003236649444e-12	7.1403799920597e-11	Up
SSBP2	0.678268648289523	0.097474562709309	6.95841693911747	3.44117526966206e-12	7.24203117052498e-11	Stable
AC040162.1	-4.82898479883371	0.694128879115153	-6.95689942333115	3.47843098167296e-12	7.31431077050025e-11	Down
DIP2C	-0.918536385981495	0.132066679534841	-6.95509563212097	3.52322954463978e-12	7.40231705666458e-11	Stable
TNFRSF10C	1.78993446555402	0.257436090948786	6.95292745845069	3.57782692703497e-12	7.51074645133958e-11	Up
SNORA10	10.2264409240555	1.47097250441301	6.95216320724932	3.59726879467463e-12	7.54525628318732e-11	Up
RUNX1	2.13992222390214	0.30787643767019	6.9505878400299	3.63767212525392e-12	7.62363846233365e-11	Up
ESRRG	-1.39300704981007	0.200443677640936	-6.94961829779149	3.66275873038983e-12	7.66981678143631e-11	Down
HYOU1	-1.15576481728047	0.166365275539821	-6.94715176307226	3.72734673463089e-12	7.79856525793546e-11	Down
SLC25A15	-2.15989331325092	0.311356450068533	-6.93704374126667	4.0038988838934e-12	8.37021390636218e-11	Down
PROX1-AS1	-1.39467965529971	0.201075756544082	-6.93609055248761	4.03099274973856e-12	8.41984919496513e-11	Down
DPY19L2	-1.25117447909574	0.180455642784083	-6.93341842788915	4.10790827456178e-12	8.57338198697578e-11	Down
AC068896.1	-4.62081487055622	0.666964235995901	-6.92812990738025	4.26440073365238e-12	8.8926026253292e-11	Down
TMEM132B	-1.36530550993717	0.197075649081242	-6.9278244993847	4.27361441216468e-12	8.90442644683865e-11	Down
PAM	0.802556611401604	0.11585436362155	6.92728859159102	4.28982909728791e-12	8.93080576277138e-11	Stable
CUX2	-2.13180760065271	0.307860061422081	-6.92459941314043	4.37210921473258e-12	9.09456625395697e-11	Down
ARSD-AS1	9.08647128943835	1.3124773725646	6.92314509901472	4.41724903496358e-12	9.18086300666376e-11	Up
ACSF2	-0.836255886162386	0.120863595886622	-6.9190055121879	4.54825168346504e-12	9.44532795885202e-11	Stable
OMD	-1.9174359784294	0.277470367830616	-6.91041711380119	4.83230717991276e-12	1.00269376397067e-10	Down
B3GALT2	-2.16683779170145	0.313782295128432	-6.90554510353926	5.00110152954598e-12	1.03686203988805e-10	Down
FABP4	-1.75835213911578	0.254854469005686	-6.89943616047223	5.22093440577281e-12	1.08154690641599e-10	Down
AC002553.1	-4.62035939295944	0.669738792108936	-6.89874835890932	5.24627072146189e-12	1.08590025279155e-10	Down
TTC39B	1.20881777535663	0.175249422987054	6.89769903234388	5.28515676527087e-12	1.09304871767676e-10	Up
IQCH-AS1	-0.976951976437521	0.141638799006989	-6.89748842327671	5.29299550918253e-12	1.09376966410147e-10	Stable
WNT10A	3.59919806273041	0.521874296757073	6.89667624003679	5.32333133544893e-12	1.09913450942614e-10	Up
LY75-CD302	26.4295883476377	3.83248034532513	6.89620975613785	5.34083193951908e-12	1.10184256959142e-10	Up
RTN2	1.34987754988642	0.195845160019592	6.89257549051187	5.47911982115179e-12	1.12944481432241e-10	Up
SLC9A7P1	1.33073590022764	0.193099337317337	6.89145762339269	5.52235733893767e-12	1.1374245509248e-10	Up
TRIM29	3.12366535643595	0.453327103885298	6.89053297202875	5.55837411409088e-12	1.14390519851659e-10	Up
FAM163A	-2.71061789074146	0.393416327033805	-6.8899476317579	5.58129303423425e-12	1.14768192605759e-10	Down
SNORD67	4.62342598403987	0.671145313036346	6.88885982548683	5.6241322208619e-12	1.15554533479818e-10	Up
S100A1	1.89346601017862	0.274879701123506	6.88834425546713	5.64454842866799e-12	1.15879258917949e-10	Up
MTND2P28	-3.49056184862272	0.507016397531554	-6.88451471316663	5.79848611729511e-12	1.18942334004401e-10	Down
AC003102.1	-4.56788659597928	0.663679502027437	-6.88266939392449	5.87412487788794e-12	1.2039560353309e-10	Down
TCAP	2.01786670026173	0.293305188485542	6.87975112435216	5.99572156485916e-12	1.22787686619218e-10	Up
EYA2	-1.01361448709142	0.147336600744614	-6.87958376919781	6.00276911935270e-12	1.22831907517178e-10	Down
AC009802.1	-4.68654064857477	0.681283027193661	-6.87899222717988	6.02774489037512e-12	1.23242614813138e-10	Down
SLC25A48	2.56209640089082	0.372530113580206	6.877555149214	6.08884545731756e-12	1.24390657440224e-10	Up
KDM1B	-0.881818589019403	0.12822020471154	-6.87737623725722	6.09649465824518e-12	1.2444574961201e-10	Stable
AC093162.1	-4.84338812607084	0.705117652711196	-6.86890777368554	6.46953124844859e-12	1.31953231502448e-10	Down
CPEB3	-0.959263442052563	0.139756730417788	-6.86380855637468	6.70484731941491e-12	1.36641851940193e-10	Stable
KLK1	-2.85890753856107	0.417099351749293	-6.85426032567771	7.16824416778413e-12	1.45849100767676e-10	Down
RTN1	-1.14203006648754	0.166614772966157	-6.85431457341125	7.16552477807612e-12	1.45849100767676e-10	Down
LRP5L	1.18090853114983	0.172304752230853	6.85360395381115	7.2012277496881e-12	1.46401659299484e-10	Up
SLC6A15	-3.11909982126046	0.455200387061198	-6.85214668071255	7.2749902680924e-12	1.47781693982721e-10	Down
FAM171A2	1.49476600494096	0.218217475460649	6.84989138374715	7.39060810755361e-12	1.50009047275127e-10	Up
ALB	-3.37997972516129	0.493627064418167	-6.84723340513194	7.52918228439841e-12	1.52698379695209e-10	Down
SNORA31	3.14652253389228	0.459548199725402	6.84699131836977	7.54192929692344e-12	1.52833547881526e-10	Up
FOXQ1	2.06459113732207	0.301680438323478	6.84363609651184	7.72079035503601e-12	1.5633200647973e-10	Up
DDI1	4.91636320285131	0.718481551771922	6.84271320638165	7.77071259766335e-12	1.5721615632374e-10	Up
CPEB4	-0.90865616817714	0.132854717566094	-6.83947235614793	7.94853944323097e-12	1.60684552799282e-10	Stable
AC084125.2	-4.85922064338308	0.710780242278756	-6.8364599271984	8.11740507169913e-12	1.63966362252135e-10	Down
MIR3682	-4.63349744944885	0.678171241008387	-6.83234140474493	8.35397416347069e-12	1.68609367694531e-10	Down
SNORA55	7.99770278750464	1.17098356930387	6.82990179978284	8.49727784711303e-12	1.71364043131827e-10	Up
SPRY1	1.09690677492414	0.160645456059807	6.8281220137081	8.60334019932413e-12	1.73363859285178e-10	Up
SETP11	4.86691664502255	0.712996880694958	6.82599991219985	8.73149827913139e-12	1.75805359581742e-10	Up
DCAF17	-0.852702436803792	0.125058167558274	-6.81844659531297	9.20301744592559e-12	1.85150858591848e-10	Stable
DOK5	-1.32422468355705	0.194276003728381	-6.81620302118455	9.34781704597396e-12	1.87913557384987e-10	Down
CACNA2D1	-1.01547214576135	0.148987687404959	-6.81581252416666	9.37324665302483e-12	1.88274134210398e-10	Down
TUBB4BP2	4.72914960827263	0.694069398052619	6.81365526493663	9.51495599732148e-12	1.90967902796082e-10	Up
NDUFAF4P4	5.03078245385358	0.738767778550017	6.8096939253733	9.78066089701577e-12	1.961440119874e-10	Up
MLXIPL	1.71420414726419	0.251734546435274	6.80957052394452	9.78905367594986e-12	1.96155774138172e-10	Up
SNTA1	-1.16010973175354	0.170399125780216	-6.80819063150517	9.88338483453828e-12	1.97888202487871e-10	Down
LSR	0.895567196306501	0.131546387925669	6.80799534239241	9.89680677326983e-12	1.97999172451214e-10	Stable
TNS1	-1.0160402479019	0.149267356156817	-6.80684828928354	9.97600330440702e-12	1.99424829779745e-10	Down
TGM2	1.69901872179796	0.249947055005557	6.79751446465408	1.06439465465014e-11	2.12608178712629e-10	Up
MYO6	0.692589713700182	0.101953740573339	6.79317609933084	1.09691347376769e-11	2.18929640737367e-10	Stable
ADRA2C	1.83610078008131	0.270450124142964	6.78905504628541	1.12870373398349e-11	2.25095773234422e-10	Up
HNRNPCP1	8.33527751149232	1.22882863715222	6.78310812385454	1.17617541114695e-11	2.34376968527363e-10	Up
MTND1P32	4.79050433826911	0.706256714138655	6.78295050845863	1.17745982690051e-11	2.34446993109001e-10	Up
KSR1	-1.12723207158415	0.166304428118007	-6.7781242167784	1.21746157927773e-11	2.42219909454401e-10	Down
MPP6	-0.754972668371398	0.111398436058631	-6.77722861364089	1.22502965991308e-11	2.4353279504981e-10	Stable
PDLIM7	1.16025292039018	0.171299017364834	6.77326080580522	1.25911670653162e-11	2.5011134072511e-10	Up
CITED2	-1.40822372997983	0.207959304833067	-6.77163126271381	1.27338352785639e-11	2.52745507803913e-10	Down
MMP11	3.22984595532272	0.47698228897697	6.77141694768181	1.27527162056037e-11	2.52920483673567e-10	Up
TUB	-1.27642859203251	0.188576318663603	-6.76876397353743	1.29887232888291e-11	2.57397980127522e-10	Down
OSBPL6	-1.38149097547608	0.204215008731974	-6.76488463827475	1.33415461319475e-11	2.6418153759147e-10	Down
ADIG	-2.70743862945034	0.400293268299052	-6.76363767233691	1.34569377278188e-11	2.66256638759553e-10	Down
AC011897.1	4.85170941255957	0.717539036480115	6.76159646499459	1.3647939782926e-11	2.69823313033333e-10	Up
AC002451.1	-2.62086426958647	0.387628215505549	-6.76128353083975	1.36774557698016e-11	2.70194267754383e-10	Down
WDR17	-1.26150446880026	0.186587698506716	-6.76091981891752	1.37118396870625e-11	2.70660728716816e-10	Down
ANKH	0.628959891170196	0.0930471276534523	6.75958417021441	1.38388345536064e-11	2.72953088432512e-10	Stable
AL161772.1	-4.58546726602489	0.678716608789844	-6.75608524476925	1.41770027815337e-11	2.79403706583827e-10	Down
ENC1	1.19974057004969	0.177594508736049	6.75550487787217	1.42338718817966e-11	2.80304649408921e-10	Up
PDZRN4	2.77297198625457	0.410536226206112	6.75451229208304	1.43316518049361e-11	2.82009198554765e-10	Up
AC103974.1	-4.49073103689457	0.665080707663302	-6.75215952763437	1.45660586111507e-11	2.86397434100935e-10	Down
HRK	2.52519227055956	0.374003371090027	6.75179013279994	1.46032009960589e-11	2.86903232704431e-10	Up
AC023818.1	-4.69965256839245	0.696107008344196	-6.75133637796772	1.46489526849222e-11	2.87577252395878e-10	Down
TMEM43	0.761614547524981	0.112825435811886	6.75037984160613	1.47458597452063e-11	2.89253679685826e-10	Stable
SPTBN1	-0.912161148295974	0.135147306540012	-6.74938459114547	1.48473553789924e-11	2.91017430548613e-10	Stable
ECE2	5.47954805512048	0.812000058371508	6.74821140543991	1.49678756521768e-11	2.92922725379984e-10	Up
IGHE	-3.17797663159324	0.470932742504652	-6.74826009058362	1.49628552725206e-11	2.92922725379984e-10	Down
PCDHB2	1.62488025225293	0.240858307000718	6.74620806102438	1.51758959391661e-11	2.96762578334136e-10	Up
OR5BR1P	6.16440982664763	0.914355341681026	6.74180982561383	1.56425745026226e-11	3.05650553733982e-10	Up
ATP7B	-1.16579174488322	0.172992293644108	-6.73898079692248	1.59501478351457e-11	3.11418271019069e-10	Down
ASPG	-2.03510566172695	0.302007645467484	-6.73858987436153	1.59931121701788e-11	3.12014691469141e-10	Down
FUT2	1.10459536371328	0.164032451937878	6.73400507438374	1.6505541741074e-11	3.21762027051751e-10	Up
USH1C	-3.5692439704294	0.530133553850731	-6.73272601687534	1.6651343879347e-11	3.24352689147467e-10	Down
AL160286.1	-5.04299881935496	0.749552212673173	-6.72801538583924	1.71992739706672e-11	3.34766348826432e-10	Down
FAT4	-1.3017111928981	0.193495238817178	-6.7273551579634	1.72774674118105e-11	3.360280194458e-10	Down
AC007743.1	-1.35698914316157	0.20177472409527	-6.7252682378634	1.75269259211204e-11	3.40352855135946e-10	Down
FREM1	-1.75096264158472	0.260353612284665	-6.72532493872319	1.75201018463682e-11	3.40352855135946e-10	Down
CSNK1E	0.744265055791174	0.110702398597531	6.72311589649491	1.77878984315668e-11	3.45153908716919e-10	Stable
SLC25A42	-1.00178851791398	0.149012297140034	-6.72285802676109	1.78194193787062e-11	3.45498742398249e-10	Down
DSPP	5.54080768164117	0.824674058376292	6.71878498585309	1.83246067067301e-11	3.55019828316665e-10	Up
FRAS1	-1.64755441549962	0.245262964106966	-6.7175018515273	1.84866418216728e-11	3.57883155389055e-10	Down
MUC1	2.28310737946537	0.339911381409416	6.71677238343311	1.85793842038694e-11	3.59401667648061e-10	Up
NDNF	-1.95348730078473	0.290934068874082	-6.71453607459844	1.88665500057686e-11	3.64675898880733e-10	Down
NGFR	1.92366333034759	0.28659538357688	6.71212252737339	1.91813516849767e-11	3.70475791806376e-10	Up
RAB15	1.02238836648237	0.152328740701757	6.71172335419024	1.92339095819237e-11	3.71205591378324e-10	Up
ALOX5	2.88225289508505	0.429565587154045	6.70969225952323	1.95035293203815e-11	3.76120249242169e-10	Up
SSXP10	4.91323251665962	0.732877272584413	6.70403176692004	2.02746156738676e-11	3.90690600193976e-10	Up
TLR3	-0.900601093586813	0.134378147491414	-6.70199069118998	2.05599137765493e-11	3.95884684580177e-10	Stable
C1orf116	1.42155288859483	0.212201443656099	6.69907265522026	2.09746296993617e-11	4.03252100294997e-10	Up
LRRIQ1	-1.36984259644201	0.204479315215492	-6.6991744128172	2.09600308907189e-11	4.03252100294997e-10	Down
ASS1P12	6.95230862577901	1.03807713184872	6.69729484686517	2.12312978744552e-11	4.07874658248709e-10	Up
KLHL3	-1.30332331262166	0.194641136664591	-6.69603216953859	2.14154598981966e-11	4.11098301239025e-10	Down
ZFHX4	-1.49843777119392	0.223784793879823	-6.69588735326947	2.14366811216859e-11	4.11191544447118e-10	Down
WNT3	1.52343131430114	0.227585644511042	6.69388140703765	2.17327566437928e-11	4.16552790957456e-10	Up
LCN12	1.26218525509157	0.188565882782725	6.69360351122438	2.17740882231734e-11	4.17026897006022e-10	Up
TDRD15	6.26497231223042	0.936007638651249	6.69329186379077	2.18205312446772e-11	4.17598102906511e-10	Up
PCDHGA11	1.03882747635566	0.155261507513395	6.69082435816255	2.21916892134007e-11	4.24378056738457e-10	Up
AC096887.1	-4.39435917788528	0.6568051601116	-6.69050647704812	2.22399514914265e-11	4.24654636076418e-10	Down
LCN6	3.44506867600546	0.514917366524088	6.69052725733673	2.22367933888886e-11	4.24654636076418e-10	Up
DNALI1	-1.05502433193277	0.157698835230893	-6.69012127063636	2.22985731491873e-11	4.2545068040454e-10	Down
RPSAP14	6.83654540720881	1.02233353415612	6.68719667192764	2.27486071834206e-11	4.33707891733683e-10	Up
DAW1	2.45407925547237	0.367112302871375	6.68481888587701	2.3121041195296e-11	4.40474240451401e-10	Up
MTRNR2L8	-4.75619787797071	0.7115526810805	-6.68425262729441	2.3210610865544e-11	4.41845628658628e-10	Down
MID1	-0.941738551375318	0.141000735798431	-6.6789619645786	2.40640601765826e-11	4.57745423252965e-10	Stable
DLX6-AS1	2.01332345111337	0.301521710875751	6.67720889904013	2.43535698817527e-11	4.62552157209887e-10	Up
HHIP	-2.78836369103943	0.417588703283362	-6.67729674944616	2.43389810352968e-11	4.62552157209887e-10	Down
SMIM3	-2.48283767270996	0.37191187664877	-6.67587627231042	2.45759247292266e-11	4.66422837308162e-10	Down
SVOPL	1.52964082334845	0.22923286353483	6.67286880144931	2.50850638364915e-11	4.75726403081779e-10	Up
ME1	-1.19744424974906	0.179477487920246	-6.67183535731882	2.52623894389285e-11	4.78727995340418e-10	Down
GANC	0.537296283304297	0.0805379821696575	6.67134026492561	2.53477750301944e-11	4.79984092659175e-10	Stable
ERBB4	-1.43444083974877	0.215057150601101	-6.67004484965693	2.55725263447498e-11	4.83875332824453e-10	Down
MTMR4	-0.862450669382971	0.129322749357996	-6.66897876564243	2.57589515439055e-11	4.870360680175e-10	Stable
AL161891.1	-4.45131621411889	0.667548839644301	-6.66815062773646	2.59046847891426e-11	4.8942324765532e-10	Down
SLC16A4	0.771100263848384	0.115677082123014	6.66597263430605	2.62918250131937e-11	4.96364371849385e-10	Stable
LAMC2	1.09168545180883	0.163823782651386	6.66377881245679	2.66875024896716e-11	5.03456128048399e-10	Up
APLP2	0.882753145635692	0.132552157981002	6.65966634630132	2.74449917467833e-11	5.17357653873347e-10	Stable
NUPR1	-1.38021685712812	0.207258363053581	-6.65940248100534	2.74943060436928e-11	5.17898742328271e-10	Down
ADM2	-1.51755461915413	0.228051956652698	-6.65442490136241	2.84409928247444e-11	5.35329788539458e-10	Down
VAC14-AS1	1.97072524232965	0.296165853189345	6.65412714229998	2.8498624054323e-11	5.36013042842086e-10	Up
CRABP2	1.59610360060542	0.239925970272999	6.6524836756492	2.88187793004551e-11	5.41629234302046e-10	Up
SLC25A5-AS1	-0.979729242575009	0.147369364271131	-6.64812016677019	2.96859906838978e-11	5.57510892305667e-10	Stable
MTND6P5	4.97468702254273	0.748355412343461	6.64749254229965	2.98128086271513e-11	5.594744250807e-10	Up
PCDHGC5	1.99225325529821	0.299732053085695	6.64678079901124	2.99572653162267e-11	5.6176579318369e-10	Up
PELI1	1.66594340928521	0.250669395307774	6.64597848987407	3.0120924880818e-11	5.64413572263382e-10	Up
NSG1	1.67183233025852	0.251597159419047	6.64487760560926	3.03469144192261e-11	5.68224489959995e-10	Up
TNFRSF21	1.61709949288038	0.243424232787248	6.64313274962118	3.07085022087368e-11	5.74566823157958e-10	Up
RAVER2	-0.856669055721844	0.12901552294298	-6.64004637721352	3.13584469414859e-11	5.86290963352424e-10	Stable
MYOC	-3.17853827346808	0.479247483665201	-6.63235255646869	3.30378299345534e-11	6.17230178881382e-10	Down
ASPA	-1.46765740365929	0.22129949019364	-6.63199631583006	3.31176849185391e-11	6.18262397201375e-10	Down
PPM1AP1	4.14426062709151	0.625029802839867	6.63050083093921	3.34549790835382e-11	6.24095556355714e-10	Up
NPW	2.88504931090865	0.435175755249144	6.62961866811014	3.36555176116642e-11	6.26905742435803e-10	Up
PLEKHG4B	-1.72500876103648	0.260193956584552	-6.62970340925624	3.36362027849749e-11	6.26905742435803e-10	Down
LGMN	-0.881761298176157	0.133072226646692	-6.62618579696005	3.44471552988336e-11	6.4117638396229e-10	Stable
AC139149.1	-3.68033371590421	0.555479079182875	-6.62551273995428	3.46044885319526e-11	6.43628118305628e-10	Down
LYRM7	-0.752951288864871	0.113654942258174	-6.62488822663333	3.47511030944396e-11	6.45877010767069e-10	Stable
DSC3	3.69778368778173	0.55827355216157	6.62360535164947	3.50541881817946e-11	6.51028559225524e-10	Up
TFPI	-1.21842653176352	0.184107528891959	-6.61801578184528	3.64052168682531e-11	6.75620597832691e-10	Down
RNU1-28P	6.14171201985826	0.928749616212413	6.6128824310099	3.76907797053284e-11	6.98962297000363e-10	Up
AC061975.8	-4.49608907506477	0.680147332172833	-6.61046344282692	3.8311872197581e-11	7.09956286564024e-10	Down
CD151	1.15006236553954	0.174065842794623	6.60705367046929	3.92043941757198e-11	7.25960218752755e-10	Up
DACT1	-1.27138586619892	0.192482373469962	-6.6052067172651	3.9696303854368e-11	7.34527778536494e-10	Down
MAFB	-1.63356988648426	0.247345031571855	-6.6044176270818	3.99083034336966e-11	7.37907173423053e-10	Down
HSD11B2	-1.64349021502804	0.248854815033399	-6.60421304208024	3.99634485166461e-11	7.38383481122266e-10	Down
PRMT3	-0.749623064011534	0.113511460537776	-6.6039416677408	4.0036711461536e-11	7.39193597065009e-10	Stable
PRKCE	-1.06656936935373	0.161530681135984	-6.60289031070104	4.03217892573262e-11	7.43910367443533e-10	Down
CABYR	1.48425471733171	0.224802049414636	6.60249637935495	4.04291153399157e-11	7.45343221028174e-10	Up
GCSAM	-2.02586150535573	0.307001905808528	-6.59885644690177	4.14341264069596e-11	7.63311384423812e-10	Down
NTN1	-1.65333649642649	0.250631531260217	-6.59668194226496	4.20461432818812e-11	7.74018672811071e-10	Down
C4orf19	-1.31108885943173	0.198926479110635	-6.59082121843899	4.37400346049302e-11	8.0461170538264e-10	Down
CLTCL1	-1.096315599134	0.166372681622546	-6.58951691132344	4.41259972432608e-11	8.11117819113868e-10	Down
GABRB3	-1.6190451719703	0.245752172727023	-6.58812149656437	4.45426093722351e-11	8.18177403732108e-10	Down
FAM201A	-1.11134073485761	0.168736256244387	-6.586259287678	4.51045861980747e-11	8.27894844401184e-10	Down
CYP21A2	1.79506838941667	0.272563378676305	6.58587517565405	4.52213634387158e-11	8.29432423713905e-10	Up
GJB4	2.93483079599242	0.445689481121836	6.58492273276278	4.55122014765422e-11	8.34157985924546e-10	Up
AC007731.1	-4.8070405812313	0.730284481227804	-6.58242192569856	4.62845868653626e-11	8.47696136117224e-10	Down
PTK7	0.789265039999147	0.119916807460179	6.5817716191389	4.64875288506212e-11	8.50792880523241e-10	Stable
VANGL1	-1.11180482556163	0.168973550744522	-6.57975653978304	4.71219211700988e-11	8.6177557144268e-10	Down
S100A4	1.7023899823622	0.258777297212681	6.5785909378405	4.74927372717256e-11	8.67925456119215e-10	Up
GPR155	-0.892239528473033	0.1356719248106	-6.5764492522577	4.81815336635364e-11	8.79873239750975e-10	Stable
PLAU	2.24048030638358	0.340749092843908	6.57516147052493	4.86003974427792e-11	8.86877840916599e-10	Up
ADH1C	-3.33637719043483	0.507502551292908	-6.57410919794415	4.89453024405419e-11	8.92523628248139e-10	Down
CPNE4	3.70039754301743	0.563055953609332	6.57198901689421	4.96475260391792e-11	9.04672251133063e-10	Up
TMPRSS3	-1.34118688026107	0.204136122618758	-6.57006150139267	5.02944842370605e-11	9.15796956455693e-10	Down
DOK6	-1.36806613281365	0.208240656970524	-6.56963991910232	5.04370809717872e-11	9.17728436393244e-10	Down
AXIN2	-0.977199318735208	0.148816495169684	-6.56647179884853	5.15213994468563e-11	9.36779830174098e-10	Stable
PSG5	4.87490698352159	0.742574196742237	6.56487527429366	5.20764331589393e-11	9.46186993794524e-10	Up
ARHGAP28	-1.42044214620637	0.216538020514984	-6.55978170867263	5.38866025752841e-11	9.78202157530383e-10	Down
MIR3685	-4.49372931715082	0.685051102617979	-6.55969941509131	5.39163478263125e-11	9.78202157530383e-10	Down
COL7A1	1.91045015359233	0.29132236233663	6.5578561778404	5.45868158564474e-11	9.89651882280527e-10	Up
DNAH6	-1.24814302880182	0.190366079365511	-6.55654112834531	5.50701363615076e-11	9.97694582906967e-10	Down
ZHX2	0.61290975473387	0.0935446446752872	6.55205604619491	5.6750233275987e-11	1.02739183123847e-09	Stable
C12orf76	0.735828635854003	0.112313075227019	6.55158479426076	5.69296466159887e-11	1.02989788348925e-09	Stable
KCNJ1	-3.3528171972639	0.511782673214686	-6.55125187455777	5.70567289162876e-11	1.03145430518595e-09	Down
PAPPA-AS1	8.90778089122914	1.35989474091557	6.55034586370401	5.74039786767269e-11	1.03698574851818e-09	Up
PRICKLE1	1.10181409986448	0.168220083254312	6.54983684795101	5.75999768848269e-11	1.03951646205201e-09	Up
VPS26BP1	5.03646892482114	0.768953872020543	6.54976729824775	5.76268080085345e-11	1.03951646205201e-09	Up
BCHE	2.39635290874517	0.365917768768566	6.54888369266595	5.79687545499134e-11	1.04493462290547e-09	Up
TBX22	-2.49790539459749	0.381481807567852	-6.54790174798363	5.83510858583291e-11	1.05107246268681e-09	Down
AC004943.1	-4.33957418367141	0.662841449391529	-6.54692639945046	5.87332902394204e-11	1.05719922430957e-09	Down
NIPAL2	0.634781127912861	0.0969984453580506	6.54424022539425	5.97986094815176e-11	1.07560448035188e-09	Stable
AC022210.1	-4.50854930018751	0.689140428360526	-6.54227950450303	6.05881284334633e-11	1.08902610248646e-09	Down
RABL3	-0.694081354487174	0.106114744708203	-6.54085684695164	6.11673602818423e-11	1.09865148617736e-09	Stable
DZIP3	-0.769026312586519	0.117577362991047	-6.54059840281564	6.12731650124752e-11	1.09976577888106e-09	Stable
MTND1P36	5.10157670095769	0.780100305761579	6.53964197075559	6.16662790746481e-11	1.10603159213973e-09	Up
RN7SL396P	4.97409344946872	0.760674902732523	6.53905292734203	6.19096148902568e-11	1.10960399640683e-09	Up
GSDMB	1.25497660370901	0.191974436769908	6.53720685329143	6.26783340565159e-11	1.12258102506923e-09	Up
PECR	0.563552096193356	0.0862238457259032	6.53591928600391	6.32200050955944e-11	1.13147598863397e-09	Stable
SNX4	-0.690319082795908	0.105701632571085	-6.53082706486735	6.54074870842212e-11	1.16979312131837e-09	Stable
OR52H2P	4.80627950443746	0.735964578366295	6.53058536472844	6.55131348520783e-11	1.17047913463374e-09	Up
TNNT3	-1.89208173917805	0.289728832114871	-6.53052623505513	6.5539005986536e-11	1.17047913463374e-09	Down
BMP5	-2.19697566473724	0.336443645529746	-6.52999601546345	6.57714410838525e-11	1.17379600252489e-09	Down
LTF	-2.73739268891544	0.419652526070028	-6.5229982398787	6.89156719366913e-11	1.22903690874747e-09	Down
C12orf40	4.56189260668124	0.69945872183421	6.52203262934297	6.93609205829171e-11	1.23610015064365e-09	Up
SFRP4	-2.34122563615832	0.35898299518441	-6.52182879848007	6.94552671592415e-11	1.23690428999109e-09	Down
ACSL1	-0.688953981450623	0.105651766174982	-6.52098877655834	6.98454117465634e-11	1.24297132179012e-09	Stable
PPARG	-1.05728603354145	0.162139411758118	-6.52084537668559	6.99122270268093e-11	1.24327985897358e-09	Down
OR5A2	6.05738244338846	0.929807717767346	6.51466139465205	7.28538115426243e-11	1.29467508942225e-09	Up
SNORD14B	6.91493562111908	1.06177377919249	6.51262609477708	7.38481748735729e-11	1.31141833089974e-09	Up
ARHGAP23P1	4.62565851140218	0.710419881789656	6.5111613990158	7.45719646081829e-11	1.32333638889437e-09	Up
EFNB1	0.646150079376433	0.0992754381936723	6.50866005865303	7.58240909207335e-11	1.34460674428807e-09	Stable
SLC5A7	-2.41857525587988	0.371630820409975	-6.50800504977427	7.61553589144332e-11	1.34952881438778e-09	Down
DOCK9-AS1	4.62910500735832	0.711393068567582	6.50709883451522	7.66160080365867e-11	1.35673505986142e-09	Up
RXFP1	-1.52537509943879	0.234464446104736	-6.50578424482065	7.72890896447795e-11	1.36769031309438e-09	Down
SNORD41	5.44934508715908	0.83820059529347	6.50124220593182	7.96594544052393e-11	1.40864375108716e-09	Up
HULC	-1.99714342431897	0.307293562888104	-6.49913849658543	8.07812683087193e-11	1.42747658935408e-09	Down
TP53INP2	-1.22053724409714	0.18784003929299	-6.49774802374995	8.15312093115968e-11	1.43971625269277e-09	Down
MIR570	-4.55494188101159	0.701102963981582	-6.49682302745371	8.20338653352017e-11	1.44757511807791e-09	Down
MLLT3	-0.882476191724145	0.135859381509428	-6.49551162326547	8.27516978091359e-11	1.4589223019868e-09	Stable
NUDT17	0.929847292967835	0.143153935713982	6.49543645677789	8.27930278029759e-11	1.4589223019868e-09	Stable
IL12RB2	1.96953019369637	0.303258715990352	6.49455428598144	8.32795969711832e-11	1.46646791358927e-09	Up
FRK	-1.23076582533667	0.18952350371909	-6.49400101404257	8.35861845780496e-11	1.4708358866087e-09	Down
PNMA1	0.617190502722852	0.095043709354573	6.49375436748099	8.37232155872147e-11	1.47221620803046e-09	Stable
PRSS12	1.57135361328795	0.242090685345733	6.49076444657042	8.54019171972688e-11	1.50068487785522e-09	Up
RPSAP52	4.05958268265518	0.625727917140719	6.48777619065736	8.71125528989356e-11	1.52967451379766e-09	Up
CD47	0.564580504099849	0.0870313666126938	6.48709225275458	8.75087615712308e-11	1.53555877148176e-09	Stable
NCS1	-1.00241827925081	0.154531292387358	-6.48683036143958	8.76609425848336e-11	1.53715573291814e-09	Down
HSDL1	-0.890596950767009	0.137298891293218	-6.4865560266254	8.78206318168006e-11	1.53888203367682e-09	Stable
FTH1P25	4.61023895763007	0.711558054558489	6.4790763425349	9.22858042590075e-11	1.61599838983996e-09	Up
NUDT16	-0.67593544322412	0.104343571571579	-6.4779787872263	9.29594183455752e-11	1.62666035110558e-09	Stable
PPP1R13L	0.892289382310071	0.137747823162658	6.47770223748961	9.31299049022892e-11	1.62850956881331e-09	Stable
SLC6A16	-1.30400284510876	0.201326591091875	-6.47705222661659	9.35318262402038e-11	1.63440036840323e-09	Down
FTH1P24	4.47530689192103	0.691067049795371	6.47593731063606	9.42251649844654e-11	1.64537174824854e-09	Up
AC092811.1	5.40268696144977	0.834396481294354	6.47496374034186	9.48347121785263e-11	1.65486572751528e-09	Up
TSPAN11	-1.39117223335785	0.214911300771461	-6.47323909149495	9.59239829396796e-11	1.67271189681351e-09	Down
RN7SKP8	6.73878638019882	1.041509469765	6.47021133827935	9.78659420290047e-11	1.70539208828352e-09	Up
AC000403.1	-4.33494059796363	0.670230533196926	-6.4678351451499	9.94168691970761e-11	1.73121766402226e-09	Down
ARHGEF2	0.868561800543267	0.134297971773055	6.46742306734919	9.96882637870403e-11	1.73474147675952e-09	Stable
RNF185-AS1	8.34675397154106	1.29065445619264	6.46707097433616	9.99207260874578e-11	1.73758339455062e-09	Up
PCDHA6	1.96135865706729	0.303670738843859	6.45883322355858	1.05513314283987e-10	1.83356746979809e-09	Up
MAP3K5	0.786451652750862	0.121766953965059	6.45866244610615	1.05632433403637e-10	1.83436889189122e-09	Stable
S100A11	1.50826243835417	0.233579078716912	6.4571812109171	1.06671141120738e-10	1.85112737160353e-09	Up
CA11	1.07514688949657	0.166516547130097	6.45669699514353	1.07012855148881e-10	1.85577572407251e-09	Up
VSTM4	1.06414207905592	0.164922735233678	6.45236739221029	1.10116226830432e-10	1.90827623985869e-09	Up
ASPH	-0.925647157433951	0.143495012762288	-6.45072702956836	1.11314840570114e-10	1.92771834172696e-09	Stable
GGT3P	1.89193454989024	0.293309680021267	6.45029700265284	1.11631165505935e-10	1.9318649633837e-09	Up
CERS1	1.49883481647632	0.232448992007778	6.44801598634667	1.13323814291954e-10	1.95980784964089e-09	Up
ARHGAP36	3.82018165086856	0.592624600900367	6.44620835021802	1.14682981734099e-10	1.98194908185312e-09	Up
CYP4B1	1.87711748827745	0.29131627578101	6.44357231069549	1.16693631919124e-10	2.0153110535146e-09	Up
IL33	-1.30005739244566	0.201962171307843	-6.43713317215247	1.21751107496048e-10	2.09976789921805e-09	Down
SFMBT1	-0.775316969145299	0.120442843922126	-6.4372190484525	1.21682268922611e-10	2.09976789921805e-09	Stable
MYCN	-1.4254432349817	0.221446245584234	-6.43697178618228	1.21880577735657e-10	2.10055909282688e-09	Down
F2RL2	2.32750685644746	0.361652973572719	6.43574649325942	1.22867955533993e-10	2.11612473383015e-09	Up
ZBTB21	-1.08564897416685	0.168700103047113	-6.43537825145051	1.23166220727013e-10	2.11980876330712e-09	Down
CDC27P1	4.24670315172612	0.660072924383602	6.43368784697817	1.24544504864745e-10	2.14206318839241e-09	Up
TGFBR3	-1.03271534797862	0.160597451491764	-6.43045912862188	1.27219085533027e-10	2.1865671554541e-09	Down
RBM24	-1.94339322191083	0.302229314826326	-6.43019431463023	1.27440924421322e-10	2.18888280851605e-09	Down
IGFBP2	1.26527120706386	0.196844772311103	6.42776128727547	1.2949688455368e-10	2.22267603488038e-09	Up
SKP1P1	5.09839434484677	0.793238156648029	6.42731858284649	1.29874449406424e-10	2.22763492469941e-09	Up
FGF20	2.14197258073895	0.333307210638631	6.42642136854717	1.30642950306474e-10	2.23928789583975e-09	Up
DDT	5.09841303211858	0.793499839465918	6.42522251239544	1.31676760286179e-10	2.25455589882986e-09	Up
SNORD116-14	8.32442534055466	1.29559400966898	6.42518047971024	1.31713151045934e-10	2.25455589882986e-09	Up
SNORD118	9.53808138389973	1.48455486779993	6.42487629846573	1.31976796035607e-10	2.25753092633269e-09	Up
AC011450.1	-4.3105213783368	0.671373396854492	-6.42045305716965	1.35869364709554e-10	2.32253428328005e-09	Down
NETO2	-0.846179596947025	0.131901902522658	-6.41521904357423	1.40620525543007e-10	2.40211595230773e-09	Stable
AMY1C	5.34508478867004	0.833420200814753	6.41343320385644	1.42278470309467e-10	2.42713740796761e-09	Up
SFXN3	1.01593337751818	0.158404685011834	6.41353112404649	1.42187069848095e-10	2.42713740796761e-09	Up
TACC2	-1.01398077906244	0.158147409266508	-6.41161801995563	1.43983230441808e-10	2.45455265572711e-09	Down
SNORD3D	11.8224009674861	1.84408960306661	6.41096883135515	1.44597759840663e-10	2.46335763340757e-09	Up
VAPB	-0.869690020513204	0.135727333777188	-6.40762620402533	1.47802730485946e-10	2.51625136290708e-09	Stable
CAB39L	-0.962786732724554	0.150324726119819	-6.40471303408297	1.50652465076545e-10	2.56302988655614e-09	Stable
PCGF5	-0.791529168977882	0.123632470016181	-6.40227578462429	1.53077835325876e-10	2.60253034240096e-09	Stable
ELF3	1.79633168341308	0.280635728698836	6.40093722827721	1.54426056692585e-10	2.6236767765864e-09	Up
LENG9	1.23653238471244	0.193240741533041	6.39892175378044	1.56477999699406e-10	2.65674268678829e-09	Up
LCN2	3.38382684235107	0.528969934801165	6.39701166309768	1.5844722904813e-10	2.68836054795504e-09	Up
KIAA1614	-1.00866153686189	0.157722592764826	-6.39516203215012	1.60377195892246e-10	2.71927002589767e-09	Down
SNED1	-0.848754724569896	0.132767510746194	-6.39278931870931	1.62886625759299e-10	2.75995625898831e-09	Stable
RC3H1-IT1	4.27346193873095	0.668556230348248	6.39207555736175	1.6364899251945e-10	2.77100531268783e-09	Up
MAP3K6	1.25870373463668	0.196946373315627	6.39109882272103	1.64697892937387e-10	2.7868879823102e-09	Up
RN7SL737P	6.76129348930767	1.05805724436229	6.39029081397466	1.65570563673182e-10	2.79976926243588e-09	Up
ETV4	2.97780001170619	0.46614725514958	6.3881101493361	1.6794835177724e-10	2.83806737287053e-09	Up
TOMM34	0.779481961588658	0.122083798446301	6.38481085540206	1.71609446260435e-10	2.89798532636573e-09	Stable
CTSH	1.90888890987356	0.298991343668169	6.3844286809591	1.72038536435664e-10	2.90328028445626e-09	Up
FOXA2	-2.08334953223193	0.326335601618794	-6.38407063739731	1.72441484427568e-10	2.90812726221204e-09	Down
QRFPR	2.25554432438888	0.353502942168549	6.3805531873436	1.76449429282461e-10	2.97372317841025e-09	Up
LRRC4C	-1.42083105096038	0.222708441640043	-6.37978084933494	1.77341577399672e-10	2.98675546709046e-09	Down
TRPM3	-1.5823012493241	0.248042060758808	-6.37916506774513	1.78056039416745e-10	2.99677974445009e-09	Down
FLRT2	-1.33522511807531	0.209373467430403	-6.37724127351116	1.80306291304582e-10	3.03262147784574e-09	Down
STX11	-1.21291120711994	0.190200373606313	-6.37701800539303	1.8056923941665e-10	3.03501260739906e-09	Down
IYD	-1.13198786425244	0.177551116437957	-6.37556038487656	1.82295144101479e-10	3.06197351669917e-09	Down
B4GALNT2	-1.8004091129555	0.282491494365909	-6.37332149414538	1.84977551435746e-10	3.10495384935032e-09	Down
KCNJ13	-1.77042913949102	0.277883669791653	-6.37111616101234	1.87657438611544e-10	3.14674481715985e-09	Down
TIAM2	-0.896815482141542	0.140763783083016	-6.37106692147255	1.87717704589407e-10	3.14674481715985e-09	Stable
CDH11	1.28559310136203	0.201835440668947	6.36951120725458	1.89631564002239e-10	3.17459156578831e-09	Up
OR5AN2P	5.99049701235679	0.940494185323827	6.36952051999574	1.89620050829962e-10	3.17459156578831e-09	Up
SCN1B	2.05281104930583	0.322329044137206	6.36868158995936	1.90659949790405e-10	3.18968256879713e-09	Up
TNIK	1.11743544820992	0.175523260693738	6.36630976312412	1.93630192390339e-10	3.2372185458313e-09	Up
ULBP1	1.89683922364342	0.297969538982653	6.36588300307384	1.94169402396546e-10	3.24407496238059e-09	Up
BCL2L11	-0.95799081263047	0.150733534424411	-6.35552543956883	2.07715368332878e-10	3.46808755845086e-09	Stable
SRPX	-1.21572959182801	0.191334771982456	-6.3539396380052	2.0986921585719e-10	3.50172221517893e-09	Down
ATRNL1	1.37852300941409	0.216992098645038	6.35287191571483	2.11331678198833e-10	3.52378394809573e-09	Up
SLC12A5	2.40323934315709	0.378362260548218	6.35168882772551	2.12963785135304e-10	3.54864323135273e-09	Up
PRTG	-1.45379709922617	0.228890106529048	-6.35150693610983	2.13215799906891e-10	3.55048815113343e-09	Down
C1orf216	0.950388938219804	0.149693794103552	6.34888669841826	2.16878684439073e-10	3.60909111429472e-09	Stable
VSTM2L	2.38095253663163	0.375161977498295	6.34646547208385	2.20317965315846e-10	3.66389796985875e-09	Up
SYPL2	-0.885834275904776	0.139603304615748	-6.34536752796071	2.21895065440091e-10	3.68768465898056e-09	Stable
MT-TM	6.26863081561371	0.988403835110466	6.34217573115053	2.26542688504647e-10	3.76243534484122e-09	Up
SNORD45A	6.76046724332046	1.06600559259428	6.34186845762028	2.26995099407815e-10	3.76745895503274e-09	Up
PLA2G4F	-1.78854617572052	0.282104233661883	-6.34001890898311	2.29736964295259e-10	3.81044913452888e-09	Down
SLPI	2.45394499725384	0.387854824529692	6.32696782934043	2.50025455504751e-10	4.14422140232413e-09	Up
AP006222.2	4.97978014606488	0.787456507187787	6.32387960555304	2.55076492073528e-10	4.22197799020614e-09	Up
CTH	-1.64574120344811	0.260245927417341	-6.32379234434257	2.55220652941862e-10	4.22197799020614e-09	Down
VDAC1P3	5.4180627314874	0.856760348668979	6.3238952875266	2.55050592923828e-10	4.22197799020614e-09	Up
MYH15	-2.41061422653883	0.381256958317285	-6.32280716181106	2.56853765654495e-10	4.24619830484616e-09	Down
CAPN6	-1.92861281018383	0.305053108257662	-6.32221982984956	2.5783222258903e-10	4.25677272616107e-09	Down
CMTM3	1.33109158297902	0.210540488850656	6.32225939174678	2.5776620084767e-10	4.25677272616107e-09	Up
HEY2	1.61464293688993	0.255427855670203	6.32132675057449	2.59327014615785e-10	4.27864033044349e-09	Up
ALOX15B	2.42584640063599	0.383896010106579	6.3190195698114	2.63227944922566e-10	4.33868642316072e-09	Up
DUSP5	2.36282696265782	0.373925943057319	6.31897039113873	2.63311715827766e-10	4.33868642316072e-09	Up
FHL3	1.1515250835919	0.182371968770919	6.31415612471868	2.71639605089991e-10	4.47004583935906e-09	Up
PLP2	1.16387942244597	0.184327126918248	6.31420584644699	2.71552294151221e-10	4.47004583935906e-09	Up
ALG3P1	4.27906320829047	0.6779993053907	6.31130913301548	2.76684888745491e-10	4.55009023847952e-09	Up
GIPR	2.09687560525355	0.332259148726249	6.31096423768058	2.77302273574946e-10	4.5572606477379e-09	Up
MAST1	1.65063589496905	0.261580580590669	6.3102386700182	2.78605481726534e-10	4.57568532341461e-09	Up
CA5A	-4.40612616808859	0.698318384828047	-6.30962360982885	2.7971488741233e-10	4.59090508876357e-09	Down
MFAP5	-1.9764485675434	0.313266777370873	-6.30915472151553	2.80563534669861e-10	4.6018280020785e-09	Down
ATG9B	1.8739721183314	0.297037717013258	6.3088692479001	2.8108144810465e-10	4.60731547813023e-09	Up
EPHA6	-1.69656115338541	0.269025896223094	-6.30631168673259	2.85763284564779e-10	4.68100379044574e-09	Down
SLC43A1	-1.12221496293938	0.17796081057028	-6.30596679877561	2.86400430166675e-10	4.68838437083271e-09	Down
GPSM1	0.838036900903843	0.132918584817288	6.30488883142882	2.8840082299737e-10	4.7180572137226e-09	Stable
SPIRE2	-1.56605514030907	0.248394750632824	-6.30470304351966	2.88746966827688e-10	4.72064657283418e-09	Down
AP002490.1	-4.29864190915994	0.681946110666007	-6.3034920823315	2.91013084803373e-10	4.75460129709958e-09	Down
SCUBE3	-1.26379906391608	0.20057872067298	-6.30076340937761	2.96183199258541e-10	4.8359268557301e-09	Down
PRELP	-1.32497105353049	0.210386977957918	-6.29778072003828	3.01937225964771e-10	4.9266744247031e-09	Down
TBC1D3C	5.16035581205302	0.820383302780725	6.29017654864716	3.17105119932428e-10	5.17080950919018e-09	Up
CABIN1	-0.647111986571451	0.102889098801979	-6.28941252383681	3.18669614406546e-10	5.19295075927865e-09	Stable
VGLL1	4.516293614995	0.718179361406308	6.28853160880506	3.20482820865739e-10	5.21911362457181e-09	Up
DIXDC1	-0.909591588974792	0.144674421661075	-6.28716243363095	3.23321037499693e-10	5.26192424241728e-09	Stable
SCARNA11	4.52058486216673	0.719037548430827	6.28699415215814	3.23671563824488e-10	5.26421945358041e-09	Up
COX6B2	2.83313966656309	0.450896561199181	6.28334724715624	3.31359784096273e-10	5.37881696044647e-09	Up
MTND4P16	5.16041341198977	0.82127167716126	6.28344256291271	3.31156593616095e-10	5.37881696044647e-09	Up
RN7SL517P	4.36706634643761	0.695010022177886	6.28345808993222	3.3112350523545e-10	5.37881696044647e-09	Up
KLF8	0.754543768039497	0.12011749919582	6.28171393086875	3.34860599590408e-10	5.43213502034071e-09	Stable
MAPK8IP1	-0.922269211350647	0.146844164218462	-6.28059832175947	3.37272502147677e-10	5.46773124772054e-09	Stable
MTND2P16	4.85646960141686	0.773313912718322	6.28007529871743	3.38409089178158e-10	5.48261998250726e-09	Up
ERP27	1.90218305512756	0.302999657003646	6.27783897162849	3.43311200363152e-10	5.5584560842302e-09	Up
RNU6-15P	6.7151457289524	1.06994937000829	6.27613410240187	3.47094844300315e-10	5.61609739058488e-09	Up
AL009174.1	-4.41988870809344	0.704485443703027	-6.27392481647445	3.5205855846514e-10	5.69274611139771e-09	Down
TIMM9P1	5.16049831884076	0.822586215131009	6.27350449584045	3.53010729624203e-10	5.70447177749002e-09	Up
ZFYVE19	0.937683497388891	0.149499188134349	6.27216447855375	3.56063146258483e-10	5.75009944677581e-09	Stable
OPN5	4.28795433049577	0.683769417048605	6.27105311174069	3.58614256461924e-10	5.78757805804446e-09	Up
AGR3	-2.83520588934241	0.45259618474249	-6.26431681247055	3.74463474757344e-10	6.03948536181165e-09	Down
RGS8	-2.32157542769693	0.370747850535795	-6.26187157752053	3.80384151591124e-10	6.13104102705693e-09	Down
RN7SL220P	4.57871460549624	0.73136775124571	6.26048195001419	3.83789495905453e-10	6.18196311096937e-09	Up
COL4A6	-1.61137446852416	0.257398549062311	-6.26023135870154	3.84406740419243e-10	6.1879388681965e-09	Down
PEG3	-2.00632797584006	0.320541688715908	-6.25917952787178	3.87008147332896e-10	6.22582632918119e-09	Down
FAM111A	0.809695065735071	0.129404451770845	6.25708818092992	3.92231659986238e-10	6.30582031486513e-09	Stable
SCNN1B	-0.957300568763313	0.153060524747265	-6.25439230882043	3.99066716792911e-10	6.41160387440682e-09	Stable
STX2	-0.822494550472237	0.131545072842413	-6.25256828477004	4.03757112412356e-10	6.48281707392823e-09	Stable
FER1L4	2.66929973231921	0.426941594618768	6.2521426020876	4.04859457037962e-10	6.49382949463353e-09	Up
TGFBI	1.53688176324043	0.245818333966421	6.25210389494531	4.04959838351271e-10	6.49382949463353e-09	Up
AMBP	-3.25172285946768	0.520124785936885	-6.25181292525879	4.05715203844844e-10	6.50179313916661e-09	Down
SLC5A2	1.62875675695161	0.260680801657595	6.24808864555735	4.15505850780001e-10	6.65444934251106e-09	Up
FAM170B-AS1	4.75947835645939	0.761911176502866	6.2467627503578	4.19046822539746e-10	6.70688443106926e-09	Up
SLC39A10	1.07389486199359	0.171939991891615	6.24575382480261	4.21761004914638e-10	6.74602834595482e-09	Up
CLDN9	2.90991255601374	0.466045491481305	6.24383801410611	4.26962172472287e-10	6.82487625310663e-09	Up
SNAI1	-1.204549333712	0.193184606205503	-6.23522421051832	4.51131478538585e-10	7.20663178176578e-09	Down
FBXO36-IT1	4.61277136148949	0.739811636068672	6.23506192197997	4.51599421237134e-10	7.20952367016944e-09	Up
C1QTNF5	4.97947864473137	0.798962745503286	6.23242907476828	4.59257489757441e-10	7.32712520801586e-09	Up
ABR	1.22610555204076	0.196762768988583	6.23139000504665	4.62314549984432e-10	7.37121828173148e-09	Up
TSPAN19	-2.95340476081821	0.474150503831543	-6.22883396084611	4.69919489309669e-10	7.48772157728178e-09	Down
AC130689.1	-4.26513846774859	0.684759525874926	-6.22866613253604	4.70423074276114e-10	7.49099557060215e-09	Down
SYNJ2BP-COX16	5.42369126884235	0.871022797061263	6.22680748097673	4.76035473586422e-10	7.57556642196303e-09	Up
SRMP2	4.04374709290233	0.649906856442842	6.22204097835668	4.90728816834662e-10	7.80445171482367e-09	Up
RN7SKP230	4.52608951179072	0.72761394746888	6.22045457970595	4.95716556935689e-10	7.87878914780518e-09	Up
AC079949.1	-4.25363071254303	0.683878708650023	-6.21986129812361	4.97594555273309e-10	7.90013040483339e-09	Down
AC083899.1	-4.16040807610944	0.668893984013823	-6.21983180524982	4.97688094191788e-10	7.90013040483339e-09	Down
CST2	5.18889413643486	0.834523411214513	6.21779337368531	5.04194886921803e-10	7.99836434253224e-09	Up
ARHGAP19-SLIT1	4.67407874348064	0.751741194365265	6.21767009512791	5.04591050434448e-10	7.99959868474247e-09	Up
TEAD4	-1.00050197727956	0.160933869809816	-6.21685154568086	5.07229227066455e-10	8.03635310070988e-09	Down
EHD2	0.838487408729709	0.134883424308386	6.21638583857913	5.08736199253026e-10	8.05515010386266e-09	Stable
RINL	1.06978277949462	0.172184357979598	6.21300791806753	5.19798289980896e-10	8.22512054826193e-09	Up
TIMP3	-0.936021135356225	0.150665985665716	-6.21255773969438	5.21290156707403e-10	8.24353622262029e-09	Stable
FCRLB	1.40833690938039	0.226830818943331	6.20875468307609	5.34061156447435e-10	8.44018159698815e-09	Up
HMGB1P23	5.1705393271104	0.832899655427769	6.20787785589233	5.37048650349515e-10	8.48206064486651e-09	Up
AGRN	0.878185107947435	0.14147287455397	6.2074451425133	5.38528979438461e-10	8.50009811264425e-09	Stable
REEP2	1.18365704988344	0.190704830110894	6.20674919033331	5.40918214596156e-10	8.53245002910999e-09	Up
AC018690.1	-4.1438744227853	0.667746666213338	-6.20575830993572	5.44337808399549e-10	8.58100404608775e-09	Down
AC090616.2	4.6744912558949	0.754032927056784	6.19931980177688	5.6707701727638e-10	8.93386287781874e-09	Up
GLI3	-1.02783108076896	0.165806793270754	-6.19896845294252	5.68344211269752e-10	8.94821637893881e-09	Down
OLFM4	-3.81815034943633	0.616163832258165	-6.19664795228775	5.76783116448379e-10	9.07539520984025e-09	Down
MATN3	1.33577856056137	0.215575440006095	6.19633925146392	5.77914934771523e-10	9.08751344238976e-09	Up
AL356215.1	-4.35704478397817	0.703262881430683	-6.19547099530465	5.81109934542848e-10	9.13203904639943e-09	Down
DDB2	1.22046399228152	0.19700049331178	6.19523317817265	5.8198805419152e-10	9.14012239107782e-09	Up
E2F3-IT1	4.64061529270746	0.749421713766428	6.192261589786	5.93070157836685e-10	9.30834911063099e-09	Up
PI4K2B	-0.795145274306202	0.128454043354831	-6.19011479545068	6.01204149295164e-10	9.43012351029268e-09	Stable
TDRD10	1.04771706809307	0.16934015125204	6.18705640892977	6.12980350399212e-10	9.60883982834149e-09	Up
COQ10BP2	4.3677453972092	0.706247170502215	6.18444303869321	6.23221111389399e-10	9.76327935598056e-09	Up
DUXAP10	2.80210253005902	0.453157224635706	6.18351066191572	6.26914974088343e-10	9.81502770647469e-09	Up
CRYAB	-1.58057307851828	0.255726930223448	-6.18070641655619	6.38153954756767e-10	9.98476499073975e-09	Down
FSTL4	1.97891587360007	0.320196943889799	6.18030843630145	6.39764843143145e-10	1.00037404968892e-08	Up
DLEC1	1.22724552432495	0.198582506882866	6.18002835994429	6.40900874454155e-10	1.00152718739328e-08	Up
TOB1	-1.33173554047383	0.215500920496518	-6.17972089124025	6.42150279487143e-10	1.0028559492202e-08	Down
OSTCP8	3.93166056657921	0.63636464321911	6.17831397214424	6.47897702689333e-10	1.01120332131538e-08	Up
TBL1X	-0.861133241575131	0.139458638329814	-6.17482898075187	6.62351269994304e-10	1.03311996973413e-08	Stable
HPSE2	2.12894136213463	0.344848998527615	6.17354659930716	6.67748567938216e-10	1.04089243270171e-08	Up
SLC22A4	1.29521610367588	0.209806825853991	6.17337447627775	6.68476258956488e-10	1.04138074612887e-08	Up
MAN1A1	-0.896493913643748	0.145252002814618	-6.17199003299062	6.74357527274969e-10	1.04989194209203e-08	Stable
TMEM74B	1.72032865063017	0.278769477811128	6.17115139052536	6.77944692425217e-10	1.05482317221429e-08	Up
IVL	5.33330923956896	0.864254010777449	6.17099738394193	6.78605452185955e-10	1.05519788381984e-08	Up
ACADM	-0.761747431415079	0.123447640859545	-6.17061149254177	6.80263866164432e-10	1.05712247550896e-08	Stable
LOXL2	1.58909289724946	0.257582925078433	6.16924781316769	6.86156174713588e-10	1.06562004686051e-08	Up
MYO10	-0.876654637386147	0.142130942203123	-6.16793657874508	6.91868814918708e-10	1.07382826320428e-08	Stable
RSL24D1P1	4.28633732623554	0.694956130797715	6.16778115377644	6.92549021210806e-10	1.07422048178921e-08	Up
AL354928.1	-4.08331984448818	0.662075784498094	-6.16745082677153	6.93996841186067e-10	1.0758021360471e-08	Down
SLC12A2	0.76794493232313	0.124608554231698	6.16285885875226	7.14431830147969e-10	1.10679673415278e-08	Stable
SESN3	-0.940681890759226	0.152653391722279	-6.16220760080194	7.17377150989067e-10	1.11067486445183e-08	Stable
CORO2B	-1.24004368803717	0.201275711930715	-6.16092064036037	7.23232315068572e-10	1.11905059193615e-08	Down
Z83844.1	6.68779903398407	1.08558575076696	6.16054423085341	7.24953624015216e-10	1.12102367164642e-08	Up
CCL13	2.6637458820793	0.432416422119004	6.16014042442224	7.2680466151373e-10	1.12319480532085e-08	Up
BRSK2	-1.87001912707328	0.303659292980794	-6.15828058057014	7.3538982325703e-10	1.1357637049049e-08	Down
PAIP2B	-0.919996056507493	0.149529821743402	-6.15259247808265	7.62264957774684e-10	1.17654753433429e-08	Stable
MAP1A	-1.01095989299295	0.164406192059762	-6.14915947098552	7.78946311070337e-10	1.20155696160684e-08	Down
WNT5A	0.950651263580907	0.154635327925701	6.14769778894039	7.8615637854678e-10	1.2119348147315e-08	Stable
PREX2	-1.01542525232393	0.165207238326537	-6.14637265660787	7.92749114889272e-10	1.22134885094651e-08	Down
ZNF781	-1.06591241131691	0.173477043927544	-6.14440036090373	8.0266155919808e-10	1.23586272423587e-08	Down
GBX2	5.25060152158494	0.854621838806633	6.14377176332952	8.05846119753551e-10	1.24000620313333e-08	Up
TRAM2	-0.973984168703501	0.158586798172962	-6.14164722363099	8.16700802739067e-10	1.25593988808e-08	Stable
MIR3179-2	6.92636278320837	1.1280038954817	6.1403713328938	8.23287974260324e-10	1.26529542612926e-08	Up
CPXM1	-1.65353566188498	0.269328134652398	-6.13948358577196	8.27901778526869e-10	1.27160855078381e-08	Down
ZHX3	-0.931524940368287	0.151779547728135	-6.13735483015684	8.39068340945968e-10	1.28797246617534e-08	Stable
CDH13	1.51320051773057	0.246664646290611	6.13464694063927	8.53485250682426e-10	1.30930264829963e-08	Up
ALDH1L1	-1.71135641812153	0.278973821433917	-6.13446956895529	8.54437969187072e-10	1.30996444720761e-08	Down
MEGF9	1.02916174887952	0.167818506227839	6.13258794880627	8.64608816846858e-10	1.32474941156877e-08	Up
CASZ1	-1.10985663046487	0.180998978258526	-6.13183920231653	8.6868882445626e-10	1.33018968805222e-08	Down
TNFSF15	1.47855878626329	0.241133291955606	6.13170738172271	8.6940907167964e-10	1.33048179982741e-08	Up
TPST2	-0.552844084384364	0.0902039412466793	-6.12882404852477	8.85309646677375e-10	1.35399031051181e-08	Stable
CD302	-1.14319992678148	0.186621248967689	-6.12577577904542	9.02428160572578e-10	1.37933180163429e-08	Down
AC024896.1	-4.40193463786791	0.718739470894147	-6.12452051978123	9.09570919398555e-10	1.38940413754692e-08	Down
TRIM46	1.97517178315054	0.322546308072222	6.12368436320243	9.14359436601746e-10	1.39587022618036e-08	Up
C11orf49	0.74124180202042	0.12109966146861	6.12092381622849	9.30343804271839e-10	1.41940978225518e-08	Stable
TSPAN2	-1.37889300512196	0.225292620134251	-6.12045349865559	9.33094112186191e-10	1.4227420419305e-08	Down
FBXO15	-1.12163098348864	0.183274221864181	-6.11996041821882	9.35986045618208e-10	1.42628607363823e-08	Down
HMGN2P41	-4.40726381054392	0.720213348337319	-6.11938645780242	9.39363352612535e-10	1.43056498936047e-08	Down
SLC18B1	-0.644601860426793	0.10537081775355	-6.11746092674771	9.507806289472e-10	1.44707544786101e-08	Stable
IQSEC3	1.580968932116	0.258522554338652	6.11540039963013	9.63148236113038e-10	1.46501143323538e-08	Up
GLIS3-AS1	2.15670391917154	0.352858744661358	6.11208862413584	9.8335544828912e-10	1.49484305533025e-08	Up
FAM3C	0.559993920564202	0.0916246830609359	6.11182382144528	9.84988907304367e-10	1.49642087441017e-08	Stable
CYP26B1	-1.30095113638873	0.212863413402034	-6.11167093300169	9.85933217818758e-10	1.49695044696977e-08	Down
OTOS	-1.64904271294851	0.269944228293877	-6.10882745436316	1.00365761914419e-09	1.52294134383184e-08	Down
PDZK1IP1	3.35807868752622	0.549781011576067	6.10802959145417	1.00868655020217e-09	1.52964849930477e-08	Up
PGAM2	8.19820246193186	1.34236808577058	6.10726860153692	1.01350595987851e-09	1.53603002170249e-08	Up
SAP25	4.58109303625443	0.750204729317861	6.10645715392901	1.0186696575206e-09	1.5429253257491e-08	Up
CLDN1	2.84482470934885	0.46589112135333	6.10620073867289	1.02030669947853e-09	1.54447390027087e-08	Up
ABCA10	-1.50366050292978	0.246448704681855	-6.10131225834959	1.05201157182652e-09	1.5915079335856e-08	Down
HMGB3P21	4.73648848299514	0.776502404577565	6.09977310446565	1.06219132123501e-09	1.60594124669034e-08	Up
LURAP1L	1.54451994070257	0.253221249103661	6.09948788330277	1.06408825378947e-09	1.6078418305004e-08	Up
NLGN1	-1.81966002099869	0.298489315189756	-6.09623168535161	1.08597986989221e-09	1.63993402467857e-08	Down
SELENBP1	-0.860103068592972	0.14113950734105	-6.09399228321391	1.10128971228241e-09	1.66205452794189e-08	Stable
FNDC9	5.22270869895819	0.857101615540606	6.09345333652653	1.10500556229161e-09	1.66666145073611e-08	Up
OR51B6	5.22270960450737	0.85711741529181	6.0933420688101	1.10577423546626e-09	1.66682033526072e-08	Up
OR51I2	4.73765881644594	0.777777837590894	6.09127515271001	1.12014831422837e-09	1.68747523021166e-08	Up
PLCL1	-1.01955528313605	0.167406301824346	-6.09030408070205	1.12696424184773e-09	1.69672603170461e-08	Down
LRRC37A6P	-1.40007312113479	0.229922624238439	-6.08932298755801	1.13389156601403e-09	1.70565332216125e-08	Down
RN7SL285P	4.37084951644002	0.717795062316186	6.08927219746558	1.13425131380589e-09	1.70565332216125e-08	Up
PXDN	1.23988505873326	0.203705042537518	6.0866684657789	1.15284345494592e-09	1.73257478085413e-08	Up
CCDC74A	0.887436506557246	0.145846526600433	6.08472842818192	1.16688927286553e-09	1.75263560362015e-08	Stable
OXTR	1.25701569954134	0.206624464264654	6.08357632778321	1.17530925837357e-09	1.76422766095645e-08	Up
AGR2	3.07801924268496	0.506695422902393	6.07469320534575	1.24224988567087e-09	1.86359732102314e-08	Up
AP000911.1	-4.14908666609898	0.683209752324813	-6.07293243689884	1.25595307164982e-09	1.88303035706543e-08	Down
PMEPA1	0.903847250020555	0.148904252508836	6.06998950528241	1.27918609059419e-09	1.91578805123564e-08	Stable
RIC8B	-0.613290039532379	0.101036719024206	-6.06997184246899	1.27932678684074e-09	1.91578805123564e-08	Stable
COLEC10	-1.49236939228712	0.245963873595264	-6.06743327982719	1.29970582331783e-09	1.94429926261196e-08	Down
TNFSF18	2.2121132794054	0.364589528773728	6.06740760450717	1.29991354711401e-09	1.94429926261196e-08	Up
HNRNPDLP2	4.98004975352188	0.820856008907424	6.0668980911164	1.30404241763438e-09	1.94699809092791e-08	Up
VEPH1	-1.24786574959415	0.20568052956949	-6.06700961051616	1.30313762249425e-09	1.94699809092791e-08	Down
ZSCAN4	1.95285893172297	0.321882856179714	6.06698646489159	1.30332536054604e-09	1.94699809092791e-08	Up
LINC00514	2.44781653399244	0.403598432269943	6.06498028306323	1.3196984101825e-09	1.96920318593028e-08	Up
SCPEP1	-0.579137730495263	0.0954925360118261	-6.06474343108388	1.32164461261366e-09	1.97093684425852e-08	Stable
MEI4	-1.30168683549449	0.214714684782115	-6.0624024705874	1.34103127841432e-09	1.99866156370077e-08	Down
LASP1	0.766490099217663	0.126440103879557	6.0620805875626	1.34371853652416e-09	2.00147951308708e-08	Stable
AL139396.1	-4.36969116466238	0.72111597644592	-6.0596232886127	1.36440714277309e-09	2.03092027876441e-08	Down
CBX3P3	4.45425380278888	0.735080987308985	6.05954157390902	1.36510042615134e-09	2.03092027876441e-08	Up
CAMK2N2	2.25730320762284	0.372638932636882	6.05761505285995	1.3815452411109e-09	2.05416975258193e-08	Up
ICAM1	1.89931837409666	0.313588676691531	6.05671861029908	1.38926296593044e-09	2.06442340673567e-08	Up
RN7SL182P	4.86797441159228	0.804205323775039	6.05314870180342	1.42041634122807e-09	2.10946937484509e-08	Up
CCNJP2	4.50358992286949	0.744177238509629	6.05177058611584	1.43262396377355e-09	2.12634228952757e-08	Up
TMEM130	1.81032079558539	0.299183399671945	6.05087313524218	1.44062867804363e-09	2.13696088676979e-08	Up
PRDM11	-0.869579584109043	0.143760951376747	-6.04878846294067	1.45939129171305e-09	2.16351530254663e-08	Stable
PCDH20	4.98021293501842	0.823384054173055	6.0484690100298	1.46228741903944e-09	2.16653055811457e-08	Up
FBLN2	-1.22131044476523	0.201944499131175	-6.04775297182972	1.46879931208073e-09	2.17489623535442e-08	Down
GABRG3	2.11881812168601	0.350561976883545	6.04406142537778	1.50282253122436e-09	2.22396493313343e-08	Up
DPYD-AS2	4.49480539189603	0.743930778830773	6.04196723646851	1.52246386468401e-09	2.25144032332432e-08	Up
IRS4	-2.36225316170857	0.390980390274461	-6.0418712049735	1.52337051494301e-09	2.25144032332432e-08	Down
SETP10	4.7978958345749	0.794117425188181	6.04179644268346	1.52407672316725e-09	2.25144032332432e-08	Up
BOLA2	7.79071355440916	1.28970934629923	6.04067387490391	1.53471899466398e-09	2.26582954746866e-08	Up
AK1	1.37580518708407	0.22784840086269	6.03824815919238	1.55796341489426e-09	2.29879651729083e-08	Up
TGFBR3L	2.94482073089054	0.48772001546541	6.03793290722431	1.56100939561861e-09	2.30193920734181e-08	Up
CBLN4	2.13864207668714	0.354255945354844	6.03699699251327	1.57008648274764e-09	2.31396675299018e-08	Up
AL590226.1	-4.23169471782491	0.701660933767968	-6.03096811318883	1.62980347032588e-09	2.40056867540145e-08	Down
AC078882.1	-3.97152574143196	0.658594391489361	-6.03030604686848	1.63649467406114e-09	2.40901219506786e-08	Down
RPL9P29	4.75945230868345	0.78940063167023	6.02919749204317	1.64775831927981e-09	2.42417277791938e-08	Up
FZD5	-0.91572285517646	0.151916143161162	-6.02781795352063	1.66188088105362e-09	2.44351917958545e-08	Stable
CPNE3	-0.730790815294509	0.121248343515863	-6.02722308696037	1.66800696080731e-09	2.45109233398632e-08	Stable
CALCA	-6.28967999585417	1.04363783041083	-6.02668838995443	1.67353217564832e-09	2.45777419694278e-08	Down
RSU1P3	4.28611947470487	0.711201815734279	6.02658679980967	1.67458395715607e-09	2.45788234085384e-08	Up
N4BP2	-0.859509711030301	0.142692847907338	-6.02349538631714	1.70689977677871e-09	2.50385158148835e-08	Stable
AL512625.1	-4.01945740274579	0.667313197128317	-6.02334469038365	1.70849050017757e-09	2.50472282896511e-08	Down
FZD10-AS1	-1.32184628851722	0.219559947888118	-6.0204345156376	1.73949470584793e-09	2.5486893859211e-08	Down
SPATA13	-0.899581429544242	0.149490445985564	-6.01765165401348	1.76965498452036e-09	2.59136890740254e-08	Stable
BCO2	-1.38880272534502	0.230816831790245	-6.01690402980271	1.77784408591185e-09	2.60184427436185e-08	Down
SPAG5-AS1	-1.49561461682863	0.248656974504452	-6.01477042745024	1.80141808037426e-09	2.63480986749968e-08	Down
EHHADH	-0.789171229448541	0.131231246283826	-6.01359243165099	1.81456387494926e-09	2.65249337113002e-08	Stable
AL138999.1	-4.11071114444088	0.683688890518231	-6.01254635178435	1.82631588212589e-09	2.6681200863988e-08	Down
CPED1	-1.20539277719959	0.200703412793429	-6.00584095916807	1.90342705131891e-09	2.77915833501113e-08	Down
CRY2	-0.800793515297024	0.133383186251835	-6.00370659750985	1.92863084905416e-09	2.81432264663373e-08	Stable
DNM3	0.88431028928548	0.147370432289821	6.00059506880171	1.96595704756903e-09	2.86712528678553e-08	Stable
FAM230A	7.75599050137259	1.29285895328418	5.99910027437292	1.98413810757269e-09	2.89196185423937e-08	Up
LINC00205	-0.993271137979316	0.165581367233868	-5.99868907095335	1.98916820239426e-09	2.89761267187032e-08	Stable
CHCHD2P2	-4.14182051016879	0.690606171140818	-5.99736967789744	2.00539186218601e-09	2.91955311199363e-08	Down
AC019294.1	4.809932678501	0.802026698417342	5.9972226460697	2.00720777394488e-09	2.92050474485738e-08	Up
AC090286.2	7.6783517849825	1.2805243941278	5.99625576849117	2.0191891313865e-09	2.93623752855787e-08	Up
AC007365.1	-3.99911082905024	0.667005165497619	-5.99562197703027	2.02708072648601e-09	2.94600835715098e-08	Down
FSCB	4.53106327267419	0.755765854865722	5.99532678474768	2.03076653443723e-09	2.94965904493287e-08	Up
GPR87	5.41381647728258	0.90327196678658	5.99356193521915	2.0529392578699e-09	2.98014197988185e-08	Up
SPATS2L	0.669928957023225	0.111783753951628	5.99307979326872	2.05903756142213e-09	2.98726881313021e-08	Stable
ACVR1	0.75660937414542	0.126274834354222	5.99176691076073	2.07573296228809e-09	3.00975290688835e-08	Stable
COL25A1	-1.36298351824374	0.227658125216769	-5.98697506160148	2.13779545508525e-09	3.09795410584672e-08	Down
MTHFD1L	1.20754198039717	0.201711632838485	5.98647665186509	2.14435354131204e-09	3.10566661591291e-08	Up
ALDH7A1	-0.671469241439593	0.112198051101037	-5.98467829744135	2.16817965904085e-09	3.13836511937664e-08	Stable
MRPS35P3	5.29313637517799	0.884486104763512	5.98442004534739	2.17162230767146e-09	3.14153859223768e-08	Up
ALS2CL	0.897603443250209	0.150027930930461	5.98290890025174	2.19187373424726e-09	3.16901054051583e-08	Stable
ATP10D	-0.888143860172236	0.148487480278786	-5.98127100348624	2.21403157094533e-09	3.19920559601577e-08	Stable
ZSWIM8-AS1	5.53286644374528	0.92518888950302	5.98025603908554	2.22787157670878e-09	3.21735384939874e-08	Up
FGFR2	-1.08161375751241	0.181001112028212	-5.97572990238768	2.29062247572396e-09	3.30607475990761e-08	Down
RAG1	-1.25773863030813	0.210572606415256	-5.97294515995982	2.33008244055948e-09	3.36109710484377e-08	Down
SYTL1	1.76949761972123	0.296344287615536	5.97108732535077	2.35677546005746e-09	3.39765081814824e-08	Up
DDX52	0.692452131872904	0.115990864311444	5.96988509382616	2.37420738366132e-09	3.42081898719275e-08	Stable
KRT80	2.20257264145412	0.369017445177243	5.96874936467083	2.39079036794031e-09	3.44273812983405e-08	Up
MBNL1-AS1	-1.07564118954725	0.180392048590011	-5.96279712966688	2.479561997159e-09	3.56852427632367e-08	Down
ARHGAP22-IT1	4.39396104011712	0.73692187204833	5.96258736072492	2.4827483485952e-09	3.57106471113338e-08	Up
AC012181.1	-4.14946660745513	0.696105836803844	-5.96097085826392	2.50743686001357e-09	3.60451220929182e-08	Down
ELOVL4	1.06369839381529	0.178457748868914	5.9605055009218	2.5145883825929e-09	3.61272595070294e-08	Up
AC020915.1	-3.9760645517384	0.667110235522642	-5.96013123471774	2.52035444373894e-09	3.61527982059621e-08	Down
ACTA1	-4.68737175288112	0.786457257410901	-5.9601099852679	2.52068220538227e-09	3.61527982059621e-08	Down
CD1A	3.1968252975569	0.536369942968882	5.96011267868969	2.52064065846326e-09	3.61527982059621e-08	Up
SYTL4	-1.28694455188028	0.21596617571029	-5.95900977385766	2.53770922716242e-09	3.6376244985817e-08	Down
RNU6-36P	4.56464815713798	0.7662502830335	5.95712426893604	2.56715039397952e-09	3.6777283409303e-08	Up
MBOAT7	0.730530221227999	0.122636117179367	5.95689294500027	2.57078522476339e-09	3.68083710130225e-08	Stable
SCML2	-1.40122331886676	0.235300913218792	-5.95502711697447	2.60028711908871e-09	3.7209575585684e-08	Down
CYBRD1	-0.96760143469372	0.16253821871439	-5.95307025232001	2.63158266041682e-09	3.76359755782321e-08	Stable
SAMD1	1.15935326032838	0.194819750837913	5.95090207918879	2.66668600828466e-09	3.80946481047055e-08	Up
WDR31	-0.880022634017561	0.147879751094594	-5.95093396833378	2.66616642480376e-09	3.80946481047055e-08	Stable
GLT1D1	2.4250023574465	0.40754349563068	5.95029090991569	2.67666312741036e-09	3.82154494690724e-08	Up
SLC25A25	-1.52442413155105	0.256310919361875	-5.94755828330036	2.72171869362821e-09	3.88366537952809e-08	Down
GGT2	1.83355524794807	0.308320536304091	5.94691248895489	2.73247397082335e-09	3.89679942899257e-08	Up
GAPDHP54	4.85960055659377	0.817410619056358	5.94511551881211	2.76261959664386e-09	3.93755559979959e-08	Up
AL162431.1	-3.98811675315511	0.670855635226904	-5.9448211265397	2.76758904226299e-09	3.94240234999912e-08	Down
LINC00319	4.68578427419452	0.788722706063518	5.9409780372383	2.83326575614673e-09	4.03138742471433e-08	Up
QRICH2	-1.14603785093682	0.192903023782381	-5.94100511472383	2.8327977475697e-09	4.03138742471433e-08	Down
ACSM5	-1.24432091862359	0.209482191605663	-5.9399842491907	2.85049462609376e-09	4.05360661938223e-08	Down
HMGCS1	-0.827295105594472	0.139354291747291	-5.93663169767828	2.90937226880625e-09	4.13499470421739e-08	Stable
MYL6P4	4.55405633162727	0.767144099824293	5.93637666335482	2.9138993458787e-09	4.13908777632787e-08	Up
MTND6P18	4.85969601195704	0.818869163276513	5.93464283416426	2.94485863695941e-09	4.18070100731729e-08	Up
TMEM108	1.36867472291974	0.23067359370918	5.93338275487782	2.96755937574791e-09	4.21054951969472e-08	Up
RIMS2	2.52829076555442	0.426121031773198	5.93326913490648	2.96961463117237e-09	4.21108783589726e-08	Up
SLC6A3	-1.97885859675777	0.333570116081288	-5.93236174752397	2.98607804064752e-09	4.23204562918167e-08	Down
TDRD9	-1.78881791712937	0.301575434170162	-5.93157702666207	3.00038745607963e-09	4.24754492550639e-08	Down
TMEM243	0.631229893471418	0.10641856859176	5.93157662073926	3.00039487534775e-09	4.24754492550639e-08	Stable
SCARNA10	5.69511308633445	0.960480250944502	5.92944319337548	3.03963645395111e-09	4.30067482065786e-08	Up
CALCOCO2	-0.512746465397744	0.0864855264607279	-5.92869681646184	3.05348271388435e-09	4.31783419439988e-08	Stable
TMEM132C	-2.23302424258563	0.376681165844379	-5.92815475013205	3.06357722541157e-09	4.32967202025546e-08	Down
AC087269.1	4.22226229770164	0.712575674581594	5.92535284084858	3.11627543298172e-09	4.40167336031279e-08	Up
TGFB1I1	0.901849360958883	0.152278887674903	5.92235322130945	3.17367032780202e-09	4.4802240447758e-08	Stable
FREM2	-0.919977847462502	0.155344555271331	-5.92217632510926	3.17708701815226e-09	4.48252906188265e-08	Stable
PRICKLE2	-0.802484739022443	0.135517887201816	-5.92161489226413	3.18795464135522e-09	4.49533805993121e-08	Stable
ADAM12	2.27686619793603	0.384619225065111	5.91979300449837	3.22347069357392e-09	4.54286997129139e-08	Up
PPP1R12B	-0.822497343271378	0.139001477994926	-5.91718415613828	3.27499942167045e-09	4.61290277285511e-08	Stable
HMGCS2	-4.8891067622575	0.826443441008768	-5.91583951140055	3.30187050526717e-09	4.64677967956317e-08	Down
TM7SF3	0.53320319073864	0.0901321168687646	5.9157957148061	3.3027493265281e-09	4.64677967956317e-08	Stable
TTLL7	-1.05168794983539	0.177859173369128	-5.91303743244509	3.35855813450909e-09	4.72265522126158e-08	Down
DSEL	-1.15218004605825	0.194870298816153	-5.91254825931814	3.36855105003412e-09	4.73405765018218e-08	Down
SULT1A4	5.4640336843769	0.924562530627079	5.90985845021315	3.42401827983282e-09	4.80931980635211e-08	Up
MRPL53	5.28484816487631	0.894706096853526	5.90679797920445	3.48821071682153e-09	4.89674630683192e-08	Up
CPQ	-0.854567830756459	0.14469251601779	-5.9060955899847	3.50310758180087e-09	4.91491274793369e-08	Stable
DMGDH	-1.14627368832351	0.194124909114943	-5.90482537016821	3.530204906138e-09	4.95016679025868e-08	Down
AC068138.1	4.73604733182894	0.802293176215194	5.9031379952291	3.56651706633969e-09	4.99829564099184e-08	Up
MAP7D3	-0.749145643303326	0.127230240422303	-5.88810994003281	3.90637236914519e-09	5.47153427490971e-08	Stable
TLCD1	1.12705103480113	0.191441964068376	5.88716815712665	3.92868936320513e-09	5.49972737151078e-08	Up
HLF	-1.29477050474331	0.220004702969805	-5.88519466750227	3.97585744797569e-09	5.56265846061988e-08	Down
AC010468.1	5.28502255772664	0.898166180964694	5.88423687034191	3.998947841665e-09	5.59185093852855e-08	Up
EIF4E2P1	5.28502979571109	0.898310619703496	5.88329880532361	4.02168902934652e-09	5.62052291042378e-08	Up
FBXL5	-0.583596026136985	0.0992129603797545	-5.88225594623094	4.04711846150266e-09	5.65291788219227e-08	Stable
ARC	-3.26728223974093	0.555472401615873	-5.88198843045377	4.05366683783599e-09	5.65891890561905e-08	Down
RPL23AP1	7.89337171212697	1.3420756793369	5.88146542974906	4.06649889568841e-09	5.67368041370674e-08	Up
PIGFP2	5.28504664138892	0.898647044786467	5.88111502958843	4.07511822962236e-09	5.68255110288294e-08	Up
RCN1P2	5.2850501447756	0.898717056402207	5.88066077874721	4.08631861047633e-09	5.6950090983943e-08	Up
EEF1A1P38	-4.1040502802392	0.697985297916683	-5.87985204342956	4.10633365229036e-09	5.71973126467585e-08	Down
BHMT2	-1.14663597442262	0.195044460084538	-5.87884410521395	4.13141227728338e-09	5.75147521903472e-08	Down
FAM204BP	4.02388230295378	0.684534281240178	5.87827726562309	4.1455813008619e-09	5.76800481329224e-08	Up
APOC2	4.32650679218074	0.736305234782573	5.87596907885401	4.20376794271289e-09	5.84572666654618e-08	Up
MAGI1	-0.886968823087817	0.150971859997781	-5.87506057818227	4.22688749630493e-09	5.87462549818309e-08	Stable
PDGFC	0.734656488109735	0.125115991252136	5.87180328235773	4.31080089696162e-09	5.98793836035664e-08	Stable
PRRX1	-1.09461358398042	0.186549550507606	-5.86768277383647	4.41927734993217e-09	6.13522658834782e-08	Down
LATS2	-0.955342780191806	0.162843257604162	-5.86664007001165	4.44714597743731e-09	6.17050712982025e-08	Stable
RNF144A	1.0029610855041	0.170975527164339	5.86610903992165	4.46140461794895e-09	6.18687501323517e-08	Up
TENM4	-1.07077291322812	0.182564969910763	-5.86516084521312	4.48697522901841e-09	6.2189031194029e-08	Down
OAT	-0.630924801346918	0.107581609048048	-5.86461577336266	4.50173905207361e-09	6.23592606948763e-08	Stable
AKAP12	-1.12729319937723	0.192335085183122	-5.86108976583206	4.5983929652742e-09	6.36630404580772e-08	Down
DEGS1	0.668340231292047	0.114097134264584	5.85764257445946	4.69483718764103e-09	6.4962482847491e-08	Stable
LMX1B	-2.12551859119027	0.362934966578379	-5.85647233505468	4.72802304220906e-09	6.53641260577556e-08	Down
RGS16	-1.4807922503564	0.252848717780472	-5.8564356717128	4.7290664268147e-09	6.53641260577556e-08	Down
CDH12P3	4.92115860792263	0.840329099491658	5.85622776945318	4.73498725726671e-09	6.54099833977998e-08	Up
FAAH	-0.854125398004241	0.145880601218105	-5.8549621462503	4.77118675348652e-09	6.58738355723127e-08	Stable
LAMTOR5P1	4.60283194132006	0.78641416399683	5.85293621611145	4.82969388124218e-09	6.66450015638954e-08	Up
OR2W3	-1.22372415556421	0.209090894081403	-5.8525942076071	4.83963942570379e-09	6.67455869863254e-08	Down
ABHD17C	1.05916358768932	0.181014456337273	5.85126519241011	4.87847646990602e-09	6.72442988128351e-08	Up
PCDHAC2	1.79135518514011	0.306175121554675	5.85075356888598	4.89350804855894e-09	6.74145121952791e-08	Up
MFAP3L	-1.51918971241601	0.259940411029453	-5.84437681851583	5.08468128188625e-09	7.00097924664317e-08	Down
PTPRF	0.742591598567387	0.127084365252692	5.84329627874235	5.11778759524207e-09	7.0427035428939e-08	Stable
RN7SL328P	4.56968455403672	0.782078344054707	5.84300100977744	5.126870671886e-09	7.05134133788459e-08	Up
BAIAP2	0.82958735272065	0.142056029284574	5.8398602079661	5.22446412774317e-09	7.18163756028066e-08	Stable
CDR2	-0.900933649223814	0.154319341668013	-5.83811231622535	5.27955636131231e-09	7.25340034155581e-08	Stable
NPC1	0.81349562138771	0.13936653822777	5.83709426762252	5.31190453214258e-09	7.29385448544692e-08	Stable
CD36	-1.01809173162966	0.174437816346717	-5.83641639726832	5.33355050627149e-09	7.31957712297051e-08	Down
TMEM170B	-0.89788693040382	0.153851969669963	-5.83604442848492	5.34546477357424e-09	7.33192351694179e-08	Stable
AC013731.1	-4.05107380738726	0.695017136758418	-5.82873945566522	5.58476174417341e-09	7.65596798186522e-08	Down
KCNQ1	-0.846791981474839	0.145368389522422	-5.82514523450936	5.70629537198852e-09	7.81830916615745e-08	Stable
MREG	1.09624860523993	0.188202865121707	5.82482421046566	5.71727467395538e-09	7.82908327014446e-08	Up
SNCA	-1.12696922551293	0.193579478347422	-5.82173913853786	5.82383995636566e-09	7.97066723439849e-08	Down
PAQR4	1.43466866799337	0.246490448326515	5.82038240318719	5.87131404662361e-09	8.03126724896886e-08	Up
SHE	0.84822998374501	0.145797439826271	5.81786610763357	5.96036132137621e-09	8.14863761063882e-08	Stable
GALNT10	-0.585249184181688	0.100612996055041	-5.81683487351399	5.99723318783947e-09	8.19458812093693e-08	Stable
PCSK6	-1.31561723384603	0.226187406690338	-5.81649196609418	6.00954295707841e-09	8.20694540355794e-08	Down
ECM2	-1.06943067988616	0.183880867365661	-5.8158888154444	6.03125465893806e-09	8.23212205702312e-08	Down
PORCN	0.706837465837405	0.121571081002485	5.8141908421704	6.09278741605633e-09	8.31159403858108e-08	Stable
AMIGO3	4.92153134953451	0.846540417078884	5.8136992047196	6.11071754939254e-09	8.32996822364193e-08	Up
MYH7	3.62788192554907	0.624029357552312	5.81363982582333	6.11288658245612e-09	8.32996822364193e-08	Up
PRKX	-1.27651534359354	0.219580535187371	-5.81342668877397	6.12067836909242e-09	8.33606536902734e-08	Down
SLC17A5	0.951612065229817	0.163706377535041	5.81291993359348	6.13924295145697e-09	8.35681998289333e-08	Stable
MTND4P32	4.92154273210463	0.846732161334338	5.81239612340805	6.15848989515408e-09	8.37848045941699e-08	Up
AL135791.1	-3.90292790676097	0.671689530901949	-5.8106129799583	6.2244509202623e-09	8.46363651105796e-08	Down
AC019080.1	-1.86287656361227	0.320648436969902	-5.80971665172074	6.25786640444169e-09	8.50447090377559e-08	Down
DYSF	1.13348200176911	0.195118170981854	5.8092078050205	6.27691399588385e-09	8.52574566965239e-08	Up
SMAD5-AS1	4.92157729698678	0.847315182245024	5.80843752137982	6.30585526171449e-09	8.56042847198065e-08	Up
GLS2	1.5048040600863	0.259155294930529	5.80657269800213	6.37645933032083e-09	8.64693308431203e-08	Up
IKZF2	0.889691550469452	0.153220140821176	5.80662271749128	6.37455554638408e-09	8.64693308431203e-08	Stable
FBXO27	-1.0072434271124	0.173479206588102	-5.80613346649626	6.39320061880894e-09	8.66495928529834e-08	Down
PYY	-4.2053167322484	0.724461719138332	-5.80474664313549	6.44634039718545e-09	8.7322717790014e-08	Down
BMS1P11	4.52430756438972	0.779455392410509	5.80444706450494	6.45787583599402e-09	8.74318448312812e-08	Up
RNY4	4.65678365246858	0.802685145208884	5.80150720399433	6.57214726509467e-09	8.89310266436719e-08	Up
INSR	0.899895490725825	0.15512485579502	5.80110444656873	6.58795468186838e-09	8.90969457728679e-08	Stable
TAPT1	-0.792422524496147	0.136696912410383	-5.79693067329266	6.75395941926164e-09	9.12928952593902e-08	Stable
LDLRAD3	0.977678623129835	0.168707474288484	5.79511149255923	6.82758076705026e-09	9.22384137174402e-08	Stable
IQCH	-0.909680785878598	0.157140695186692	-5.78895737223158	7.08246673023803e-09	9.56304266509518e-08	Stable
SUSD1	1.05027855000255	0.181511916192528	5.78627878562268	7.19627463214294e-09	9.71149242516046e-08	Up
ZDHHC11B	-1.42604584227011	0.246476554332776	-5.78572613582046	7.21997597987298e-09	9.73824779507506e-08	Down
SMIM1	1.15904985795209	0.200341238104543	5.78537833207991	7.23493105027777e-09	9.75318387507403e-08	Up
KIAA0408	3.82816312518575	0.662010084467746	5.78263566523096	7.35392193911284e-09	9.90827616547064e-08	Up
LINC00887	1.67813087010151	0.290294104475708	5.7807955594976	7.43481955728414e-09	1.00119049215132e-07	Up
LRRTM1	-2.51854248387256	0.435694443711395	-5.78052467784246	7.44680131891133e-09	1.0022668641757e-07	Down
PTPRQ	-1.8862372487289	0.32636391428186	-5.77955210789598	7.4899754098446e-09	1.00753801979965e-07	Down
FAM27C	-3.96821227381563	0.6866171489385	-5.77936668192809	7.49823437677246e-09	1.00810932808742e-07	Down
PAH	-2.69057105426392	0.46569094462132	-5.77758937625848	7.57784703713034e-09	1.01826813020862e-07	Down
YBX1P3	4.3137567683869	0.746715226246119	5.77697710822503	7.60546286357468e-09	1.02143276769591e-07	Up
DNAJB5	0.888966227086037	0.153890502184652	5.77661528467413	7.62182858350075e-09	1.02308391370837e-07	Stable
AHR	1.04348190952504	0.180642781552718	5.77649381035751	7.62733068912378e-09	1.02327584386707e-07	Up
AC108066.1	4.65781717664588	0.806570926953892	5.77483891495651	7.70267399007886e-09	1.03283240140182e-07	Up
TCEAL5	-1.73265837553942	0.300122844197033	-5.77316391951128	7.77966914737757e-09	1.04260014045495e-07	Down
MAP1LC3C	-2.06601051496464	0.357938490909579	-5.77197079228493	7.83496994012349e-09	1.04945162396281e-07	Down
NEK1	-0.753399539431681	0.130579249666866	-5.76967275699437	7.94256170940878e-09	1.06329616746949e-07	Stable
HMGB1P7	4.61737604265209	0.800473798439303	5.76830378665068	8.00733692457136e-09	1.0713970300353e-07	Up
TSHZ3	-0.957238699093004	0.166002272916314	-5.76641923195576	8.09734878335497e-09	1.08286418429028e-07	Stable
USP44	-1.1051144552022	0.1917719794797	-5.76264821482526	8.28042706282968e-09	1.10675835763183e-07	Down
ZDHHC14	-0.925510786494765	0.160655210337347	-5.76085135708552	8.36907191459325e-09	1.11801190361456e-07	Stable
ALDH1A3	2.1151746481162	0.367173785725962	5.76069079641446	8.37703765123991e-09	1.11848141392325e-07	Up
RPL9P30	4.37557831234053	0.759657193515617	5.7599379689815	8.4144853440304e-09	1.1228846931747e-07	Up
AC025175.1	-3.91006515027895	0.679216384313755	-5.75672972646189	8.57590494801591e-09	1.14381815039142e-07	Down
EPHA4	1.19290560587916	0.207233596750244	5.75633306850744	8.59607032018833e-09	1.14589949605142e-07	Up
AL121992.1	-3.89562203787862	0.677077782492339	-5.75358125552244	8.73724226469782e-09	1.16410086758922e-07	Down
MPHOSPH9	-0.796412366273874	0.1384292391025	-5.75320915897089	8.75650350019964e-09	1.16604886037635e-07	Stable
NRGN	0.976341281991224	0.169730685252601	5.75229682563402	8.80390444909582e-09	1.17173999468686e-07	Stable
RPL5P13	5.10415281602239	0.887708995331429	5.74980409443382	8.93469158286684e-09	1.18851736418358e-07	Up
MTND5P25	3.42758486687299	0.596378648491067	5.74732994808807	9.06637052254646e-09	1.20539554756903e-07	Up
FAM151A	-1.72154877984892	0.29961400398077	-5.74588890030459	9.14393331196972e-09	1.21506481366037e-07	Down
CCDC148	0.953623082152063	0.166022993620465	5.74392173852787	9.25085566104872e-09	1.22862315565979e-07	Stable
PXK	-0.767612022143675	0.133666633315693	-5.74273476560703	9.31595881258743e-09	1.23661602241256e-07	Stable
FHL2	-1.36126541203455	0.237104196880576	-5.74121179609565	9.40014333204501e-09	1.24713200447533e-07	Down
MT-TY	-4.28383799349166	0.746243090982559	-5.74053957116205	9.43753642498911e-09	1.25093205972928e-07	Down
MTAPP2	4.61682105366671	0.804253938700604	5.74050163947707	9.43965071185295e-09	1.25093205972928e-07	Up
ZFP69B	1.04931138706076	0.182793211410498	5.74042864592127	9.44372061965316e-09	1.25093205972928e-07	Up
SLC35F3	1.81382974531738	0.316270308128524	5.73506174528494	9.74768283717166e-09	1.29051514400658e-07	Up
NBEAL1	-1.07645954133318	0.187737714134216	-5.7338481311411	9.81772465948304e-09	1.29910366110316e-07	Down
RBP4	-2.7939085143077	0.48734107574775	-5.73296332557415	9.86909790617124e-09	1.30521416940143e-07	Down
NINJ1	0.796712719945153	0.138991403346345	5.73210069661554	9.91943504841765e-09	1.31118129351204e-07	Stable
NTRK3	1.36251323019465	0.237725965396657	5.73144472426998	9.95788006986016e-09	1.31557103257332e-07	Up
SFXN2	-0.79703297577884	0.139080551416061	-5.73072919012599	9.99998102161813e-09	1.32043890231855e-07	Stable
PSAPL1	4.27864456077196	0.746896512610701	5.72856411635447	1.01284271716889e-08	1.33669704816281e-07	Up
SNRPD3	-0.628415804716476	0.109766670505941	-5.72501472277475	1.03424771247003e-08	1.3642297385274e-07	Stable
IBA57	-0.710196860016077	0.124053935739582	-5.72490389589044	1.03492309500164e-08	1.36440438253941e-07	Stable
SCN4B	-1.00011315234212	0.174738347098745	-5.72348982892095	1.04357818083917e-08	1.37437277401084e-07	Down
SPATA2	-0.715261955221204	0.124968164574743	-5.72355333580506	1.04318796966847e-08	1.37437277401084e-07	Stable
B4GALT5	0.730465097036001	0.127646186387764	5.72257673893204	1.04920427063404e-08	1.38105840295926e-07	Stable
BRSK1	1.20216177239439	0.210096369380978	5.7219540534489	1.05305790055919e-08	1.38540517933253e-07	Up
GRIK4	-1.51689153346695	0.265117070581518	-5.72159133374453	1.05530901022499e-08	1.38764023071342e-07	Down
AC123768.4	5.10439556736481	0.892427736685398	5.71967382627892	1.0672873720593e-08	1.40192352771072e-07	Up
SLC1A7	-2.03848586914966	0.356394097073865	-5.71975205506047	1.06679611429518e-08	1.40192352771072e-07	Down
CPXM2	-1.14289271199428	0.199879343596878	-5.71791307409582	1.07840281412227e-08	1.41578400800754e-07	Down
OR52D1	4.26983499734249	0.746861586523256	5.71703656258338	1.08397800088262e-08	1.42236027186311e-07	Up
CEP170B	0.832727772229088	0.145674859713771	5.71634511174592	1.08839583577471e-08	1.42741182470496e-07	Stable
C15orf62	1.13942741018772	0.199359714549098	5.71543459903535	1.09424000614172e-08	1.43357992045512e-07	Up
LPP-AS2	-1.13635647830107	0.198819924134897	-5.71550604520936	1.0937803249206e-08	1.43357992045512e-07	Down
SCG3	-2.31646995233974	0.405348995016977	-5.71475439884271	1.09862579413899e-08	1.43857576629101e-07	Down
TNFRSF19	-1.34248993568193	0.234948996375472	-5.71396327029417	1.10374831647364e-08	1.44453060918488e-07	Down
CXCL17	3.49550605507263	0.611770626288295	5.71375267930139	1.10511579085635e-08	1.44536393541438e-07	Up
NUAK2	-1.16055764036702	0.203118829658131	-5.7136881022816	1.10553545203217e-08	1.44536393541438e-07	Down
PEX11A	-0.743250510478314	0.130208738526518	-5.70814615738669	1.14213325168593e-08	1.49243496351346e-07	Stable
ETHE1	1.36182060301246	0.23865746767214	5.70617218181199	1.15545118093243e-08	1.50905287289345e-07	Up
TRNP1	1.25030702916732	0.219138840533952	5.70554734213628	1.15969817694306e-08	1.51381276832339e-07	Up
C2orf81	0.99756510611167	0.174848520681695	5.7053105294937	1.16131173837599e-08	1.51513195025503e-07	Stable
SFRP1	-1.73719401023446	0.304504172759312	-5.70499246198372	1.1634823763171e-08	1.51717618848449e-07	Down
FGF13	-1.22142214698331	0.21417103416994	-5.70302212769886	1.1770169591169e-08	1.5340291570897e-07	Down
NFASC	-0.912924570695352	0.160113705588204	-5.7017265782562	1.18599956340363e-08	1.54493504557835e-07	Stable
YRDCP2	4.1214494533115	0.723039676139304	5.70017052911691	1.19687639917421e-08	1.5582958631321e-07	Up
TNFAIP8L3	-1.24359024535765	0.218196125578216	-5.69941488219443	1.20219330036699e-08	1.56440772923986e-07	Down
LIMK1	0.923705313495405	0.162080336708261	5.69905845616575	1.20470915283204e-08	1.56610569336562e-07	Stable
RPL7AP65	4.14533959608211	0.727373351235323	5.69905343527081	1.20474462960671e-08	1.56610569336562e-07	Up
DEPDC1B	2.11885856781744	0.371827164122311	5.69850396169669	1.20863325553359e-08	1.57034831670363e-07	Up
STEAP4	0.883480750537359	0.155041680595445	5.6983434850829	1.20977124821429e-08	1.5710145697741e-07	Stable
SLC5A5	-2.89869543257066	0.508869232599626	-5.69634642236531	1.22402047034891e-08	1.58869764353964e-07	Down
NEXN	-1.07222337570987	0.188306243274064	-5.69404050055495	1.24067633837558e-08	1.60948451371717e-07	Down
ACER2	1.13167561785508	0.198755800108416	5.69379921108106	1.24243186674268e-08	1.61093023464964e-07	Up
AC011484.1	1.86865054164938	0.328289526919065	5.69208088721657	1.25500370649199e-08	1.62639160065656e-07	Up
PRKAR1B	0.822708267768765	0.144540536950232	5.69188606274543	1.25643688574085e-08	1.62740959097402e-07	Stable
CXXC4	-0.924474255883416	0.162426339841623	-5.69165233166521	1.25815837043252e-08	1.62879976982115e-07	Stable
FGF1	1.15787715320192	0.203464741571779	5.69080000916737	1.26445536442103e-08	1.63610887730029e-07	Up
FBXL3	-0.704120876891986	0.123744607202684	-5.69011363653765	1.26954856267662e-08	1.6418536429716e-07	Stable
FAM20C	0.995408523686115	0.174985933755683	5.68850594057415	1.28155654845385e-08	1.65653050151997e-07	Stable
COBL	-0.755926284422745	0.132915454668999	-5.68727155397571	1.29085108116121e-08	1.6676866821295e-07	Stable
MED13L	-0.758334307156455	0.133461841745744	-5.68203088790836	1.33104614014901e-08	1.71873213821502e-07	Stable
AL391650.1	-3.80848970306115	0.670494383801012	-5.6801217058239	1.34598932178603e-08	1.73713506306314e-07	Down
NOX5	1.9186030519134	0.338021750307678	5.67597514114706	1.37900805340389e-08	1.77883543972962e-07	Up
AL355388.1	-4.02849150455178	0.710146275348609	-5.67276298474453	1.40512575119352e-08	1.81159568373477e-07	Down
AC090103.1	4.98347287737393	0.879045234074524	5.6691882103435	1.43475689424119e-08	1.84884980710218e-07	Up
DHTKD1	-0.60792449368974	0.107249030720378	-5.66834487553303	1.44183525266939e-08	1.85701877135195e-07	Stable
NBPF13P	4.59444063492312	0.810738900045009	5.66697938715911	1.45336818864008e-08	1.87091372152397e-07	Up
ANKS6	0.616251427805939	0.108763564373481	5.66597307982483	1.46192477891003e-08	1.88096496899392e-07	Stable
C3orf52	-1.55140965512402	0.273894448921304	-5.66426103644684	1.47659478727765e-08	1.89886764660762e-07	Down
CPNE2	0.767816114649302	0.135588527823636	5.66283982113901	1.48888130613064e-08	1.91368846345017e-07	Stable
EPM2A	-0.774386177935375	0.136791619702599	-5.66106446885401	1.50436893081539e-08	1.93260646694934e-07	Stable
ARAP2	-0.907446185981924	0.16036016124176	-5.65880065818747	1.52434484456982e-08	1.95726812745787e-07	Stable
GPR142	-3.00441786107528	0.53112931890528	-5.65665978912205	1.54347281192335e-08	1.98081638498519e-07	Down
SDC2	-0.888738223809332	0.157190326789144	-5.65389895143797	1.56848444389311e-08	2.01086107684418e-07	Stable
UBE2CP3	4.49563946160332	0.79513891337995	5.65390447625486	1.56843400123531e-08	2.01086107684418e-07	Up
ST13P14	5.11485193844654	0.904743063203103	5.65337513651467	1.57327414004673e-08	2.01597310510424e-07	Up
AC011755.1	4.49564850655746	0.795277562254521	5.65293014656771	1.57735422848516e-08	2.02017110363787e-07	Up
SLC7A5P1	6.71465240489452	1.18784564802555	5.65279875887553	1.57856087894865e-08	2.02068659023035e-07	Up
AL353763.1	-3.81939185356448	0.675781620014381	-5.65181375232312	1.58763567270454e-08	2.03126828837677e-07	Down
AGTR1	-1.61155177023854	0.285156679450047	-5.65146071046476	1.59090054028364e-08	2.03440960693371e-07	Down
PDGFRA	-1.06203719226736	0.187951732505119	-5.65058474381681	1.59902950998149e-08	2.04376467582985e-07	Down
SCN11A	-1.93593736501544	0.342615426338229	-5.65046759775577	1.60011967891359e-08	2.04411831681447e-07	Down
MMP14	0.772604888835475	0.136815334249791	5.64706356251623	1.63211499717032e-08	2.08393219760649e-07	Stable
MIR616	-4.27393350833006	0.757096763644234	-5.64516150849433	1.6502625374656e-08	2.10603336929586e-07	Down
PHOX2A	4.01463191678223	0.711529395868931	5.64225728422576	1.67835043188207e-08	2.14079135291029e-07	Up
KLK5	2.50090250038855	0.44327667043951	5.64185455081338	1.68228189506506e-08	2.14471737489573e-07	Up
C9orf62	3.81121444574411	0.675572248858987	5.64146092765221	1.68613306621142e-08	2.14853710384182e-07	Up
RNU1-3	5.34744578144514	0.947980817099835	5.64087973615819	1.69183504622744e-08	2.15471013895606e-07	Up
ATP13A4	0.963873629988827	0.17094150090779	5.63861686524422	1.71421464644969e-08	2.18210666848976e-07	Stable
HMBOX1-IT1	4.49579011209744	0.79745737746108	5.63765567811411	1.72380745878427e-08	2.19320677591551e-07	Up
PTOV1-AS1	-1.00361376911729	0.178023962174753	-5.63752068461501	1.7251588850215e-08	2.19381540803746e-07	Down
LMBR1L	0.779922417761395	0.138349333924344	5.63734132748258	1.72695602940404e-08	2.19498993964921e-07	Stable
SAMD4A	1.08490327088525	0.192452479665407	5.63725275336247	1.72784420561347e-08	2.19500855402706e-07	Up
CHI3L1	3.2763726878807	0.581244173472039	5.63682672001582	1.73212245314415e-08	2.19933163226914e-07	Up
COPZ2	-0.896882017401103	0.159113690569775	-5.63673694067073	1.73302533313034e-08	2.19936669549996e-07	Stable
EPB41L4B	-0.891760341270319	0.158227521954468	-5.63593697389089	1.74109052890869e-08	2.20737249295749e-07	Stable
OGN	-2.05141985157633	0.363987952980279	-5.63595535176264	1.74090483639838e-08	2.20737249295749e-07	Down
HNRNPA1P70	8.19072719569452	1.45336624570628	5.63569383828239	1.74354901534228e-08	2.20937466755022e-07	Up
AC005841.1	5.34749136207953	0.949044858305173	5.6346033754708	1.75461685094276e-08	2.22115930632189e-07	Up
ALG1L6P	-3.76113586087962	0.667504518976892	-5.63462231932819	1.7544239960312e-08	2.22115930632189e-07	Down
AL445665.1	5.5467792330864	0.984486969180772	5.63418247953254	1.75890702855749e-08	2.22546907419902e-07	Up
AL034548.1	5.34750222685669	0.949298996583957	5.63310637228062	1.76992211963727e-08	2.2374118378217e-07	Up
COX7BP2	4.34689129464087	0.771671329012205	5.63308643357944	1.77012684399456e-08	2.2374118378217e-07	Up
AC005042.2	5.5467909741398	0.984850189441903	5.63211647172761	1.78011392638822e-08	2.24890410971761e-07	Up
MBL1P	1.48910166567476	0.264457561911502	5.63077741060425	1.79399134660617e-08	2.26529721394571e-07	Up
NRIP1	0.971773878837857	0.172586212532287	5.63065765555323	1.79523753870028e-08	2.26573223869717e-07	Stable
ABCG4	1.24653243740684	0.22140591300615	5.63007744681244	1.80128720491239e-08	2.27222614884731e-07	Up
MIR647	-3.96818282774171	0.704832722848046	-5.62996396039519	1.8024728069868e-08	2.27258086773529e-07	Down
DGKH	0.803901805491706	0.142809461258433	5.62919150039321	1.81056291752216e-08	2.28163615804899e-07	Stable
ALDH9A1	-0.627939521254188	0.111584195430244	-5.62749517378329	1.82845277274562e-08	2.30302562774696e-07	Stable
HSPA12A	-0.727425532525772	0.12929046714391	-5.62628899558458	1.8412777014405e-08	2.31801733876738e-07	Stable
ZEB1	-0.6846586449262	0.121732469978464	-5.62428943606686	1.86273107762113e-08	2.34385110257706e-07	Stable
RILPL1	-0.714605224326934	0.12706453956121	-5.6239547775852	1.86634527596624e-08	2.34722342815214e-07	Stable
CNIH3	0.777742510987284	0.138303999061572	5.62342749497098	1.87205356961641e-08	2.35322471722467e-07	Stable
[truncated: 28,409 more rows]
