# Supplementary material for: Transcriptome sequencing revealed that lymph node metastasis of papillary thyroid microcarcinoma is associated with high THBS4 expression and PDGFRA+ cancer-associated fibroblasts
Source: Front Oncol. 2025 Apr 15;15:1536063. doi: 10.3389/fonc.2025.1536063 (PMC12037473; doi:10.3389/fonc.2025.1536063)
Supplement: Supplementary Figure 1 — Correlation analysis of expression of THBS4 and iCAF scores, R=0.738, p<0.001, Spearman rank correlation [file DataSheet1.zip › DESeq2_all_Tumor_Normal.xls]

GeneID	log2FoldChange	lfcSE	stat	pvalue	padj	style
AC159540.1	13.3944421179082	0.335907188445057	39.8754256493058	0	0	Up
ADAM1A	11.8447753647298	0.312860370493461	37.8596219970191	0	0	Up
ADIRF	13.427704954631	0.322635361784759	41.6188259103138	0	0	Up
BIVM-ERCC5	12.9632236784039	0.307537342717933	42.1517060784828	0	0	Up
CDR1	15.9976637873853	0.337896166297896	47.3449106057079	0	0	Up
HNRNPUL2-BSCL2	12.9777131909693	0.333070256595339	38.9638910529814	0	0	Up
HYI	12.7281694178011	0.302877811182267	42.0241065798692	0	0	Up
MIR1302-2	12.6796362629713	0.313232205469422	40.4799890993619	0	0	Up
MIR133A1	11.8356121883776	0.309105990548603	38.289818218572	0	0	Up
MIR24-2	13.0502955466821	0.334875984137125	38.9705328684849	0	0	Up
MIR29B1	13.8795195731033	0.303820956453704	45.6832199302823	0	0	Up
MIR3916	13.6434974582474	0.304253817511168	44.8424856912326	0	0	Up
MIR4453	11.7865498365994	0.313634789013897	37.5804925010316	0	0	Up
NME1-NME2	14.4613839892754	0.312047350268554	46.3435564404879	0	0	Up
PTCHD3P1	13.3582088068894	0.300909887842167	44.3927213647961	0	0	Up
PYURF	13.3964248708647	0.312182882655594	42.912105740416	0	0	Up
RMRP	20.2176754206033	0.312444099682598	64.7081364030935	0	0	Up
RN7SK	23.9968228591111	0.310793918202701	77.2113656466735	0	0	Up
RN7SL2	23.3217552072372	0.317226465369944	73.5176845350521	0	0	Up
RNU12	14.6048299383575	0.380923763066832	38.3405588057133	0	0	Up
RNU2-2P	18.5179106632658	0.382796873814109	48.3752923025656	0	0	Up
RPPH1	19.8167608001418	0.30571517179843	64.8209923098214	0	0	Up
SCARNA12	13.7120954264883	0.355459847962534	38.5756520886533	0	0	Up
SCARNA13	15.9026075371237	0.374607114211462	42.4514296013793	0	0	Up
SCARNA2	16.6560919155711	0.328922334246879	50.6383732004939	0	0	Up
SNORA48	14.7251233198594	0.370856083632934	39.7057618028293	0	0	Up
SNORA81	13.2527769796712	0.343989015463724	38.5267447037675	0	0	Up
SNORD116-15	12.5440756051137	0.326948939689243	38.36707840997	0	0	Up
TOMM6	13.7283171514429	0.313106617450077	43.8455030533868	0	0	Up
UTP14C	14.3214971965551	0.299481619942984	47.8209554205084	0	0	Up
SNORD109A	11.7504970859334	0.316995176527256	37.068378183739	9.08387022203553e-301	7.91703244061149e-298	Up
MIR663A	12.1963123845928	0.3297106025929	36.9909620396763	1.60017346956767e-299	1.35104646252435e-296	Up
MT-RNR2	-17.9389530061794	0.4853839719218	-36.9582723037867	5.36386788984046e-299	4.39154492871847e-296	Down
AC138035.2	12.7494998787112	0.352936477874667	36.1240638980898	9.50506583512419e-286	7.55317260980545e-283	Up
AC009951.1	11.7496674491138	0.325295886185202	36.1199386407988	1.1033669708824e-285	8.51736251980017e-283	Up
SNORD10	12.8729757966019	0.359128481702452	35.8450427979909	2.19699632451844e-281	1.64884574155109e-278	Up
TREX1	10.9511588608663	0.308857648316319	35.4569780627564	2.26448787311277e-275	1.65356576637191e-272	Up
OVCA2	11.1924638943985	0.320783867099727	34.890981256607	1.01868107262153e-266	7.2428224263391e-264	Up
MIR4426	11.2006876154362	0.322618444558349	34.7180634100738	4.20646105206066e-264	2.91410678729679e-261	Up
CMC4	10.9231442786343	0.317597843971924	34.3930051351353	3.20800676778214e-259	2.16684817129845e-256	Up
EVA1B	10.6843242226844	0.311403148339036	34.310263976689	5.51660885189522e-258	3.63531068196354e-255	Up
AC005253.2	10.781734020897	0.314527000517873	34.2792002058478	1.6022456773226e-257	1.03070175499767e-254	Up
ZNF593	10.6261133549877	0.312473593396773	34.0064363182678	1.78955854661517e-253	1.12442541424299e-250	Up
AC008443.1	11.2759509244372	0.332137008790649	33.9496973417514	1.23236070350572e-252	7.56725488348125e-250	Up
RSC1A1	11.3907801437476	0.336172074381082	33.8837786116497	1.15492451462073e-251	6.93416678578284e-249	Up
CIDEB	10.8762697253117	0.326736195238585	33.2876182186361	5.8330321583532e-243	3.42601875770406e-240	Up
EIF3EP1	10.3255800075497	0.311710072791626	33.1255897991214	1.27260483331634e-240	7.31558242266828e-238	Up
SNORD33	13.2199518141526	0.399557275190154	33.0865000715131	4.64759892809235e-240	2.61601724664998e-237	Up
AC139426.2	10.591250597518	0.322974344520339	32.7928542226705	7.44474316063078e-236	4.10494021865148e-233	Up
EEF1DP3	10.6572101281988	0.326954229148168	32.5954191079426	4.7623971155435e-233	2.57340890535509e-230	Up
SNORD116-20	14.3474860159162	0.442027227686576	32.4583761299189	4.12625066717115e-231	2.18594197109079e-228	Up
SNORA57	13.3646110628017	0.414103184873424	32.2736253933587	1.64042230081249e-228	8.52325571602922e-226	Up
SNORD97	13.4182100913572	0.422038311713932	31.7938199422339	7.88015259355994e-222	4.01709363722269e-219	Up
ANKRD36BP1	11.4216683351197	0.360322612326061	31.6984500678079	1.63199011981543e-220	8.1653905661432e-218	Up
ABHD16B	10.1885779341324	0.323122698760728	31.5316069505752	3.20479063814354e-218	1.5743096992975e-215	Up
ISY1-RAB43	12.3581863968035	0.396320378234513	31.1823137933394	1.85078489017709e-213	8.92937610050081e-211	Up
CPSF1P1	10.1135506812461	0.329036100635474	30.7369029164692	1.82979288009979e-207	8.67321825167302e-205	Up
VN1R82P	10.071393308847	0.331440794408825	30.3867039867887	8.23182464586836e-203	3.8346110048633e-200	Up
MIR4519	9.6716009889973	0.318670318997941	30.3498644599524	2.52284264896204e-202	1.15529089304503e-199	Up
FCF1P2	9.89249488505242	0.326304036471154	30.3168020599308	6.88514858003803e-202	3.10038240559112e-199	Up
RPL21P135	10.0388671940142	0.331412946480079	30.2911135507425	1.50093909634811e-201	6.64792991887428e-199	Up
FAM187A	9.90961230286935	0.327313152555134	30.27563122811	2.39997436865659e-201	1.04584689503812e-198	Up
AC092171.2	9.68607035075942	0.320060623205898	30.2632365510589	3.49399752898564e-201	1.4984257974307e-198	Up
MIR3654	10.6707167805123	0.353020801577807	30.2268782259292	1.05055705518764e-200	4.43499226829058e-198	Up
MT-RNR1	-15.1053157051478	0.504074712937903	-29.9664222732169	2.68868445119502e-197	1.11758271542134e-194	Down
MIR1255B1	9.85741695832584	0.330289074771388	29.8448168930465	1.02492900108118e-195	4.19568662897141e-193	Up
SNORD116-7	9.87839987060226	0.332477584987058	29.7114762518104	5.45833159846612e-194	2.20109258399041e-191	Up
PRSS50	10.3611809093613	0.349381659425738	29.6557664944161	2.85793111358396e-193	1.13552327686487e-190	Up
AL589743.1	11.7345421576645	0.406152601317763	28.8919537129437	1.50686065147166e-183	5.90034218571902e-181	Up
PKMP3	10.2572197166448	0.361113569089681	28.4044151054803	1.78352392413403e-177	6.88389276889333e-175	Up
RNU5E-1	11.851946078525	0.418009874683493	28.3532681793677	7.62841048808478e-177	2.90287879671936e-174	Up
AC007383.3	9.82837222977368	0.348114572527222	28.2331536954119	2.29187109636936e-175	8.60024628912603e-173	Up
AP000350.4	9.92447154868198	0.355663754329727	27.9040847650763	2.38031535090736e-171	8.80977536312536e-169	Up
TRIM60P18	9.30475150111353	0.333609708890202	27.8911292242275	3.41823650623323e-171	1.24802586385688e-168	Up
SH3GL1P3	9.66875192108975	0.351116983735046	27.5371240041918	6.31211294317432e-167	2.27387556664912e-164	Up
SNORA40	9.29360177109053	0.339871222302526	27.3444797948151	1.25612130698363e-164	4.46551124632681e-162	Up
PTPRCAP	11.5963615403354	0.427157648984785	27.1477323838077	2.6930142860835e-162	9.44933246511739e-160	Up
SNORA7A	12.0482698780395	0.443879350881212	27.1431186292416	3.05284198683324e-162	1.05745749743924e-159	Up
SNORD21	9.94331292127161	0.367049078481888	27.0898730011722	1.29599792549642e-161	4.43231290519775e-159	Up
SNORA71A	10.7239033735809	0.399521996563274	26.8418346569875	1.05049830363687e-158	3.54779539595762e-156	Up
SCARNA17	10.7907740838851	0.404681884882425	26.6648310364083	1.2045776582657e-156	4.01793570012624e-154	Up
RNVU1-14	10.6954527831862	0.405392806988058	26.3829367438709	2.15093634975418e-153	7.08707296312908e-151	Up
AL139099.1	8.90120838534062	0.338879616092221	26.2665795245657	4.62187853079358e-152	1.50450498969857e-149	Up
MIR142	11.8782268224376	0.453260981089784	26.2061534480169	2.26114953271464e-151	7.27282596129575e-149	Up
SNORD116-23	9.5247794803577	0.364080421075444	26.1611966175572	7.35014744209201e-151	2.33630921871108e-148	Up
AL353898.2	9.10155681831211	0.347997489181913	26.154087604794	8.85468211691918e-151	2.78181164459212e-148	Up
AC010327.2	9.53154981732366	0.365267256135084	26.094728331736	4.1843555950383e-150	1.29945884444534e-147	Up
SNORA60	10.0455676899421	0.388379322755814	25.8653514781941	1.6349631944549e-147	5.01970858952074e-145	Up
CEMP1	10.7154727482969	0.418064911487295	25.6311219953282	6.86554908739815e-145	2.08419556453172e-142	Up
SNORD116-3	10.0642788653526	0.395981079937824	25.416059946432	1.67584396418154e-142	4.97559914552272e-140	Up
SNORD116-9	10.0642788653526	0.395981079937824	25.416059946432	1.67584396418154e-142	4.97559914552272e-140	Up
VN1R81P	8.94331151557875	0.352933627574403	25.3399246114438	1.16053900768941e-141	3.40820031627744e-139	Up
OR13E1P	8.91944702384002	0.352482682894789	25.3046389416593	2.8399526589741e-141	8.25052053120023e-139	Up
LDHAP4	9.06473807478502	0.35994152945355	25.1839183118069	6.01030034571047e-140	1.7275137738341e-137	Up
RHOXF2B	9.2010830377498	0.366223199196306	25.1242495230832	2.70247505528153e-139	7.68583905722066e-137	Up
MIR3150B	8.57865928044089	0.341692945397557	25.1063400517669	4.24049725221837e-139	1.19343494542121e-136	Up
SNORA52	9.72802496395258	0.388670841416174	25.0289549082386	2.95954710286046e-138	8.24340655928699e-136	Up
NPM1P25	8.64209834713286	0.349685608208486	24.7139091351462	7.58025631309875e-135	2.0898302557888e-132	Up
SNORA36A	8.98106363442176	0.365671059264729	24.5604988605891	3.34071046992513e-133	9.1171025733775e-131	Up
AC006111.1	8.83559069247731	0.363621354080199	24.2988773715654	2.01462540240007e-130	5.4431149122045e-128	Up
RPL32P29	9.73210558183173	0.40441793016955	24.064476018043	5.88932495125094e-128	1.57542357953364e-125	Up
SCARNA22	9.99075325130534	0.416678357966258	23.9771350258474	4.81714216686477e-127	1.2759759516113e-124	Up
SNORD116-16	9.41052016685154	0.398429323558658	23.6190451114377	2.45638586991921e-123	6.44336246926963e-121	Up
AC100830.3	8.53809642177395	0.368571387735318	23.1653804551574	1.01746068635493e-118	2.64324546384014e-116	Up
SNORD55	9.42972246955243	0.407945996307032	23.1151244402834	3.26222877712969e-118	8.39418067623714e-116	Up
C19orf33	10.1789688967626	0.442894539414606	22.9828277183471	6.92299125575553e-117	1.76457903535852e-114	Up
MIR146A	10.0628653246541	0.437985389510218	22.9753447618584	8.22455228114104e-117	2.07673788347541e-114	Up
COX5BP2	8.28141264312412	0.367781735433889	22.5171938822741	2.81647765353651e-112	7.04588826326382e-110	Up
AC112229.4	9.25336623739632	0.413797243565391	22.3620780014549	9.21222374993299e-111	2.28344826858431e-108	Up
RLIMP2	10.0975441933292	0.455910325087542	22.1480928105551	1.08829411406455e-108	2.67304821579965e-106	Up
SNORD116-26	8.44122527137651	0.381761802711582	22.1112358843134	2.46428476590693e-108	5.99820232479941e-106	Up
SNORD116-19	9.25901898595866	0.422453922454832	21.9172281136734	1.77969212465206e-106	4.29318944855799e-104	Up
AC010329.1	-10.4461825200281	0.480254637040531	-21.7513412976095	6.70894220236988e-105	1.60409026923566e-102	Down
AC006486.1	8.82923078925754	0.407156961282359	21.6850787997078	2.83770963416666e-104	6.72537183297498e-102	Up
AC009237.11	8.46643650191587	0.393384874120953	21.5220184071254	9.68531835264172e-103	2.27546027175369e-100	Up
SNORD116-25	8.06386384303485	0.378056899902564	21.3297623852735	6.01124504200094e-101	1.40010188400674e-98	Up
SNORD68	10.2302761382724	0.480524247786531	21.2898229077861	1.41059957719554e-100	3.25739994672385e-98	Up
MIR10A	9.26191401450119	0.435379331465929	21.2732055591986	2.01060286671098e-100	4.60359900447434e-98	Up
AP003498.2	-10.041089817526	0.473126788402826	-21.2228308851895	5.87764992399096e-100	1.33447349282679e-97	Down
DPH3P1	8.78960473466962	0.418961389919733	20.9795101557057	1.00927674883725e-97	2.27238660000706e-95	Up
AC010522.1	8.24003066460114	0.393000403800995	20.9669776033454	1.31347608672081e-97	2.93285098438205e-95	Up
AC009237.17	10.3752487928057	0.497436789820054	20.8574214958224	1.3052131969939e-96	2.8905123079001e-94	Up
SNORA21	11.5124286755273	0.558830796829505	20.6009202442714	2.69277329905969e-94	5.914906422276e-92	Up
GALE	3.20542738921637	0.15564798872233	20.5940816552068	3.10110945785886e-94	6.7569173655186e-92	Up
SNORA71D	9.08419194479839	0.442164101321614	20.5448427804203	8.55879760901313e-94	1.84993275040253e-91	Up
SNORD116-2	8.88185250203926	0.432748337948973	20.5242902702646	1.30657301469127e-93	2.80166585007372e-91	Up
AC106873.4	7.77040215253156	0.378998651850187	20.5024532794462	2.04708642388495e-93	4.354974881931e-91	Up
MXRA8	2.49308109182079	0.121890522623844	20.4534449287291	5.59789135759251e-93	1.18159241171433e-90	Up
PLCD3	3.41512703728707	0.167077244263573	20.4404079821878	7.31253541569124e-93	1.53155102217943e-90	Up
TMED10P1	8.02822048602198	0.392911216154745	20.4326579541067	8.57071525709592e-93	1.78125834474013e-90	Up
SCGB2B3P	8.11880930242069	0.39858335619791	20.3691628769101	3.13999455578883e-92	6.47605900063379e-90	Up
SNORD8	9.43923793302889	0.463417657672846	20.3687489605599	3.16664394334721e-92	6.48154439858749e-90	Up
TMSB4XP6	9.96496744414995	0.489294179356693	20.366004470463	3.34914304340289e-92	6.80354486816988e-90	Up
COMMD3-BMI1	9.28994158683908	0.461872790877594	20.1136368505005	5.60589411830004e-90	1.13029886035993e-87	Up
MIR940	7.60774198880523	0.380257531296509	20.0068147575308	4.80380214040769e-89	9.61400935033592e-87	Up
SNORD116-29	8.1580008577308	0.408140968197399	19.9881940148315	6.97758350689096e-89	1.38617905286162e-86	Up
AC008280.1	7.64617173385984	0.382847276289973	19.9718587734409	9.67838202789127e-89	1.90868996809902e-86	Up
SNORD116-24	8.58820841863291	0.430185293727972	19.963974928589	1.13329177870397e-88	2.21878820847999e-86	Up
GALNT7	2.18239414901934	0.109779651244348	19.8797693769473	6.09131794355906e-88	1.18399444747539e-85	Up
HNRNPCP1	8.64816533418628	0.437156812900066	19.782753188301	4.19167446282258e-87	8.08933290261004e-85	Up
MIA2	-7.96824400394234	0.403035106580065	-19.7705953497612	5.33427804964748e-87	1.02213847053458e-84	Down
KCP	3.10401685408144	0.158525600645164	19.5805399345517	2.26605811535507e-85	4.31157451835657e-83	Up
NAPSA	2.90503906918287	0.14854551897851	19.5565580783567	3.62752700077995e-85	6.85374297252257e-83	Up
SCARNA4	9.37839103592628	0.48012373351768	19.5332794053201	5.724274411416e-85	1.07401698644193e-82	Up
AP002884.2	8.23889282643709	0.423794702209528	19.4407640857287	3.48930164875754e-84	6.50165185835387e-82	Up
AC016909.1	8.09769758497191	0.419666790430139	19.2955405803546	5.85494225262381e-83	1.08348513548897e-80	Up
IGLC1	16.5050054227363	0.858641807253244	19.2222243120622	2.4120501306303e-82	4.43324968907275e-80	Up
SNORD116-1	8.53933063878415	0.446856665781929	19.1097756678681	2.09366950690205e-81	3.82207856334321e-79	Up
AC007009.1	7.93342403931422	0.415167676503057	19.1089636508728	2.12650049363248e-81	3.85595908301761e-79	Up
TMEM79	2.09721212869674	0.11101587453586	18.8911012723618	1.34999869438805e-79	2.43161764833175e-77	Up
AC018755.2	8.86593739996947	0.470898786263203	18.8276921890684	4.47857198404058e-79	8.01338131555023e-77	Up
CDH6	3.33143290949166	0.176999526467597	18.8217052100506	5.01444920837754e-79	8.91318346789107e-77	Up
EPS8	1.92009706383598	0.102208206210894	18.786134059276	9.80685650004597e-79	1.73177548312577e-76	Up
CC2D2B	2.76694913081411	0.148699642236328	18.6076381166849	2.78632339269855e-77	4.88836918337204e-75	Up
LPL	3.1409161667355	0.168978702137441	18.5876452298751	4.0455292633335e-77	7.05174900882223e-75	Up
AP000866.1	-8.82333424704451	0.48011335522622	-18.3776063527479	1.98538099149936e-75	3.43852715566216e-73	Down
PROS1	3.54678591570621	0.193729237695848	18.3079537084362	7.15069105589338e-75	1.23055650285431e-72	Up
RPLP1P11	8.10353763667838	0.44400796433927	18.2508835145272	2.03589915107243e-74	3.48138754833386e-72	Up
ECM1	4.4133379689983	0.24197975461422	18.2384595605295	2.5555959795746e-74	4.34258441359412e-72	Up
SLC9A5	2.30732582781044	0.126616140388597	18.2229992221295	3.39051460769162e-74	5.72530772941325e-72	Up
AC007114.1	-8.46188023143609	0.466824984786202	-18.1264510409859	1.97074928750947e-73	3.30718659937459e-71	Down
MAMLD1	2.7830928666744	0.153579545326586	18.1215073970702	2.15606208945577e-73	3.59583244030346e-71	Up
PAPSS2	-2.44053650867785	0.135365502077848	-18.0292354493268	1.1486899953051e-72	1.90400652105234e-70	Down
GABRB2	7.38082509303621	0.410571773293882	17.9769423353736	2.9533696137964e-72	4.86549635521654e-70	Up
DGCR5	7.75036435301222	0.431378256372368	17.9665160181881	3.56406704867161e-72	5.83599778915209e-70	Up
SNORD57	8.27814116846688	0.466412056977855	17.7485574067394	1.7683841592137e-70	2.87820501286962e-68	Up
AC021078.1	-8.67802100883867	0.490742871188123	-17.6834377396631	5.62588792854618e-70	9.10181078164435e-68	Down
AC106795.1	-8.57555871169475	0.485544808755217	-17.6617246381024	8.26745090366938e-70	1.32171590837479e-67	Down
MT-TP	-8.33578777539316	0.471961614753578	-17.6620036774505	8.2266770543807e-70	1.32171590837479e-67	Down
FAXC	3.26597289326535	0.185213801073836	17.6335287885127	1.36195147215299e-69	2.1645414632135e-67	Up
SNORD110	7.92219866919423	0.449668590755695	17.6178608692248	1.79671470513431e-69	2.83880923411221e-67	Up
NR2F1-AS1	2.94529391533595	0.16845308244803	17.4843574990361	1.88525850172771e-68	2.96139036044647e-66	Up
TMPRSS6	7.48836760374091	0.428768949961004	17.4648085044917	2.65590901815013e-68	4.14782369088903e-66	Up
ITGB4	2.04306537438403	0.117217905103972	17.4296356224063	4.91582202044755e-68	7.63308502002598e-66	Up
SPTBN2	3.60572920662437	0.207091420241346	17.4112920874376	6.77377158651591e-68	1.04579291842564e-65	Up
MRC2	2.98933322673309	0.172790313640907	17.30035187589	4.67524643779938e-67	7.17703456002634e-65	Up
QSOX1	1.61445593535927	0.0940319366447563	17.1692298698317	4.51368895926432e-66	6.88987843510754e-64	Up
MFGE8	2.06471837314679	0.120366235312	17.1536342213816	5.90418324254147e-66	8.96175409252728e-64	Up
SNORD14C	8.95500705821723	0.522468661137114	17.139797511926	7.49110870235969e-66	1.13069706659416e-63	Up
AMIGO2	2.5580807789705	0.149379540451334	17.1247064440119	9.70980057437668e-66	1.45744106621394e-63	Up
NGEF	5.45538968444042	0.319170429876751	17.0924032234034	1.69060680178326e-65	2.52358091550167e-63	Up
CELF4	3.07132236991149	0.179778797435122	17.0838965090967	1.95608688180893e-65	2.90382172377547e-63	Up
TGFBR1	1.75045867289888	0.102576231480468	17.0649540116142	2.70602338200438e-65	3.99515517677565e-63	Up
SNORD116-14	8.00532407193366	0.469477061091687	17.051576605934	3.40230935946276e-65	4.9958475148894e-63	Up
STRA6	5.61516745130615	0.32947383675055	17.0428326166532	3.9512202531813e-65	5.77049020542986e-63	Up
IL1RAP	2.39148590507869	0.140374535280931	17.0364653410437	4.40566732608241e-65	6.3995870868868e-63	Up
SYN1	3.20033856979786	0.188222390521062	17.0029642113155	7.80704416635203e-65	1.12797176089037e-62	Up
BOLA2	7.88754463713984	0.464903568692316	16.9659799758603	1.46632861751743e-64	2.10730141425989e-62	Up
BMP1	1.57752400379227	0.0931453206886008	16.9361594563207	2.43512628671465e-64	3.48107100605589e-62	Up
KCNQ3	4.5817072554418	0.272435805750304	16.8175664091712	1.8146100890379e-63	2.58037554661189e-61	Up
TGFA	2.53798849449094	0.150944802893947	16.8140170832785	1.92661571190793e-63	2.72530383792296e-61	Up
PTPRE	2.4697806528937	0.147235304652235	16.7743779844599	3.7577322139223e-63	5.28783379977879e-61	Up
DOK7	3.41467732113545	0.203832982200083	16.7523296979661	5.44514800296675e-63	7.62264294011169e-61	Up
SHROOM4	2.86562625803576	0.171114335404634	16.7468508775691	5.97042279456201e-63	8.31489087956064e-61	Up
L3MBTL4	-1.31228890448326	0.0783945511325946	-16.7395422962967	6.75052451779143e-63	9.3531113549584e-61	Down
XPR1	1.56653681868868	0.0936962128302117	16.7193184374209	9.47971486144668e-63	1.30674967411513e-60	Up
TUSC3	3.14127807429018	0.188674383012539	16.6492028442538	3.06659803638448e-62	4.20575359122009e-60	Up
RPL23AP1	7.87850262171009	0.473729479926708	16.6308050386246	4.16954186576267e-62	5.68952940046342e-60	Up
GABARAPL3	7.72796295414327	0.46519978793434	16.6121377407722	5.69278292562042e-62	7.72902558213129e-60	Up
ENTPD1	2.64427511341255	0.159375931475096	16.5914331539185	8.03792181009761e-62	1.08584285732609e-59	Up
TENM1	4.61928026221813	0.278829029922915	16.5667120941287	1.2127835402907e-61	1.63019829311314e-59	Up
RAET1E	3.22709728363627	0.195015197918725	16.5479271260756	1.65710697510855e-61	2.21642159670708e-59	Up
GPC3	-3.26171234688475	0.197145929031176	-16.5446599020006	1.74949957019529e-61	2.32847189101164e-59	Down
SNORA10	10.0630162836357	0.608928951253734	16.5257642339336	2.39386259262025e-61	3.17045978075558e-59	Up
B3GNT7	2.46860549601858	0.149991977183872	16.4582502502275	7.31855935039455e-61	9.64550422092488e-59	Up
IGF2BP2	2.00533717089758	0.121990204502155	16.4385097892196	1.01381297365631e-60	1.32966985059447e-58	Up
IL17RD	2.04123776603776	0.12454300161884	16.3898231093298	2.26101591227961e-60	2.95111729072321e-58	Up
ECE1	1.56925487792546	0.0957736271009066	16.3850417429853	2.44601014688434e-60	3.17722606483275e-58	Up
PLCH1	-2.69609489611509	0.164763014817323	-16.3634714933101	3.48672419058064e-60	4.50738345364152e-58	Down
EFEMP1	-1.92948239390656	0.118958563033849	-16.219785652232	3.65467933264104e-59	4.70200600996646e-57	Down
UNC5CL	2.81666036702174	0.173788001420893	16.2074501346047	4.46722252228021e-59	5.72016199559084e-57	Up
XKRX	4.34238295575395	0.268121831120947	16.1955590770046	5.42028468769562e-59	6.90779489113963e-57	Up
AC107068.1	-7.69910786533333	0.475607156063556	-16.1879563147374	6.133198878042e-59	7.77966043600651e-57	Down
AC019205.1	-7.49719781072379	0.463296802419092	-16.1822783398836	6.72588374486909e-59	8.4915853747137e-57	Down
RASSF9	-2.78244981258232	0.172018198878559	-16.1753223247423	7.53026347336101e-59	9.46291434991942e-57	Down
DLG2	-2.8619135901926	0.177355276226625	-16.1366137567604	1.4107158065942e-58	1.76457035474825e-56	Down
SLC22A31	6.93153019250646	0.429854377482554	16.1252986025199	1.69438130468316e-58	2.10962184746219e-56	Up
SLC35F2	1.66115377013786	0.103293308819491	16.0819107173804	3.41676063664646e-58	4.23458893949147e-56	Up
SERPINA1	4.803472346756	0.298707711780639	16.0808447767278	3.47606356972831e-58	4.2884148642429e-56	Up
GRB7	2.45422457766514	0.152886796445908	16.0525606835739	5.48534311498131e-58	6.73650001275295e-56	Up
BCL2	-1.58949265671758	0.0992652874237687	-16.0125729544503	1.04401683120035e-57	1.27634600657787e-55	Down
SNX25	1.53503021200774	0.0959357951473792	16.000599251297	1.26551106138096e-57	1.54016116470228e-55	Up
LPAR5	3.54226817046444	0.221725030823676	15.9759507409039	1.87966399250181e-57	2.2773435762069e-55	Up
WDR72	-2.23569898795434	0.14042020761178	-15.9214904035421	4.4953976020617e-57	5.42217198270102e-55	Down
AC009237.14	-7.47730478977402	0.470093492506516	-15.9059951030281	5.75810546359219e-57	6.9143330406815e-55	Down
BAIAP3	3.59778602435892	0.226316455414695	15.8971472832873	6.63165793699677e-57	7.92805903282206e-55	Up
RAB27A	1.80618509970343	0.113784783618364	15.8736963086506	9.63929762387006e-57	1.14728873657146e-54	Up
AC016727.1	-7.42227652945657	0.467776834526485	-15.8671314644512	1.07021587303837e-56	1.26820580955047e-54	Down
MEX3A	2.21935842539367	0.13995117623274	15.8580905508279	1.2359481187411e-56	1.45820289398022e-54	Up
TBC1D4	-1.93408697365761	0.122176667120131	-15.8302482728221	1.92460293897084e-56	2.26082270457018e-54	Down
MYRF	3.322133604034	0.210508026017947	15.7815056597926	4.17118032992658e-56	4.87865585082063e-54	Up
FMOD	-1.61282413116305	0.102339631938142	-15.7595263987064	5.90740141974558e-56	6.87957636028819e-54	Down
ADAM22	-1.9834658143502	0.125915661300721	-15.7523360784576	6.61903100789241e-56	7.6752351833149e-54	Down
ATP2C2	-2.43782016881462	0.155366190725573	-15.6908022101192	1.74832081408879e-55	2.01863810919021e-53	Down
AHNAK2	3.85274520646685	0.24560342563806	15.6868545153949	1.86049041652953e-55	2.13900979037425e-53	Up
AC005523.2	11.1427047829826	0.711075076381285	15.6702226714072	2.41731028248402e-55	2.75911835420164e-53	Up
METTL7B	3.92605984287999	0.250543943860579	15.6701446556008	2.42027925807162e-55	2.75911835420164e-53	Up
ITPR1	-1.98518682599679	0.126961421678753	-15.6361420638456	4.13003237933235e-55	4.68845440440342e-53	Down
AL132709.5	7.2893104065467	0.466399226728009	15.628907572777	4.62667135837737e-55	5.23026806529874e-53	Up
ITGA3	1.71893272068992	0.110166863838687	15.6029922319191	6.94607358812357e-55	7.81954234183011e-53	Up
SNORD32A	8.62402164695449	0.552801990915283	15.6005618443515	7.21562948739225e-55	8.08928952242173e-53	Up
CLIP3	2.05721925265487	0.131955082234948	15.5902995004918	8.47353553305093e-55	9.46024723272603e-53	Up
ZNF625-ZNF20	9.8866590856687	0.634883628106537	15.5723957084142	1.12127645804975e-54	1.2466933063205e-52	Up
KRT15	5.16515492773157	0.331805035879112	15.5668370555214	1.22307472777585e-54	1.34877685694073e-52	Up
PRSS23	2.35247477655421	0.151120258343325	15.5669054721286	1.22176748057132e-54	1.34877685694073e-52	Up
SNORD116-8	7.98371291038515	0.512903895141328	15.5657092605726	1.24482553337003e-54	1.36718277482079e-52	Up
ST3GAL5	1.37017057170773	0.0880781289918133	15.556308783933	1.4417757347774e-54	1.57708084219497e-52	Up
DTX4	3.22373151634958	0.207478277047447	15.5376821237645	1.92832640131142e-54	2.10078720607387e-52	Up
MPZL2	2.44403913554626	0.157579214658317	15.5099080855666	2.97304159058625e-54	3.22592922467708e-52	Up
PDLIM4	3.71778156801748	0.239725426080012	15.5084991559327	3.03899544339445e-54	3.28430315558525e-52	Up
RN7SL800P	7.28673211747219	0.469993171921129	15.5039105944607	3.26405959372413e-54	3.51348056188202e-52	Up
CSGALNACT1	-2.05424020643383	0.132528747904734	-15.5003366357199	3.45079386873048e-54	3.69974399783175e-52	Down
AC093323.1	-7.31371656145563	0.472067013693996	-15.4929625440776	3.870369550036e-54	4.13318752975781e-52	Down
RNF185-AS1	8.26430406883871	0.533453856176802	15.4920692261332	3.92453128546276e-54	4.17452701852885e-52	Up
RELN	-3.36973735446908	0.21772202370042	-15.4772461563454	4.94178469104725e-54	5.23596622677312e-52	Down
SCEL	4.18968859639955	0.270754574468299	15.4741193371419	5.18783569428915e-54	5.47519315579313e-52	Up
LRRK2	3.91082255060687	0.2528000398815	15.4700234716738	5.528688785385e-54	5.81222231920358e-52	Up
EPHA10	4.2237227047713	0.273111956790084	15.4651695019625	5.96161351334763e-54	6.24305712804753e-52	Up
PAPPA-AS1	8.95816773353836	0.579445414838698	15.4598992487188	6.4699649229334e-54	6.7492475786801e-52	Up
FOXP2	-2.18391828405863	0.141594871104057	-15.423710386047	1.13397737822546e-53	1.17837695403444e-51	Down
CLMN	-1.82716976707857	0.118565237670117	-15.4106701338743	1.38765345528829e-53	1.43646057681912e-51	Down
RYR2	-3.20661813771863	0.208164777026275	-15.4042301657685	1.5330392064222e-53	1.58090279691279e-51	Down
IGFBPL1	-2.89265539386724	0.18785688210438	-15.3981869679918	1.68322882358018e-53	1.72918161047488e-51	Down
EPHB3	3.17952163851479	0.206826804972487	15.3728702570141	2.48893950913243e-53	2.54720332036894e-51	Up
AGPAT4	-1.88977246039275	0.123067562746395	-15.3555690729571	3.25044736447199e-53	3.31398441106809e-51	Down
ABCC6P1	3.10575713401239	0.202384185297624	15.3458489330335	3.77587301382677e-53	3.83520816118691e-51	Up
ABTB2	2.54878868132194	0.166128362211137	15.3422850102056	3.98902573026384e-53	4.03653547491642e-51	Up
HMGB1P35	7.63239735595744	0.499032491898966	15.2943896035986	8.3338504810219e-53	8.40164075732274e-51	Up
ALK	3.06880630577369	0.200734305303481	15.2879015927751	9.20692073126186e-53	9.24730796718338e-51	Up
RN7SL431P	7.17963551457309	0.469759198886179	15.2836507121017	9.82774224734323e-53	9.83429407550812e-51	Up
AC005082.1	-7.58659421002337	0.496398444289637	-15.2832755567557	9.88449375181697e-53	9.85458495153472e-51	Down
CACNG4	5.13416832056461	0.336377777056838	15.2631019964707	1.34690113990131e-52	1.3378887866858e-50	Up
SEC14L2	1.44388330218874	0.0946044363282306	15.2623212845874	1.36311565700062e-52	1.34903512164259e-50	Up
PRKCQ	-1.22892868470955	0.0805388295311516	-15.2588346746983	1.43793382054883e-52	1.41788671399957e-50	Down
LAYN	-1.96483114915322	0.128995126314224	-15.2318246843451	2.17437269366096e-52	2.13626187044843e-50	Down
ZNF816-ZNF321P	7.88345747437187	0.517649256699441	15.2293418223706	2.25853705815598e-52	2.2109113854079e-50	Up
RN7SL737P	6.9890439270285	0.459059025610411	15.2247173829883	2.42403836236171e-52	2.3643562626097e-50	Up
EPHB1	-2.55428355836966	0.167887525604685	-15.2142545979508	2.84440740590308e-52	2.76439565801041e-50	Down
AL928654.1	-7.2188020027872	0.474600987244181	-15.2102549232017	3.0236343158602e-52	2.92804845684268e-50	Down
LINC00941	7.78704742448521	0.512089508835321	15.2064185852895	3.20609587739938e-52	3.09365351484201e-50	Up
TMEM184A	3.01075762056776	0.19806775201543	15.2006451829332	3.50155302046095e-52	3.36672453760903e-50	Up
IGSF1	4.33911405911214	0.285474315308767	15.1996653513959	3.55432118105495e-52	3.40534218687031e-50	Up
GRM4	5.66389922152194	0.372765771473719	15.1942577751436	3.86010985032121e-52	3.68524551010524e-50	Up
MET	2.63730661761354	0.17358594234746	15.1930886911023	3.92958811647373e-52	3.73836661024251e-50	Up
TNS3	-1.55346289955885	0.102525490735224	-15.1519674611529	7.35319435365058e-52	6.97082824726075e-50	Down
EVA1A	2.92144295692693	0.19289283495521	15.1454197746915	8.12342823274735e-52	7.6740833563765e-50	Up
FRMD3	2.48805142167078	0.164626871328029	15.1132764754618	1.32389841451809e-51	1.2463096642317e-49	Up
STAC	3.35266507042988	0.222223686336364	15.0868934167314	1.97525868472444e-51	1.85303955360712e-49	Up
LRP4	3.8207477429221	0.253288725965368	15.0845550995606	2.04649432976098e-51	1.91322435299247e-49	Up
SNORD3D	11.8989356672817	0.789113298059921	15.0788685180391	2.23058846576021e-51	2.07813928165205e-49	Up
HNRNPA1P27	4.5905923871567	0.304520292218912	15.0748324642242	2.37116598313097e-51	2.2015176127915e-49	Up
LRIG1	-1.60509642074557	0.106530726296231	-15.0669809223141	2.67039966789478e-51	2.47085130915004e-49	Down
MATN2	-2.40306803265641	0.159711127330853	-15.0463406828146	3.64866094995433e-51	3.3644887899613e-49	Down
ICAM5	4.13716977604913	0.275046644584342	15.0417024076092	3.9135472847239e-51	3.59647008634933e-49	Up
AC034236.1	-8.171649897467	0.543282473078629	-15.0412544162534	3.94012392177594e-51	3.60861925825567e-49	Down
TYRO3	1.78839431967433	0.119041965333643	15.0232257562443	5.17279036936164e-51	4.72156926349367e-49	Up
KIT	-2.64453301905108	0.17604050646032	-15.0222984029369	5.24567993781525e-51	4.77197914343072e-49	Down
ASPHD1	4.08463165134916	0.271986127730121	15.0177940523575	5.6145290468633e-51	5.09038073114607e-49	Up
PIANP	2.58601236359616	0.172379762851535	15.0018327025047	7.14197072628806e-51	6.45357073855688e-49	Up
AL162458.1	-7.21935096584643	0.481739095815094	-14.986018424831	9.06256673749961e-51	8.16174760379215e-49	Down
FHL1	-1.95037779606881	0.130373905622523	-14.9598785643182	1.34270823413149e-50	1.2052256169357e-48	Down
AC090825.1	-7.46796928092643	0.499276468684495	-14.9575831214381	1.38982475914918e-50	1.24338693187724e-48	Down
RYR1	2.93513464657775	0.196437024432301	14.9418606551399	1.75991699739015e-50	1.56928836420749e-48	Up
AC138393.1	-7.13273300396861	0.477996000332414	-14.9221604344143	2.36490606364939e-50	2.10181026406839e-48	Down
ISYNA1	1.58756467185765	0.106530848297334	14.9023939753738	3.17978973145086e-50	2.8167724250603e-48	Up
TMEM164	-1.15792379342541	0.077743066077245	-14.8942388286423	3.59252605345972e-50	3.17198918014297e-48	Down
IFNE	4.09167648244691	0.274842314383905	14.8873600181214	3.9818417102469e-50	3.50428010838602e-48	Up
TIMP1	3.24315057897388	0.218037759667134	14.874261155155	4.84302065206638e-50	4.24833545381589e-48	Up
NHSL2	2.06477779905468	0.138824510834984	14.8732942521152	4.91349038021893e-50	4.29620333633511e-48	Up
BEAN1	2.24375171133029	0.15113422711294	14.8460858548843	7.37508708733511e-50	6.42774525566516e-48	Up
AC027307.2	-6.9776131848795	0.470112155794912	-14.8424436570483	7.78669604439027e-50	6.76466089155422e-48	Down
GRHL3	4.71500124020633	0.3180069048216	14.8267259883914	9.841733284176e-50	8.52256249589318e-48	Up
MROH6	2.59671531822668	0.175155658477325	14.8251865843252	1.00699716098953e-49	8.6923480177684e-48	Up
AC011477.1	-6.89316789290865	0.465532522580834	-14.8070597832652	1.31884224157641e-49	1.13479234658953e-47	Down
ZMAT3	1.76085902922129	0.118939553707702	14.8046547538648	1.36687043464303e-49	1.17238429851382e-47	Up
SNORA55	7.86866060707792	0.532286995638343	14.7827406484756	1.89303715388826e-49	1.61854676657446e-47	Up
AC116533.1	-7.59853668640536	0.515151868735206	-14.7500905025564	3.07252408235125e-49	2.61872099864247e-47	Down
BNC1	3.82705270323073	0.259715306464869	14.7355685551341	3.80977507258678e-49	3.23687116072798e-47	Up
ALDH3B1	2.60410817874112	0.176782808271674	14.7305510315189	4.10346246510716e-49	3.47546548220267e-47	Up
SIGLEC15	3.57826550114536	0.243257286626529	14.7097978061354	5.57738118890749e-49	4.70905265505945e-47	Up
GAP43	6.2908746151105	0.428065910563775	14.6960420343335	6.83390652317369e-49	5.75197777081329e-47	Up
AC139768.1	-6.86781990219122	0.46774244534633	-14.6829093030163	8.29535181008317e-49	6.94359353669805e-47	Down
GJB3	4.75904976085375	0.324122745787341	14.6828626583837	8.30106119014535e-49	6.94359353669805e-47	Up
NRP2	2.17489302411724	0.148149199467564	14.6804237345435	8.60510287042636e-49	7.17569967139442e-47	Up
MGAT3	3.64076570902647	0.24844242806425	14.6543637388897	1.26334516056241e-48	1.05024798609462e-46	Up
NOD1	2.71208359221658	0.185281166087191	14.6376647421374	1.61521264869302e-48	1.33864464240454e-46	Up
SORBS2	-2.11849907143982	0.145024383142847	-14.607881968049	2.50175252025981e-48	2.06704433004218e-46	Down
CHST2	2.37137580491514	0.162398065037041	14.6022417469953	2.71760211344125e-48	2.23854188722426e-46	Up
INF2	1.60400797682686	0.109901781129936	14.594922487475	3.02556392682115e-48	2.48464091716881e-46	Up
PROX1	-2.46621232426463	0.169049593703355	-14.5886912250868	3.31496144034649e-48	2.71404933925095e-46	Down
AC092117.1	-7.3031558749897	0.500718016787823	-14.5853666737228	3.48046928470358e-48	2.84094619740548e-46	Down
AC034236.2	-6.97319333943965	0.478366886458929	-14.5770820197404	3.92957188380439e-48	3.19786666134419e-46	Down
MDFI	2.98523533740659	0.20483877474259	14.5735852069901	4.1360259143526e-48	3.35577021483419e-46	Up
ENTPD2	2.94061153937203	0.202098763239508	14.5503688010555	5.80890331526805e-48	4.69895059197342e-46	Up
DEPTOR	-1.94514269464496	0.133690407610686	-14.549605535719	5.87407892868173e-48	4.73748849239173e-46	Down
AC141930.2	-7.28715546159047	0.50091528523352	-14.5476803691333	6.04172118236132e-48	4.85819115788804e-46	Down
SDK1	3.06188076572504	0.210613732114732	14.5378971018712	6.97011295756614e-48	5.58808640615793e-46	Up
ITGA2	3.16298297877989	0.217893439812482	14.5161918665469	9.56800424170128e-48	7.64817569829246e-46	Up
SNORA71C	7.80044165792358	0.537789957379394	14.5046249951087	1.13254727485226e-47	9.02630155514994e-46	Up
CYP1B1-AS1	2.16296255454825	0.149234909924931	14.4936768188909	1.32837534814543e-47	1.05558956341745e-45	Up
ARSD-AS1	8.81258067149665	0.608469718103171	14.4831869348713	1.54752348460212e-47	1.22612872454487e-45	Up
PLA2R1	-2.96993640481983	0.205239294715301	-14.4706032484647	1.85835136379705e-47	1.46809757739967e-45	Down
LGALS3	2.78262637286652	0.192366105126664	14.4652633634927	2.00834795226724e-47	1.58196924123488e-45	Up
FHOD1	1.66795811012221	0.115427345506073	14.4502856130781	2.49648486813718e-47	1.96075663277123e-45	Up
NOX4	2.77388743993448	0.192209092775714	14.4316140296822	3.27330421105076e-47	2.56342414997593e-45	Up
KLK10	6.29971552787101	0.437094121714557	14.4127207731817	4.30414863409032e-47	3.36096785537145e-45	Up
CD109	2.24179962099842	0.155663123287115	14.4016101801035	5.05518999155981e-47	3.93605542339951e-45	Up
PDE5A	2.46098262566961	0.171259627675454	14.3698935883085	7.99539995423017e-47	6.20746310239629e-45	Up
AC097639.1	-6.85109210708287	0.476807164780333	-14.3686853158744	8.13610593032694e-47	6.29860487179293e-45	Down
AL161421.1	-6.84142716102652	0.476653920577718	-14.3530281944068	1.01985065768048e-46	7.87266430548889e-45	Down
TMOD1	-1.76348271138912	0.122905106474588	-14.3483274371007	1.09137646666861e-46	8.40080039215168e-45	Down
MCTP2	1.20019172806907	0.0836853883482817	14.3417118777547	1.20057047478095e-46	9.21506053625901e-45	Up
MGAT4B	1.22517215593182	0.0855381494148492	14.3231080437559	1.56944224772673e-46	1.20122353113543e-44	Up
PLEKHG4	1.60720069686881	0.112293724192592	14.31247123047	1.828967841578e-46	1.39590545603826e-44	Up
LAMB3	4.18452333276051	0.292923602867561	14.2853743836152	2.69954822941768e-46	2.05454631161709e-44	Up
STK32A	2.71079021674534	0.190165601242471	14.2548925727579	4.1794494257159e-46	3.17192035348292e-44	Up
SNORA6	8.51907554482374	0.598486689224259	14.234360927669	5.607318582616e-46	4.24365639958317e-44	Up
DIRAS2	-2.404623096866	0.169065600012592	-14.2230181461332	6.59462577422956e-46	4.97691617788084e-44	Down
CDH3	4.0321956401286	0.283532936742319	14.2212600992919	6.76241887461858e-46	5.08933239984526e-44	Up
AL353763.2	-6.76787133094255	0.476007689661755	-14.2179873937577	7.08617158664352e-46	5.31817177577596e-44	Down
ST6GALNAC5	5.50888582826015	0.387578537158665	14.2135987937974	7.54464757021542e-46	5.64657307623491e-44	Up
SHISA6	3.85948902885848	0.271839239827285	14.1976891611036	9.46834449358907e-46	7.06673291513231e-44	Up
COL13A1	3.23447702427495	0.227925370058974	14.1909477801354	1.04240300021188e-45	7.75857968587452e-44	Up
Z83844.1	6.94983784935213	0.490310002577276	14.1743750134014	1.3201320207055e-45	9.7987161910498e-44	Up
AP002387.1	-7.04754683484711	0.497482185373606	-14.166430561839	1.47825599761456e-45	1.09423343954932e-43	Down
SYT12	6.64109147685081	0.469019777346245	14.1595126636806	1.63121429675787e-45	1.20415704562307e-43	Up
ABCA9	-2.70902198927831	0.191359719616109	-14.1566991983106	1.69783655891644e-45	1.24992229288295e-43	Down
PTCHD4	3.52632583953934	0.249209952455663	14.1500201127269	1.86703878560566e-45	1.3707514649319e-43	Up
PRPS1	-0.909651408524344	0.06433880002177	-14.1384577924448	2.20054122705423e-45	1.61122555210166e-43	Stable
EPHA3	-2.39927563109858	0.169703287879902	-14.1380621499598	2.21294619870222e-45	1.61157359559398e-43	Down
RNF150	-2.27438096798783	0.160868366602919	-14.138149196242	2.21021099322869e-45	1.61157359559398e-43	Down
RADIL	-2.33440465415589	0.165158921548165	-14.1342933961646	2.33465591963147e-45	1.69563800098395e-43	Down
SOX4	1.92673482857266	0.136552665230291	14.1098295322416	3.30375624073096e-45	2.39305324697236e-43	Up
PID1	-2.27358476456115	0.161149500896716	-14.1085436312852	3.36454701783401e-45	2.43057035635934e-43	Down
PON2	1.18568323354094	0.0841131022456549	14.0962965564878	4.00228980352383e-45	2.88356975764285e-43	Up
IPCEF1	-3.12373052747173	0.221887042292937	-14.0780213895851	5.18410060505095e-45	3.72510718476773e-43	Down
CRLF1	4.70749964711877	0.335057814460103	14.0498130291461	7.7237681807875e-45	5.53529890473519e-43	Up
CLDN10	6.25871986357653	0.446026226366654	14.0321790370048	9.90603957698542e-45	7.08045971669291e-43	Up
AC090286.2	7.64344181040184	0.544978454234308	14.0252183384769	1.09275314799261e-44	7.78997481595362e-43	Up
AL390879.1	-6.55919017179919	0.468709002247489	-13.994162988864	1.69210082625463e-44	1.20308368746704e-42	Down
AVPR1A	-2.57668549600602	0.184310613831792	-13.980125411321	2.06124479458099e-44	1.46169847401547e-42	Down
HRH1	2.51743241724288	0.180387146963414	13.9557194601757	2.90356798150362e-44	2.05362826503311e-42	Up
AC112220.2	-6.6237566066035	0.474859369353817	-13.9488805193357	3.19582262711473e-44	2.25443174254271e-42	Down
MAPK4	-3.22120533656922	0.231142198796327	-13.9360331144362	3.82623438331076e-44	2.69211459813256e-42	Down
ARHGAP23	1.77522105386265	0.127412100596142	13.9329078286651	3.99743283462052e-44	2.80526338508512e-42	Up
ENDOD1	1.51093896082581	0.108599790646081	13.9129085962039	5.28843212041635e-44	3.70162847226448e-42	Up
AL669831.1	-6.63442546971659	0.477320916901119	-13.8992975895313	6.39660120200373e-44	4.46572018800354e-42	Down
KLK7	6.59044508872553	0.474327821368203	13.8942832189673	6.86068732347881e-44	4.77737242540594e-42	Up
ZFPM2	-2.13025413393942	0.153330329439266	-13.8932339200589	6.961960358843e-44	4.83543046208792e-42	Down
AC011298.1	-7.10159177435318	0.511626944670833	-13.8804100298551	8.32662569336679e-44	5.76843007649703e-42	Down
QPCT	3.10534607021039	0.224003971309352	13.862906322861	1.06282205676471e-43	7.34407323009435e-42	Up
SLC25A47P1	6.98608169179914	0.506048383061188	13.8051655249621	2.37226991633432e-43	1.63505072957961e-41	Up
PGAM2	8.12487564763888	0.589589912658196	13.7805540312036	3.33701345205272e-43	2.29413306482342e-41	Up
ARMCX6	1.07659166715684	0.0781486306568669	13.7762064172809	3.54412607943675e-43	2.43033498513254e-41	Up
AC004980.1	-6.41414407446178	0.466372059462988	-13.7532769048117	4.86739604508712e-43	3.32929889483959e-41	Down
UNC5B-AS1	5.27968331114706	0.384058346597623	13.7470864984965	5.30221086031469e-43	3.61755386424198e-41	Up
AL031666.1	-6.86507021404176	0.499484243738464	-13.7443178640814	5.50898304953422e-43	3.74916131063767e-41	Down
RAD23B	1.06134913188848	0.0772489945814143	13.7393261574414	5.90225620776003e-43	4.00671251812213e-41	Up
DPP4	4.6927856123643	0.341598103711471	13.7377390605424	6.03305428307269e-43	4.0852396145378e-41	Up
JPH3	2.19603225860512	0.159987957766255	13.7262347070744	7.07141178700313e-43	4.77638509153126e-41	Up
CYP2S1	3.79319424010909	0.276419007437665	13.7226244869014	7.43254766198179e-43	5.00779483120758e-41	Up
WTIP	1.55608039842574	0.113517404543209	13.7078574398998	9.11086657938494e-43	6.12331823984633e-41	Up
PLEKHN1	3.61910151415433	0.264083237605916	13.7043969430389	9.55579426499812e-43	6.40641313775978e-41	Up
PALM	1.92640350093452	0.14087005358803	13.675039171691	1.4313018779912e-42	9.54837386162127e-41	Up
RASSF6	-2.8189953420974	0.20614086754417	-13.6750920653488	1.43026148251862e-42	9.54837386162127e-41	Down
AC003681.1	-6.76411192611394	0.494745051619112	-13.6719142596325	1.49412238791114e-42	9.94290607797618e-41	Down
RASD2	3.01099232193633	0.220397456008722	13.6616473550274	1.72047072670148e-42	1.1421051128752e-40	Up
MTMR11	2.22153069089877	0.162705451779147	13.6536954761309	1.9189501261472e-42	1.27074006147659e-40	Up
SGPP2	-1.12619926031784	0.0825243910081708	-13.6468654486203	2.10750576071457e-42	1.39219048026861e-40	Down
CAMK2N1	3.1277882048832	0.229921360115021	13.6037304377396	3.80518687597259e-42	2.50752534182994e-40	Up
ARHGAP24	-2.02432901431395	0.148884587883698	-13.5966324190336	4.19299742969974e-42	2.75636020816612e-40	Down
WSCD2	-3.18858254610862	0.234853792957745	-13.5768833279278	5.49138329998226e-42	3.60112121356604e-40	Down
CDKN2B	2.89310106635504	0.213169929701223	13.5718066352509	5.88533113698464e-42	3.84081827678867e-40	Up
TMEM59L	3.83243587419833	0.282379760582288	13.5719212534764	5.8761340321791e-42	3.84081827678867e-40	Up
SYTL5	5.55584147142564	0.410165596840948	13.545361956771	8.43968636347196e-42	5.49454087152495e-40	Up
AC012306.2	-6.43992572788574	0.476095156249069	-13.5265516637953	1.09018810031088e-41	7.08045723418256e-40	Down
HCN4	4.65958575141074	0.34461195650203	13.5212538726389	1.17161674374498e-41	7.59106503177505e-40	Up
AC121757.1	-6.77695749215728	0.501789825664128	-13.5055697536072	1.44987717140665e-41	9.37147880791027e-40	Down
ESPN	4.66050598344317	0.345322278074134	13.4961057520958	1.64862943484621e-41	1.06307088474164e-39	Up
ANO5	-1.68414448619744	0.124794349882997	-13.4953584659597	1.66543150286656e-41	1.07134829391545e-39	Down
PTPRU	1.59280636460188	0.118252665222431	13.4695176773043	2.36405219805634e-41	1.51714874791178e-39	Up
NPTXR	1.56601438699701	0.116284862448677	13.4670528392135	2.44429165281202e-41	1.56492587383117e-39	Up
FN1	5.54683214473052	0.411934875381192	13.4653132721468	2.50254569150348e-41	1.59843450338158e-39	Up
ETNK2	1.48330036329527	0.110256852067471	13.4531354331391	2.95089297632445e-41	1.88035911401731e-39	Up
RDH5	2.62101121079517	0.194912516840216	13.4471159332666	3.20116108848383e-41	2.0350345950272e-39	Up
PKNOX2	-2.18263956571554	0.162410674178651	-13.4390154880747	3.57156717477492e-41	2.2651784490157e-39	Down
AP002495.1	-6.20406941519883	0.461907346137436	-13.4314153413634	3.95774207576634e-41	2.50422190639473e-39	Down
NRCAM	2.32199267757881	0.172911617579411	13.4287835027188	4.10092839154361e-41	2.58875895520386e-39	Up
TMEM220	-1.30029719075003	0.0968462372165516	-13.4264089976208	4.23452943743608e-41	2.66686518276569e-39	Down
AC013268.2	10.1329029295756	0.754950728745735	13.4219393978336	4.49786234834432e-41	2.82612197505969e-39	Up
ACACB	-1.56127375322014	0.116387449614066	-13.4144511147657	4.97603570171225e-41	3.1193163013657e-39	Down
PC	1.5055187510629	0.112246181087251	13.4126500917892	5.09838824449186e-41	3.18861698124262e-39	Up
AC099778.1	-6.31610125428626	0.471524768207775	-13.395057227414	6.46262086165679e-41	4.03249631501717e-39	Down
ANGPTL1	-1.97793761174316	0.148106636351378	-13.3548209619086	1.11024760004464e-40	6.91167503640696e-39	Down
AC090559.1	-6.81886993521491	0.51091864188798	-13.3462930810616	1.24491443988082e-40	7.73220651418391e-39	Down
SRCIN1	3.27904396781665	0.245707245844114	13.3453287327839	1.26113017513041e-40	7.81495758524619e-39	Up
ELMO1	-1.79488015501813	0.134646330642839	-13.3303309971305	1.54211936387264e-40	9.53432058881261e-39	Down
DRAXIN	3.59816295717358	0.270203732942007	13.3164813009665	1.856533267439e-40	1.14520127442162e-38	Up
NDRG2	-0.894572332277549	0.0671985180153696	-13.3123818604592	1.96127966208878e-40	1.20705817563359e-38	Stable
TPPP	-2.45843152900173	0.184704466848895	-13.3100816181827	2.02260667761991e-40	1.24197243672579e-38	Down
SEZ6L2	3.63280968917532	0.273083681781673	13.3029174994048	2.22609500879254e-40	1.36382392171331e-38	Up
CDC42EP1	1.51610503099094	0.113996379797146	13.2995892824738	2.32743279771082e-40	1.42268279023871e-38	Up
DOCK9	1.40108090225085	0.10550797537005	13.2793838317607	3.0489265613777e-40	1.85950107980367e-38	Up
WASF3	-1.58996314674368	0.120027737029999	-13.2466310378433	4.71916702274061e-40	2.87167690586499e-38	Down
MACROD2	1.6118507428	0.121683106454168	13.2462984367276	4.74012224306838e-40	2.8779465789488e-38	Up
AC108519.1	-8.34210385043239	0.630928040131561	-13.2219576874296	6.55357257642734e-40	3.97005434685905e-38	Down
SYNE1	-1.90499703783027	0.144146454361447	-13.2157051400896	7.1215787794e-40	4.30449251592459e-38	Down
DMD	1.86803454668342	0.14137196322243	13.2136139592566	7.32226837119103e-40	4.41591622439373e-38	Up
ASS1P12	7.20473085677633	0.545636805357954	13.2042611239354	8.29092347990427e-40	4.98895702850899e-38	Up
MDK	2.92113954360878	0.221411212778701	13.1932773726706	9.59225735458476e-40	5.75919131569269e-38	Up
TLE4	-1.51813647102347	0.115076613024295	-13.1923979262665	9.70483832114195e-40	5.81386522750805e-38	Down
BRINP1	3.12914987313645	0.237344537064404	13.1839978785243	1.08485980954945e-39	6.48467750761216e-38	Up
GLT8D2	-1.9295500871316	0.146369489691144	-13.1827342652022	1.10318806002046e-39	6.57967660168496e-38	Down
COMP	4.46588381298523	0.338787315971542	13.18196875281	1.11444096103806e-39	6.63215107606306e-38	Up
STRADB	1.19671439393005	0.0908138916128177	13.1776578745486	1.17997457267587e-39	7.00671494605643e-38	Up
AP001062.1	-6.10996304375414	0.464118477327475	-13.1646623485818	1.40162832186704e-39	8.30464780706219e-38	Down
TLE1	-1.32394571011383	0.100578126126811	-13.1633562992073	1.42607454218378e-39	8.43100262160202e-38	Down
TMEM98	1.42354742919754	0.108269439011402	13.1481925296355	1.742910484442e-39	1.0281649665645e-37	Up
FAM180B	-3.07900927292335	0.234415598483712	-13.1348310131217	2.07955146416859e-39	1.2240810775361e-37	Down
TINCR	4.61559147713502	0.351607449776553	13.1271151395348	2.30262583457698e-39	1.35244227823045e-37	Up
LINC00475	2.92333627681529	0.22291915705251	13.1138853899698	2.74183666080678e-39	1.60691850112099e-37	Up
ADAM33	-1.85944872665326	0.141920000120453	-13.1020907911152	3.20310641073864e-39	1.87319326851378e-37	Down
CYP7B1	-1.54338676366073	0.117856365492966	-13.0954892186357	3.49415641274947e-39	2.03898742893445e-37	Down
MFAP2	2.47257588844763	0.188918095425798	13.0880839279835	3.85202771841396e-39	2.24297596758854e-37	Up
AOX1	-2.83892822675925	0.216977140517315	-13.0839968670925	4.06491125125378e-39	2.36184456314784e-37	Down
RPL9P25	7.80281864361435	0.596458698167177	13.0819093888498	4.17811436255906e-39	2.42240973921933e-37	Up
KCNA1	-4.04945293448507	0.309574006285097	-13.0807265864428	4.24364275938202e-39	2.4551336204065e-37	Down
BPIFB9P	2.67959517692308	0.204877424493498	13.0790163120589	4.34020456294534e-39	2.50563348037729e-37	Up
B3GNT3	5.97111336201377	0.456600025156595	13.0773390999397	4.43702074125234e-39	2.55606452851078e-37	Up
SPINT1	1.65568130170354	0.126631569122614	13.0747910112398	4.58823203260529e-39	2.63755006504106e-37	Up
HKDC1	-2.09188582587289	0.160047950879825	-13.0703693135292	4.86288636678742e-39	2.78950029422214e-37	Down
PCSK1N	5.41639051265221	0.414827500092053	13.0569706961334	5.79897534963936e-39	3.31942194907958e-37	Up
RIN1	2.40259829479399	0.184138046832288	13.0478102495692	6.54002362445727e-39	3.73569467834221e-37	Up
FGF10	-3.16995947475695	0.244067076006622	-12.9880667504328	1.4299358467754e-38	8.15063432661981e-37	Down
TMEM44	1.04730323275565	0.0806847356066238	12.9801904273659	1.58486050210052e-38	9.01468653594778e-37	Up
ROR2	-1.59144392832564	0.122608784293001	-12.979852442893	1.59186960295966e-38	9.03553212873198e-37	Down
PLSCR4	-1.63829880835278	0.126285647463232	-12.9729612292622	1.74169242253862e-38	9.8652087782282e-37	Down
GHR	-1.91656065106904	0.147863907815214	-12.9616529103517	2.01850618995107e-38	1.14092050711502e-36	Down
FYN	1.30983433432065	0.101168481526983	12.9470593464556	2.44127744786385e-38	1.37700279929824e-36	Up
CACNB1	1.51363612836726	0.11691847737742	12.9460814263014	2.47256684158141e-38	1.39174606095514e-36	Up
TMPRSS4	5.96202368509647	0.46139390580124	12.9217651341602	3.39267970431952e-38	1.90568441270904e-36	Up
FHDC1	-1.51087953544038	0.117079101915594	-12.904775580954	4.23046161511523e-38	2.37134049620712e-36	Down
TBC1D2	1.99643944483974	0.154812058708343	12.8958910662179	4.74743742609645e-38	2.65561623971582e-36	Up
OR10A5	7.27936520883036	0.56484478274641	12.8873726573809	5.30194758431106e-38	2.9596698312586e-36	Up
KCNJ2	3.61625331708915	0.280823366364721	12.8773234360866	6.03938831943124e-38	3.36437512606996e-36	Up
TMEM63B	0.962383501871992	0.0748161838065947	12.8633064787135	7.24116216756518e-38	4.02554978278346e-36	Stable
ABI3BP	-2.00502653385524	0.156010547849653	-12.8518652199561	8.3961063799788e-38	4.64848365111203e-36	Down
PLEKHA4	1.48266834365905	0.115364807391939	12.8519986049285	8.38163967848566e-38	4.64848365111203e-36	Up
CTXN1	3.0225301575557	0.235234944238515	12.8489845220063	8.71466988996814e-38	4.81498877478853e-36	Up
TSPAN5	-1.1225930962189	0.0873748445483993	-12.8480125145981	8.82484816105531e-38	4.86591321664066e-36	Down
ELOVL6	1.22608831907553	0.0955027298173769	12.838254167395	1.00106549076885e-37	5.50851067812479e-36	Up
DGKI	-2.66020746510767	0.207255832232078	-12.8353804882502	1.03891307033631e-37	5.7051531167371e-36	Down
PLEKHG5	1.30340350314281	0.101560623003993	12.8337485985249	1.06103546503158e-37	5.81481870065382e-36	Up
PDE9A	1.78416390714818	0.139043355772617	12.8317091977116	1.08934152776756e-37	5.95786020186719e-36	Up
TMEM117	1.30755319902483	0.10203388911425	12.8148913108734	1.35327860757448e-37	7.38644069079744e-36	Up
CORO2A	1.90869409914332	0.149068942912214	12.8041029999612	1.55512406975353e-37	8.47103671705664e-36	Up
ADD3	-1.02675625394444	0.0802482499199378	-12.7947494801297	1.75417231977123e-37	9.53606191862759e-36	Down
ABCC11	3.78467970402252	0.295851945318854	12.7924786836997	1.80619823797539e-37	9.79916947663035e-36	Up
NPC2	2.4351139820461	0.190566617110735	12.7782820462783	2.16805579198635e-37	1.1738783845268e-35	Up
SLC34A2	5.79297653467124	0.453537945957428	12.7728596610415	2.32454488113632e-37	1.25609107197082e-35	Up
TMEM171	-2.55260365088785	0.19996199003755	-12.7654443247365	2.55687455270265e-37	1.37887498333174e-35	Down
AC068279.2	-6.47928400620773	0.507900435559777	-12.7569963571042	2.849792324164e-37	1.53377866562277e-35	Down
MPPED2	-2.4585612391538	0.192737880109045	-12.755983607181	2.8870744866515e-37	1.55075503937078e-35	Down
RPS6KA6	-1.71199011515446	0.134246869363949	-12.7525514990832	3.01706230043838e-37	1.61736089748501e-35	Down
C10orf55	3.2051652217565	0.251532653325534	12.7425412938668	3.43035944537117e-37	1.83527626722848e-35	Up
PLA2G12B	5.21551693547479	0.409485490123457	12.7367563961847	3.694374549778e-37	1.97262078233008e-35	Up
ADORA1	2.62044114198643	0.205798350417122	12.7330522167704	3.87393593684839e-37	2.06441816847672e-35	Up
LMO3	1.47526367545609	0.115892276538917	12.7296116662329	4.04847726218319e-37	2.15318422578081e-35	Up
MEAF6	0.820542649185234	0.0644959299974003	12.7223942536887	4.4404245056367e-37	2.35700175428865e-35	Stable
CLEC16A	0.763611666848668	0.0600692854358125	12.7121816300717	5.06027216732204e-37	2.68075359640602e-35	Stable
FAM124A	-2.14560022884852	0.168823946307506	-12.7090988913409	5.26374879488432e-37	2.78309129041457e-35	Down
MRO	-2.56779398802038	0.202081644828696	-12.7067155960507	5.42661449245401e-37	2.86359903041255e-35	Down
PHYHIP	2.25318691998883	0.177336987115415	12.7056794898765	5.4989710357055e-37	2.89612474547156e-35	Up
DHRS3	1.90709290853933	0.150100824218682	12.7054126349158	5.51776164436675e-37	2.90036739508756e-35	Up
COL10A1	3.18362102399399	0.250891524845071	12.6892330299316	6.78469175294774e-37	3.55939420934256e-35	Up
ANKS1B	-2.13279703298807	0.168139805443416	-12.6846645704358	7.19210878726781e-37	3.7658216126822e-35	Down
CHRDL1	-3.04147843132518	0.239791930796911	-12.6838231012082	7.26976061812092e-37	3.79911784101337e-35	Down
ABCC3	2.7333496696594	0.215560815043998	12.6801787657998	7.61579762162101e-37	3.97227065909182e-35	Up
AC002070.1	-7.20645602160175	0.568380268055341	-12.6789342041341	7.73768219341282e-37	4.02806738924138e-35	Down
FERMT1	-2.11031166655184	0.166501883725475	-12.674401149907	8.19823985081892e-37	4.25961623633511e-35	Down
CITED1	4.92956155981253	0.389022018503249	12.6716775024171	8.48796001630951e-37	4.4016833727572e-35	Up
ANK2	-2.45431758170336	0.193751051190846	-12.6673768561175	8.96628283477888e-37	4.64082432241486e-35	Down
CD55	2.76465713412455	0.218362331896109	12.6608701698602	9.74135516286434e-37	5.02307515508411e-35	Up
HMGA2	6.02604522812107	0.475958412772188	12.6608650386549	9.74199193598369e-37	5.02307515508411e-35	Up
FAM178B	4.3148745644258	0.341268741244168	12.643626687563	1.21325924672409e-36	6.24377872914123e-35	Up
ERBB3	1.91890095022107	0.151903082545019	12.6324029642544	1.39938550725052e-36	7.18794631842103e-35	Up
TIAM1	2.99211221930276	0.236924118899409	12.6289895397822	1.46142809726345e-36	7.49238412369336e-35	Up
LRP1B	-3.34196519593339	0.264738726639458	-12.6236355306065	1.56429364240871e-36	8.00456167246185e-35	Down
NELL2	2.86662170119292	0.22733694069837	12.6095727882445	1.87003933807285e-36	9.55098730360155e-35	Up
YPEL4	2.03433825918869	0.161371842734021	12.6065255544102	1.94374763697411e-36	9.90871201052198e-35	Up
DPY19L1	1.10486302641211	0.0876550084062554	12.6046765210653	1.98987326480598e-36	1.01247449846569e-34	Up
CBLN1	3.91608440564671	0.310744616698357	12.6022598468635	2.0518028224761e-36	1.04202271912893e-34	Up
ME3	1.28327907142164	0.101831211608806	12.6020210419519	2.05802544938399e-36	1.04322198107798e-34	Up
NXN	1.4538376603582	0.11541687261042	12.5964049057671	2.20989765657976e-36	1.11810889298636e-34	Up
SPOCD1	3.52234885531472	0.280045840133302	12.5777581757261	2.79859470047109e-36	1.41331647882856e-34	Up
SLC4A4	-2.52621785125679	0.200871177540508	-12.5763082697484	2.85042122794081e-36	1.43680374508404e-34	Down
SNORD118	9.07354928462465	0.722335242192051	12.5614102076612	3.4414372561576e-36	1.73148513569583e-34	Up
NEGR1	-1.96582464785417	0.156499263389014	-12.5612389814748	3.44889359508018e-36	1.73201128535086e-34	Down
MBOAT2	1.16951028533386	0.0931258995884365	12.5583783942214	3.57586415380416e-36	1.7924433711963e-34	Up
NTM	2.64204272230089	0.210406395988745	12.556855555105	3.64534085953663e-36	1.82388554338816e-34	Up
EGFEM1P	4.20911039047881	0.335560848662175	12.5435085983953	4.314610289309e-36	2.15475306463125e-34	Up
TMEM163	4.17512601229553	0.333039419774487	12.5364319188481	4.71762609295946e-36	2.35167567859001e-34	Up
C1orf115	1.53066453530903	0.122184089030681	12.5275274993021	5.27826525891827e-36	2.62630148739325e-34	Up
PPARGC1A	-2.29784650159861	0.183491435754202	-12.522908724071	5.59466162363455e-36	2.77861337770879e-34	Down
TSC22D1	1.6445394536714	0.131388369542876	12.5166288263798	6.05528304770798e-36	3.00186490610962e-34	Up
OCA2	-2.89444974144158	0.231262045095636	-12.5158875086684	6.11208611443989e-36	3.02447513992559e-34	Down
SLC1A1	-1.34532613750219	0.107502185719518	-12.514407297841	6.22709546898113e-36	3.07575256637901e-34	Down
FRMD5	3.58594288002163	0.286585043211377	12.5126658385195	6.36515933648852e-36	3.13820939695706e-34	Up
TPD52L1	1.8612021566004	0.148777728554716	12.5099514200199	6.58644969643747e-36	3.24139704732874e-34	Up
FAM43A	2.28935418157594	0.183136846370342	12.5007841237278	7.39185600253265e-36	3.63114846320777e-34	Up
MSN	1.03560927336868	0.0828886862226407	12.4939762054741	8.05262384505715e-36	3.94856245092113e-34	Up
CDC42BPG	1.24381031754504	0.0995606326878415	12.4929933043398	8.15275199230381e-36	3.99041763275479e-34	Up
ARHGAP19	1.45018261959569	0.116128424397173	12.4877490340857	8.70826928962359e-36	4.2546115672161e-34	Up
RAPGEF5	1.6348031769477	0.130977958800447	12.481513621986	9.41790931887637e-36	4.59301577576537e-34	Up
IQGAP2	-1.48882610616529	0.119303659896623	-12.4792995240495	9.68347828350884e-36	4.71402191466382e-34	Down
GOLT1A	3.74398820849395	0.30007497257836	12.4768426247753	9.98688740568019e-36	4.84820760140666e-34	Up
SLC27A6	3.93743683305252	0.315581223848878	12.4767778799731	9.99500937887153e-36	4.84820760140666e-34	Up
SEMA4C	1.13570761190315	0.0910821241248695	12.469050571835	1.10130371347234e-35	5.33244152878057e-34	Up
MTND1P23	-3.18531472516492	0.255515142366346	-12.4662464058508	1.14074109929819e-35	5.51351395721617e-34	Down
COL23A1	-2.0425422503616	0.163883457034851	-12.4633827435507	1.18246356744329e-35	5.70496440449691e-34	Down
RPS6KA5	-1.80883369868905	0.145197852531164	-12.4577166063859	1.26953699558636e-35	6.11414448248704e-34	Down
SFTPA2	5.5326843751117	0.444181866040086	12.4558988065767	1.29879946783849e-35	6.24394377616731e-34	Up
PERP	1.77860396199857	0.14302572244711	12.435553070926	1.67576889460921e-35	8.04190479476941e-34	Up
CFI	2.43159301222906	0.195948536960976	12.4093450757089	2.32547151308564e-35	1.11399981100262e-33	Up
CAMK1D	-1.53906534588025	0.124054309406275	-12.4063835689887	2.41308127614383e-35	1.15392265343105e-33	Down
LY75-CD302	26.4669127723375	2.13431728714006	12.4006458326553	2.59225804561431e-35	1.23741392007787e-33	Up
AL365361.1	-7.21481304524976	0.581845394530531	-12.3998799562058	2.61715377542086e-35	1.24709454504975e-33	Down
CDK5RAP2	1.04305381562888	0.0841658774290013	12.3928348101493	2.85760164484791e-35	1.35927255705107e-33	Up
PRSS22	1.7932310976576	0.144773031268344	12.3864996259818	3.09249554284577e-35	1.4684190611003e-33	Up
LEMD1	3.04896315248367	0.246198572427285	12.384162598604	3.18390856775178e-35	1.50917266111434e-33	Up
TMEM92	5.69203031416371	0.459702914149903	12.381975704221	3.27187883648353e-35	1.54815450795292e-33	Up
FBLN7	-1.41514251296212	0.114361203145014	-12.3743234072805	3.59914405765419e-35	1.70002926835141e-33	Down
POU2F3	1.82846178225489	0.147767908084462	12.3738760733472	3.61925101858422e-35	1.7065431766162e-33	Up
EMILIN2	1.73990797603789	0.140871814281746	12.351001404426	4.81088315423159e-35	2.26446761430364e-33	Up
SYNDIG1L	3.88415028109447	0.314613615178061	12.3457793741576	5.13347009353672e-35	2.41210599977696e-33	Up
PPP1R1B	4.64616269732578	0.376458790405837	12.3417564305433	5.39656105589124e-35	2.53132442027898e-33	Up
GGCT	2.30218653947034	0.186924669915952	12.3161193249959	7.41787861409638e-35	3.4674090725892e-33	Up
SYT9	-2.21169535917327	0.179576867395598	-12.3161484619343	7.41519983449971e-35	3.4674090725892e-33	Down
BACE2-IT1	6.59997782679988	0.536001607375659	12.3133545421894	7.6764893791882e-35	3.5820965465787e-33	Up
CDH24	1.31125736225695	0.10667663702372	12.2918888225299	1.00138530398227e-34	4.66472899017122e-33	Up
CTSC	2.18727165648431	0.178115490575147	12.2800754129889	1.15890185702562e-34	5.38919283530436e-33	Up
WFS1	-1.29135642945875	0.105287738308783	-12.265022026321	1.3957433228338e-34	6.47941462136143e-33	Down
PSD	1.69871188641318	0.138629534403407	12.2536073840513	1.60685992139448e-34	7.44667947791358e-33	Up
SBSPON	-2.04089828759393	0.166867286846129	-12.230667413415	2.13179816106419e-34	9.86248676637541e-33	Down
SHF	1.13198149843545	0.0926278628281156	12.2207450746867	2.40866948023147e-34	1.11243473533152e-32	Up
DIO2	-1.89853646912205	0.15545358051157	-12.212883504351	2.65316432720471e-34	1.22326269270336e-32	Down
RNF24	1.24473529225438	0.101941122045988	12.210335410011	2.73758268402699e-34	1.2600342241404e-32	Up
SIPA1L2	1.37220568247615	0.112402293915169	12.2079864625518	2.81776458394374e-34	1.29473407362231e-32	Up
PBX4	-2.20592665161063	0.180736598347586	-12.2052017786031	2.91584757810177e-34	1.33752750195507e-32	Down
KCTD16	-3.1256423565655	0.256105420105521	-12.2045146693017	2.94056629402812e-34	1.34658000223817e-32	Down
CASC15	1.87746853234044	0.153842074310734	12.2038690699677	2.96398133492617e-34	1.35500588336777e-32	Up
GLRB	1.9683209577433	0.161568536392455	12.1825759005589	3.84929238696649e-34	1.75675982620035e-32	Up
LIPH	5.66808651921204	0.465330382256098	12.1807789376035	3.93505535125922e-34	1.79287226779632e-32	Up
LYVE1	-3.05430509479963	0.250922904629159	-12.1722849466995	4.36684492487761e-34	1.98625279764888e-32	Down
CCND1	1.72335193921452	0.141659557804708	12.1654476826078	4.74834927605956e-34	2.15614959227861e-32	Up
ATP11A	1.66654480865584	0.137024480939038	12.1623873138208	4.92966686608783e-34	2.23472717093894e-32	Up
PHACTR3	3.22356891871603	0.265249956205629	12.1529479771791	5.53337520538213e-34	2.50419985425485e-32	Up
SNRPGP2	-5.90582839189003	0.486354948579053	-12.1430416389196	6.2460227166316e-34	2.82199066484871e-32	Down
AC079807.1	-5.71599266285839	0.470993309594851	-12.136037914796	6.80417396070941e-34	3.06903459216105e-32	Down
LMOD1	-2.50350378558649	0.206460031159173	-12.1258520185748	7.70546184731457e-34	3.46976946984575e-32	Down
PLCD1	0.98066811978648	0.0809810187186655	12.1098516084788	9.36634556928438e-34	4.21064766374252e-32	Stable
SPOCK1	2.68549035602702	0.221764476462227	12.1096507378829	9.389310560516e-34	4.21396001202693e-32	Up
ZNF571-AS1	1.4084755182422	0.11633106372026	12.1074756234427	9.64159587410474e-34	4.32001056926305e-32	Up
LRRC2	-1.27886347382864	0.105782761726555	-12.0895262418509	1.19976553607396e-33	5.36676577047123e-32	Down
LAD1	2.56087797590033	0.211881940202481	12.0863438075613	1.24714257865332e-33	5.56947077521578e-32	Up
FTCDNL1	-1.64411293835702	0.136193312272068	-12.0719065490722	1.48649919978276e-33	6.62743158081362e-32	Down
MIR378D2	6.73101104822419	0.558417657087695	12.0537217310217	1.85386263630198e-33	8.25167392217577e-32	Up
DRAM1	1.58064966540671	0.131232658105348	12.0446365121846	2.06986785707003e-33	9.19797528985497e-32	Up
UCHL5	-0.809820671171033	0.0672404886662578	-12.0436464284266	2.09486808611156e-33	9.29378422833534e-32	Stable
SYT1	3.55601412276605	0.295342972867919	12.0402868848901	2.18195521257088e-33	9.66427310380983e-32	Up
CDC42EP3	1.75639368975888	0.145929023660649	12.0359449114337	2.29985576976408e-33	1.01698041223381e-31	Up
REN	4.82737884807376	0.401452190774639	12.024791392367	2.63252135273607e-33	1.16218075013437e-31	Up
B3GNT8	1.94865544086756	0.162107532746246	12.0207581218195	2.76423565208643e-33	1.21833799099627e-31	Up
PLXNC1	2.54159798999491	0.211714595116871	12.0048312615949	3.35146752727111e-33	1.47475488032265e-31	Up
BIRC7	5.91831315673462	0.493807600521177	11.9850588579201	4.25541994969882e-33	1.86947863741403e-31	Up
CNTN5	-2.68803178049755	0.224363273118477	-11.9807120975549	4.48454950948146e-33	1.96694088712939e-31	Down
SVEP1	-2.02860977435791	0.169652617892772	-11.9574327797293	5.93690879582559e-33	2.5997309861526e-31	Down
TGM1	1.8737706676532	0.157025341272178	11.9329189318896	7.97279568743513e-33	3.48558242529324e-31	Up
ADCY8	7.44639796019774	0.624088744043038	11.931633171202	8.09691844887667e-33	3.53412831424475e-31	Up
GDF10	-2.9121503612107	0.244094920173375	-11.9304013338019	8.21763511401924e-33	3.58103331468664e-31	Down
AC116407.1	-5.97920233439862	0.50163469222981	-11.9194354517638	9.37415836609061e-33	4.07843817608754e-31	Down
CCDC146	-1.65890647396803	0.139260475616304	-11.9122562710379	1.02174505064e-32	4.43818453025589e-31	Down
TCF7L1	-1.43281476934616	0.120306401425744	-11.9097134679947	1.05338613224479e-32	4.56828034044781e-31	Down
ART4	-2.18977422039059	0.183889047595527	-11.9081274769942	1.07361200109164e-32	4.64853350088044e-31	Down
LLGL1	0.906804584620316	0.0761614829448334	11.9063409686645	1.09685723196331e-32	4.74158219090955e-31	Stable
CDH16	-2.88600458247592	0.242440153030078	-11.9039876291361	1.12824226114879e-32	4.86946476225527e-31	Down
PRMT8	4.5653007356676	0.383661209056856	11.8993023738062	1.1934060421001e-32	5.14249512686772e-31	Up
SDC4	2.45536327672866	0.206574500297138	11.8860908446921	1.39797933276068e-32	6.01442764530703e-31	Up
TTC30A	-1.30466904488438	0.109790976177155	-11.8832083501946	1.44704640643224e-32	6.21562795055427e-31	Down
SLC2A13	1.1616539709992	0.0977577752504093	11.8829828934178	1.45095557350254e-32	6.22252661664946e-31	Up
ELFN2	5.01473624738582	0.422511340958913	11.8688796281884	1.71752283730915e-32	7.35404627867171e-31	Up
NTAN1P3	5.90113693548726	0.498206419211661	11.8447629495119	2.29065138717314e-32	9.79253468016517e-31	Up
RUNX1T1	-1.569842132962	0.132555555326847	-11.8428995985207	2.342129597796e-32	9.99678633068758e-31	Down
CARNS1	1.64043057739612	0.138529082467533	11.8417775399659	2.37368082630946e-32	1.01154745371024e-30	Up
CST6	3.60444754017974	0.304477606942266	11.838136723346	2.47899247727731e-32	1.05476250001698e-30	Up
AKR1C2	-2.5476276819978	0.215275309321136	-11.8342771868807	2.59569959175832e-32	1.10268257185733e-30	Down
EPHX3	2.41109062970697	0.20378992098837	11.8312555302702	2.69086436910937e-32	1.14131512597483e-30	Up
AC134878.2	-6.14277408040587	0.519406203621706	-11.8265319851277	2.84661506295316e-32	1.20548347603242e-30	Down
APOA1	-3.64754698654862	0.308515618180316	-11.8228924942684	2.97269829526101e-32	1.25690708202444e-30	Down
KRT19	2.6209771334825	0.221789826335969	11.8173911616317	3.17388241054091e-32	1.33987429637491e-30	Up
CXCL14	3.96495339851385	0.335939937161774	11.8025663516288	3.78586409941183e-32	1.59573285862572e-30	Up
IP6K3	-2.14070414135625	0.181383264637774	-11.8021039351744	3.80672936951766e-32	1.60202825709701e-30	Down
RUNX2	2.2222735483639	0.188482351567426	11.7903534727967	4.37700114981366e-32	1.83915734161221e-30	Up
LRRN4CL	-2.49927987389301	0.212308972790506	-11.7718994211288	5.44837798212646e-32	2.28578068821573e-30	Down
LIFR	-2.25622961391034	0.191687812666259	-11.7703341831052	5.55042035885141e-32	2.3249807326426e-30	Down
STARD13	-1.43468706598476	0.121898380675815	-11.7695334263731	5.60335544272805e-32	2.34352101163508e-30	Down
ENPP1	-1.63396988775469	0.138869660766332	-11.7662121354504	5.828317883501e-32	2.4338406889711e-30	Down
OGDHL	-2.10009182219767	0.178537594343166	-11.7627429109474	6.07287916385048e-32	2.53205322914988e-30	Down
NFE2L3	2.90185573588036	0.246883849090693	11.7539310350527	6.74084152438058e-32	2.80622582905569e-30	Up
SNORD116-6	7.18657446178876	0.612569011486934	11.7318609446865	8.7513210861091e-32	3.63758758622301e-30	Up
STAM	0.799162450874529	0.0682267542062805	11.7133294727505	1.08916913349349e-31	4.52030286462782e-30	Stable
DPP6	-3.07453200643879	0.262489604790019	-11.7129667245234	1.0938401738064e-31	4.53272604538364e-30	Down
FNDC4	2.58429314947458	0.220641806086415	11.7126178185037	1.09835173450105e-31	4.54445132660787e-30	Up
KCNIP4	-2.69807874562771	0.230420409939888	-11.709373949693	1.1411912364107e-31	4.7144808601444e-30	Down
ADK	0.98585241354376	0.0842194609252693	11.7057554478832	1.19093799212672e-31	4.91248285057704e-30	Stable
MMRN1	-3.12120026661261	0.26682627123725	-11.6974998456482	1.31264051660632e-31	5.40623803013254e-30	Down
SLC24A3	-1.57791514588611	0.134910004822985	-11.696057293575	1.3351392197815e-31	5.490531421622e-30	Down
ANO6	0.890641145949996	0.0761746485304985	11.6920939332382	1.39894382618194e-31	5.7441739051343e-30	Stable
DDX25	-1.95382118478694	0.167140415796384	-11.6896991997863	1.43895343382605e-31	5.89949072459973e-30	Down
AAK1	-1.1483501914989	0.0982882671071034	-11.6834920921697	1.54802457010233e-31	6.33704967197345e-30	Down
KL	1.6579743587324	0.14210316348656	11.6673993601079	1.87054211215257e-31	7.64573476340969e-30	Up
RMDN1	-0.804314352629716	0.0689545640669289	-11.6644106668418	1.93739959110491e-31	7.90704866351548e-30	Stable
CETN4P	-5.58197197223381	0.478571074207104	-11.6638306681657	1.95064649016942e-31	7.94910510880804e-30	Down
SUSD4	1.74168786882798	0.149327035447075	11.6635802995317	1.95639254305672e-31	7.96051411570879e-30	Up
NAT8L	2.93106458592244	0.251455389714503	11.6563999254512	2.12853169962973e-31	8.64792021963851e-30	Up
UNC5B	1.86717544522042	0.160380301670443	11.642174417761	2.51520221559365e-31	1.02035635827191e-29	Up
OR5A2	6.28167306225906	0.539639406851323	11.6405010132808	2.56504384090811e-31	1.03901580950008e-29	Up
S100A6	2.22737409856637	0.191364962359008	11.6394039489201	2.59825029451018e-31	1.05089111462689e-29	Up
PLA2G7	-1.26484565449574	0.108734419269796	-11.6324312300537	2.81950950764847e-31	1.13867724779741e-29	Down
NUDT11	1.96220387051766	0.168765070754543	11.6268364167106	3.01048978518104e-31	1.2139912390451e-29	Up
TDRD6	-1.80622787197659	0.155361539549074	-11.6259653271913	3.04135845120402e-31	1.22461136564277e-29	Down
COL8A2	1.88607732709566	0.162248419894411	11.6246267810996	3.08940577272495e-31	1.24210662451611e-29	Up
ADAMTS14	4.2837585391363	0.36860077330221	11.6216753989936	3.19802496754232e-31	1.28386684358185e-29	Up
DCSTAMP	6.56093444779269	0.564582042285078	11.6208698761266	3.22832344941368e-31	1.29410746225903e-29	Up
P4HA2	1.81623305990832	0.156424593898591	11.61091753312	3.62702530980709e-31	1.45177733067212e-29	Up
SERINC4	7.2861648622315	0.627877397328579	11.6044388494185	3.91245658228439e-31	1.56370934822721e-29	Up
DUSP6	2.42426030144449	0.208924663080298	11.6035142318872	3.95497087872991e-31	1.57836636929874e-29	Up
TMEM132D	3.65218203321509	0.314791922888339	11.601892449161	4.03065169892298e-31	1.60619686727878e-29	Up
TMEM215	5.42512630260775	0.467940755387716	11.5936178675284	4.43974914623481e-31	1.7666147633722e-29	Up
RARB	-1.28854123994439	0.111220299299495	-11.5854861752762	4.88188837930663e-31	1.93968912106039e-29	Down
AC007842.1	-5.65224935391991	0.48797278010108	-11.5831242733439	5.01831418560136e-31	1.9909664121377e-29	Down
PAPSS1	0.760821457915591	0.0657047256267234	11.5794024045989	5.24101272062291e-31	2.07627099246026e-29	Stable
CD276	1.17743953685136	0.101717774632791	11.5755534477824	5.48163616453623e-31	2.1684164845306e-29	Up
CDH22	3.12033404687851	0.269632298189929	11.5725529464595	5.6767966228384e-31	2.24233466602117e-29	Up
IGFBP6	2.55737925978908	0.220990784751951	11.5723343969278	5.69127820906256e-31	2.24477306061974e-29	Up
AL133410.1	-5.59002368306451	0.483149714445229	-11.5699616825463	5.85087950940861e-31	2.30435951290382e-29	Down
KCNS3	1.7136816665687	0.148139968986269	11.5679899104578	5.98688567710518e-31	2.35449311825368e-29	Up
EVPL	1.30533804029721	0.11287900011094	11.5640468024548	6.26835162635728e-31	2.46160355001339e-29	Up
SOX5	-1.7882565664078	0.154675121269645	-11.5613716784507	6.46674649749193e-31	2.53582811130968e-29	Down
HIP1	1.09618976905719	0.0948896356201361	11.5522602852589	7.19041457424673e-31	2.81551624589853e-29	Up
SYNDIG1	-1.7774401855583	0.153884450695006	-11.5504859492343	7.3404212409719e-31	2.87009408232386e-29	Down
EPPK1	2.24782184219306	0.194696258929971	11.545274955702	7.79916662511337e-31	3.0450561253947e-29	Up
GNA14	-1.53530583787864	0.132998913497121	-11.5437472194979	7.93897577849645e-31	3.09516951779823e-29	Down
TACSTD2	4.56051835903142	0.395222053490761	11.5391292534186	8.37688870063441e-31	3.26119277973689e-29	Up
CLU	1.52494916667009	0.13221402582292	11.5339439759025	8.89722708536104e-31	3.45878102722711e-29	Up
AC078785.1	-5.3478696556406	0.464221032960077	-11.5200933950369	1.04497672310381e-30	4.05649153804867e-29	Down
PAK3	-2.49921744092316	0.217028283682895	-11.515630122085	1.10052115725677e-30	4.25986828463661e-29	Down
STEAP2	-1.5716427120095	0.136478610978078	-11.5156704830616	1.100005973373e-30	4.25986828463661e-29	Down
TVP23C-CDRT4	9.4223732986475	0.818439673066259	11.5126057652446	1.13981445743891e-30	4.40565193291622e-29	Up
NMU	5.89865566541868	0.512542195088391	11.5086245033961	1.19367061320225e-30	4.60722751821404e-29	Up
IGSF10	-3.08238391445513	0.268040618663365	-11.4996895986363	1.32390672681002e-30	5.10261226033569e-29	Down
ADAMTS9	2.50913947276503	0.218321832293259	11.4928472631846	1.43309268701273e-30	5.51556954668232e-29	Up
RIMKLA	-1.60444178501952	0.139814337692465	-11.4755168282429	1.75128132372477e-30	6.7306001144233e-29	Down
RAB34	1.23641791146276	0.107778973628834	11.4717914805972	1.82834463667026e-30	7.01679195931209e-29	Up
C1QL1	3.75987396951034	0.327825724930867	11.4691242436915	1.88557825320432e-30	7.22617776525877e-29	Up
TRIM36	2.72886446315552	0.238113163295642	11.4603679418065	2.08626601771862e-30	7.98395683664612e-29	Up
MIR181A2HG	2.09293046460698	0.182648991379939	11.4587573070872	2.12542446195934e-30	8.12230807824856e-29	Up
SLC16A2	-1.34504390292895	0.117693526991688	-11.4283592080976	3.01756796105945e-30	1.1515346210721e-28	Down
AC016739.1	-5.99225203998768	0.52446285965989	-11.4255031211812	3.1184427499174e-30	1.18835100447487e-28	Down
CYP1B1	3.05571699517134	0.267464803049199	11.4247443414424	3.14580035796451e-30	1.19708780382373e-28	Up
MYEF2	1.55208207187502	0.135866189755689	11.4236078502381	3.187222447315e-30	1.2111445299797e-28	Up
PLAG1	2.08582758973976	0.182738008088225	11.4143062604291	3.54722930002512e-30	1.34605394983257e-28	Up
MMP16	3.32145687277792	0.29124770869992	11.404233487722	3.98269844035346e-30	1.50918017477517e-28	Up
LAMP5	4.71988505064235	0.414157660836804	11.3963485333239	4.36026028393219e-30	1.64993714777703e-28	Up
GSTM5	-2.16321315953912	0.189828878661935	-11.3955957322572	4.39811364518987e-30	1.66193334917119e-28	Down
PAQR6	1.69706722070384	0.14903572405832	11.3869827615274	4.85511819196898e-30	1.83206121942204e-28	Up
GCSHP3	7.52804791509179	0.661594873649406	11.3786370102394	5.3428212168361e-30	2.01115224550444e-28	Up
SH2D6	-2.3032172803502	0.202416440148127	-11.3786077784231	5.34461215586717e-30	2.01115224550444e-28	Down
AIF1L	-1.56041727116582	0.137168325496136	-11.3759300153429	5.51122249870353e-30	2.07096257955455e-28	Down
SYTL3	-1.44220348778713	0.126816248051754	-11.3723872921912	5.73959583080797e-30	2.15378333551069e-28	Down
BCL2L1	1.24790770426015	0.109819037472364	11.3633094314288	6.36854602043969e-30	2.38648233537087e-28	Up
TMPRSS11E	5.92883448781073	0.522035897845985	11.357139446299	6.83460459635812e-30	2.55758098316349e-28	Up
KIAA1549L	2.5390673683316	0.223648582342438	11.3529329886112	7.17159447547162e-30	2.67997426747292e-28	Up
SNORD14D	7.6285661622108	0.671963306668325	11.3526528703392	7.1946122066671e-30	2.68486232872557e-28	Up
TNFRSF10C	2.31683280329952	0.204219935878042	11.344792531338	7.87127067513218e-30	2.93332401518236e-28	Up
ENTPD8	2.38407352323397	0.210396095042974	11.3313582305176	9.17704952927131e-30	3.41522760581064e-28	Up
MIR4664	-5.61965485788122	0.496079281875369	-11.3281385923572	9.5206521765679e-30	3.53822531645821e-28	Down
RARG	1.08205561182414	0.0955206001189013	11.3279817178413	9.53771631466452e-30	3.53969806853855e-28	Up
SLC25A37	0.933004230425795	0.0823645684015116	11.3277377461335	9.56431483764612e-30	3.54470038797699e-28	Stable
KLK2	-2.91428005149716	0.257821556931972	-11.3034770489192	1.26123342680679e-29	4.66794585280355e-28	Down
FCGBP	-1.84500919385913	0.163270914557248	-11.3002931285242	1.30780730643014e-29	4.83369874215177e-28	Down
KCNJ2-AS1	1.87043011141717	0.165523728930359	11.3000723431269	1.31109947855702e-29	4.8392466819199e-28	Up
GPR161	1.13541090604767	0.100603480325189	11.2860002693504	1.53881061408357e-29	5.67197614888268e-28	Up
TNFRSF10B	1.13657868240411	0.100750568315216	11.281114354096	1.6267216907686e-29	5.98784286664661e-28	Up
NPFF	6.8461650079438	0.606970086535816	11.2792461437716	1.66163759400631e-29	6.10804415168196e-28	Up
COL8A1	1.53903865811802	0.13653913157724	11.2717771113653	1.808817214983e-29	6.64003036880581e-28	Up
FAM20A	2.8556971241223	0.253445155601057	11.267515125116	1.89852389185531e-29	6.95988039486387e-28	Up
OR5BR1P	6.04231852005707	0.536438580668615	11.2637657651803	1.98108245665886e-29	7.25269455474376e-28	Up
TFF3	-3.40797670527293	0.302617523267612	-11.2616634637485	2.02892244857238e-29	7.4177843999362e-28	Down
DVL1	1.05973942304406	0.0941086088321599	11.2608127587357	2.04860531223835e-29	7.47962409811563e-28	Up
PLXNA3	1.11105891839928	0.0987010114401574	11.2568139088718	2.14369571794755e-29	7.816244386978e-28	Up
FGL2	-1.54759233294183	0.137482365032633	-11.2566606820773	2.14742521378186e-29	7.81929035390272e-28	Down
COL11A1	5.48010370931665	0.487029923175539	11.2520883184861	2.26172713481552e-29	8.22440696210574e-28	Up
CYTH3	-1.25864617077305	0.111892911254643	-11.2486676471278	2.3511674936873e-29	8.53815098715639e-28	Down
SMARCA2	-0.831269482174332	0.0739312509399353	-11.2438173520111	2.48403516890813e-29	9.00854526088052e-28	Stable
AC078899.4	-5.66041203343306	0.503486635499814	-11.2424275727079	2.52346134820592e-29	9.13925988013773e-28	Down
RCAN2	-1.23010250427316	0.109449225644308	-11.239024278443	2.62264974467076e-29	9.48577654638749e-28	Down
IQCG	-0.999384285419753	0.0889715896129296	-11.2326225682554	2.8198246874883e-29	1.01852972468662e-27	Stable
APOD	-2.32279586709996	0.20685094186817	-11.2293221685223	2.92715451139057e-29	1.0558859891689e-27	Down
PHLDA3	1.91412629488616	0.170480045136231	11.2278612629213	2.97594854416489e-29	1.07205570354996e-27	Up
KLK13	3.08777124179213	0.275262131547696	11.2175664136245	3.34344688727509e-29	1.20283952064445e-27	Up
C11orf80	1.56907183732025	0.139946676750096	11.2119263833764	3.56352064408419e-29	1.2803085207695e-27	Up
AC018628.1	-5.52089219152971	0.492463875043717	-11.2107556945971	3.61097136862018e-29	1.29563379066906e-27	Down
CCDC33	3.66538130464105	0.326981826800899	11.2097401268509	3.65264215862186e-29	1.30884729232951e-27	Up
SMAD9	-1.6412211355629	0.146461695420827	-11.2058045678578	3.8186822373218e-29	1.36653187666173e-27	Down
GPRC5B	1.27867173576869	0.114173349970608	11.1993887899222	4.10556221855048e-29	1.46724973572483e-27	Up
TCEAL2	-2.29541816009891	0.205039739889757	-11.1949915725268	4.31443273042106e-29	1.5398592273516e-27	Down
LRP2	-1.77359929305812	0.158512431055536	-11.1890233544947	4.61488641772714e-29	1.64492086060886e-27	Down
ANKRD30B	3.65122948503857	0.326403365345408	11.186249508104	4.76150677402739e-29	1.69494585007473e-27	Up
AC092111.1	-5.40072284863707	0.483382457334073	-11.172773787495	5.54226342266703e-29	1.97027464675813e-27	Down
AC079610.1	-5.35668681087036	0.479499711724607	-11.1714077816733	5.62817088901214e-29	1.99818555951813e-27	Down
C1orf226	1.91898664146944	0.171989001656218	11.1576125391158	6.57331444711773e-29	2.33067991774576e-27	Up
EMP2	1.12267370934873	0.100677036255806	11.1512391613931	7.06160312526695e-29	2.50052940024197e-27	Up
PLXND1	1.43911573399501	0.12910259805988	11.1470702807043	7.40029396549323e-29	2.61703065915832e-27	Up
CDC14B	-1.11994438364796	0.100498639376188	-11.1438760822997	7.67066052705855e-29	2.70909681202703e-27	Down
SGK3	0.927505863635254	0.0832850288207569	11.1365256969701	8.33061329164193e-29	2.93833563855851e-27	Stable
ODAM	-2.36281282843141	0.212419742992312	-11.1233202486123	9.66084150580188e-29	3.40308495180906e-27	Down
RAP1GAP	-1.66420971681717	0.149697661892127	-11.117139010604	1.03539154377318e-28	3.64247509500829e-27	Down
IER5L	2.37216454347702	0.213403058771072	11.1158882029978	1.05000512451645e-28	3.68908172356119e-27	Up
PDE11A	-1.85848907008929	0.167197216612435	-11.1155502929052	1.05398802061506e-28	3.69826601830879e-27	Down
GPR162	1.77106932250702	0.159456550649864	11.106908529559	1.16109942041201e-28	4.06881765767725e-27	Up
RNF183	3.08561162179688	0.277866514121914	11.10465444729	1.19077038161558e-28	4.16738784591837e-27	Up
FSTL3	1.73785544990333	0.156620287950006	11.0959791521904	1.3121517375834e-28	4.58625040698945e-27	Up
TESC	2.62426604738975	0.236536404280007	11.0945545797813	1.33322489072517e-28	4.65388502553133e-27	Up
TMEM100	2.72657147075222	0.245763404198236	11.0942940412436	1.33711509517629e-28	4.6614420182546e-27	Up
GJA4	1.72655327226313	0.155663831420357	11.0915506608643	1.37876742299882e-28	4.80045595806472e-27	Up
SLC26A7	-2.68551886869598	0.242161420524647	-11.0897882200962	1.40620277417546e-28	4.88967651900549e-27	Down
LINC00511	2.86370765104789	0.258809362983294	11.0649306425315	1.85606407398762e-28	6.44564770578374e-27	Up
CDHR3	-2.29740023090751	0.207639776521517	-11.064355150996	1.86801610175056e-28	6.47882657729096e-27	Down
CWH43	-2.57843428539797	0.233178287762569	-11.0577803368358	2.01010406196535e-28	6.96269122386921e-27	Down
ACKR2	-1.80000777601065	0.162811608380883	-11.0557704939546	2.0556411409317e-28	7.11130759868024e-27	Down
CCDC170	-1.40890576757473	0.127440098600473	-11.0554353225328	2.06333406392852e-28	7.12879280552696e-27	Down
MED13	0.963509972244986	0.0871733465781506	11.052804670992	2.12471340383909e-28	7.33148234290223e-27	Stable
SH3RF1	-1.2200307202214	0.110408218753025	-11.0501802673813	2.18775134528643e-28	7.53937064374345e-27	Down
AL021707.2	-5.26429129936477	0.476774817794627	-11.0414625581848	2.41076780218217e-28	8.29734069800736e-27	Down
MYH10	1.18680872625261	0.107508503387825	11.0392079589401	2.47202539360552e-28	8.49735141023334e-27	Up
PI16	-2.83899293922282	0.257260441569757	-11.0354818715998	2.57666566363103e-28	8.84578817026471e-27	Down
WWOX	-1.16867975185985	0.105932369857189	-11.0323195207979	2.66891314249147e-28	9.15084965530896e-27	Down
CDH4	4.09945811051544	0.371663626869974	11.0300223485405	2.73797002887738e-28	9.37572550572991e-27	Up
ADIPOR2	-0.654345461600575	0.0593341554480406	-11.0281414921898	2.79582921362933e-28	9.56173591061232e-27	Stable
FAM230B	5.48334492718844	0.497802119610674	11.0151096413107	3.23142946840585e-28	1.10375172411364e-26	Up
FSTL4	3.54323614531326	0.321722111847417	11.0133435497082	3.29542300640501e-28	1.12418862104862e-26	Up
SLC22A23	-0.991954463400391	0.0901014090256335	-11.009311331837	3.44627863440222e-28	1.17416842552685e-26	Stable
FAM89A	1.03676733320556	0.0941918013154312	11.0069806366014	3.53657941048113e-28	1.20341690821636e-26	Up
SLC24A5	5.7813895889925	0.525771462253942	10.9960125340545	3.99405364720436e-28	1.35737536402726e-26	Up
MUC21	7.29952764564715	0.664737747237048	10.9810638495968	4.71340036417407e-28	1.59983229948813e-26	Up
TNFRSF11B	-1.90327311592379	0.173373257508683	-10.9778932649314	4.88175667613101e-28	1.65489713771277e-26	Down
NKAIN4	2.59799058624147	0.23668800004486	10.9764355850278	4.96114715828946e-28	1.67970268073515e-26	Up
PPM1L	-1.34898889873462	0.122957052730712	-10.9712201844089	5.25582811896092e-28	1.77724610911247e-26	Down
GPM6A	-2.51960232776626	0.229874336005168	-10.9607813188403	5.898787994606e-28	1.99216817547831e-26	Down
DENND6A	-1.06019932066332	0.0967316276570725	-10.9602138033062	5.93589672637434e-28	2.00219797444672e-26	Down
BBC3	2.15008436636893	0.196219976700597	10.9575202409163	6.11520538596349e-28	2.06010747029877e-26	Up
RAPGEFL1	1.20945312459589	0.110382434288614	10.9569347006206	6.154889690326e-28	2.07089426716349e-26	Up
FBLN5	-1.22809867209508	0.112129888665232	-10.9524649200501	6.46636051299996e-28	2.17298667089842e-26	Down
MST1R	1.82584450964967	0.166765573305432	10.9485697405041	6.75050739650901e-28	2.26565476818485e-26	Up
DLX5	2.47377388865613	0.226041619957826	10.9438867458023	7.10856047731509e-28	2.38286708407071e-26	Up
MTRNR2L12	-5.54057895812322	0.506856555062851	-10.9312563935099	8.17091880687016e-28	2.73558716634471e-26	Down
CYP2W1	3.06570026926733	0.280536851410307	10.9279770335182	8.47159438101547e-28	2.8327417943846e-26	Up
COL7A1	2.88491238606087	0.263997560171004	10.9277994243287	8.48818854602233e-28	2.83478217721176e-26	Up
RORB	-2.21793122124125	0.203011203531727	-10.9251666048797	8.73798969959062e-28	2.91460500868567e-26	Down
UST	-0.940705869238692	0.0861318688073134	-10.921693471474	9.07870458207003e-28	3.02451837729184e-26	Stable
ULBP2	2.33310148385263	0.213664956125769	10.9194391357247	9.30687378195044e-28	3.09671324927016e-26	Up
WNK2	-1.82169866030044	0.16684454857393	-10.9185386988729	9.39959158595067e-28	3.12371667243807e-26	Down
LINC00607	2.62116487186101	0.240107826410696	10.9166157182132	9.60067902206336e-28	3.18662341299887e-26	Up
MAPK13	1.08183606534754	0.0992119017756544	10.9042972262932	1.09939490211516e-27	3.64459527182178e-26	Up
AMY1C	5.43556941480628	0.498859222914677	10.8959986407547	1.20437982925866e-27	3.98773703761157e-26	Up
TMEM139	-2.080055634502	0.190906043942022	-10.8957034127935	1.20829247699718e-27	3.99579512160461e-26	Down
AC107871.1	-5.47603884490054	0.502659645833829	-10.8941286420888	1.22937681256875e-27	4.06055045501008e-26	Down
EPHA5	-3.12494553913338	0.286955072183683	-10.8900167379968	1.28616631500379e-27	4.24293546993558e-26	Down
TG	-1.56635557249054	0.143878863977039	-10.8866273279758	1.33492776063581e-27	4.39842417522664e-26	Down
SORD	-1.16022495081224	0.106599559334076	-10.883956350853	1.37464146144674e-27	4.52375919675615e-26	Down
AL355353.1	-5.17061203108763	0.475246999984136	-10.8798414956017	1.43812816960688e-27	4.72692784506555e-26	Down
KATNAL2	-1.45076382739056	0.133355108529248	-10.8789520205922	1.4522292194235e-27	4.76747619081217e-26	Down
SLC39A14	-1.3647016188117	0.125485755177267	-10.8753508865118	1.51073388429231e-27	4.95352039876332e-26	Down
VASN	1.51024262936615	0.138893872697407	10.8733567581944	1.54413024989711e-27	5.05688619293577e-26	Up
PRIMA1	-1.80284373754012	0.165828575291681	-10.8717314514042	1.57189057914222e-27	5.14156654567368e-26	Down
DCHS2	2.6523131686393	0.243995822733492	10.8703220363585	1.596363797245e-27	5.2153031528374e-26	Up
SDC3	1.38371507406719	0.127414574684595	10.8599434365532	1.78859959398126e-27	5.83627824036058e-26	Up
PLD3	1.12779589637142	0.103879193512445	10.8568025822833	1.85117778478233e-27	6.03318713983702e-26	Up
KLK11	6.21719435326948	0.572805808850765	10.8539303498741	1.91030228145259e-27	6.21837916148026e-26	Up
AP001992.1	-5.46305086982865	0.503337937834856	-10.8536441606773	1.91629506201776e-27	6.23038026300793e-26	Down
AC145124.1	-5.47684381362132	0.504810821209891	-10.8492995465011	2.00959451503018e-27	6.52586834219776e-26	Down
AC007773.1	-5.20146729131292	0.479755464619806	-10.8419135891135	2.17865573100154e-27	7.0663770156302e-26	Down
OLAH	3.49930578327438	0.322780746592091	10.8411230230426	2.19756672711546e-27	7.11916760589993e-26	Up
ARHGAP6	-1.34635890758068	0.124337323431979	-10.8282764210959	2.52870190453762e-27	8.18209198284999e-26	Down
SFTPB	5.07146801467796	0.468405615189509	10.8270862906418	2.56177546456889e-27	8.27919252412947e-26	Up
PAPLN	1.10906660460728	0.102498766209386	10.8202922398272	2.75896240930843e-27	8.90581199219774e-26	Up
AL162511.1	-5.23636914085724	0.48398360553457	-10.8193109869364	2.78865900079394e-27	8.9909294610323e-26	Down
AC079834.1	-5.18957424490471	0.479663853597452	-10.8191897429485	2.79235025636922e-27	8.99210002700638e-26	Down
PFKFB2	-1.46662596529625	0.135641149672288	-10.812544488451	3.00225037935011e-27	9.65652389872395e-26	Down
SLC6A20	5.63961240727002	0.521934371340903	10.8052136761587	3.25198986923954e-27	1.04424604788673e-25	Up
TMEM130	2.97790373647327	0.275600467387007	10.8051476280394	3.25433108416844e-27	1.04424604788673e-25	Up
ARMCX3	1.62124878938229	0.150073475570318	10.8030335355473	3.33015901447033e-27	1.06731003858789e-25	Up
MAP3K1	1.00304713247849	0.0928670653451907	10.8008918850846	3.40876169834065e-27	1.09120762518682e-25	Up
RANBP10	-0.794862426694966	0.0735966310859242	-10.80025559549	3.43246726895682e-27	1.09749586594882e-25	Stable
CGNL1	-1.11444633785271	0.10322718868095	-10.7960543350376	3.59314495925654e-27	1.14751289017959e-25	Down
GALNTL6	2.70517092963671	0.25076569096551	10.7876437132254	3.93755715576549e-27	1.25602029792765e-25	Up
SLC38A1	-1.1017785160436	0.102139526181368	-10.786994587063	3.96546067376288e-27	1.26342943966658e-25	Down
STAB2	-2.68975885296677	0.249394722378435	-10.7851474454431	4.04593980771876e-27	1.2875524349228e-25	Down
MTX1P1	-5.1753988537796	0.479897111023387	-10.7843926018704	4.07929228078586e-27	1.29663904520321e-25	Down
CYP1A2	-2.81366073725714	0.261032513247042	-10.7789665825815	4.32719734895253e-27	1.37382159781433e-25	Down
GALNT5	3.17734274566149	0.295088229584228	10.7674330153334	4.90485912724273e-27	1.5553930035193e-25	Up
CSF2	5.43972114052364	0.505291182536397	10.7655176431499	5.00793240525144e-27	1.58621708939137e-25	Up
CPT1C	1.71081339691529	0.15900376123311	10.759578161218	5.34141083437333e-27	1.68986227076228e-25	Up
PRSS1	6.08249277807088	0.565614538920592	10.753777280334	5.68833942552358e-27	1.79751525846545e-25	Up
OXTR	1.56050971597246	0.145172083104252	10.7493788241078	5.96620483221265e-27	1.88311824949441e-25	Up
KLHL8	-0.929621550597372	0.0864830809898308	-10.7491724387881	5.97956840674892e-27	1.88513394648241e-25	Stable
GSTM3	-1.49793499868761	0.139363725149196	-10.7483851847674	6.03081667524617e-27	1.89907464955479e-25	Down
DAB2IP	0.988407524189883	0.09199895839795	10.7436816829429	6.3462040672897e-27	1.99606218265463e-25	Stable
ZPLD1	4.77572115472424	0.444680681262425	10.7396641139575	6.62851011133602e-27	2.08243123474508e-25	Up
NOL4	-2.60201469303009	0.242366605071307	-10.7358631040136	6.90704911785979e-27	2.16741757336046e-25	Down
NCAM1	-1.97353558973873	0.18387750448696	-10.7328821719934	7.13358571176617e-27	2.2359074102146e-25	Down
FGFR3	1.84273888720541	0.171702690531088	10.7321491672943	7.19040973887072e-27	2.25110649275561e-25	Up
RNU1-28P	5.76417847032257	0.537241961608018	10.7292037521973	7.42330493134501e-27	2.32132931290601e-25	Up
MAPRE2	-0.79882190486223	0.0744920925366435	-10.7235798815731	7.88895568828205e-27	2.46409022873994e-25	Stable
MOB3B	-1.29449565210272	0.120750593519873	-10.7204081931876	8.16422224230396e-27	2.54712420949848e-25	Down
STXBP5L	-2.67201084626297	0.249278871633701	-10.7189623763594	8.29284248638923e-27	2.58426780042981e-25	Down
TBC1D3	6.28910979071688	0.586886144397274	10.7160645224905	8.55671580851662e-27	2.66342566491362e-25	Up
CLDN16	5.24816328076546	0.489794441869327	10.7150323322077	8.65270208176642e-27	2.6902037381492e-25	Up
RASGRF1	4.14905860782039	0.387352882543287	10.7113146559758	9.0073506403625e-27	2.79724827127947e-25	Up
BTBD11	-1.36370324841095	0.127334700184158	-10.7095964135361	9.17609639920788e-27	2.84638085549711e-25	Down
CCDC110	-1.520812539321	0.142156094214012	-10.6981874236883	1.03788544487575e-26	3.21577854927214e-25	Down
ETV1	1.44684079026575	0.135295487335334	10.6939323606538	1.08663848633606e-26	3.35990754343435e-25	Up
NID1	1.22178330339854	0.114250372353481	10.6939109101409	1.08688992262996e-26	3.35990754343435e-25	Up
C1QTNF7	-2.10340229034226	0.196734192061514	-10.6915949296937	1.11437922731011e-26	3.44094833868167e-25	Down
GARNL3	-1.2905058112668	0.120737108257956	-10.6885598792844	1.15144949057879e-26	3.54973388289312e-25	Down
PRDM1	1.95299081056825	0.182718947660756	10.6884963796653	1.15223799515037e-26	3.54973388289312e-25	Up
ID4	-1.37886865491928	0.129034526888031	-10.686044178825	1.1831011275347e-26	3.64066358356861e-25	Down
HK1	-0.889434587151516	0.0833701299084838	-10.6685042727876	1.42908239171407e-26	4.39259932415594e-25	Stable
ETV5	1.69496353822508	0.158899225766318	10.666908728163	1.45382847376452e-26	4.46358383001931e-25	Up
SPATA9	1.94746885251033	0.182598969184557	10.6652784580727	1.47955192267901e-26	4.53740452292185e-25	Up
ARHGEF28	-1.48890780997536	0.139694946627416	-10.6582796723955	1.59520803711236e-26	4.88654543613398e-25	Down
GJB4	3.66779247601879	0.344329987613124	10.651969354873	1.70714709111036e-26	5.22352209599318e-25	Up
ECE2	5.37707598673871	0.504897691463145	10.6498327832644	1.74678548348232e-26	5.33876133401872e-25	Up
BLOC1S5-TXNDC5	11.5000880765018	1.07999628267318	10.6482663514703	1.77642488187127e-26	5.42321440207887e-25	Up
KCNK2	-2.08171229888064	0.195566204376519	-10.6445400702913	1.84895095531641e-26	5.63825698766805e-25	Down
TMEM41A	1.03137431820484	0.0968990318683255	10.6438041569534	1.86361767107588e-26	5.67657522402797e-25	Up
TSPAN8	-2.82555379078182	0.265508638592559	-10.6420408984049	1.89923025974181e-26	5.77853639163335e-25	Down
LRP4-AS1	3.96061256500689	0.372221999432179	10.6404580359269	1.9317735943447e-26	5.87094026681721e-25	Up
SREBF1	1.33940503374342	0.12596139514933	10.6334566408663	2.08247927830487e-26	6.32184552148776e-25	Up
RNVU1-6	6.95593963584531	0.654527115419899	10.627427759632	2.22155262440305e-26	6.73646563480602e-25	Up
PDLIM7	1.33749179409669	0.12586330965385	10.6265423797853	2.24273734858571e-26	6.79308045785749e-25	Up
SIGLEC6	5.6737097988903	0.534171542582589	10.6215126538926	2.36694119419497e-26	7.16125612371331e-25	Up
SLC25A33	-1.55070252350532	0.146040445163915	-10.618308659391	2.44959129246796e-26	7.40302657045855e-25	Down
CHPT1	1.05138205030541	0.0990394273101896	10.6157929105598	2.51648717019711e-26	7.59669836473583e-25	Up
CD44	1.29922507026783	0.122403336400764	10.6142945811052	2.55718624822569e-26	7.71094397930376e-25	Up
AC080080.1	-5.15186385164275	0.485839869552089	-10.6040367917775	2.85389444947844e-26	8.59604461939893e-25	Down
SERPIND1	-3.20188024382088	0.302011216462504	-10.6018587035439	2.92115945709165e-26	8.78885147123632e-25	Down
SCARNA10	5.56798676416419	0.525195188397672	10.6017474782122	2.9246362476462e-26	8.78952415338211e-25	Up
IRS1	-1.52768396064746	0.144206612355685	-10.5937164440105	3.18682695711617e-26	9.56685452526275e-25	Down
PCDH20	5.30445709594469	0.500865746142938	10.5905766900476	3.29555249766077e-26	9.88226829986667e-25	Up
ITM2A	-1.02467502589739	0.0967545279491187	-10.5904607010873	3.29963870706781e-26	9.88355194984015e-25	Down
F10	-2.12144754168132	0.200407512165753	-10.585668764386	3.47291798683094e-26	1.03910629200663e-24	Down
UBE2QL1	2.15766224277803	0.203989011561379	10.5773454474963	3.79559629740097e-26	1.1343962473803e-24	Up
RUNX1	2.53723032979257	0.240077107212074	10.5683976254816	4.17568114228083e-26	1.24661384643252e-24	Up
AP001324.1	-4.93568130074853	0.467509348312322	-10.5573959506179	4.69505911782421e-26	1.40012259652731e-24	Down
ACADSB	-0.864295389910684	0.0818898008062466	-10.5543716238317	4.84872957192829e-26	1.44435474723659e-24	Stable
DNAH7	-1.41410911641025	0.133985176936642	-10.5542206141127	4.85653193625568e-26	1.44508568120877e-24	Down
AC010207.1	-6.0125366488754	0.570100229619262	-10.5464554064306	5.2749726982493e-26	1.56786812278658e-24	Down
FAHD2A	-1.00651308449202	0.0954809483611324	-10.5415069892806	5.56007027046996e-26	1.65079097326986e-24	Down
LINC00092	-1.56860477122647	0.148855669006235	-10.5377563494795	5.78628714581427e-26	1.71606922179594e-24	Down
PGM5	-1.49146549404639	0.141553689865992	-10.5363943211819	5.87067523286383e-26	1.73918753773591e-24	Down
SEMA3F	1.32291135885273	0.125583369762284	10.5341285343502	6.01376898190566e-26	1.77962771471114e-24	Up
AC112229.1	5.25037271028801	0.498563582442466	10.5309992450038	6.21709705702919e-26	1.83778477337872e-24	Up
SPECC1	1.18724616993122	0.112825944758812	10.5228116854611	6.78189854233929e-26	2.00255010728878e-24	Up
FUT2	1.30254839377012	0.123871124341663	10.5153513435255	7.34066892839436e-26	2.16517678064802e-24	Up
PSD3	1.76878332153053	0.168241418034318	10.5133643201327	7.49703760273781e-26	2.20888726227667e-24	Up
CDADC1	-1.20815874863063	0.114927019469912	-10.5123995575899	7.57414573137714e-26	2.22917504760727e-24	Down
LRRC7	-1.87989653921594	0.178837211458793	-10.5117750600193	7.62447693379187e-26	2.24154643957768e-24	Down
CDON	-1.89019905706388	0.179822080289118	-10.5114958854041	7.64708402060654e-26	2.24574908770378e-24	Down
GABRQ	3.97395023271802	0.378111609682817	10.5099926343219	7.76996166211846e-26	2.27935748303058e-24	Up
DLG4	1.47658569602811	0.140501559944219	10.5093900495791	7.81976538302387e-26	2.29147962167613e-24	Up
AKR1C1	-2.03634454500324	0.193903469602746	-10.5018468683161	8.47063852132037e-26	2.47952016867859e-24	Down
CSMD1	2.6952047654597	0.256651240075208	10.5014289612234	8.50822807847317e-26	2.48782798943926e-24	Up
CRLF2	4.6972794343099	0.447609631423635	10.4941428971715	9.19080237962088e-26	2.6845091750551e-24	Up
ITGA7	1.24776173866258	0.119028227243998	10.4829061774127	1.03513044074833e-25	3.0202110419156e-24	Up
IGSF9B	-1.77243972642807	0.169280636347927	-10.4704221620784	1.18115066336594e-25	3.44253814701414e-24	Down
KY	-2.09581050186254	0.20017452308717	-10.4699162987384	1.18747956401836e-25	3.45725461860432e-24	Down
TC2N	-1.12763734873933	0.107728333619072	-10.4674166104403	1.21925017307796e-25	3.54593123533051e-24	Down
LRG1	3.13312204508363	0.299362778104532	10.4659706357669	1.2380113811514e-25	3.59662274149985e-24	Up
UPP1	2.14225169853512	0.204933199635314	10.4534145875209	1.41342832696644e-25	4.10182669580873e-24	Up
HAP1	-2.20066551487107	0.210559694606868	-10.4515041161125	1.44219591123234e-25	4.18082072206818e-24	Down
INHBB	1.66448215349319	0.159289777674658	10.4493971791009	1.47459505054911e-25	4.27016174445185e-24	Up
KDM1B	-0.965349036422651	0.0923852887032676	-10.4491640386951	1.47822416689807e-25	4.27608785238244e-24	Stable
KLHL4	-2.46564895503053	0.236094425104914	-10.4434865581212	1.56938566535931e-25	4.53493710231849e-24	Down
MTND6P5	5.13827070811691	0.49205336977959	10.4425068980191	1.58566994755232e-25	4.57709729091545e-24	Up
SLITRK5	-3.41317774674897	0.32690402927489	-10.44091672507	1.61245964419226e-25	4.64945940947562e-24	Down
PHKB	-0.6023759982342	0.0577109762398127	-10.4378064188532	1.66616247230368e-25	4.79918738557577e-24	Stable
DACH2	3.26070156290243	0.312446436716451	10.4360337636417	1.69755839863258e-25	4.88441244028276e-24	Up
GPM6B	-1.11642391505763	0.107002895843629	-10.4335859908796	1.74187737087533e-25	5.00660029854357e-24	Down
LAMA2	-1.82197903479029	0.174702600551678	-10.4290321325317	1.82740159160257e-25	5.24683700339195e-24	Down
MLLT11	1.22242906991389	0.117315616969307	10.4200029074877	2.00947054443516e-25	5.76346870165064e-24	Up
SDK2	-1.68213877431088	0.161547331666317	-10.4126682685506	2.17051195977996e-25	6.21875844425608e-24	Down
MEGF11	2.11541160528296	0.203166987960744	10.4121817550975	2.18163533748658e-25	6.24400673180215e-24	Up
F2R	1.3876503420276	0.133290866982295	10.4106933463935	2.21601748680548e-25	6.3356995194191e-24	Up
NWD1	-2.5810616604361	0.248002255662933	-10.4074120355748	2.29372392794289e-25	6.55093372993244e-24	Down
ASXL3	-2.44909280881147	0.235407957929443	-10.4036109499132	2.3871203059689e-25	6.81047691939469e-24	Down
GFRA1	-2.29798991753201	0.220909118225883	-10.4024222086763	2.41709520325039e-25	6.8887213292636e-24	Down
AC007099.1	4.79893793834599	0.461406657285165	10.4006690466542	2.46198430330833e-25	7.00926152863905e-24	Up
ACTBL2	4.67235905952464	0.449253549597319	10.4002718814634	2.47226780416595e-25	7.03112963504796e-24	Up
SULT1A4	5.43253087576466	0.522384034212079	10.3994963857551	2.49246999045642e-25	7.08113083093075e-24	Up
AC092811.1	5.32555118987181	0.512141443333476	10.3985944882889	2.516170870108e-25	7.14095636224558e-24	Up
SAMD11	2.0220526589431	0.194459771613557	10.3983083090392	2.5237379229845e-25	7.15491618081796e-24	Up
SPOCK2	2.80204516299317	0.269561773738677	10.3948164612894	2.61790463090435e-25	7.41410349242911e-24	Up
SHANK2	-1.74186747556729	0.16760812203244	-10.3925004018013	2.68227538124916e-25	7.58845196341253e-24	Down
FOXI2	4.02521447670636	0.387376180385504	10.3909705359287	2.72565299278942e-25	7.70310591623268e-24	Up
AC004492.1	-4.98497208829388	0.479753744173246	-10.3906892834873	2.73370290006895e-25	7.7177831717934e-24	Down
SLC25A48	3.20282485978578	0.308482339548381	10.3825225926214	2.97800493507084e-25	8.39871997241587e-24	Up
GDF15	4.33755017553005	0.417847173361664	10.380709627957	3.03510684165338e-25	8.55083593824725e-24	Up
DCN	-1.93895071001371	0.18684131500734	-10.3775265654576	3.13799870622824e-25	8.8315051088411e-24	Down
GAPDHP46	4.9434353113087	0.476504587676785	10.3743708647394	3.24341686744056e-25	9.11869270806545e-24	Up
KRT222	2.16269572206882	0.208591190998875	10.3681066861567	3.46318230712218e-25	9.72643030912964e-24	Up
AC003102.1	-4.89048992498552	0.47186226156704	-10.3642319450264	3.60644046225216e-25	1.01182563249355e-23	Down
ALDH1A1	-1.35833255062042	0.131137306743918	-10.3580940035084	3.84548341516871e-25	1.07777251982394e-23	Down
FIBIN	-1.96868184570128	0.190069357699979	-10.3577024172871	3.86125578127768e-25	1.0810715927312e-23	Down
C2CD4A	4.3425036635928	0.419607346462455	10.3489695788282	4.23013921409205e-25	1.18312527211531e-23	Up
REEP2	1.44550108685119	0.139753366479669	10.3432290989675	4.49143122798473e-25	1.25490681404024e-23	Up
PLXNB2	0.959470532618424	0.0927670900403205	10.3427900153104	4.51206332875818e-25	1.25936908074781e-23	Stable
SSX1	3.16241687197858	0.305857462261328	10.3395119040011	4.66909527394238e-25	1.30185362344041e-23	Up
BNIPL	1.73227758073108	0.167546493384315	10.3390858605295	4.68989775357614e-25	1.30630574748578e-23	Up
PSG1	5.49642833691754	0.531689476894814	10.3376662051277	4.75988055605943e-25	1.32443308819376e-23	Up
GPR87	5.37411563113568	0.520304218079895	10.3287950479588	5.22123215847008e-25	1.45130916108585e-23	Up
EML6	-1.3414944456478	0.129888628152837	-10.3280361393093	5.26269842763637e-25	1.46133182032764e-23	Down
B4GALNT3	1.77486455471072	0.171951191825542	10.3219090014302	5.60965499496478e-25	1.55607452416795e-23	Up
FNDC9	5.31428688152353	0.515051690558433	10.3179680388227	5.84469687823753e-25	1.61961046416638e-23	Up
DOK4	0.994158334706076	0.0963708742333357	10.315962604002	5.96802245512413e-25	1.65209047840721e-23	Stable
SLC26A4	-2.26374741984771	0.219459905366424	-10.3150842796	6.02284426724219e-25	1.66555994280808e-23	Down
AC017104.1	-5.47306773118471	0.530630749884663	-10.3142679393803	6.07424452575271e-25	1.67805663186898e-23	Down
GATM	-1.2347375825031	0.119719260796888	-10.3136084727245	6.11608454813604e-25	1.6878894006286e-23	Down
AMOT	1.18267003477333	0.114672177807142	10.3134871717739	6.1238115510773e-25	1.68829735190823e-23	Up
ANKRD46	-0.816449151484708	0.0791752894881054	-10.3119187408511	6.22459774139158e-25	1.71433416694106e-23	Stable
AC008752.3	-4.92300472382319	0.47743653159055	-10.3113280993026	6.26297644691601e-25	1.72314763383683e-23	Down
OPCML	3.68100880770367	0.357099825751388	10.308066658835	6.47915864722534e-25	1.78005951961753e-23	Up
PRKCA	-1.29832008148621	0.125952548769932	-10.3080095969932	6.48300602303521e-25	1.78005951961753e-23	Down
SNORD115-32	5.56507323168946	0.540223076003025	10.3014356085342	6.94174993916246e-25	1.90408324727199e-23	Up
KCND3	-1.50223185841957	0.145905240703351	-10.2959417439559	7.34968410764135e-25	2.01393271014456e-23	Down
CPS1	-1.89597107602382	0.184185628616189	-10.2938057125765	7.51462596001373e-25	2.0570432035223e-23	Down
IFNWP19	5.6259753689482	0.546861396156608	10.2877537315453	8.00213462902285e-25	2.18827604662894e-23	Up
SLC5A2	1.93223634088108	0.187913048468583	10.2826086672961	8.441140703587e-25	2.30599332183532e-23	Up
GABBR2	2.72395902047511	0.265105021720188	10.2750185673593	9.13268502162532e-25	2.49239276681084e-23	Up
OR5BB1P	6.03040503511803	0.587426705680724	10.2657999318057	1.00484684183353e-24	2.739551157685e-23	Up
PLEKHA8P1	1.34330196359694	0.130856936547979	10.2654242032054	1.00876635607798e-24	2.7474646581164e-23	Up
OSBPL1A	-1.00213017157117	0.0976312871099769	-10.2644367521481	1.01913958056926e-24	2.77292177118029e-23	Down
CLUL1	-1.80051947462706	0.175438899692102	-10.262943268494	1.03502982997926e-24	2.81332353585308e-23	Down
RPSAP14	6.40674396536373	0.624319293914115	10.2619669579603	1.04554993271973e-24	2.83906211881624e-23	Up
CFD	-2.33581520765698	0.227625170228933	-10.2616736334903	1.04873125679417e-24	2.84484147550853e-23	Down
B3GALT2	-2.44925224342231	0.238688956407272	-10.2612717416351	1.05310565290626e-24	2.85300189982997e-23	Down
TFCP2L1	-2.94494233661849	0.287000459759118	-10.2611066863454	1.05490743131621e-24	2.85300189982997e-23	Down
TMEM47	-1.233665893012	0.120226403852076	-10.2611893351636	1.05400483790737e-24	2.85300189982997e-23	Down
NMNAT3	-1.31053522884571	0.127721494270327	-10.2608823701351	1.05736101129605e-24	2.85677798031968e-23	Down
RAB27B	3.51900731646355	0.343209055724019	10.2532472782223	1.14433156104117e-24	3.08866634527575e-23	Up
SERPINA5	-3.18517805917867	0.310719587374531	-10.2509728662177	1.17158322034295e-24	3.15906541389479e-23	Down
EPB41L2	-0.956817168707013	0.0933571616327584	-10.2489959203223	1.19579237784907e-24	3.22112846108934e-23	Stable
ABCA12	1.9779283259517	0.19304885539425	10.2457397217524	1.23675187198509e-24	3.32814363319653e-23	Up
SYNM	-1.07338828185588	0.104776992524154	-10.2445036452867	1.25266175620458e-24	3.36760351533684e-23	Down
SNORD14B	6.69496023241127	0.65353525573914	10.2442219813212	1.25631540364504e-24	3.37406854629043e-23	Up
LY6G6C	2.94197664397326	0.287263391510416	10.2413907616439	1.2936325162385e-24	3.47084044922857e-23	Up
TFPI	-1.44185801543956	0.140805947163742	-10.2400363371217	1.31187090190715e-24	3.51628254243326e-23	Down
DSC2	1.1809078166817	0.115345968311237	10.2379635280816	1.34027729901235e-24	3.58886145339104e-23	Up
AC011897.1	5.01898560076534	0.490314192999146	10.236264159651	1.36401988026711e-24	3.64882070545116e-23	Up
B4GALT6	1.3558621954665	0.132549282191381	10.2291176010205	1.46851299371594e-24	3.92445935353288e-23	Up
FOXQ1	2.61886494628568	0.256073935292513	10.2269875428522	1.50116446928472e-24	4.00775312560618e-23	Up
ABCA6	-1.63267608595364	0.159783868532235	-10.2180282712598	1.64655915050993e-24	4.39158293469666e-23	Down
AC078899.1	-1.63032156771695	0.15956979692872	-10.2169809017506	1.66444191567627e-24	4.43490055993506e-23	Down
AF131215.3	4.64707360351417	0.454883941026188	10.2159544103287	1.68215487142682e-24	4.477680819331e-23	Up
MAT1A	-3.51530316299788	0.344316943372328	-10.2094980530673	1.7979250509343e-24	4.78113573091957e-23	Down
CA7	2.56865615768617	0.251695156184315	10.2054254703462	1.87497560535668e-24	4.98112988254935e-23	Up
PIP5KL1	1.69040164540128	0.165674061370974	10.2031762329781	1.9189226726426e-24	5.09287355299192e-23	Up
LPAR1	-1.32881957716592	0.130331410492749	-10.1956970475652	2.0725240820052e-24	5.49513794382891e-23	Down
MYO6	0.865523039470749	0.0848995901670373	10.1946668737489	2.0946138688384e-24	5.54826250081136e-23	Stable
SLC30A3	3.82371580135571	0.375134533897717	10.1929186887344	2.13263478622496e-24	5.64344041667247e-23	Up
TTYH2	-1.13180847708283	0.111049332119275	-10.1919431254858	2.15414850420314e-24	5.6947929830294e-23	Down
PABPC1P3	6.37896900711228	0.626079448433027	10.188753237433	2.22600580902426e-24	5.87900537128224e-23	Up
KLHL2	0.85146108866681	0.0835707644882245	10.1885042440504	2.23171367019697e-24	5.88832421302556e-23	Stable
CUX2	-2.74380870179308	0.269388829505505	-10.1853098616957	2.3062398653088e-24	6.07902328594276e-23	Down
GNAL	-1.13690795914143	0.111641098803938	-10.1835970025523	2.347211564673e-24	6.18099045363889e-23	Down
MICAL2	1.16640843848069	0.11455563917705	10.1820254931139	2.3854360227628e-24	6.2755316906529e-23	Up
OR5AN1	5.84260653085697	0.573826949730265	10.1818266527973	2.39031623429362e-24	6.28225330915808e-23	Up
RPL21P43	5.83680196719046	0.573462857428971	10.1781691552943	2.48186836938928e-24	6.51653251741104e-23	Up
MIOX	-1.82961052079702	0.179907154316267	-10.1697485447447	2.7060634828159e-24	7.09829351249709e-23	Down
LRRC24	6.61711491702531	0.650910590142529	10.1659352562944	2.81408175307171e-24	7.37447728462576e-23	Up
PARP4	0.868920498503383	0.0855027998361574	10.1624800611024	2.91563894002265e-24	7.63321055053603e-23	Stable
AC010468.1	5.30728036877577	0.522443954342161	10.1585640424502	3.03513549105143e-24	7.93836308782454e-23	Up
GRIN2C	-2.03943898203029	0.201020157241159	-10.1454451634103	3.47191839180869e-24	9.07198173209741e-23	Down
ADTRP	2.65194659671243	0.261453988759734	10.1430718624433	3.55733719086085e-24	9.28619673649067e-23	Up
ADAMTS18	2.55119043214406	0.251645812983822	10.1380205849405	3.74613213264022e-24	9.76959439765188e-23	Up
SNORD41	5.2622984383954	0.519333638075157	10.1327895067599	3.95210955248734e-24	1.02968269902703e-22	Up
PRKG1	-1.21027608282361	0.119455474654584	-10.1316083362712	4.00014960944454e-24	1.04119501105947e-22	Down
RANBP3L	-2.20539695502308	0.217774960906656	-10.1269537408774	4.19515562457524e-24	1.09090196982458e-22	Down
PLAU	3.07948734978711	0.304128368156275	10.1256169178034	4.25288274647943e-24	1.10484986581136e-22	Up
CCSER1	-1.4531034257018	0.143522677460602	-10.12455628206	4.29924264343741e-24	1.11582072757341e-22	Down
HS6ST3	-1.9095306513824	0.188681540187398	-10.1203893580996	4.4862736459667e-24	1.16324511868261e-22	Down
AC005042.2	5.42925506709619	0.536560033144546	10.1186348809427	4.56741331775712e-24	1.18314835109455e-22	Up
NUDT19P4	5.43135567207808	0.536911976287694	10.1159145482868	4.69610409866904e-24	1.21531935381073e-22	Up
CACNA2D1	-1.10736698745829	0.109549220368382	-10.108396789448	5.07072374749858e-24	1.31101257617145e-22	Down
PDLIM3	-1.87273092545143	0.185303683367295	-10.1062800880187	5.18144142924351e-24	1.33835740473519e-22	Down
ENC1	1.51230334985645	0.149718621361694	10.1009703141935	5.46982682362123e-24	1.41149743190639e-22	Up
FMO2	-2.1750610323106	0.21548469244099	-10.0938076281508	5.88418042599802e-24	1.51697315600777e-22	Down
MIR194-2	7.49388263102726	0.742899929999582	10.0873379151233	6.28508724569568e-24	1.61878443473981e-22	Up
PGAM1P8	-4.9343743561705	0.489352884461893	-10.0834684189028	6.53767519813851e-24	1.68223722384101e-22	Down
OR5AN2P	5.62595432129013	0.557948610677519	10.0832840401888	6.54995860751014e-24	1.68379430692397e-22	Up
APLN	2.91369344361233	0.289206454508829	10.0747870532861	7.14153232058195e-24	1.83412471708634e-22	Up
ALDH2	-0.850794814180708	0.0844720366787408	-10.0719107485996	7.35353795428972e-24	1.8867795674169e-22	Stable
SNORA84	5.48823601453298	0.545102333895877	10.068267320208	7.63105571619069e-24	1.956127735674e-22	Up
PPL	1.1842449754916	0.117627662359878	10.0677421597349	7.67190302382508e-24	1.96473436869864e-22	Up
FAM86DP	1.08150063290192	0.107466932169876	10.0635666345473	8.00447778385618e-24	2.04796383299457e-22	Up
SH2D4A	1.15621539165842	0.114900321936469	10.0627689476598	8.06961795398247e-24	2.0626768011419e-22	Up
AC006449.1	5.49933795108834	0.546787936108831	10.0575334383269	8.51038145093675e-24	2.17328436712107e-22	Up
SLC20A2	-0.831090531973415	0.0826745818294528	-10.0525519885646	8.95186173419512e-24	2.2838659143955e-22	Stable
ANK3	-1.13864489222534	0.113278959655462	-10.051689172363	9.03060055532919e-24	2.3017808094706e-22	Down
MAFB	-1.85309372549634	0.184514030191638	-10.0431047090116	9.85233649403375e-24	2.50886359468241e-22	Down
IL13RA1	0.744645153284611	0.0741486395282177	10.0426003500878	9.90285508257665e-24	2.51935347100806e-22	Stable
TMEM232	-1.3218858822801	0.131684211035762	-10.0383020248427	1.03439337125789e-23	2.6290912610203e-22	Down
BRINP2	3.64236423685177	0.363090872668117	10.0315499811009	1.10763987087972e-23	2.81261410069815e-22	Up
SLC6A15	-3.56379420472731	0.355290355933762	-10.0306528032856	1.11775134018199e-23	2.83562494920535e-22	Down
MIR31HG	3.28469560321242	0.327470627444833	10.0305045030818	1.11943151049117e-23	2.83722331617735e-22	Up
GLI1	-2.08508505016977	0.207887927455354	-10.0298515440132	1.12685902387258e-23	2.85337180009273e-22	Down
HMGN2P17	-4.84395088177553	0.483034945508613	-10.0281582664275	1.14634848839829e-23	2.90000406924579e-22	Down
RNU5E-6P	7.1850430356497	0.716819560800986	10.0235030244167	1.20166710388248e-23	3.03710400492953e-22	Up
ATP6V1G2-DDX39B	9.60478640690349	0.958301772533615	10.022715894086	1.21127845970802e-23	3.05853471255994e-22	Up
TNFSF18	3.10113068267952	0.309613073917101	10.016149006388	1.29448875308944e-23	3.26559263594496e-22	Up
RCN2	0.799090621603807	0.079790311022128	10.014882902038	1.31117086913516e-23	3.30459090879606e-22	Stable
SLC17A7	-1.82617297234961	0.182680150886194	-9.99655936066793	1.577840598754e-23	3.97298204073957e-22	Down
GANC	0.58126196393704	0.0581494988532642	9.99599266373404	1.58689245120609e-23	3.99205402669332e-22	Stable
CDC42EP5	1.80841650755539	0.181036801292231	9.98922039412433	1.69912783854866e-23	4.27042194808443e-22	Up
AC009950.2	5.55056574208303	0.555895985960739	9.98489984145172	1.77480232096254e-23	4.45646924793362e-22	Up
ZNF804B	-3.42205382303541	0.342891527763794	-9.97998943092214	1.86486645222838e-23	4.67826943419743e-22	Down
NYAP2	4.26552445783324	0.427462610488013	9.97870773531165	1.88911016604212e-23	4.73469187997459e-22	Up
CCND2	1.29214392793708	0.129492051008383	9.97855789505894	1.89196474373565e-23	4.73745166322983e-22	Up
VIT	-2.72000098113529	0.272594086897617	-9.97820977003397	1.89861330667894e-23	4.74969762220848e-22	Down
ARHGAP19-SLIT1	5.09815478256737	0.5111156654171	9.97456178222787	1.96969000636573e-23	4.92294954597496e-22	Up
HYOU1	-1.21342603876234	0.121658644093564	-9.97402237878903	1.98042087206374e-23	4.94519511288523e-22	Down
TNXB	-1.73303505594539	0.173764111830963	-9.97349244147312	1.99101979036821e-23	4.96707042439228e-22	Down
AC010203.1	-5.07043247719516	0.508809644905971	-9.96528373225352	2.162554954723e-23	5.39002857626439e-22	Down
AC008555.1	-4.75796128352316	0.47755489763215	-9.96317136964663	2.20901421269365e-23	5.50075078327716e-22	Down
CITED2	-1.65430591444668	0.166150437661438	-9.95667503336723	2.35817752132337e-23	5.86678087211002e-22	Down
SSXP10	4.94376286927259	0.497079675692018	9.9456145785684	2.6354220891095e-23	6.55049070869922e-22	Up
TDGF1	-2.35745901608458	0.237374045510496	-9.93141019699369	3.03926414558174e-23	7.5473197321073e-22	Down
MRPS35P3	5.25852456828354	0.529554771082204	9.93008628274117	3.0798892132017e-23	7.64117968432356e-22	Up
AC018638.1	-4.67782352982368	0.471537189696538	-9.9203702953613	3.39494310647456e-23	8.41509842667245e-22	Down
RAET1G	1.89274976500085	0.190817443570265	9.91916530054485	3.43617657880225e-23	8.50949759909067e-22	Up
MRPL53	5.23637929092005	0.528177254989714	9.91405677062339	3.61656205383185e-23	8.94801040022244e-22	Up
MT-TN	5.54723668188185	0.559882641771568	9.90785616130088	3.84814545363107e-23	9.5122775723883e-22	Up
ANKH	0.735729662015989	0.0742714381385692	9.90595685845383	3.92197573665061e-23	9.68591777448137e-22	Stable
EIF4E2P1	5.23642427740279	0.528636018224856	9.90553820942158	3.93843728158092e-23	9.71768935833362e-22	Up
PIGFP2	5.23642837233644	0.528677838308638	9.9047623957323	3.96912382043327e-23	9.78446965150239e-22	Up
RCN1P2	5.23642912934073	0.528685570433201	9.90461896860555	3.97482281013839e-23	9.78958638872553e-22	Up
RNU1-3	5.29715458086793	0.535064974240428	9.90002118600215	4.16186869512696e-23	1.02409260842386e-21	Up
AC005841.1	5.29716675629483	0.535194044806426	9.89765638780745	4.26144023793395e-23	1.04763960280709e-21	Up
AL034548.1	5.29716967213388	0.535224969501413	9.89708996026184	4.28563807143365e-23	1.05263063103631e-21	Up
OR51B6	5.17575277901066	0.523018524136785	9.89592632030189	4.33577649035205e-23	1.06397828534361e-21	Up
PCGF5	-0.876574314122535	0.0885962814232798	-9.89403053988904	4.41870772892869e-23	1.08334523974769e-21	Stable
SETBP1	-1.15032641088043	0.116270071613067	-9.89357273906712	4.43896857210087e-23	1.08732595540364e-21	Down
CRABP2	1.92240336055912	0.194390141608746	9.88940768626214	4.62757744671874e-23	1.1324989805747e-21	Up
BHLHE41	1.2803598694227	0.129469811609778	9.88925413193388	4.6346805524971e-23	1.13321085219336e-21	Up
DCBLD2	0.966289488319139	0.0977532677372705	9.88498400806627	4.83659021419574e-23	1.1815098951821e-21	Stable
PAX1	-3.14730300586875	0.318412599648847	-9.88435448012949	4.86708449963246e-23	1.18788517625176e-21	Down
AC110611.1	-4.83296696367484	0.489000113295139	-9.8833657340236	4.91536398410798e-23	1.19858577728005e-21	Down
RAVER2	-0.926728804705609	0.0937959713947962	-9.88026234948747	5.06999991090967e-23	1.2351781568346e-21	Stable
TBC1D3C	5.11509726810672	0.517733708756286	9.87978410830994	5.0942542876909e-23	1.23996903013363e-21	Up
MTND4P16	5.11511041684644	0.517859688224079	9.87740604870777	5.21657581459171e-23	1.26859986821457e-21	Up
MTUS1	1.09977014919499	0.111344431594018	9.87719038528079	5.22781177791084e-23	1.27018901632729e-21	Up
SUCNR1	-1.772488247492	0.179525672731361	-9.87317424034566	5.44148338016685e-23	1.32091642376773e-21	Down
ZNF833P	5.35798098467115	0.542800521818528	9.87099453537823	5.56104708597743e-23	1.34872863706408e-21	Up
AC025918.2	5.35798230863157	0.542815182321688	9.87073037588007	5.5757126338229e-23	1.35107268108186e-21	Up
AC013268.5	5.3579880960892	0.54287928231603	9.86957555873372	5.64027640020608e-23	1.36549272204989e-21	Up
AC022498.1	5.35798922133643	0.542891747874031	9.86935101209101	5.65291608418787e-23	1.36626350102623e-21	Up
ATG10-AS1	5.35798927982876	0.542892395879599	9.86933933960836	5.65357389202502e-23	1.36626350102623e-21	Up
AC026202.3	5.35799073122419	0.542908475878012	9.86904970042886	5.6699209272142e-23	1.36898948714453e-21	Up
DPT	-2.66236848775031	0.269909625032986	-9.86392570263077	5.96697564523786e-23	1.43942632127711e-21	Down
CPEB4	-0.985218101839019	0.0999146941429844	-9.86059268148395	6.16841962013541e-23	1.48669367793772e-21	Stable
AF131215.1	4.83617357327889	0.49057753060995	9.85812286850138	6.32202161425071e-23	1.52235632775246e-21	Up
MTND1P36	5.01389511868815	0.508631469223287	9.85761877129759	6.35383452127834e-23	1.52865450664201e-21	Up
HECW1	-1.95217340461352	0.198198506201131	-9.84958687141898	6.8826295492478e-23	1.65440289289659e-21	Down
B3GAT1	1.97118023653268	0.200225081544488	9.8448217442464	7.21670419722674e-23	1.73316368000597e-21	Up
LSR	0.990556276990654	0.100636931368327	9.84287044052708	7.35809472731874e-23	1.76555065135611e-21	Stable
SKP1P1	5.05454087503373	0.51353324101082	9.84267515980963	7.37239474196893e-23	1.76741225500015e-21	Up
DDT	5.0545447813947	0.513569730032576	9.84198344609229	7.42326922750698e-23	1.77803092188638e-21	Up
KLHDC8A	4.55533851519685	0.462868628392615	9.84153653060478	7.45632383550508e-23	1.7843663187571e-21	Up
KCNN4	3.96060340857772	0.402521008348246	9.83949489948401	7.60918907092862e-23	1.81933690547212e-21	Up
NECAB1	-1.68509612907833	0.17126210071788	-9.83928214131967	7.62529654838125e-23	1.82157614627909e-21	Down
CASC2	-1.11054653696992	0.112888511135715	-9.83755145494665	7.75758347790021e-23	1.85154055128894e-21	Down
IL20RA	-1.92988984198766	0.196182017061063	-9.8372413073262	7.78152885998513e-23	1.85561647607306e-21	Down
PTK7	0.965923095230818	0.09822883604671	9.83339652697809	8.0845165338377e-23	1.92616814560165e-21	Stable
AP001877.1	5.41883866323984	0.551251023365423	9.83007456413863	8.35568863491625e-23	1.98902198712042e-21	Up
LAP3P2	5.41885435935183	0.551433307686235	9.82685355385742	8.62721229863929e-23	2.05184878419574e-21	Up
RTN2	1.45052043617128	0.147613287646814	9.82648960195146	8.65843656676826e-23	2.05746384486319e-21	Up
SAMD5	-2.15941455515279	0.21979169768602	-9.82482312975076	8.80284191586404e-23	2.08994009563106e-21	Down
SLC6A1	2.08317115531564	0.212139223076491	9.81983022802206	9.24991921770241e-23	2.1941555524485e-21	Up
AL589642.1	5.41888942796966	0.551841236538284	9.81965295301691	9.26619943011872e-23	2.1954100469963e-21	Up
PHBP15	5.41888970647604	0.5518444798931	9.8195957446666	9.27145926279804e-23	2.1954100469963e-21	Up
CCDC39	5.41889238786521	0.55187570906997	9.81904493857362	9.32225277107569e-23	2.20164882315492e-21	Up
EEF1G	5.41889187539682	0.551869740118025	9.8191502114936	9.31252360512509e-23	2.20164882315492e-21	Up
NICN1	5.41889226236402	0.551874247282436	9.81907071954884	9.3198692019189e-23	2.20164882315492e-21	Up
AC019070.1	5.41889281920435	0.551880733225322	9.81895633053731	9.33044959181599e-23	2.20166014909768e-21	Up
AC118344.1	-5.04130884210278	0.51373315254403	-9.81308840423863	9.88945342362571e-23	2.33152925479511e-21	Down
MTND1P32	4.82271352477714	0.491664248338979	9.80895711060957	1.03027809573711e-22	2.42685733135356e-21	Up
SCARA5	-3.15827442248228	0.322042472514655	-9.80701209322183	1.05032521849159e-22	2.47192393320609e-21	Down
SRPX2	1.6944188380234	0.172844169063661	9.80315880600705	1.09118784305676e-22	2.56585841111466e-21	Up
VPS26BP1	4.99399441433566	0.509526737206247	9.80124113156046	1.11210660328148e-22	2.61277358325731e-21	Up
KHDRBS2	-2.08156001571617	0.212402108545375	-9.80009111007243	1.12484140263529e-22	2.64039661306691e-21	Down
HEY2	1.96235994388452	0.200266832839228	9.79872660921286	1.14013860190212e-22	2.67398131477356e-21	Up
CST2	6.48621454532175	0.662408641708103	9.79186281235137	1.22026686172618e-22	2.85942498439878e-21	Up
NDUFAF4P4	4.90710760162955	0.501333427360496	9.78811173127894	1.26638724429536e-22	2.96492639223328e-21	Up
EDA2R	1.39275711358009	0.142295807022805	9.78775933543058	1.27080768772792e-22	2.97269974952667e-21	Up
ALDH1B1	-1.23872802564682	0.126561532672128	-9.78755550358169	1.27337151733597e-22	2.97612038541379e-21	Down
RXFP1	-1.79789196553453	0.183724975228387	-9.78577878864638	1.29593724685115e-22	3.02624308862787e-21	Down
CRHR2	1.93964602855743	0.198265602740561	9.78306878120226	1.33112107898799e-22	3.10571928429166e-21	Up
NUDT17	1.01083154110717	0.103353359211824	9.78034530097337	1.36743220494694e-22	3.18768622202386e-21	Up
TRIM58	-1.48359496499904	0.151707606075053	-9.7793050947299	1.38155815470803e-22	3.21783950206049e-21	Down
MLLT3	-1.0389988290921	0.106247377210915	-9.77905390576893	1.38499088278379e-22	3.22305630241623e-21	Down
ZCCHC12	5.17940079630969	0.529756023509253	9.77695498769392	1.41400651100958e-22	3.28774766905824e-21	Up
NRXN1	-2.66685848099833	0.272787948026845	-9.77630610255509	1.42309792440287e-22	3.30604124862568e-21	Down
TGFBR3	-1.1762563768936	0.120416829308098	-9.76820585338649	1.54157747765899e-22	3.57820792881362e-21	Down
AC040162.1	-4.86353885682358	0.497982261383416	-9.76649016234526	1.56789841336696e-22	3.63617848346339e-21	Down
PLXNA4	2.0005840448994	0.204966234049617	9.76055424043707	1.66244177989787e-22	3.8521313901613e-21	Up
ARHGEF2	0.941180737600306	0.0964374316845965	9.75949609150195	1.67987819017324e-22	3.88919870969156e-21	Stable
EFNB1	0.768233239417967	0.0787211919434565	9.75891269494205	1.68956881317545e-22	3.90828511938135e-21	Stable
CLCNKB	-2.31448663465774	0.23718251972319	-9.75825131362513	1.70062175163879e-22	3.93048746670462e-21	Down
AC078881.1	-5.04096216002467	0.516692992721824	-9.75620384064044	1.73529465484014e-22	4.00719581063853e-21	Down
DCDC1	-1.73785594348955	0.178185097816256	-9.75309363570699	1.78930746580316e-22	4.12839531264473e-21	Down
AC002553.1	-4.65434050870536	0.477236564286474	-9.75269050405674	1.796429101077e-22	4.14129022635652e-21	Down
DDI1	4.82948480028758	0.495591219167748	9.74489582038558	1.93977729682429e-22	4.46793717012777e-21	Up
AC092192.1	5.47989662036331	0.562572783290213	9.74077805242209	2.02001732736691e-22	4.62907787538584e-21	Up
AL035252.1	5.47989662036331	0.562572783290213	9.74077805242209	2.02001732736691e-22	4.62907787538584e-21	Up
AL353608.1	5.47989662036331	0.562572783290213	9.74077805242209	2.02001732736691e-22	4.62907787538584e-21	Up
C4A-AS1	5.47989662036331	0.562572783290213	9.74077805242209	2.02001732736691e-22	4.62907787538584e-21	Up
C4B-AS1	5.47989662036331	0.562572783290213	9.74077805242209	2.02001732736691e-22	4.62907787538584e-21	Up
GDF1	5.47989662036331	0.562572783290213	9.74077805242209	2.02001732736691e-22	4.62907787538584e-21	Up
MPP6	-0.788677950236482	0.0810787196079098	-9.72731135926252	2.30607553125198e-22	5.28013124604796e-21	Stable
TPO	-2.21762830166028	0.228032472031021	-9.72505486568858	2.35778255739721e-22	5.39395166263825e-21	Down
RN7SL151P	7.30557200734701	0.7513318651366	9.72349549691837	2.39418396253937e-22	5.47259410320547e-21	Up
MAOB	-1.52556743170057	0.156952833836204	-9.71991008007319	2.48000403885345e-22	5.66396864934425e-21	Down
KDELR3	1.45414478178114	0.149673396423343	9.71545255556417	2.59095480080627e-22	5.91236628447498e-21	Up
CCL28	-1.00068938848064	0.103030401490825	-9.71256419465422	2.66545657745267e-22	6.07724099659208e-21	Down
FAM155A-IT1	5.22359461849406	0.537843837431299	9.71210276098271	2.67755353247602e-22	6.099674649278e-21	Up
HMGB1P23	5.06419777390819	0.521529685194348	9.71027712836905	2.72594943467237e-22	6.20469265593751e-21	Up
OSR1	-2.01773100254211	0.207950503638622	-9.70293876300748	2.92937233358319e-22	6.66210283743691e-21	Down
TNNT3	-2.18113405706038	0.224847669701714	-9.70049660712026	3.00034693055823e-22	6.8177774070498e-21	Down
HNRNPDLP2	5.07126502378748	0.522831401670329	9.69961828533238	3.02628687932919e-22	6.87094276518623e-21	Up
PCDHB2	1.87847288751506	0.193728911514073	9.69639932849466	3.12326552443571e-22	7.08517111160404e-21	Up
AC009802.1	-4.72054868096179	0.487084369875382	-9.69143945671983	3.27874586281084e-22	7.43164058065631e-21	Down
OR4D10	6.89944973257832	0.712238092683567	9.68699905755197	3.42442643553244e-22	7.75533557713457e-21	Up
AC092162.1	5.28242071430788	0.545492969017619	9.68375582149302	3.53486119224055e-22	7.99873364254231e-21	Up
ELF3	2.14261010136973	0.221277504302102	9.68290973873468	3.56424602045249e-22	8.05847690214105e-21	Up
PDLIM1	1.0700582032279	0.110563997452716	9.67817940632551	3.73304203942828e-22	8.43305433288238e-21	Up
FREM3	3.66498773233652	0.379010583543203	9.66988229741283	4.04843423348712e-22	9.13789441272806e-21	Up
ACOT12	5.81564448166723	0.601528314416086	9.66811427208139	4.11897509347658e-22	9.28935468076379e-21	Up
PROX1-AS1	-1.49795305625351	0.155002532057184	-9.66405539556531	4.28555120807606e-22	9.6569660166638e-21	Down
PODN	-2.03451317528445	0.210565555316625	-9.66213667864704	4.36659900311246e-22	9.83139765550771e-21	Down
ABCC4	-1.48172159130625	0.153465321228082	-9.65509067096728	4.67745311350807e-22	1.05225169209626e-20	Down
MACC1	1.76069401026464	0.182411026539155	9.65234417935094	4.80446795333469e-22	1.07992608288849e-20	Up
FOXJ1	-3.00640905089324	0.311597539129399	-9.64837225381538	4.99421377529784e-22	1.12164312369906e-20	Down
PDZRN4	3.78015923626229	0.391816495930719	9.64777970177829	5.02314959952931e-22	1.12720478305717e-20	Up
SLC18B1	-0.747108936965638	0.0774530022445287	-9.64596484726212	5.11280973908521e-22	1.14636396530929e-20	Stable
SRPX	-1.41823384649072	0.1470300035741	-9.64588051428535	5.11701436880229e-22	1.14636396530929e-20	Down
ZNF560	3.64730820454525	0.37838506818425	9.63914411857615	5.46416463589457e-22	1.22312179065948e-20	Up
RN7SKP158	4.93167680514637	0.511745400916467	9.63697337839168	5.58091975282606e-22	1.24822259835972e-20	Up
HAPLN1	5.92869961817737	0.615288558113631	9.63564093626858	5.65380550048522e-22	1.26347822177096e-20	Up
SNX4	-0.739990686421715	0.0767979616207426	-9.63555113710008	5.65875133480042e-22	1.26353837655899e-20	Stable
MIR3682	-4.66799678267115	0.484479397033665	-9.6350780059008	5.68488058938437e-22	1.26832455626744e-20	Down
ERBB4	-1.61787535794728	0.167917158133963	-9.63496152463799	5.69133170418628e-22	1.26871617148271e-20	Down
TFF2	-2.8780426377353	0.298795037592757	-9.63216344194423	5.84849447301718e-22	1.30267620504516e-20	Down
MT-TS1	5.56510295227372	0.577986631865343	9.62842848858529	6.06498984250722e-22	1.34909319163094e-20	Up
SETP11	4.76863137289514	0.49526744633244	9.62839655262598	6.06687477915312e-22	1.34909319163094e-20	Up
C1QTNF5	4.94579457517176	0.513909569218362	9.62386161186712	6.34050857585317e-22	1.40878174919738e-20	Up
MTND1P16	5.35794634661979	0.556934709430728	9.62042095041343	6.5562300678498e-22	1.45551539830046e-20	Up
AL445665.1	5.35985230830156	0.557152404339961	9.62008288315867	6.57781395850132e-22	1.45910818990795e-20	Up
GPSM1	0.925228537814725	0.0962109151637759	9.61666912989806	6.79974328374593e-22	1.50709978704059e-20	Stable
HGD	-1.94456471599453	0.202287805576673	-9.61286178596408	7.05600784017171e-22	1.56261655594885e-20	Down
MTMR4	-0.912792045254517	0.0949701122076622	-9.61136113284356	7.15961913442311e-22	1.58426363451141e-20	Stable
AC093162.1	-4.87713925225964	0.507520051089086	-9.60974692880368	7.27275146530443e-22	1.60755865797557e-20	Down
ADH1B	-3.11861299372427	0.324527959650637	-9.60968970772671	7.27679413244548e-22	1.60755865797557e-20	Down
TGM2	1.93520425155991	0.20144182052936	9.60676510207496	7.48640566176051e-22	1.65251395563272e-20	Up
LYRM7	-0.80137670023447	0.0834298131063719	-9.60539968143913	7.5863027825663e-22	1.67319778432144e-20	Stable
Z82188.1	5.11593957379558	0.532715861813883	9.60350524644779	7.72709165479662e-22	1.70285939909702e-20	Up
TLR3	-0.937910183027754	0.0977064500569241	-9.5992657852304	8.05159091542112e-22	1.77292488470129e-20	Stable
TF	-3.39854545390661	0.354095602869889	-9.59781885559133	8.16540031614557e-22	1.79652105652786e-20	Down
NIPAL2	0.674169118433636	0.0702703953452363	9.59392807058312	8.47938848977363e-22	1.86408558353705e-20	Stable
CPEB3	-0.983084341133015	0.102495810748244	-9.59145875286279	8.6848301821275e-22	1.90769708829854e-20	Stable
PPP1R13L	0.963721958604108	0.100502834744349	9.58900274858462	8.89404810115359e-22	1.95206654424832e-20	Stable
DPYSL3	1.3115098994858	0.136856653692297	9.58309197325942	9.41822960816559e-22	2.06543610027125e-20	Up
RSPO4	2.60216280575028	0.27157647037808	9.58169462224629	9.54655071077168e-22	2.09187921414136e-20	Up
DCAF17	-0.887043140249471	0.0926008721404615	-9.57920935025278	9.77906601199635e-22	2.14109242716465e-20	Stable
ARHGAP18	0.780626355600192	0.0815021264291343	9.57798759126786	9.89541609657742e-22	2.16481256758971e-20	Stable
PMEPA1	1.10977909811504	0.115895381294858	9.57569737219781	1.01172196366728e-21	2.21154563222998e-20	Up
ANTXR1	-1.12852066860793	0.117898365912137	-9.57197888093673	1.04878712960572e-21	2.29071387774352e-20	Down
SFMBT1	-0.837878510408974	0.0875698038099669	-9.56812136095718	1.08865802386241e-21	2.37587742235175e-20	Stable
LRRIQ1	-1.55428270234473	0.162457310827912	-9.56732999225349	1.09702104176553e-21	2.39219648962236e-20	Down
CD151	1.25753991121387	0.13146200464803	9.5658050748636	1.11331570135578e-21	2.42577125961537e-20	Up
FZD8	-1.13089903605496	0.118244127054679	-9.56410321784522	1.13178394371986e-21	2.46402406054981e-20	Down
NT5E	1.46468535863674	0.153195692055487	9.5608782400111	1.16761612469617e-21	2.53998812053471e-20	Up
BID	1.94762702374498	0.203716509244179	9.56047711091745	1.17215076345943e-21	2.54780123307698e-20	Up
AP006222.2	4.89906195371018	0.512502797006044	9.55909310608583	1.18793068750699e-21	2.58002502532667e-20	Up
AC103974.1	-4.52464281504407	0.473339629555236	-9.55897738648158	1.18925956289555e-21	2.58083653576803e-20	Down
ATG9B	2.14705298175651	0.224740083634097	9.55349373835851	1.2539465657187e-21	2.71903116473417e-20	Up
AC084125.2	-4.89333997691185	0.512218202643091	-9.55323327375285	1.25710422310158e-21	2.72369221329258e-20	Down
GGT6	3.25380860361987	0.340691882274852	9.55059035129834	1.28959309155872e-21	2.79167609559387e-20	Up
LIN7A	-1.32972069987716	0.139230281134165	-9.55051364577663	1.29054831719474e-21	2.79167609559387e-20	Down
RABL3	-0.722478950434146	0.0756557012424085	-9.54956386061708	1.30243429570707e-21	2.81513358411309e-20	Stable
CBLN4	2.67474585466436	0.280103545039291	9.54913246202993	1.30786869140055e-21	2.82462000833413e-20	Up
SYP	-1.17871906694416	0.123461233167546	-9.54728084843078	1.33144967930743e-21	2.87325139261407e-20	Down
GDNF	3.96698373723695	0.415530551051129	9.54679199207383	1.33774532170923e-21	2.88453336807182e-20	Up
ICAM4	7.34946497739493	0.769887747231402	9.54615137573547	1.34603998058193e-21	2.90010432179925e-20	Up
RAP1AP	2.70413316285129	0.283326654645591	9.54422437321983	1.37129865044465e-21	2.95217107073414e-20	Up
TGFBI	1.96960851099169	0.206392797421457	9.54300990925433	1.38745785559546e-21	2.98458091898712e-20	Up
SCARNA11	4.70386470943798	0.492964664355648	9.54199164677734	1.4011515664077e-21	3.01163985848872e-20	Up
RN7SL16P	5.00436134586158	0.524800569077336	9.53573917547358	1.48821546432861e-21	3.19623254493087e-20	Up
HPCAL4	3.67682730970167	0.385630038600109	9.53459777938736	1.50467711847288e-21	3.22902036432884e-20	Up
HDAC4	-1.34101739854112	0.140699755023383	-9.53105709614248	1.55689697325863e-21	3.33843193837315e-20	Down
DNALI1	-1.17529305060141	0.123348960431726	-9.52819583146742	1.60040300931937e-21	3.42705386507087e-20	Down
SLC5A8	-2.52107100486827	0.264591243891965	-9.52817246627271	1.60076318666054e-21	3.42705386507087e-20	Down
TMEM43	0.810759349795954	0.0850921164140523	9.52801956236293	1.60312219954703e-21	3.42938682401913e-20	Stable
CHD3	-0.519700378748782	0.0545453300597692	-9.52786202190562	1.60555634278579e-21	3.43187668270463e-20	Stable
CSNK1E	0.755259388291049	0.0792765083266094	9.52690026633709	1.62049583782695e-21	3.46107166374772e-20	Stable
AL161772.1	-4.61926535824812	0.484884512506166	-9.52652691333254	1.62633232611935e-21	3.47079358507841e-20	Down
NAV2-AS1	8.76006313719644	0.920520896303054	9.51641964063839	1.79248477858093e-21	3.82236414741118e-20	Up
ALB	-3.08124934457345	0.32387156104354	-9.51380026898758	1.83821671731283e-21	3.91679331769385e-20	Down
WNT3	1.65370758737051	0.17389879903353	9.50959751626377	1.91401633559689e-21	4.07509009890912e-20	Up
PRDM16	-1.19172555832069	0.125320442839016	-9.5094266451927	1.91716267513283e-21	4.07857489423141e-20	Down
EPOR	1.17083145366731	0.123133730517302	9.50861675958718	1.93214526582897e-21	4.10721485382904e-20	Up
PAM	0.84783312479282	0.0892214525221244	9.50257029925153	2.04772383758247e-21	4.34948133992164e-20	Stable
CDKN2A	3.0869297860522	0.324865761461225	9.50217028771327	2.05560687833453e-21	4.36279549401746e-20	Up
AC068896.1	-4.5105084716447	0.474870890416508	-9.49838906252718	2.13162257848652e-21	4.52057918567888e-20	Down
AC096887.1	-4.42828009661123	0.466304841958143	-9.49653466606878	2.16991211777065e-21	4.59812698259709e-20	Down
ASPH	-0.976002565970192	0.102775474485022	-9.49645400189745	2.17159302309345e-21	4.59812698259709e-20	Stable
INMT	2.63452245767864	0.27743310549356	9.49606375559166	2.17974330595961e-21	4.61177013628949e-20	Up
RAB15	1.05965985313851	0.111666142128491	9.48953579787133	2.3206536970495e-21	4.90605802714267e-20	Up
ALOX15B	3.14366421406755	0.331456698583517	9.48438884325471	2.4380754296557e-21	5.15026754952602e-20	Up
TUBB4BP2	4.69174654640584	0.494834637743539	9.48144327123168	2.50789974505898e-21	5.29362775875028e-20	Up
RPL5P13	5.05654647010091	0.533387783211461	9.48005677905871	2.54144747304774e-21	5.36025197711192e-20	Up
RN7SKP219	5.10171007188594	0.53849085036299	9.47408868404531	2.69099307999737e-21	5.671236430216e-20	Up
AC023818.1	-4.73361427869609	0.499766834891877	-9.4716454718733	2.75469571767236e-21	5.80096406080062e-20	Down
LAMC2	1.36255168873955	0.143902985937794	9.46854354591743	2.83772632851053e-21	5.97115965293595e-20	Up
AC123768.4	5.05661156316891	0.534072311912164	9.46802792502853	2.85176612218594e-21	5.99603245830503e-20	Up
PRKCE	-1.12383854405607	0.118755457975398	-9.46346856991522	2.97894042255712e-21	6.25855461404731e-20	Down
AP001172.2	5.1637478239133	0.545756356411806	9.46163569740805	3.0316314911498e-21	6.36430610939279e-20	Up
IGFL4	3.21132297617066	0.339742977897375	9.45221295240631	3.31741665161037e-21	6.95884806624293e-20	Up
MFAP4	-2.02219026845379	0.214059817312399	-9.44684665175902	3.49191819359772e-21	7.3192122385278e-20	Down
RERGL	-2.35431125440335	0.249373402763041	-9.44090760408982	3.69564224618028e-21	7.74022187653479e-20	Down
FAXDC2	-1.18917969478543	0.125997842939361	-9.43809566134991	3.79615701807313e-21	7.94458329312934e-20	Down
FTLP6	5.18122656618216	0.549184615238002	9.43439860189229	3.93243592049805e-21	8.2234174690415e-20	Up
AL161891.1	-4.48522663506616	0.475441105022422	-9.43382174508162	3.95413171050062e-21	8.26239215423866e-20	Down
CDH12P3	4.94644901296349	0.524835530766913	9.42476018293868	4.31089547561345e-21	9.00090988872674e-20	Up
SCG5	2.21857715485608	0.235529108092424	9.41954551955202	4.53044710427102e-21	9.44472375487611e-20	Up
TBC1D3H	5.26636081006917	0.559086866478707	9.41957524997547	4.52916455170611e-21	9.44472375487611e-20	Up
PTPN4	-1.10492880237961	0.117311215729091	-9.41878230067314	4.56349516619428e-21	9.50628468775922e-20	Down
SNORD15A	5.30500563826284	0.56345367134894	9.41515852680906	4.72369046269715e-21	9.83240900779287e-20	Up
ZSWIM8-AS1	5.3103909936576	0.564093237531475	9.41403058986555	4.77467870928863e-21	9.93089063645575e-20	Up
SNORD115-23	5.48152317815319	0.582492340868484	9.41046395559528	4.93951701598943e-21	1.02658362106156e-19	Up
AMIGO3	4.94680184023079	0.52585919958553	9.40708433765112	5.10090066630878e-21	1.05930925597487e-19	Up
NHS	-1.23448561619599	0.131267953928919	-9.40431826083353	5.23685853166843e-21	1.08670847779276e-19	Down
AC144833.1	5.19474149998582	0.55291708894508	9.395154542785	5.71338868996071e-21	1.18468408001043e-19	Up
RPL17-C18orf32	9.83124998585807	1.04669394370004	9.39266921819074	5.84986228017651e-21	1.21205198685436e-19	Up
ZFYVE19	1.01016448327922	0.10756006745193	9.39163118069522	5.90781275354262e-21	1.22312095766448e-19	Up
HPSE2	2.59732164439445	0.276564393707215	9.39138118822377	5.92185369069564e-21	1.22454752295153e-19	Up
RGS4	2.57820673477654	0.27453002141927	9.39134715193507	5.92376790472148e-21	1.22454752295153e-19	Up
TNFRSF21	1.80482325296293	0.192231981397645	9.3887772463289	6.07008186212854e-21	1.25383388188829e-19	Up
AL136376.1	5.127672664001	0.546512479315508	9.38253536391935	6.44050525002404e-21	1.32933209201795e-19	Up
MTND2P2	5.124872828537	0.546228369608175	9.38228974121797	6.45553008520983e-21	1.33141612093282e-19	Up
AGR3	-3.31041823163775	0.352975448580725	-9.37860761973269	6.68496630847219e-21	1.37663429666388e-19	Down
PCLO	-1.41750341456285	0.151142062973408	-9.37861629434187	6.68441642039894e-21	1.37663429666388e-19	Down
PI4K2B	-0.865960380122487	0.0923692688820634	-9.37498359143819	6.91865303637747e-21	1.42367225999122e-19	Stable
NRK	2.56116669412115	0.273200447232026	9.37467972717475	6.93861018558102e-21	1.42669231350097e-19	Up
AQP7P3	5.28486797463903	0.563763357132007	9.37426653893286	6.96583886909769e-21	1.43011424441703e-19	Up
TUSC7	5.2846923327995	0.563740504874693	9.37433497700181	6.9613215792571e-21	1.43011424441703e-19	Up
GLI3	-1.15919456569805	0.123689136917541	-9.37183809820615	7.12801961583884e-21	1.46229942278462e-19	Down
NCS1	-1.05635228475602	0.112718809135835	-9.37157066202705	7.1461067350827e-21	1.46489766136923e-19	Down
SNORD12	6.41017821579673	0.684486264398266	9.36494791671522	7.60878091279745e-21	1.5585598385289e-19	Up
VAC14-AS1	2.00081758401295	0.21368401894441	9.36344043834866	7.71816613606469e-21	1.57976827775906e-19	Up
EHD2	0.948948337066112	0.101348760170875	9.36319630813612	7.7360263722217e-21	1.58222528784773e-19	Stable
SNORD115-33	6.72480809839755	0.718404518707365	9.36075417579164	7.91695424983106e-21	1.61800506748817e-19	Up
PPARG	-1.11057119839038	0.1186460086163	-9.36037555196613	7.94537719423584e-21	1.62258655354395e-19	Down
SLMAP	-0.877490635393397	0.093771714762298	-9.35773263417172	8.14660901397174e-21	1.66242509319855e-19	Stable
SLC7A5P1	6.37023026423342	0.68076497829831	9.35745884013733	8.16774163202253e-21	1.66547957293573e-19	Up
DOK6	-1.5283518398532	0.163359380432311	-9.35576417961796	8.29975443633848e-21	1.69112191071639e-19	Down
CTH	-1.78555550274755	0.190909152608281	-9.352906753566	8.52714071874583e-21	1.73614384279634e-19	Down
C6	-2.4555740826442	0.262639790188036	-9.34958895941145	8.79890013149537e-21	1.79012563066824e-19	Down
IQCH-AS1	-0.980038273397741	0.1048648731449	-9.34572506508966	9.12620075627861e-21	1.85531747203262e-19	Stable
S100A11	1.73475351975926	0.185647983347156	9.34431653111644	9.24848464598647e-21	1.87876359522754e-19	Up
CA11	1.23022280617417	0.131701269003018	9.34100950952861	9.54199318274836e-21	1.93693141856871e-19	Up
MTRNR2L8	-4.79059286356397	0.512871717848768	-9.34072341453732	9.56781375059445e-21	1.94071465400571e-19	Down
DAPK2	1.70856756078818	0.183036440873502	9.3345759600351	1.01396304985969e-20	2.05515781553706e-19	Up
SLPI	3.11562496943648	0.333826017669944	9.33308012114539	1.02838040602885e-20	2.082817227143e-19	Up
SPATA18	1.85479051878418	0.198741303220331	9.33268771377585	1.03219599555199e-20	2.08897913167219e-19	Up
CTRL	5.35428836587708	0.573964099997679	9.32861195656441	1.07266407288187e-20	2.16925433541336e-19	Up
TNFSF15	1.82935955754964	0.196135129135353	9.32703675070468	1.08872118351396e-20	2.20007995035006e-19	Up
NPIPA7	5.01964542730091	0.53832471110132	9.32456809762936	1.11436518280183e-20	2.25021812473391e-19	Up
STX11	-1.31647181782813	0.141196240481039	-9.32370304862985	1.12349177130554e-20	2.26695300053271e-19	Down
NSG1	1.93686292127458	0.20774989015254	9.32305148201251	1.13041480851217e-20	2.27921994749117e-19	Up
SPTBN1	-0.922027911136907	0.098909230839422	-9.32196017815373	1.14210476994581e-20	2.30107283179686e-19	Stable
PRMT3	-0.774486241272002	0.0831036510763939	-9.31952123932615	1.16866436690684e-20	2.35282964717504e-19	Stable
AC061975.8	-4.53041436836312	0.486257363059493	-9.31690646257387	1.19781740102471e-20	2.40972677147324e-19	Down
AL160286.1	-5.07696963640906	0.545224118267109	-9.31171139777389	1.25788920714878e-20	2.52869424097811e-19	Down
DDB2	1.34655407797282	0.144684503500414	9.30683000179741	1.3170445144866e-20	2.6456437689516e-19	Up
SLC6A16	-1.45403958262679	0.1562476736532	-9.30599188218386	1.32747440999442e-20	2.66461393827855e-19	Down
RNU2-61P	5.03491742424797	0.54107158250637	9.30545529840074	1.33419471271786e-20	2.67611527455168e-19	Up
SMIM10	-1.03844100288435	0.111616739148125	-9.30363143386806	1.35728971774418e-20	2.720419406084e-19	Down
MMP13	7.55219618553728	0.811963899897856	9.30114773142912	1.38937690772227e-20	2.78266755321278e-19	Up
ABR	1.34448723071419	0.144602474819991	9.29781618459769	1.43359811183515e-20	2.86910768781942e-19	Up
PELI1	1.77912815621501	0.191353639488567	9.29759246267857	1.43661705374697e-20	2.87302143287458e-19	Up
RNASEK-C17orf49	5.33483385473684	0.573823693330009	9.29699124791758	1.44476112984539e-20	2.88717131702387e-19	Up
AL049840.1	5.33483463781635	0.573860341712967	9.29639887972032	1.45283001494363e-20	2.90115013627102e-19	Up
IGSF9	1.19733008479373	0.128809077858396	9.29538588972742	1.46673173936515e-20	2.92674727726496e-19	Up
MMP11	3.77253392334039	0.406103455043116	9.28958834625	1.54886194865463e-20	3.08835071060892e-19	Up
S100A5	1.88710877124524	0.203169125116657	9.28836391928	1.5667807406125e-20	3.12177596237968e-19	Up
TOB1	-1.46808333054475	0.158144241231903	-9.2831918450445	1.64476007699272e-20	3.27473307002133e-19	Down
ETV4	3.21616900532711	0.346501266130736	9.28183911487825	1.66578051238363e-20	3.31414270129462e-19	Up
ZBTB21	-1.12218611030653	0.120911167087636	-9.28107913715839	1.67770631858173e-20	3.33541348899494e-19	Down
CRABP1	-2.47474547235783	0.266659938862914	-9.28052966227543	1.68638139565436e-20	3.35019504027864e-19	Down
SESN3	-1.04243646993426	0.112342357701724	-9.27910443807835	1.70909001595369e-20	3.39281367017169e-19	Down
AC004943.1	-4.37360126173535	0.471514148163629	-9.27565223391257	1.76535606243214e-20	3.50193759873652e-19	Down
AC090616.2	4.70416805296874	0.507167637878464	9.2753711034221	1.77001792980174e-20	3.50842451777428e-19	Up
CDH13	1.71349971843045	0.184737958777373	9.2752985351288	1.77122327420391e-20	3.50842451777428e-19	Up
RTN4R	1.35031988086736	0.14559305777342	9.27461722088976	1.78257941561054e-20	3.52833191582165e-19	Up
OR52H2P	4.70267895069693	0.507056153942941	9.27447367343482	1.78498122977214e-20	3.53049947774404e-19	Up
CDH11	1.8378479336656	0.198201231211246	9.2726363122679	1.81600773214342e-20	3.58923898369064e-19	Up
DNAAF1	-1.62501945595511	0.175257688763733	-9.27217212219325	1.82393025834101e-20	3.6022622602235e-19	Down
ST13P14	5.00606395976425	0.539979149930126	9.27084677327272	1.84673911172251e-20	3.64464553108246e-19	Up
DIRAS3	2.13900435215624	0.230943652772027	9.26201836024359	2.00603686535634e-20	3.9561389801604e-19	Up
KCTD8	-1.35447625696016	0.14624496885114	-9.26169472769247	2.01212761426982e-20	3.96525630068141e-19	Down
TRHR	3.47252988944627	0.374974648078001	9.2607057763647	2.03085316134841e-20	3.99924130563493e-19	Up
VANGL1	-1.17756871504723	0.127169658372728	-9.25982447476449	2.04768551385523e-20	4.02945136295271e-19	Down
BCL2L11	-1.02066708417251	0.110254085040139	-9.25740832007207	2.09454341415559e-20	4.11865894931992e-19	Down
C1orf216	1.01690478897061	0.109863863256647	9.2560443336593	2.12146255327121e-20	4.16855820103866e-19	Up
AC002451.1	-2.83970953799989	0.30689806274033	-9.25294057787064	2.18399853499541e-20	4.28831921646119e-19	Down
OSBPL6	-1.41127244034768	0.152577667925292	-9.24953474212685	2.25471953958977e-20	4.42396605088136e-19	Down
FAM167A	-2.09028684230378	0.226012561510882	-9.24854277271279	2.27573991028551e-20	4.46196958607357e-19	Down
AIMP1P1	5.16247355040421	0.55865052917389	9.24097137800668	2.44269466603322e-20	4.78583933915051e-19	Up
AKR1E2	-2.10311982254935	0.227719342884504	-9.23557830401798	2.56894506634698e-20	5.02954766685237e-19	Down
MIR3685	-4.52725839385502	0.490339586663054	-9.23290412806504	2.6339180454311e-20	5.15301938823009e-19	Down
FZD5	-1.0319098349454	0.111783647300803	-9.23131298595572	2.6733452975224e-20	5.22637071262374e-19	Down
GSDMB	1.31220820678715	0.142153066732425	9.23095250035735	2.68235860262356e-20	5.24019990785852e-19	Up
TTC39B	1.21157294510902	0.131282345745046	9.22875759290534	2.73789036758399e-20	5.34482095024452e-19	Up
MKRN9P	3.40398556600152	0.369056393554878	9.22348352568334	2.87601543322334e-20	5.61041046749661e-19	Up
PAIP2B	-1.03797394446144	0.112541958556192	-9.22299520798881	2.88914740777788e-20	5.62790084090431e-19	Down
SRGAP2-AS1	4.98745995034198	0.540759134519694	9.22307110867739	2.88710238140596e-20	5.62790084090431e-19	Up
EDARADD	-1.38649651988313	0.15048815285247	-9.21332672108995	3.16170872417208e-20	6.15439814911248e-19	Down
CPNE3	-0.79952194998942	0.0867835070719558	-9.21283290990423	3.17629220541034e-20	6.17833425527549e-19	Stable
WNT10A	3.91092287760998	0.424602196950173	9.21079284492945	3.23724858151221e-20	6.29237281836669e-19	Up
TIAM2	-0.946436302853625	0.102793713356515	-9.20714187618787	3.34923859131566e-20	6.50537226888329e-19	Stable
FRMPD3	-1.34356355533141	0.145942265644342	-9.20613058458092	3.38093067963499e-20	6.56221157344671e-19	Down
MASP1	-1.99400261295306	0.216654253145122	-9.20361628727137	3.46101486839811e-20	6.71282840734961e-19	Down
HSDL1	-0.906757640887871	0.0985233585680548	-9.20347878987022	3.46544804619723e-20	6.7166051156497e-19	Stable
SFXN3	1.04933161865263	0.114020619210952	9.20299877262759	3.48096876805112e-20	6.74185047850932e-19	Up
AC022210.1	-4.54293659425959	0.493842740977251	-9.19915636558655	3.60770991065485e-20	6.98231420960406e-19	Down
IGFBP2	1.40545033805315	0.152823151516662	9.19657999527589	3.69523501406711e-20	7.1465898074492e-19	Up
TRIM46	2.25967725685051	0.245759718493245	9.19466082848975	3.76179456684266e-20	7.27011198905257e-19	Up
C2orf81	1.15670697552696	0.125815031751014	9.19371047663103	3.79519155625335e-20	7.32941282822395e-19	Up
ACOT11	-1.36247910808168	0.148260316909858	-9.18977604040912	3.93660104958748e-20	7.59707765412533e-19	Down
SHC4	1.55825608951603	0.169583971049152	9.18869914341366	3.97620601629507e-20	7.66803241600714e-19	Up
EML1	-0.884947047570312	0.0963181573626951	-9.18774893333933	4.01147877535586e-20	7.72597965633579e-19	Stable
FAM181B	-1.77768358734945	0.193484406948355	-9.18773567021323	4.01197329848217e-20	7.72597965633579e-19	Down
RIC8B	-0.692190199901737	0.0753524784269027	-9.1860309621164	4.07603854013725e-20	7.84376134454617e-19	Stable
S100A4	1.82658151752426	0.198886735234207	9.18402886634599	4.15257227979787e-20	7.98535216053941e-19	Up
AC007036.4	5.39522972294931	0.587561471976455	9.18240895680359	4.21553451712734e-20	8.10066227480416e-19	Up
MAP3K6	1.30888664774745	0.14255205673584	9.18181524502952	4.2388463040164e-20	8.13966946993001e-19	Up
ACBD7	2.47575381170562	0.269646115212021	9.18149260099279	4.25156815252884e-20	8.15830030859546e-19	Up
RN7SL650P	6.43823313519737	0.70140320523495	9.17907572583839	4.3480734171545e-20	8.33756192935986e-19	Up
PRR15	4.30479210427857	0.468994160845131	9.17877548095974	4.36021233119311e-20	8.35490899036706e-19	Up
AC090103.1	4.93674279559366	0.537861791019668	9.17845974192493	4.37301381361808e-20	8.37350015707536e-19	Up
MTND5P16	4.99748573739666	0.544786535932309	9.17329156977847	4.58791431711244e-20	8.77877259346629e-19	Up
AP004289.2	4.99749528981163	0.544893525921363	9.17150792232544	4.66447804015864e-20	8.91895737360269e-19	Up
AC020922.1	5.41072662259681	0.589956939206118	9.17139245768991	4.66947770199669e-20	8.92220286793117e-19	Up
SNX18P3	-1.7978018356278	0.196025623229906	-9.1712593792867	4.67524661797219e-20	8.92691258829489e-19	Down
OR1L6	5.24652414372931	0.572146460484627	9.1698970562281	4.73470971387487e-20	9.0340668820248e-19	Up
SNORA63	5.4449317595856	0.593803776176637	9.16958089193072	4.74861628059955e-20	9.05420710439228e-19	Up
MBOAT7	0.858836817720266	0.0936662731970975	9.16911486286058	4.76918833857646e-20	9.08701907839626e-19	Stable
MTND4P32	4.87606384920834	0.531864101175796	9.16787547501098	4.82432867903891e-20	9.18560340030114e-19	Up
SMAD5-AS1	4.8760728875018	0.531958159702853	9.16627144177191	4.89662857897017e-20	9.31669795398705e-19	Up
FBLN1	-1.93089431728763	0.210673468888391	-9.16534164209621	4.93902748653412e-20	9.39075613168042e-19	Down
GREB1	2.36218072349921	0.257827986772818	9.16184760648433	5.10162483623088e-20	9.69308718883868e-19	Up
F2RL2	3.13751443639025	0.342716208202149	9.15484695879807	5.44349120730161e-20	1.03353651046293e-18	Up
CCL13	3.34918768913477	0.365954716721699	9.15191835519298	5.59313515382725e-20	1.0612031291159e-18	Up
PRICKLE1	1.26644645692632	0.138401596489805	9.1505191345073	5.66606007448053e-20	1.07428499012151e-18	Up
TRPC5	5.92652666190733	0.647690488192689	9.15024501663544	5.68045632260827e-20	1.07625924911802e-18	Up
AK1	1.56508059721593	0.171079598188425	9.14825972113968	5.78580571815641e-20	1.09545128866959e-18	Up
STX2	-0.869775541285128	0.0950896590712215	-9.1468993556247	5.85910601081681e-20	1.10855270448353e-18	Stable
MTND6P18	4.81542529666064	0.526473705068121	9.14656373206249	5.87733105732855e-20	1.1112227467243e-18	Up
AC007731.1	-4.84077795425936	0.529261109029397	-9.14629446916435	5.89199308573999e-20	1.1132158684652e-18	Down
AC000403.1	-4.36911585895733	0.477814120405498	-9.14396555557937	6.0203262330976e-20	1.13666788375843e-18	Down
DDR2	-1.2604440619256	0.137891434523235	-9.14084378252817	6.19669262452848e-20	1.16914972995468e-18	Down
SLX1A	4.7796882123645	0.523082232256433	9.137546484319	6.38852222042138e-20	1.20450169819501e-18	Up
FGF1	1.38841718682778	0.151976990727139	9.13570653152724	6.49810607851461e-20	1.22430843814022e-18	Up
ACSL6	-2.18979228870113	0.239743579943414	-9.13389334228672	6.60791306578233e-20	1.24412958335405e-18	Down
PDE1C	1.58016002879579	0.173007663180379	9.13346842416051	6.63391027296527e-20	1.24815451082852e-18	Up
C1orf116	1.54582728487726	0.169258038060012	9.13296232542393	6.66500618449516e-20	1.25313247802846e-18	Up
FAM230A	5.59028877480186	0.612154501012873	9.13215334617673	6.71501125585508e-20	1.26165628727881e-18	Up
RETN	4.46417288970021	0.48920169996052	9.12542391013866	7.14560553183118e-20	1.34162592257828e-18	Up
ATP6V0E2-AS1	-2.25411703005574	0.24720156565857	-9.11853864699664	7.61440964809387e-20	1.42865361022361e-18	Down
SETP10	4.75481425872013	0.521516955087226	9.11727646117443	7.70358831711786e-20	1.44438271444754e-18	Up
MEOX2	-1.61664781001321	0.177349158266254	-9.11562155590357	7.8220799540159e-20	1.46558222051041e-18	Down
WDR83OS	5.11914750396696	0.561642597904059	9.11459978831843	7.8961363454702e-20	1.47843251408118e-18	Up
MT-TA	5.56159572919943	0.610248713154779	9.1136541697038	7.96529078953998e-20	1.49034782930603e-18	Up
GFOD2	-0.632270328224679	0.0693841629296147	-9.11260295618284	8.04287030480403e-20	1.50382193699097e-18	Stable
TBC1D3G	5.11916437298786	0.561849980771143	9.11126554807703	8.1426512469324e-20	1.52142566659488e-18	Up
KCNJ13	-1.94354401403986	0.213384244599762	-9.10818892784377	8.37685918273333e-20	1.56410491637242e-18	Down
CLDN2	3.22360625408458	0.354094715794469	9.10379655582235	8.72280904457498e-20	1.62757496385585e-18	Up
MIR570	-4.58923523682801	0.50411696480954	-9.10351279005631	8.74563824487091e-20	1.63070844789456e-18	Down
SMOC2	-2.53525535246135	0.278594396456394	-9.10016635190354	9.0193576328734e-20	1.68058623810327e-18	Down
CLSTN2	-1.97066954322605	0.216734087654589	-9.09256852280073	9.67264650040665e-20	1.80107210991032e-18	Down
TNS1	-1.00723259608287	0.110793764788948	-9.09105849053467	9.80794898039163e-20	1.82500802721915e-18	Down
NETO2	-0.895950858108578	0.0985592438406113	-9.0904802349894	9.86025588873627e-20	1.83347827668187e-18	Stable
CCDC74A	0.983970311672096	0.108301056877982	9.08550978205772	1.03213853483888e-19	1.91790364059676e-18	Stable
DOK5	-1.32633799574731	0.14601509312616	-9.08356778296429	1.05072871853672e-19	1.95110574002922e-18	Down
AGRN	0.963785922591341	0.106143208181035	9.08005268643785	1.08522307667356e-19	2.01377452510757e-18	Stable
DZIP3	-0.804163021032322	0.0886177593082286	-9.07451313720648	1.14186843723238e-19	2.1174331803119e-18	Stable
AC011450.1	-4.34482291941732	0.47880414102043	-9.07432193497244	1.14387490357092e-19	2.11969904970364e-18	Down
MLXIPL	1.96436779198567	0.216589982831218	9.06952282052881	1.19539371584992e-19	2.21364958292209e-18	Up
C12orf76	0.73167537993542	0.0807490471365358	9.06110233967536	1.29138775368555e-19	2.38977495404631e-18	Stable
MUC1	2.56635801424503	0.283284248182921	9.05930361714959	1.31286027513288e-19	2.4278479749172e-18	Up
FLRT2	-1.45559339810176	0.160704820932257	-9.057559005746	1.33402378828075e-19	2.46529785990215e-18	Down
LCN12	1.26496742303051	0.139736516413113	9.05251866513399	1.39707962644421e-19	2.58006133610865e-18	Up
BMP8A	-2.60369980925521	0.287670391862917	-9.05098294055909	1.4168708656325e-19	2.61482356882915e-18	Down
HMGB3P21	4.69441923071672	0.518769886426769	9.04913595322847	1.44104068592293e-19	2.65580063112317e-18	Up
RNF39	1.56541618773501	0.172989329347089	9.04920663975827	1.44010822254006e-19	2.65580063112317e-18	Up
CLTCL1	-1.08955180195408	0.120418797162012	-9.04802097041541	1.45582818998835e-19	2.68122467873929e-18	Down
RTN1	-1.16145109271659	0.128373316246569	-9.0474494752926	1.46346569402803e-19	2.69345477665186e-18	Down
PTP4A1P3	4.86787059215079	0.538069758385878	9.04691355773946	1.4706637050211e-19	2.70485990348945e-18	Up
MAP3K5	0.809067580314654	0.0894344739951378	9.04648447262785	1.47645203903084e-19	2.71365858439015e-18	Stable
PSG6	4.86094004475144	0.537654935330715	9.04100330030718	1.55240345007503e-19	2.85131450809838e-18	Up
CTSH	2.14403917356198	0.237159266277549	9.04050348617958	1.55951838653749e-19	2.86243666898572e-18	Up
AC017002.1	5.07376439935865	0.561267087849348	9.03983951526572	1.56901998060348e-19	2.87792137379122e-18	Up
TAS2R40	4.95615282858004	0.548321162407176	9.03877721374479	1.58434089969478e-19	2.90405172509861e-18	Up
TIMM9P1	4.96102061353951	0.548880539470647	9.03843415240051	1.58932017052872e-19	2.91120355032848e-18	Up
TUB	-1.30030228210575	0.144051639217707	-9.02663995472204	1.770236982162e-19	3.24039720759166e-18	Down
MAN1A1	-1.02654303551793	0.11377153694788	-9.0228458106196	1.83265415664765e-19	3.35237982425905e-18	Down
RHOBTB3	1.17663194049174	0.130424629366902	9.02154712804833	1.85451433939354e-19	3.39007228834469e-18	Up
IMPA2	-1.11778840281188	0.123904865471262	-9.02134390413533	1.8579583582597e-19	3.39407159725899e-18	Down
GPR155	-1.00220467832041	0.111115491224539	-9.01948654751645	1.88972910165972e-19	3.44977708571908e-18	Down
TRIM29	3.27243464810458	0.362876982576148	9.01802761054946	1.91506065989789e-19	3.49366029096024e-18	Up
KLF8	0.792612449857699	0.0878949657320402	9.01772295212091	1.92039264918787e-19	3.50102352198096e-18	Stable
TCEAL5	-2.35455603407003	0.261168477447889	-9.01546793502226	1.96031767285242e-19	3.57140005968487e-18	Down
SLC12A5	2.53184879694124	0.280895504850063	9.01348990363053	1.996013204206e-19	3.63398145223973e-18	Up
NLGN1	-2.12250237944432	0.235544497674884	-9.0110463220158	2.04099788216465e-19	3.71337917712624e-18	Down
TMEM132B	-1.36763863897298	0.151781680807573	-9.01056459314651	2.04998367590944e-19	3.72721796471878e-18	Down
BIRC6-AS1	4.87971635377743	0.541750992114914	9.0073048777036	2.11182354422908e-19	3.83707118480036e-18	Up
TGFBR3L	3.47880940143081	0.386245976647318	9.00672010004475	2.12311070646095e-19	3.85498689967487e-18	Up
CXCL5	3.80481193073085	0.422450243319459	9.00653270035789	2.12674042241251e-19	3.85898406532849e-18	Up
WDR86-AS1	1.13587618500977	0.126138699032105	9.00497780400183	2.15709442967973e-19	3.91143471819375e-18	Up
PRKX	-1.48369590515326	0.164812581592134	-9.00232185443832	2.20993588731896e-19	4.00456390366087e-18	Down
ESRRG	-1.58795624016461	0.176444480236169	-8.99975016525959	2.26231908003874e-19	4.09673839842404e-18	Down
VAPB	-0.881724540394014	0.0979921596643882	-8.99790905123246	2.3005727839191e-19	4.16322005866887e-18	Stable
ZNF781	-1.20184782111039	0.133581247678149	-8.99712977682412	2.31695600320096e-19	4.1900613985598e-18	Down
LASP1	0.824819731703193	0.0917070997216659	8.99406626320697	2.38248726420723e-19	4.30568835480608e-18	Stable
FBXL5	-0.647770012970333	0.0720594219020729	-8.98938675709386	2.48613707632092e-19	4.49000344438761e-18	Stable
AC009237.16	5.07011682272741	0.564260137422091	8.98542442833374	2.57737584283085e-19	4.651672713534e-18	Up
KIAA1614	-1.07196651955628	0.119402484802587	-8.97775721609653	2.76342050913285e-19	4.98411851239995e-18	Down
OR5A1	4.82377968233232	0.537653575838368	8.97191035102957	2.91415555466396e-19	5.25247863748572e-18	Up
KRT8P50	5.33515911507622	0.59481142153111	8.96949675469065	2.97872242782431e-19	5.36527483699715e-18	Up
ALDH7A1	-0.725610205952714	0.0809504519281761	-8.9636337867084	3.14151042322489e-19	5.65471876180481e-18	Stable
PXDN	1.44978812622576	0.161787090965129	8.96108655874304	3.21494556720876e-19	5.78304922335861e-18	Up
TSPAN2	-1.48119458908808	0.165346555090502	-8.95812185671092	3.30255399485556e-19	5.9366868817703e-18	Down
ACSF2	-0.855432668701104	0.0955443491454739	-8.95325235193805	3.45159629427108e-19	6.20048063022713e-18	Stable
AC007743.1	-1.45162232350383	0.16213573569436	-8.95313002582148	3.45542468491442e-19	6.20323349747627e-18	Down
VEPH1	-1.39478042545051	0.155833462495278	-8.95045520465657	3.54019420250287e-19	6.35119302544639e-18	Down
DLX6	2.64525683031615	0.295603983265252	8.94865083040002	3.59853492779804e-19	6.45157376770057e-18	Up
FIBCD1	4.98612994588538	0.557319211615299	8.94663209515763	3.6649328765299e-19	6.56625705955469e-18	Up
RNU2-64P	5.13725983998671	0.574229210278305	8.94635756599163	3.67405536853904e-19	6.57823909524107e-18	Up
EYA2	-1.09381389439832	0.122268106733106	-8.94602790232097	3.68503960537056e-19	6.59353642767562e-18	Down
RAG1	-1.49277369582945	0.166969360721283	-8.94040493046677	3.87746910499503e-19	6.93325349296861e-18	Down
SERTM1	-2.89281737105316	0.323689555034839	-8.93701179434662	3.99835707793174e-19	7.14468330235184e-18	Down
CEACAM8	4.72371944066068	0.528646631878326	8.93549519813813	4.05358607829693e-19	7.23858484226215e-18	Up
ABT1P1	5.1578116141387	0.577273258836386	8.93478354520586	4.07976106741897e-19	7.28051416905717e-18	Up
CD302	-1.2259720406026	0.137247903223259	-8.93253748735477	4.16347232631382e-19	7.42499639025392e-18	Down
TLCD1	1.30864012716362	0.146539956466578	8.93026147078242	4.25003086097872e-19	7.57436238798965e-18	Up
WDR17	-1.29777641219343	0.145334410546832	-8.92958802605968	4.27598158565036e-19	7.61558803435078e-18	Down
FAM3C	0.650666490038276	0.0729361581476928	8.92104144998565	4.61923670691216e-19	8.22151102419978e-18	Stable
POSTN	3.2118489268706	0.360213499645785	8.91651459489709	4.81193374973885e-19	8.55884305796209e-18	Up
CECR2	-2.25364272698535	0.25278470416671	-8.91526540110231	4.86649269429594e-19	8.65019076411104e-18	Down
C10orf67	1.91418909756237	0.214942018984037	8.90560676134961	5.30948277139276e-19	9.4314007572314e-18	Up
CALCOCO2	-0.54730818772402	0.0615299051489596	-8.8949948224205	5.84220224896738e-19	1.03708686177793e-17	Stable
DIP2C	-0.855403622300211	0.0961799574796554	-8.89378249601692	5.90632482796004e-19	1.04778124886293e-17	Stable
CHCHD2P9	-4.49878412315575	0.505898043159621	-8.89266954870645	5.96580283610058e-19	1.05763819570712e-17	Down
FAT4	-1.31170717158558	0.147550927668782	-8.88986055397807	6.11856475760092e-19	1.08400906636631e-17	Down
LINC00205	-1.10482404879646	0.124323121271978	-8.88671421287327	6.29426361753277e-19	1.11440638544233e-17	Down
C11orf49	0.791184984378249	0.0890695405439356	8.88277832743483	6.52108286887021e-19	1.15380888638596e-17	Stable
CATSPER1	3.40758042819093	0.383686971410582	8.88114708629106	6.6174383662846e-19	1.17009129437354e-17	Up
AP002490.1	-4.33251292913868	0.48784288902485	-8.88095947816097	6.62860993364048e-19	1.17130008624656e-17	Down
PGAM1P4	2.50381874179019	0.281935729607562	8.88081388363002	6.63729253914979e-19	1.17131178891374e-17	Up
TM4SF4	3.81825941466239	0.429944806341025	8.88081297494222	6.63734676447901e-19	1.17131178891374e-17	Up
C12orf40	4.46127666015055	0.502496154263216	8.87823045470246	6.79323820394804e-19	1.19803988116363e-17	Up
CRY2	-0.882283765357158	0.0994042593495758	-8.87571388922504	6.94862594359198e-19	1.22464432970625e-17	Stable
PCDHGC5	1.97915076215594	0.223130529833915	8.86992364347943	7.31960748075616e-19	1.28834628609166e-17	Up
ZBTB8OSP1	4.87771264420749	0.549914063878534	8.86995435214926	7.31758928031117e-19	1.28834628609166e-17	Up
ABHD17C	1.26040177020552	0.142172214589958	8.86531713556456	7.6286622278876e-19	1.3418697661007e-17	Up
ARAP2	-1.0544525393846	0.118952228058285	-8.86450431906108	7.68451708844701e-19	1.35081511187808e-17	Down
ZHX3	-0.996719413008773	0.112457117305043	-8.86310655025193	7.78151462623464e-19	1.36697634701955e-17	Stable
CMTM3	1.39498233098519	0.157530923563103	8.85529202414908	8.34650058614085e-19	1.46527454734473e-17	Up
AC009120.6	4.93849130414401	0.557759445837806	8.8541598730362	8.43164622586014e-19	1.47926115409279e-17	Up
APCDD1L	2.82515808024317	0.319094160453833	8.85368154724321	8.46787693137506e-19	1.48465346484031e-17	Up
CHCHD4P5	4.93849740885818	0.557832900590773	8.85300491173624	8.5193913208207e-19	1.49271669718504e-17	Up
LOXL2	1.73772683923155	0.196297771478058	8.85250416317534	8.55771406620045e-19	1.49845961529879e-17	Up
SCN1B	2.08418650706597	0.235451177181945	8.85188399570165	8.60541213570143e-19	1.50583565467864e-17	Up
AC009237.10	5.18587287971005	0.585899559087473	8.85112951405347	8.6637946836566e-19	1.51507058099051e-17	Up
HIGD1AP17	5.20769727153021	0.588398539865581	8.85062915472207	8.70272856858043e-19	1.52089469900327e-17	Up
TP53INP2	-1.22590125798484	0.138585755199987	-8.84579555969367	9.08785058063002e-19	1.58717224943414e-17	Down
RN7SKP230	4.48164422598577	0.506871965005494	8.84176781396303	9.42158555579951e-19	1.64439533944826e-17	Up
LIMK1	1.05794250100851	0.119674237447578	8.84018585430247	9.55595084630187e-19	1.66677004496697e-17	Up
PLP2	1.27282588279359	0.144024726418819	8.83755112363309	9.78394742051596e-19	1.70543671875807e-17	Up
KCNA2	-2.21280510738811	0.250400463421004	-8.83706474483503	9.82661984321462e-19	1.7117705668857e-17	Down
PDE10A	-1.57160321250261	0.177951061092396	-8.8316596869664	1.03133824166341e-18	1.7954057096174e-17	Down
FREM1	-1.71957958599048	0.19474567480587	-8.82987305214675	1.04794595231636e-18	1.82314254601954e-17	Down
SPATS2L	0.745992230894544	0.0845286322112449	8.82532002919721	1.0914723596921e-18	1.89722287464917e-17	Stable
ZHX2	0.59710673738164	0.0676587276710477	8.82527292391211	1.09193188617939e-18	1.89722287464917e-17	Stable
TOMM34	0.827130906802027	0.0937442627134484	8.82326963656804	1.11165242878437e-18	1.93024584324525e-17	Stable
ALOX5	3.03670550571383	0.344182310668668	8.82295635651409	1.11476802773493e-18	1.93441249668223e-17	Up
PNMA1	0.626206673166826	0.0710299489005651	8.81609353321447	1.1852248301225e-18	2.05535330296853e-17	Stable
TEAD4	-1.05844110657982	0.120082456569399	-8.81428592334066	1.20450295934902e-18	2.0874445770168e-17	Down
CLDN1	3.14532629359196	0.357013762681419	8.8100981597135	1.25036321704106e-18	2.16553291012919e-17	Up
PIWIL1	3.01611294403319	0.342381595461502	8.80921458400159	1.2602573487306e-18	2.1812705347856e-17	Up
BRSK1	1.38315019704201	0.157034496265635	8.80793857358774	1.27468249844673e-18	2.20482533566157e-17	Up
SAP25	4.61880307191747	0.524652207896428	8.8035521482629	1.32552540529546e-18	2.29130168907695e-17	Up
TRAM2	-1.00589730125636	0.114285280315236	-8.80163480792776	1.34837343874543e-18	2.32930649411919e-17	Down
MBNL1-AS1	-1.17418246405466	0.133415994275753	-8.80091229262801	1.35708383468515e-18	2.34285565786093e-17	Down
FTH1P25	4.4983028455311	0.51135607928657	8.79681112192312	1.4075893566362e-18	2.42849611989764e-17	Up
ACADM	-0.779469807420163	0.0886763321292481	-8.79005467077805	1.49487205117261e-18	2.57743797565933e-17	Stable
AL009174.1	-4.4543769144425	0.506924576821466	-8.78706047825195	1.53524141869188e-18	2.64535412310058e-17	Down
LAMTOR5P1	4.56974573259827	0.520159896503847	8.78527115087673	1.55987807448691e-18	2.6860921489157e-17	Up
AC018690.1	-4.17791042805064	0.475796554441621	-8.78087575256549	1.62206657725386e-18	2.79140094167164e-17	Down
LENG9	1.23976429254136	0.141240819306453	8.77766285008173	1.66906730280129e-18	2.87045578530141e-17	Up
APLP2	0.912353151411762	0.103960112754979	8.77599232276767	1.69403386093481e-18	2.91153987625551e-17	Stable
AC130689.1	-4.29862320337077	0.490146071037666	-8.77008601593062	1.78529849372222e-18	3.06644594427126e-17	Down
HNRNPA1P29	5.27365847529078	0.601370804181514	8.76939558525527	1.79627904086001e-18	3.08334606899337e-17	Up
LPP-AS2	-1.30493869648753	0.148881985005845	-8.76492005689136	1.86909243477613e-18	3.20629456525596e-17	Down
GAPDHP54	4.74466565309826	0.541347250415114	8.76455112584385	1.87522308147916e-18	3.21477012788096e-17	Up
SPATA17	-1.08357372428022	0.123639429598125	-8.76398190934918	1.88472090922871e-18	3.2290037746063e-17	Down
TMEM170B	-0.985393678737303	0.112484837159016	-8.7602356337529	1.94842646278155e-18	3.33603207677008e-17	Stable
AC079949.1	-4.28765276013424	0.489496675305295	-8.75930925876068	1.96450459669813e-18	3.36143034791578e-17	Down
RPL23AP40	4.78842808884372	0.547000117202919	8.75398000521336	2.05957602170409e-18	3.52187499711399e-17	Up
TRIM47	1.62554951701917	0.185696874979263	8.75377960561098	2.06323832670227e-18	3.52590595261493e-17	Up
USH1C	-3.50137500567655	0.399991413222402	-8.75362542777818	2.06606030436049e-18	3.52849666897673e-17	Down
ELOVL4	1.13737759292122	0.129959235284741	8.75180275129519	2.09971171030629e-18	3.58370252615637e-17	Up
MYH15	-2.48187943750213	0.28363714163657	-8.75019196421816	2.12990120607631e-18	3.63293376172788e-17	Down
TGFB1I1	0.964778280528703	0.110278394879433	8.74857021253796	2.16072912490907e-18	3.68319113544437e-17	Stable
CD1A	4.02333997311712	0.459981340722098	8.74674604583114	2.19593147004086e-18	3.73612572150907e-17	Up
LRP5L	1.20392722719192	0.137642544542494	8.74676671514334	2.19552944401363e-18	3.73612572150907e-17	Up
SNAI1	-1.31858766242318	0.150749446341309	-8.74688228995405	2.19328280870831e-18	3.73612572150907e-17	Down
CAMK2N2	2.63294654185044	0.301103994176088	8.7443095833218	2.2438344545888e-18	3.81522462517812e-17	Up
SLC16A4	0.741690129307042	0.0848223161199761	8.7440447659784	2.24910275785631e-18	3.82177725231206e-17	Stable
FTH1P24	4.3523978253224	0.497762211697904	8.74392977818875	2.25139413800808e-18	3.82326629922705e-17	Up
AL354928.1	-4.11731168689631	0.470930914154771	-8.74292080460694	2.27159922020997e-18	3.8551550082684e-17	Down
CBX3P3	4.44115392525911	0.508074244753989	8.74115145791247	2.30746424851087e-18	3.91356365764385e-17	Up
CX3CL1	1.31705924001602	0.150702980580102	8.73943723572197	2.34274495874597e-18	3.97090861326215e-17	Up
AC011298.2	5.25687213874683	0.601825085176835	8.73488371991374	2.43906904840708e-18	4.13158417240517e-17	Up
CR769776.1	5.26270090918638	0.602525586506321	8.73440236737759	2.44947721913149e-18	4.14661500667259e-17	Up
COQ10BP2	4.40719178902492	0.50459690797691	8.73408401707167	2.45638491171054e-18	4.15570491825894e-17	Up
MTND2P14	5.2533215856106	0.601591439621898	8.73237423210731	2.49381487828977e-18	4.21638863464538e-17	Up
C4orf19	-1.24409323458706	0.142558248969314	-8.7269115858378	2.61721529716252e-18	4.42225909310426e-17	Down
RNY4	4.59949321785031	0.527099477379539	8.7260439731729	2.63736169606158e-18	4.45351489401198e-17	Up
N4BP2	-0.924837411194114	0.106079419895601	-8.71834906435485	2.822875334358e-18	4.76380048617641e-17	Stable
PRTG	-1.62434209663313	0.186323263735327	-8.71787056575238	2.83482758590263e-18	4.78098450161781e-17	Down
CORO2B	-1.36934736120549	0.157109474223744	-8.7158802355571	2.88508182356428e-18	4.86270372483217e-17	Down
PODNL1	2.06007529271341	0.236428334398019	8.71331813066595	2.95106966485632e-18	4.97082295542943e-17	Up
AL031663.2	4.70779183290554	0.54064814459472	8.70768147449131	3.10153414521079e-18	5.22101243210623e-17	Up
RN7SL517P	4.33103304876876	0.497406298841315	8.70723402348886	3.11379783051592e-18	5.2383928882241e-17	Up
SNORD67	4.27127494118522	0.490577499813128	8.70662625744605	3.13053212152588e-18	5.26326800618459e-17	Up
LRRC4C	-1.67219254723355	0.192068194448102	-8.70624390487195	3.14110532407214e-18	5.27776017697643e-17	Down
SLC25A25	-1.6364229411211	0.188006019420479	-8.7040986568691	3.20108503240917e-18	5.37519673123872e-17	Down
AUTS2	1.10793940452821	0.127309446521241	8.70272736865095	3.24001630093427e-18	5.43635598497668e-17	Up
SPRY1	1.08311418443696	0.124457625683187	8.70267433185718	3.24153138344712e-18	5.43635598497668e-17	Up
ANKRD9	-1.15279365551819	0.132472540762394	-8.70213290153364	3.25703829740463e-18	5.45897399002966e-17	Down
MID1	-0.909272976806331	0.104505497170931	-8.70071911450845	3.29787622283994e-18	5.52399378727151e-17	Stable
FOXA2	-2.37495021276195	0.272974741189241	-8.70025630362447	3.31135425393807e-18	5.54313316188963e-17	Down
CAPN8	2.50379553734248	0.287874752452387	8.69751694447953	3.39225098561485e-18	5.67503635475802e-17	Up
LINGO2	-2.27565704891679	0.261714282480179	-8.69519625505782	3.4623082043247e-18	5.78865365497802e-17	Down
OMD	-1.92396932970741	0.22134960497235	-8.69199350930734	3.56134433075639e-18	5.95055047176105e-17	Down
DOCK9-AS1	4.45045975428511	0.512099108370601	8.69062195488996	3.60460638150462e-18	6.0191134249377e-17	Up
PPM1AP1	4.02896277176889	0.464040986781688	8.68234247951107	3.87699939448052e-18	6.46996724151172e-17	Up
COX7BP2	4.45663311510183	0.513468137673676	8.67947354103237	3.97604951344218e-18	6.63116702186301e-17	Up
SLC6A3	-2.23141350743132	0.257100327759966	-8.67915465870045	3.98721202413792e-18	6.6456813367155e-17	Down
AL356215.1	-4.39131781268962	0.506025989541528	-8.67804797273013	4.02619221741386e-18	6.70651426202759e-17	Down
MYO10	-0.89995179105533	0.103748236185948	-8.67438160049626	4.15803802193853e-18	6.92186514336015e-17	Stable
TMEM74B	1.76360304224717	0.203327218344273	8.67371843577307	4.18233708894238e-18	6.95802853873431e-17	Up
HMGB1P7	4.57474374286919	0.527461597594955	8.6731313971073	4.20396375094186e-18	6.98970416141213e-17	Up
DPYD-AS2	4.45444523281793	0.513833904527954	8.6690371996961	4.35789581871176e-18	7.24118260946829e-17	Up
FAM171A2	1.55254790699055	0.17914269240901	8.66654333544261	4.45437226384101e-18	7.39694098490821e-17	Up
NUDT16	-0.728287645054263	0.0840648203699811	-8.66340571298395	4.57875262392737e-18	7.59881685462344e-17	Stable
DPY19L2	-1.37049409574669	0.158244654744394	-8.66060277334735	4.69276129841777e-18	7.7832427722929e-17	Down
RNY3	5.04392801661805	0.582726961240354	8.65573133235825	4.89761065877656e-18	8.11801501710583e-17	Up
RN7SL471P	5.14370808270097	0.594425221711141	8.65324669080166	5.00546673499999e-18	8.29170449087859e-17	Up
RIMS4	-1.65999397586739	0.191874828141812	-8.65144215081989	5.08526677905265e-18	8.41873393605665e-17	Down
PHOX2A	4.22021052784637	0.487909522683057	8.64957606205155	5.16910942724068e-18	8.55229629548001e-17	Up
AC011755.1	4.52787495965404	0.523603672246339	8.64752330752145	5.26291553959042e-18	8.70216964802044e-17	Up
UBE2CP3	4.52491775795058	0.523356705104758	8.64595354146624	5.33578224385754e-18	8.81725777764789e-17	Up
HCG22	2.6491036984648	0.306629694240821	8.63942321380084	5.64975216564573e-18	9.33037921830174e-17	Up
CEP170B	0.941682547815577	0.109042399186507	8.63593019633509	5.82510747909122e-18	9.61409614356058e-17	Stable
GDF6	2.45391190676215	0.284302008422115	8.63135621299843	6.06287452280349e-18	1.0000411712888e-16	Up
MATN3	1.83843613544294	0.213066118170874	8.62847716579959	6.21742087570472e-18	1.02490712153624e-16	Up
NETO1	3.21997209297146	0.373291355794008	8.62589514327871	6.3593266478031e-18	1.04766028884356e-16	Up
SYTL2	0.985255005257019	0.114232717978636	8.62498085216955	6.41033790273811e-18	1.05542053294441e-16	Stable
DMBX1	5.24038290476728	0.608101838799711	8.61760739798271	6.83676290512603e-18	1.12425843074069e-16	Up
MTND2P16	4.66951894315155	0.541857055168698	8.61762137930966	6.83592841234167e-18	1.12425843074069e-16	Up
DNAL1	-0.748978048172384	0.0869516638943314	-8.61372876179328	7.07219006976498e-18	1.16226539723181e-16	Stable
AC068138.1	4.5850227185403	0.532373017784037	8.61242505795112	7.15310577196787e-18	1.17484870362935e-16	Up
CABYR	1.47916257006831	0.171821114126743	8.60873576327305	7.38707031844284e-18	1.21253867474902e-16	Up
SLC25A5-AS1	-0.904753091895452	0.105104061459104	-8.60816489234808	7.42394188297231e-18	1.21785101271491e-16	Stable
IBA57	-0.780688508078795	0.0907018263054363	-8.60719722941239	7.48685691328077e-18	1.22742657817366e-16	Stable
RN7SL220P	4.54762923524041	0.528364740339596	8.60698848359471	7.50049789717994e-18	1.22891723581569e-16	Up
GAPDHP55	4.1070746197245	0.477374297615615	8.60346826429173	7.73426460541369e-18	1.26645067338829e-16	Up
NTRK3	1.67674110220335	0.194893545979536	8.60336905348016	7.74095602306823e-18	1.26677861799671e-16	Up
PSG3	4.99539394930324	0.580866288946087	8.59990335876918	7.97832534383252e-18	1.30483289430791e-16	Up
CPQ	-0.96723733297833	0.112483061538729	-8.59895987668596	8.0441801919364e-18	1.31480738309581e-16	Stable
DIXDC1	-0.903759698861858	0.105106392954562	-8.59852263460848	8.07488124719542e-18	1.3190274579004e-16	Stable
NRIP1	1.3267297190425	0.154321489270645	8.59718063448514	8.16983410730001e-18	1.33373158858629e-16	Up
RBM24	-1.90281645545632	0.221419483561752	-8.59371734071286	8.42000023029884e-18	1.37374134192158e-16	Down
NXNL2	1.79823196991012	0.209305101664912	8.5914387924906	8.58869578802559e-18	1.40041872541265e-16	Up
CYP17A1	-1.52885110721059	0.17796092200605	-8.59093721237638	8.62627659633376e-18	1.40569807647615e-16	Down
TRAPPC3L	2.55950187530207	0.297956483474844	8.59018688048842	8.68279827394455e-18	1.41405571889954e-16	Up
HS6ST2	3.29147406343738	0.383253054615566	8.58825265395209	8.83019254091352e-18	1.43719362693013e-16	Up
FLRT1	-1.65906230426618	0.193214461128552	-8.58663629303786	8.95525636761673e-18	1.45667138194021e-16	Down
TNIK	1.15368296555793	0.134365718319449	8.58614072091733	8.99394960670839e-18	1.46208502090281e-16	Up
AC019294.1	4.63699099786544	0.540198490556442	8.58386515128729	9.17375025161267e-18	1.49041722368052e-16	Up
RPL9P30	4.40584351021261	0.513433998582866	8.58112926368963	9.39462366336486e-18	1.52538426764899e-16	Up
PECR	0.6265413062431	0.0730173133420748	8.58072253778842	9.42790445434434e-18	1.52986860388874e-16	Stable
DNASE1L2	1.45077783521289	0.169100849343273	8.57936456763637	9.53986687299622e-18	1.5471075820805e-16	Up
FABP4	-2.05191121536045	0.239286621802585	-8.57511882571234	9.89845478290221e-18	1.60429784837704e-16	Down
RXRG	3.93412000074445	0.458818843352643	8.57445167682603	9.9559975572797e-18	1.61265672663419e-16	Up
DUSP5	2.5996665266745	0.303291364130043	8.57151516374806	1.02132265874351e-17	1.65333107213494e-16	Up
CD47	0.587109346904563	0.0684973261938927	8.57127393911196	1.02346462977136e-17	1.65580642917141e-16	Stable
AC097467.2	5.33908598978411	0.623141528614553	8.56801504090835	1.05284048554562e-17	1.70231264144055e-16	Up
LIFR-AS1	-1.45652257815495	0.169997540961014	-8.56790380567314	1.05385771513385e-17	1.70293826240947e-16	Down
CCNJP2	4.40194117229823	0.513788617806361	8.56761130889289	1.05653718532768e-17	1.70624755966427e-16	Up
USP44	-1.23493193372807	0.144143862523379	-8.56735702866133	1.0588720281754e-17	1.70899668203363e-16	Down
ADH1C	-2.77090587951674	0.323471720018553	-8.56614568765953	1.07006485655208e-17	1.72603058473576e-16	Down
RPSAP52	4.07916316071892	0.476315377816304	8.56399635766556	1.09021284607111e-17	1.75748035054589e-16	Up
CDR2	-0.941172727593871	0.109973860408834	-8.5581494010941	1.14693671331474e-17	1.84781968517219e-16	Stable
C12orf56	3.07493007985056	0.359364069427377	8.55658743165463	1.16257673231813e-17	1.87190096268006e-16	Up
TAPT1	-0.841057148029525	0.0983231742548111	-8.55400727655384	1.18887408717855e-17	1.91310304272722e-16	Stable
AP000911.1	-4.18314312040699	0.48903608466012	-8.55385369632645	1.19045778058995e-17	1.91451120928448e-16	Down
AMBP	-3.0095343352361	0.351938883249452	-8.55129818975689	1.21711733762086e-17	1.95622107244738e-16	Down
CYBRD1	-1.02271007076399	0.11961147035428	-8.55026752647383	1.2280353860164e-17	1.97259572291267e-16	Down
AC024896.1	-4.43567325539355	0.519308617082543	-8.54149750164554	1.32493463078871e-17	2.12698062119128e-16	Down
ATG10-IT1	4.96862196867027	0.581981523362057	8.53742218475764	1.3724934050666e-17	2.20202059489841e-16	Up
LINC00319	4.52840780086816	0.530507619971047	8.53599011662699	1.38960241229093e-17	2.22814706084726e-16	Up
RN7SL57P	4.96138686873391	0.581242095555298	8.53583542326538	1.39146309125976e-17	2.22980722417889e-16	Up
MRPS6P2	4.48854495834656	0.525860880183384	8.53561298718639	1.39414290158665e-17	2.23277729194239e-16	Up
SLC12A2	0.814421557334138	0.0954155571791338	8.53552168442655	1.3952443500711e-17	2.23321752667186e-16	Stable
LINC00887	2.11975389972208	0.248349211236551	8.53537601012562	1.39700349844716e-17	2.23470932629044e-16	Up
HMGN2P41	-4.44046241670106	0.520293729336972	-8.53452995168651	1.40726377027321e-17	2.24979009143441e-16	Down
SLC25A42	-0.960511558300322	0.112572735254284	-8.5323640411746	1.43387015671712e-17	2.29097007061994e-16	Stable
FHL3	1.1577494587738	0.1357491129924	8.52859685969819	1.48133438846375e-17	2.36540735860009e-16	Up
VSTM2L	2.49233620515006	0.292251827586909	8.52804318018815	1.48843986409067e-17	2.37534957164806e-16	Up
YBX1P3	4.34005047774749	0.508972842639233	8.52707672032667	1.50092330646116e-17	2.39385749078911e-16	Up
HPGDS	1.76065756600477	0.206492967608647	8.52647713089015	1.50871987575156e-17	2.40487277894134e-16	Up
AGTR1	-2.00396453616053	0.235046359822463	-8.52582672488175	1.51722241335467e-17	2.41699971485946e-16	Down
RHBDF1	1.00503280897554	0.117927934460341	8.52243205627867	1.5623730710107e-17	2.48745996656259e-16	Up
GPRIN1	2.25321296785974	0.264415165991565	8.52149671298209	1.57504485384814e-17	2.50615794235977e-16	Up
L34079.3	5.22099083728277	0.612771255970283	8.5202933173092	1.59149741087396e-17	2.53084620641511e-16	Up
TSPAN19	-2.70869825554005	0.31792026577612	-8.52005533188477	1.59477112214751e-17	2.53456036342244e-16	Down
ZNF652P1	4.65722329669309	0.546667309836183	8.51930088537522	1.60519322150753e-17	2.54962436559027e-16	Up
FBXO36-IT1	4.49548513951699	0.527999302437168	8.51418764904895	1.67762167563631e-17	2.66261619220019e-16	Up
RSL24D1P1	4.22731582876126	0.496505282820746	8.51414068495914	1.67830164161556e-17	2.66261619220019e-16	Up
EDIL3	1.6042508209975	0.188489826668513	8.51107377704159	1.72329937694093e-17	2.73240038533979e-16	Up
FGFR2	-1.18895460013279	0.139750933111424	-8.50766841882074	1.77465845092398e-17	2.81218311009173e-16	Down
FBXO15	-1.2107888182587	0.142333661234659	-8.50669341149406	1.78963947292636e-17	2.83426021568139e-16	Down
SLC5A5	-3.57668752027608	0.420467244488532	-8.50645934293138	1.79325447835334e-17	2.83832158735505e-16	Down
RAP1GAP2	0.854373678210049	0.100474420964015	8.50339489407004	1.84125242495234e-17	2.91258536401419e-16	Stable
AC083899.1	-4.05031554080266	0.47659706202496	-8.4984064391705	1.92211080822994e-17	3.03516012955912e-16	Down
GLS2	1.54916135256019	0.18228561538719	8.49853867662372	1.91992282266522e-17	3.03516012955912e-16	Up
SCML2	-1.49939689486201	0.176432552786994	-8.49841410316283	1.92198393356608e-17	3.03516012955912e-16	Down
MEGF9	1.17505198529697	0.13828310113693	8.49743732701957	1.93822088422604e-17	3.05881143983757e-16	Up
SEC14L6	2.50007039416984	0.294344806914767	8.4936793020907	2.00196233738035e-17	3.15756091251269e-16	Up
UBQLN3	4.63687706227169	0.546388256194749	8.48641421132406	2.13110857294625e-17	3.35929354865005e-16	Up
ICAM1	2.09705357018401	0.247131629069676	8.48557336864711	2.14657638642599e-17	3.38170267104708e-16	Up
FAM20C	1.12886316163978	0.133146599762826	8.47834765326806	2.28414581802103e-17	3.59633168480724e-16	Up
QDPR	-0.752063073649829	0.0887083884797995	-8.47792510424295	2.29245455595375e-17	3.60731142648564e-16	Stable
POM121L10P	4.57588257877342	0.539885809128694	8.47564892686901	2.33772746938568e-17	3.67427113251089e-16	Up
S100A1	1.84095838392937	0.217205179240747	8.47566522292215	2.33740022843776e-17	3.67427113251089e-16	Up
RBPMSLP	4.69497526979391	0.554118525953642	8.47287186746522	2.39415888076784e-17	3.76077817677823e-16	Up
RN7SL285P	4.27768572252174	0.505009108864347	8.47051201143936	2.44316720187194e-17	3.8355311714222e-16	Up
AL138999.1	-4.14465046649462	0.4893819250588	-8.46915313841358	2.47183528580322e-17	3.87828372542576e-16	Down
FBXL3	-0.762735042842587	0.0900661670113421	-8.46860778194919	2.48343374597177e-17	3.89196130792723e-16	Stable
RN7SL182P	4.66704756456812	0.551098322986849	8.46862958913322	2.48296892911701e-17	3.89196130792723e-16	Up
ALDH1A3	2.67600733028156	0.31601102424089	8.46808220285912	2.49466238972388e-17	3.90729208380056e-16	Up
DSC3	3.95999221844127	0.467661129488673	8.46765311192532	2.50386675652279e-17	3.91943638631128e-16	Up
ART5	-2.15338110003365	0.254340156335206	-8.46653997175192	2.52790105611753e-17	3.95476726891623e-16	Down
LARGE-IT1	4.74135407767122	0.560026784681893	8.46629876884265	2.53313890120117e-17	3.96066821948225e-16	Up
RN7SKP50	4.89929154539123	0.578741504049524	8.46542283750223	2.55225040312071e-17	3.98824183872269e-16	Up
KLK6	6.64654270801287	0.785422193908541	8.46238209151857	2.61970554768089e-17	4.09128349637239e-16	Up
ATP10D	-0.91590507550728	0.108243985945184	-8.46148695938732	2.63989591630666e-17	4.12043373002734e-16	Stable
OR7A19P	4.51637781123899	0.53410632394052	8.45595269855285	2.76817813891897e-17	4.3181661060804e-16	Up
PTPRF	0.799399753425077	0.0945419042482373	8.45550721430472	2.77876779700669e-17	4.3321839780454e-16	Stable
IYD	-1.4924833067207	0.176511610528205	-8.45543985607799	2.78037245180555e-17	4.33218586521813e-16	Down
AL590226.1	-4.26621159981929	0.504715725982795	-8.4527019472437	2.8463763803603e-17	4.43247245213686e-16	Down
ENO1P3	4.51499179511365	0.534160638536933	8.45249812393557	2.85135140275623e-17	4.43511172514688e-16	Up
MTND2P11	4.51499179578401	0.534160646129018	8.45249800505426	2.85135430697318e-17	4.43511172514688e-16	Up
OR13D3P	4.51499373798719	0.534182643167797	8.4521535765604	2.85978080412885e-17	4.44565925005484e-16	Up
ALG1L9P	-3.93662872983598	0.465880097626747	-8.44987530029653	2.91614122030224e-17	4.53066725072605e-16	Down
IL33	-1.33825888924788	0.158465687167609	-8.44510198496409	3.03780130219928e-17	4.71426281348766e-16	Down
STOX2	-1.03455044516161	0.122502261943835	-8.44515381794276	3.03645369048977e-17	4.71426281348766e-16	Down
ASPG	-1.85141887925239	0.219333520628597	-8.44111230215215	3.14331960846142e-17	4.87521292660221e-16	Down
GLT1D1	2.51204032341672	0.297620821930176	8.44040516764001	3.16239536634042e-17	4.90029941973514e-16	Up
KSR1	-1.07691319417216	0.127590630723218	-8.44037832611945	3.16312169221189e-17	4.90029941973514e-16	Down
AC108142.1	5.00124401034647	0.592566398107939	8.43997234118473	3.17412764900144e-17	4.91453185219031e-16	Up
NCOA7-AS1	4.54283198105519	0.53834786936817	8.43846932353772	3.21520317875804e-17	4.97527832094415e-16	Up
TM4SF1-AS1	2.88197192504643	0.341534225229435	8.43831075234228	3.21956718492756e-17	4.97917951931155e-16	Up
AC020915.1	-4.00993444411718	0.475235971336128	-8.43777551779852	3.23434046078053e-17	4.99916536438034e-16	Down
ALS2CL	0.932577754551546	0.110533129927276	8.43708809444849	3.25341251096628e-17	5.02576896634002e-16	Stable
AL139396.1	-4.40337673348188	0.521925499233932	-8.4367917259169	3.26166922260151e-17	5.03564451749987e-16	Down
OR2D3	5.0752409347563	0.601807185216548	8.43333389735132	3.35954397925047e-17	5.18378979048481e-16	Up
NBPF13P	4.55102596642822	0.539726200580702	8.4321012423182	3.39513051180305e-17	5.23570982693463e-16	Up
SRMP2	3.9443124158407	0.467905882111405	8.4297132535333	3.46513258558227e-17	5.34061335979816e-16	Up
MYL6P4	4.46078429349278	0.529314975331024	8.42746663402653	3.53228953327822e-17	5.44101474402001e-16	Up
ADM2	-1.59628133390238	0.189429583958406	-8.42677949529194	3.55308501977346e-17	5.46681384192706e-16	Down
RGS8	-2.84616561509957	0.337751343294002	-8.42680768443925	3.55222953595025e-17	5.46681384192706e-16	Down
MAP7D3	-0.789244606837733	0.0937458350941236	-8.41898315850841	3.79765987589094e-17	5.83979365548215e-16	Stable
SLC9A7P1	1.25998851442102	0.149679492961933	8.41791009234284	3.83259724183038e-17	5.89016565869017e-16	Up
CNOT10-AS1	4.45754246851472	0.529624034308481	8.4164278426957	3.88137897264269e-17	5.96174514399432e-16	Up
SFTPA1	4.95975141442708	0.589330114289503	8.41591375388403	3.89844058930904e-17	5.98454930920179e-16	Up
EPB41L4B	-0.994089249626315	0.118152553441471	-8.41360783725045	3.97588414367889e-17	6.09996807461194e-16	Stable
SLIT1	5.21062536157261	0.619413714108991	8.41218920873902	4.02428032286218e-17	6.17071542355791e-16	Up
NINJ1	0.871562170274083	0.103621960453757	8.41097935666867	4.06601291903514e-17	6.23117056417989e-16	Stable
CACNA1C-AS4	5.05729877570255	0.601343875564347	8.40999464899579	4.1002942792563e-17	6.28014460526908e-16	Up
MTND2P26	4.63731441326553	0.551433974783379	8.40955513320923	4.11568734738888e-17	6.30014961766305e-16	Up
KCNIP3	-1.46484553432579	0.174212960318535	-8.40836141953752	4.15778276546877e-17	6.36098384809939e-16	Down
OR51J1	4.83683554152063	0.575473124097134	8.40497208120569	4.27963393408838e-17	6.54369833792868e-16	Up
SLC22A8	4.30658367977006	0.51253778676686	8.40247059038598	4.37181862898691e-17	6.68087079852762e-16	Up
SYTL1	1.80407065631192	0.21493999051317	8.39336901432209	4.72405916325874e-17	7.215072383998e-16	Up
PCOLCE2	-2.47460237984596	0.294905445024954	-8.39117222686944	4.81318614810194e-17	7.34704312708577e-16	Down
FUT9	4.7965896225104	0.57177742822969	8.388910414602	4.90668411748277e-17	7.48553311610104e-16	Up
IL36RN	3.77594574799027	0.450450406852934	8.38260037186084	5.1771013097784e-17	7.89361869004474e-16	Up
ALDH9A1	-0.684994821474862	0.0817375028909832	-8.38042266092309	5.27379765037596e-17	8.0365180438724e-16	Stable
OAT	-0.650503904433228	0.077634134933699	-8.37909645014748	5.33355552839747e-17	8.1229990567217e-16	Stable
CICP7	5.39414710508603	0.643913064452239	8.37713567696394	5.42313183072833e-17	8.25477046775313e-16	Up
RGS16	-1.62520658750233	0.194011849844274	-8.37684187232287	5.43668126497048e-17	8.2707350460007e-16	Down
MTHFD1L	1.29125370012175	0.154209269622404	8.37338574576941	5.59859641807789e-17	8.51226100301792e-16	Up
AHR	1.15779101071835	0.13827615914163	8.37303420853974	5.6153295929229e-17	8.5329007278735e-16	Up
PRDM11	-0.893934789184018	0.106803485659484	-8.36990275798776	5.76658010806003e-17	8.75781120627127e-16	Stable
AC012181.1	-4.1838404245024	0.499984820940293	-8.36793488377127	5.86367794854895e-17	8.90027251763459e-16	Down
BMS1P11	4.41275307204341	0.527407683202789	8.36687293830472	5.91674397591822e-17	8.97577702085113e-16	Up
CTTN	0.678280367514578	0.0810984229204174	8.36366902202502	6.07973242663451e-17	9.21785694179637e-16	Stable
OSBPL9P4	4.68882168932794	0.560631759709883	8.36346069968337	6.09048212916555e-17	9.22897622915282e-16	Up
KRT18P37	5.91524769851283	0.707422118326962	8.3616945883771	6.18237209965457e-17	9.36296689397238e-16	Up
CRYAB	-1.61506381246371	0.193155729360917	-8.36145952184475	6.19470515734309e-17	9.37638901630787e-16	Down
TBL1X	-0.84113199464097	0.10060312606009	-8.36089322054033	6.22451659075571e-17	9.4162368000581e-16	Stable
CHST6	1.84780214567722	0.221034768660021	8.35978048557317	6.28350633211453e-17	9.50015523676947e-16	Up
IL18R1	1.74005527898712	0.208153183503384	8.35949395392666	6.29878537206136e-17	9.51792970818534e-16	Up
IGKV1-27	-5.03328086895887	0.602210362939161	-8.35801105180809	6.37844722952779e-17	9.63291711835561e-16	Down
AGR2	3.2874257732063	0.39335688136324	8.35736179779851	6.41363730151914e-17	9.68065098393542e-16	Up
RNF144A	1.08314047962638	0.129641282780481	8.35490405830401	6.54859154957505e-17	9.87883006624336e-16	Up
HNRNPA1P70	8.01062223102589	0.95880083836915	8.35483440403679	6.55245679041506e-17	9.87914495331663e-16	Up
PDGFC	0.78984898884377	0.0945432755969346	8.35436453684052	6.57858941505853e-17	9.9130133193559e-16	Stable
MAPK8IP1	-0.897672150926641	0.107504445558447	-8.3500933032449	6.82090627596118e-17	1.0272421725971e-15	Stable
MMP7	4.62555796515501	0.553988167578217	8.34956093985876	6.85171878033282e-17	1.03130773262971e-15	Up
RARA	1.03974355689179	0.124529917520099	8.34934751100257	6.86411027965818e-17	1.0325976143419e-15	Up
LZTS1	1.62179372323326	0.194271005650586	8.34809969610287	6.93700095514086e-17	1.04298214694488e-15	Up
OSTCP8	3.84350423869482	0.460416958253203	8.34787722258726	6.95007661525982e-17	1.04378638127343e-15	Up
SMIM1	1.3072798710494	0.156599520239917	8.3479174715644	6.94770922193699e-17	1.04378638127343e-15	Up
RINL	1.05426677768452	0.126315024766265	8.34632918479295	7.04173645481919e-17	1.05696464186836e-15	Up
BCO2	-1.50119550407463	0.179899154216725	-8.34465014919486	7.14250074016034e-17	1.07149408660551e-15	Down
PSAPL1	4.25425564167352	0.509906763200246	8.34320301023899	7.23048820026776e-17	1.08409173249076e-15	Up
SELENBP1	-1.00876082122366	0.120973975120683	-8.33865978378678	7.5137250148502e-17	1.12593356878105e-15	Down
FAM83A	2.34169282811157	0.280857674525057	8.33764942357896	7.57818560000474e-17	1.13496351741091e-15	Up
OLFM4	-3.47536468305055	0.416881133049732	-8.33658423835639	7.64673458796314e-17	1.14459542990354e-15	Down
SDC2	-1.01542016154663	0.121844351462328	-8.33374833843305	7.8322316356332e-17	1.17171226097197e-15	Down
CABIN1	-0.629724024388938	0.0755687074633257	-8.33313213269593	7.87312095337043e-17	1.17717754243587e-15	Stable
AC017083.2	6.44045001275206	0.773072146708998	8.33098183677854	8.01746318387319e-17	1.19809635122725e-15	Up
HLF	-1.56593444279543	0.187973861449157	-8.33059676873734	8.04358563699758e-17	1.20133552648093e-15	Down
IL12RB2	2.25701893591199	0.271048965174953	8.32697861235203	8.29317198352487e-17	1.23792773840262e-15	Up
CDC27P1	4.13866490600081	0.497218291159931	8.32363768506175	8.53040847844551e-17	1.27263708597814e-15	Up
MED13L	-0.800726976137514	0.0962107457933748	-8.32263558019996	8.6028629968009e-17	1.28273814816538e-15	Stable
TREM1	2.60273615538872	0.312792191085666	8.32097548968509	8.72422908652918e-17	1.30011705162628e-15	Up
LZTS2	0.917355032552849	0.110350683213789	8.31308883494271	9.32426647340398e-17	1.3887708466286e-15	Stable
LGMN	-0.842341988319646	0.101342148145882	-8.31186237642299	9.42116505808484e-17	1.40242995889441e-15	Stable
TBX22	-2.6857716413377	0.323161455224297	-8.31092816893522	9.49563944740588e-17	1.41273781161901e-15	Down
ADRA2C	1.79682967514757	0.216214661978117	8.31039698560976	9.53824359969948e-17	1.41829535265097e-15	Up
NUAK2	-1.31936697312726	0.158762849475254	-8.31030041025376	9.54600975966962e-17	1.41866937121427e-15	Down
AC073626.2	4.5694993604059	0.550110729675043	8.30650833352253	9.85593100079881e-17	1.4639227255612e-15	Up
DNAJC25-GNG10	5.11719602247676	0.61610521813478	8.30571771160899	9.92178662385188e-17	1.47289467584192e-15	Up
RSU1P3	4.18073654586681	0.503379625841654	8.30533524052864	9.9538004662675e-17	1.47683570015165e-15	Up
AC087269.1	4.12334353088925	0.496609035513241	8.30299740041541	1.01517098048786e-16	1.5053726427454e-15	Up
HHIP	-2.49516237959046	0.300687443879969	-8.29819279246824	1.05707037651941e-16	1.56664440114106e-15	Down
VTCN1	3.67365148580007	0.442751914238283	8.29731361437539	1.06491988106633e-16	1.5774125738295e-15	Up
POLI	-1.04411230559587	0.125853111424886	-8.29627725349515	1.07424658203102e-16	1.59035584401722e-15	Down
MEI4	-1.48865088859153	0.179551835149057	-8.29092549990209	1.12370653988273e-16	1.66266721218793e-15	Down
TSPAN9-IT1	4.83193792489276	0.583221083487786	8.28491640939443	1.18192069308587e-16	1.74784528110531e-15	Up
OR52D1	4.20281769132799	0.507320403662881	8.28434587093957	1.18760006008023e-16	1.75528328354747e-15	Up
RPL9P29	4.53885231768215	0.547966314771925	8.28308637835032	1.2002329929099e-16	1.77298496459484e-15	Up
GPR151	4.46535469002913	0.539126146089573	8.28257861804246	1.20536331266284e-16	1.77959049079369e-15	Up
IGHE	-3.56297056589725	0.430194845789963	-8.28222513766895	1.20894757517621e-16	1.78390745964559e-15	Down
SLC25A15	-2.00654264637756	0.242276887835493	-8.28202254166322	1.21100661794745e-16	1.78597034954717e-15	Down
SRGAP3-AS3	4.59665957025585	0.555370409556491	8.27674555784609	1.26587312411792e-16	1.86586797967365e-15	Up
BMPER	1.46317308448215	0.176850050190825	8.27352371629725	1.30056917228554e-16	1.91596389840843e-15	Up
CST5	5.84142433016574	0.706149332544511	8.2722224053048	1.31484735611133e-16	1.93594255408261e-15	Up
AP005482.1	4.63324710207681	0.560212476260356	8.27051752400376	1.33378768105242e-16	1.96276010711734e-15	Up
SNTA1	-1.10155913428369	0.133241376523144	-8.26739533190238	1.36917355321714e-16	2.01373604032774e-15	Down
RC3H1-IT1	4.1043879157117	0.496543528181568	8.26591765427435	1.38624219829835e-16	2.03773077876088e-15	Up
CPED1	-1.23447505144028	0.149394738182131	-8.26317624343167	1.41846569086465e-16	2.08396443913981e-15	Down
RN7SL328P	4.44624260350164	0.53820644504534	8.26122140385568	1.44189351253471e-16	2.11723255009037e-15	Up
SNORD116-5	4.69894672016636	0.568974350517247	8.25862662507478	1.47358087360706e-16	2.1625859882192e-15	Up
EIF5A2	-0.811042476440797	0.0982458222141083	-8.25523628550111	1.51602013309913e-16	2.22366080108971e-15	Stable
EEF1A1P38	-4.1378205462743	0.501413804930145	-8.25230678850328	1.55365957850245e-16	2.27763290786647e-15	Down
AC078882.1	-3.86134055762241	0.467957427646062	-8.25147829589089	1.56447052765673e-16	2.29223778287579e-15	Down
HOXD1	4.69969357518193	0.5696333541813	8.25038341010864	1.57887146884319e-16	2.31208397534988e-15	Up
CNTNAP3	-1.71288677075479	0.207627749639451	-8.24979692612982	1.58663911576861e-16	2.32220019663252e-15	Down
AP001189.4	4.84000149804919	0.58674498243202	8.24890138469987	1.5985727979569e-16	2.33839955902543e-15	Up
ACVR1	0.789069861450986	0.095663672055279	8.24837521389544	1.60562559736078e-16	2.34744547562195e-15	Stable
TM7SF3	0.585765586427522	0.0710538769548608	8.24396375724364	1.66597637371307e-16	2.43436179907949e-15	Stable
GJA6P	5.11304727916821	0.62024488824964	8.24359438672275	1.67112983614157e-16	2.44057221150664e-15	Up
FAM204BP	3.98339497479355	0.483384665511154	8.24063165218805	1.71303855000961e-16	2.50042547510317e-15	Up
SOD3	-1.57017529044182	0.190587949345948	-8.23858641551202	1.74257180142599e-16	2.5421600934626e-15	Down
ARHGAP23P1	4.37348418840194	0.530908752388592	8.23773231977314	1.75505302373147e-16	2.55898664841754e-15	Up
DICER1	-0.796997254157855	0.0967676830541358	-8.23619238369055	1.77777978769447e-16	2.59072569061107e-15	Stable
OR2A1-AS1	-1.54575986798623	0.187778010482248	-8.23184708377958	1.84348491612599e-16	2.68502832689445e-15	Down
FRAS1	-1.6695057895284	0.202975829923325	-8.22514577306602	1.94953604785373e-16	2.83796147310948e-15	Down
WNT5A	1.05811872254813	0.128652378153029	8.2246339923038	1.95787806563284e-16	2.84857025187227e-15	Up
AL356475.1	4.89704154180598	0.595469589188641	8.22383146128159	1.97103021484607e-16	2.86581423344798e-15	Up
KIF12	-1.205792601768	0.146622645479591	-8.22378151631322	1.9718516026278e-16	2.86581423344798e-15	Down
LDLRAD3	1.02269321576107	0.124369672279227	8.22301126166019	1.98456191416956e-16	2.88273622564694e-15	Up
CPNE2	0.806165344087063	0.0980565425134486	8.22143350584176	2.01084984812525e-16	2.91935202561247e-15	Stable
VGLL1	5.29989576409097	0.644674817849896	8.22103736232021	2.01750396561302e-16	2.92743942765481e-15	Up
PARP8	-0.718876545756537	0.087464793569206	-8.21903895751758	2.05140402617052e-16	2.97503134616614e-15	Stable
NT5C1A	3.70003924677919	0.450193048138795	8.21878361311004	2.05577583538283e-16	2.97977207727325e-15	Up
LGALS1	1.63973088637844	0.199612904144114	8.21455353003934	2.12955085220617e-16	3.08505120240784e-15	Up
AGL	-0.692906383083487	0.0843698943790464	-8.21272075997256	2.16232009588251e-16	3.13084482050126e-15	Stable
ZNF536	-1.88952358140826	0.230079265641575	-8.21248962238875	2.16648788674075e-16	3.13519923534877e-15	Down
SCN11A	-2.09290952661475	0.254909308470775	-8.21040839650113	2.20437427110257e-16	3.18831820431741e-15	Down
LDHD	-1.10562267158108	0.134687936927071	-8.20877278846238	2.2346063420454e-16	3.23031536379789e-15	Down
TDRD9	-2.00664949564705	0.244464348938313	-8.2083522786114	2.2424447348805e-16	3.23991293299472e-15	Down
LPCAT4	0.847549909754421	0.103276687156981	8.20659466415822	2.27550148386743e-16	3.28591657355053e-15	Stable
ANKS6	0.654093218989454	0.0797398318982282	8.20284170932631	2.34770236695819e-16	3.38836658923485e-15	Stable
OR51I2	4.50462549224364	0.549448963976704	8.19844205299953	2.43522403234738e-16	3.51280741622859e-15	Up
AQP5	2.29523313965606	0.279993355746925	8.19745573438048	2.45528174906854e-16	3.53985070951621e-15	Up
NHSL1	0.792548890705186	0.0966907450633107	8.1967399277588	2.46994024203848e-16	3.55908509116777e-15	Stable
RN7SL55P	4.68792473868861	0.571978224771345	8.19598462959437	2.48550099204907e-16	3.5795983903615e-15	Up
SLC7A4	2.6199481098264	0.319714981377491	8.19463666837994	2.51351234994441e-16	3.61801154346287e-15	Up
NBEAL1	-1.10870243599415	0.135330900737379	-8.19252979144567	2.55791885724598e-16	3.67997080325197e-15	Down
B4GALT5	0.881472590774985	0.107685982506015	8.18558339963839	2.70987642846756e-16	3.89651098160387e-15	Stable
ADAM12	2.98910200578241	0.365176863953651	8.18535427852789	2.71503735267495e-16	3.90185527630701e-15	Up
AC013731.1	-4.08522309317418	0.499107233438939	-8.18506088366272	2.72166018342697e-16	3.90929371801328e-15	Down
CAPN6	-2.071904266069	0.253135084459845	-8.18497471612894	2.72360827488314e-16	3.91001319717284e-15	Down
FAM111A	0.77124739856992	0.0942513233399931	8.18288137756747	2.77135942882628e-16	3.97645188784007e-15	Stable
INSR	0.947898713453508	0.115847259771482	8.18231450034565	2.7844318396365e-16	3.99308808085451e-15	Stable
OLFML1	-1.05096457620052	0.128450266230964	-8.18187931437062	2.79450862142351e-16	4.00541294077562e-15	Down
SNRPD3	-0.633666488053858	0.0775437336840275	-8.17173042809494	3.03997200583389e-16	4.35492914388229e-15	Stable
CASZ1	-1.09592115495763	0.13411987659488	-8.1712061089047	3.05321500990911e-16	4.37010023876174e-15	Down
PEG3	-2.02157655698243	0.247403164221039	-8.17118311056151	3.05379719105121e-16	4.37010023876174e-15	Down
RN7SL141P	4.76323434917227	0.583018409075733	8.16995531362978	3.08503705880842e-16	4.41246856828405e-15	Up
TANC2	0.746837282281629	0.0914293313245004	8.16846488388895	3.12338281630606e-16	4.46495010216705e-15	Stable
CAB39L	-0.955117664221138	0.116956956332923	-8.16640321506277	3.17720082044015e-16	4.53948237792978e-15	Stable
PRKAR1B	0.893981059345329	0.109475379951725	8.1660466466483	3.18660097865939e-16	4.55050661952534e-15	Stable
ZNF480	-0.761453518592964	0.0932597977042103	-8.16486350322189	3.21798881664654e-16	4.59290131263372e-15	Stable
LOH12CR2	-1.06452275259586	0.130453627678704	-8.16016213223049	3.34575181729601e-16	4.77273086587664e-15	Down
CFL1P3	4.37735907195573	0.536569209727752	8.15805117512564	3.40473268208863e-16	4.8517440719763e-15	Up
PCBP1-AS1	-0.631099885638618	0.0773586795629558	-8.158100541582	3.40334173457403e-16	4.8517440719763e-15	Stable
MAMDC2	-1.8139373319916	0.222497523370013	-8.15261808094385	3.56128935339244e-16	5.07216213758339e-15	Down
NUDT19P5	4.95407216074665	0.607992470090615	8.14824591496717	3.69240895621952e-16	5.25613831291565e-15	Up
HMGCS1	-0.804898192566004	0.0987861765177693	-8.14788284088738	3.70350896114473e-16	5.26916298642487e-15	Stable
ABCA10	-1.59298065865892	0.19552206844479	-8.14731897698154	3.72081279967896e-16	5.28938572761795e-15	Down
SCARNA23	4.96445978002281	0.60933862355102	8.14729214290013	3.72163826641562e-16	5.28938572761795e-15	Up
HRK	2.41751355546319	0.296746111320718	8.14674047354367	3.73864870511839e-16	5.31076817638742e-15	Up
NAP1L5	-0.652259409235175	0.0800658809578166	-8.14653384728038	3.74503962446597e-16	5.31705100230277e-15	Stable
CHCHD2P2	-4.03165135775496	0.495007537861852	-8.14462619128868	3.80455402910676e-16	5.396512294815e-15	Down
SMARCE1P1	4.29344954347601	0.527152132284044	8.14461192611202	3.80500256185601e-16	5.396512294815e-15	Up
HERC1	-0.731541301439905	0.0898241741188649	-8.14414725897565	3.81964138741302e-16	5.41443184706846e-15	Stable
NEK1	-0.759350983987996	0.0932543240414168	-8.1427965061518	3.86251129110104e-16	5.47232984074294e-15	Stable
ZMAT4	-2.29199335616008	0.28147924587663	-8.14267264722116	3.8664659524309e-16	5.47506169301771e-15	Down
MAGI1	-0.9144800364514	0.11232534260651	-8.14135096524871	3.90891489099882e-16	5.5322714785231e-15	Stable
LINC00901	5.19438713369681	0.638035875169163	8.14121483736259	3.91331296206231e-16	5.5355963146073e-15	Up
C4orf47	-1.21548432852947	0.149324809918264	-8.13986858041062	3.9570717964156e-16	5.59456649898256e-15	Down
FAM27C	-4.00225159401877	0.491886471892147	-8.13653520216412	4.06750618781282e-16	5.74769258275768e-15	Down
RN7SL308P	4.79542052496724	0.589748920317453	8.13129174087498	4.24739742512563e-16	5.99771802620728e-15	Up
RUNDC3A	1.21894362837772	0.149908528836461	8.13124935478149	4.24888307874777e-16	5.99771802620728e-15	Up
SCUBE3	-1.32585234899537	0.163115935363125	-8.12828216963467	4.35416714406481e-16	6.14312730539651e-15	Down
DYSF	1.15719247093675	0.142389595435853	8.12694542318631	4.4024347477855e-16	6.20798444758187e-15	Up
SAMD4A	1.29068704916693	0.158842469461982	8.12557909442379	4.45231541276074e-16	6.27504735638862e-15	Up
AL121992.1	-3.92938819955659	0.483821748387976	-8.12156173766216	4.60222612305096e-16	6.47956984849353e-15	Down
ZDHHC14	-0.975524752833325	0.120115228818518	-8.1215742785392	4.60175049784908e-16	6.47956984849353e-15	Stable
AC025175.1	-3.94462304680948	0.485736791796738	-8.12090645268672	4.62714597174237e-16	6.51126197211121e-15	Down
C15orf62	1.15911811812012	0.142745615937152	8.12016614668193	4.65545908498364e-16	6.54769357408058e-15	Up
GRIK3	2.2203827310849	0.273464532999003	8.11945412713905	4.68285142073193e-16	6.58279290766572e-15	Up
ETHE1	1.50384907629761	0.185259060036954	8.11754672617702	4.75701676247982e-16	6.68357144506914e-15	Up
S100A16	1.20433657869469	0.148364631362358	8.11741024552736	4.76236768653386e-16	6.68761175440602e-15	Up
SAMD1	1.16492445164897	0.143529623059665	8.11626496897239	4.80750428668169e-16	6.74748835415926e-15	Up
CHI3L1	4.07974117067483	0.502700005176407	8.11565770571889	4.83160795476289e-16	6.7777977010272e-15	Up
AHCYL2	-0.917468799408945	0.113096950517448	-8.11223286933279	4.96979407280397e-16	6.96802782869837e-15	Stable
E2F3-IT1	4.42191870766267	0.545262665148027	8.10970380020831	5.0743304416278e-16	7.11090559501556e-15	Up
TSPAN11	-1.30373142406816	0.16076607386102	-8.10949345690444	5.08312172754147e-16	7.11953254715994e-15	Down
YRDCP2	4.09673730087327	0.50518358492388	8.10940304303545	5.08690518057121e-16	7.12114011236647e-15	Up
MIR302B	4.78431442388064	0.590088802260967	8.10778717635244	5.15499252185066e-16	7.21271817479861e-15	Up
KRT80	2.43793917502635	0.300822411083242	8.10424717442924	5.3073110592186e-16	7.42199431666501e-15	Up
NTN1	-1.55721510821445	0.19220260382362	-8.10194595304998	5.40869730698329e-16	7.55986465804835e-15	Down
FAM201A	-1.08052878510575	0.133432358281568	-8.09795164397546	5.58922757121749e-16	7.8081566969573e-15	Down
SPAG5-AS1	-1.46117401346736	0.180469126841252	-8.09653173948507	5.65482284589496e-16	7.89571078296589e-15	Down
MTND5P5	5.01690430536978	0.619855329074184	8.09366971622722	5.7893536325444e-16	8.07937791550024e-15	Up
MMP14	1.00271092616576	0.12394522873082	8.08995179914038	5.96883478290614e-16	8.32555385464936e-15	Up
FHL2	-1.42029703583674	0.175575465800184	-8.08938213185849	5.99681541040596e-16	8.36026618980124e-15	Down
PSG5	4.53662242904646	0.560875288564358	8.08846907956777	6.04193206769022e-16	8.41882004150873e-15	Up
MISP	2.95807711084001	0.365730580032092	8.0881317350615	6.05868575051528e-16	8.43781296945474e-15	Up
RPL31P20	4.62112344638638	0.57148252984227	8.08620247352411	6.15538266978359e-16	8.5680643468425e-15	Up
PAQR4	1.53096418474605	0.189374385602913	8.08432555370098	6.25091498221464e-16	8.69656132798533e-15	Up
TPST2	-0.548393373968677	0.0678548686994869	-8.08185741832883	6.37876597090866e-16	8.86986613494648e-15	Stable
NFIA	-0.715002264522933	0.0884730240157996	-8.08158500827605	6.39303390500389e-16	8.88513323278781e-15	Stable
FANK1	0.782640617216601	0.0968699460709743	8.0792923807677	6.5143668054594e-16	9.04910860410807e-15	Stable
PSG11	4.87174396282137	0.6032255732899	8.07615621508157	6.6840244385772e-16	9.28000885310784e-15	Up
CYP4F32P	-1.76817382595007	0.218939967799519	-8.07606689505482	6.68891962166879e-16	9.28203545650988e-15	Down
RNF224	1.43493301535967	0.177691556519383	8.07541474376776	6.72476797642288e-16	9.32699082068755e-15	Up
RASAL2	0.822671998141556	0.101875897733986	8.07523679732058	6.73458241315159e-16	9.33581055097638e-15	Stable
SPATA13	-0.863050935708132	0.106910360213871	-8.07265950635303	6.8783225919552e-16	9.53018050202285e-15	Stable
LATS2	-0.96625756392726	0.119738965523769	-8.06970028261559	7.04709448842435e-16	9.75901583230389e-15	Stable
PCDHAC2	2.01501483315234	0.249722139352089	8.06902759354999	7.08602514756512e-16	9.80790099574356e-15	Up
RHEBP1	4.42475787458264	0.548371236390918	8.06890949223375	7.09288188056187e-16	9.81236470297084e-15	Up
GLIS3	-1.10093665772599	0.13648901847381	-8.06611894521933	7.25681126179785e-16	1.00340085297469e-14	Down
ARHGAP22-IT1	4.30572586470719	0.533816332426202	8.06593130101061	7.26796731200125e-16	1.00442936488823e-14	Up
EPHA6	-1.6619785572677	0.206107932997101	-8.06363216155819	7.40603816148493e-16	1.0229874184407e-14	Down
DDX52	0.673535065438668	0.0835428618017534	8.06214978650075	7.49642657919572e-16	1.03494355297246e-14	Stable
RCC2P4	4.4100257603404	0.54708305070307	8.06098042093055	7.56849523189248e-16	1.04435957188596e-14	Up
DSPP	4.94012007541975	0.612993493461012	8.05900899131476	7.69154416850822e-16	1.06079704106562e-14	Up
KHDRBS3	0.716836952227597	0.088971258262978	8.05694969614565	7.82218210496837e-16	1.07826385771447e-14	Stable
FAM189A1	-2.14014772656075	0.265669575342365	-8.0556748878857	7.90414661689228e-16	1.0890067990576e-14	Down
RCAN1	-2.02513434368124	0.251474488476382	-8.05304091063469	8.07618936495857e-16	1.11214314099108e-14	Down
UPK3A	-2.24550304842287	0.278846495520728	-8.05282865122452	8.09021301008705e-16	1.11350675041534e-14	Down
SCPEP1	-0.57317703017731	0.0711824984722721	-8.05221848739379	8.13065932049004e-16	1.11850383666497e-14	Stable
RPS6KL1	-1.08606609481124	0.134887062238241	-8.05166986951651	8.16719594962748e-16	1.12295827057015e-14	Down
PLCL1	-1.03794322362205	0.128941742182331	-8.04970683701739	8.29925898794281e-16	1.14053600883133e-14	Down
PREX2	-1.12946966299883	0.140331284723534	-8.04859490329607	8.37499540738992e-16	1.15035905397489e-14	Down
TBCAP2	4.4147258303575	0.549179111900393	8.03877229612881	9.07430242127214e-16	1.24577999399355e-14	Up
MTAPP2	4.5094238170459	0.561070313511802	8.03718127380669	9.19286231034745e-16	1.26141571305722e-14	Up
PLEKHD1	-1.75474986132893	0.218350149230855	-8.03640330684494	9.25138914485784e-16	1.26880219246583e-14	Down
AC012613.2	4.25581771993385	0.529646164462904	8.03520917450526	9.34193919967749e-16	1.28057084371835e-14	Up
AL391650.1	-3.84253080016498	0.478260527399275	-8.0343883302689	9.40468894454259e-16	1.28851869119499e-14	Down
SSH3	0.707612567050351	0.0881019385488485	8.03174798086892	9.60936077104929e-16	1.31589310345773e-14	Stable
ERP27	1.85103367551994	0.230510681990727	8.03014272281926	9.73593385155518e-16	1.33255045998641e-14	Up
SPATA2	-0.729861364359142	0.090931865887554	-8.02646417991341	1.00322107492042e-15	1.37240643049114e-14	Stable
TDRD10	1.00601446295986	0.125373627251476	8.02413143030457	1.0224678717758e-15	1.39802818621652e-14	Up
TMEM108	1.46970623975089	0.183202371928164	8.02231010593675	1.03774752311666e-15	1.41820245723651e-14	Up
SH3GL1	0.860879670933147	0.107314974157627	8.02199019932355	1.04045444625675e-15	1.42118292360793e-14	Stable
CCNA1	2.56135975322442	0.319444927601298	8.01815753487646	1.07343082866891e-15	1.4654853021211e-14	Up
PNP	1.79367810816002	0.223724444217121	8.01735418066023	1.08047233912411e-15	1.4743536191139e-14	Up
CKLF-CMTM1	4.5506909104074	0.56764606284621	8.01677525532366	1.0855748911791e-15	1.4805685214476e-14	Up
GLUL	-0.907893180778707	0.113251171458252	-8.01663390398912	1.08682433959006e-15	1.48152472285793e-14	Stable
FBXO2	1.57008554179931	0.195859266176381	8.01639653027887	1.08892574745984e-15	1.48364073852092e-14	Up
LMBR1L	0.801040358096091	0.0999784309163439	8.01213172435518	1.12737021829458e-15	1.53524639908685e-14	Stable
ZNF217	0.812553783539897	0.10142236603898	8.01158378840823	1.13240543514834e-15	1.54132645072231e-14	Stable
PRICKLE2	-0.804389198148386	0.100417292636068	-8.01046490133576	1.14275627143038e-15	1.55463187016647e-14	Stable
OR13D1	3.96526255352896	0.495148732351156	8.00822519468114	1.16375662116786e-15	1.58240444845059e-14	Up
SPAG5	-1.24291224690865	0.155320207770489	-8.00225717406492	1.22158911342655e-15	1.66020596914278e-14	Down
EGFLAM-AS4	4.90011928334991	0.61241807374402	8.00126497474677	1.23147458553302e-15	1.67279941437562e-14	Up
ACER2	1.23196968213172	0.154014120262722	7.99906969588363	1.25362747814534e-15	1.70203553791611e-14	Up
GABRG3	2.50313286596987	0.312936646510888	7.99884862919938	1.25587993249599e-15	1.70423726851716e-14	Up
ESM1	2.33130487076592	0.291592403389835	7.99508095431815	1.2948875678238e-15	1.75628877045499e-14	Up
GRM5	5.02452722243117	0.628463740317954	7.99493574583817	1.29641459231118e-15	1.75747764450895e-14	Up
LIMS3	4.93599219844923	0.617507328273604	7.99341477007087	1.31251628108839e-15	1.77841348457604e-14	Up
MTND2P28	-3.54806981298435	0.443929979089873	-7.99240866827345	1.32327538289702e-15	1.7920929471234e-14	Down
LURAP1L	1.72459328719419	0.215842194643638	7.99006556638078	1.34867006372252e-15	1.82556952813902e-14	Up
AC112198.1	4.9132770280855	0.614953649344035	7.98967049520959	1.35299890769793e-15	1.83051199239774e-14	Up
SLC39A10	1.02256500967602	0.128003254339314	7.98858603208154	1.3649519755098e-15	1.84575938309929e-14	Up
DNAJB5	0.882975320865975	0.110544264492356	7.98752721292956	1.3767227291949e-15	1.86074510742311e-14	Stable
[truncated: 28,560 more rows]
