# Supplementary material for: Transcriptome sequencing revealed that lymph node metastasis of papillary thyroid microcarcinoma is associated with high THBS4 expression and PDGFRA+ cancer-associated fibroblasts
Source: Front Oncol. 2025 Apr 15;15:1536063. doi: 10.3389/fonc.2025.1536063 (PMC12037473; doi:10.3389/fonc.2025.1536063)
Supplement: Supplementary Figure 1 — Correlation analysis of expression of THBS4 and iCAF scores, R=0.738, p<0.001, Spearman rank correlation [file DataSheet1.zip › immunedconv_result_Pvalue/immunedconv_result_Pvalue/20230421_JA2Z.xCell.pvalue.xlsx]

## Sheet: Sheet 1
	cell_type	D23.05769.2	D23.08964.2	D23.08968.2	D23.09583.3	D23.09895.5	D23.10068.4	D23.10237.2	D23.10276.1	D23.10299.3	D23.10456.2	D23.10908.4	D23.11011.1	D23.11164.4	D23.11385.4	D23.11436.2	D23.11443.3	D23.11577.2	D23.11687.10	D23.12351.3	D23.12382.7	p_value
1	Myeloid dendritic cell activated	0.177472	0.0131376	0.21251	0.00162395	0.0352457	0.0986105	0.154929	3.84969e-18	0.00548101	0.00286202	3.19518e-19	2.79277e-19	0.0204408	0.0351699	0.114295	0.0553381	0.0750066	0.012075	0.17591	6.73914e-19	0.678
2	B cell	0.0778739	3.74995e-18	0.0225728	1.68641e-19	0.00455262	0.0153844	0.228283	4.86778e-19	0.00147009	0	5.79993e-19	0.0132932	0	0	0.171164	3.50197e-20	0.510268	7.73171e-19	0.666894	0	0.306
3	T cell CD4+ memory	0	0	0.00515333	0	3.24678e-20	0	0.00429475	0	9.12245e-22	0	8.25232e-19	0	0	0	0.0023411	1.75626e-19	0.0189935	0	0.043944	3.91759e-20	0.258
4	T cell CD4+ naive	0.00297234	0.00393146	2.6467e-21	0	0.00471204	3.40448e-20	0.0243089	0.00286599	0.00485313	0	0	0.000465365	0	3.64872e-19	0.0183961	1.96179e-19	0.0981807	0	0.12324	0	0.301
5	T cell CD4+ (non-regulatory)	0.000979553	0	0.0038607	5.83039e-19	0.00656338	4.1019e-20	0.00857548	3.10116e-19	0.000519398	0	6.65442e-19	0.00147999	1.3504e-22	0	0.00482908	0	0.0371115	0	0.0382677	1.68503e-20	0.79
6	T cell CD4+ central memory	0	0.00300923	2.32427e-18	0.00593575	0.0138497	0.000582193	0.00129281	3.43817e-19	0	0	0	0.00513533	0	7.60164e-19	0	1.87538e-18	0.000926784	0	1.33242e-18	0	0.907
7	T cell CD4+ effector memory	0.0327587	0	0.0289891	3.36364e-19	0.000527134	0.0113178	0.0433503	4.6324e-18	0.000410818	0	0	0	0	0.00274811	0.00931381	0	5.27026e-18	0	6.77456e-18	0	0.668
8	T cell CD8+ naive	0	0	0	0	0	3.17531e-21	0.0014912	3.55221e-19	5.8205e-20	8.07993e-20	2.76099e-20	0	1.14675e-20	7.0238e-21	0	0	0	0	0	8.9317e-20	0.591
9	T cell CD8+	0.0393682	0.00997809	0.0422161	0.0199417	0.0181548	0.0345425	0.0753354	0.00960186	0.0104703	0.00764786	0.00574386	0.00872256	0.00982227	3.76091e-19	0.0440371	1.9278e-23	0.0540372	0.00141922	0.170778	0.00756925	0.186
10	T cell CD8+ central memory	0.0525566	0.00175558	0.0321793	0.0094415	0.00989643	0.0158359	0.0761032	0.00843882	0.00454535	0.00942056	0.00211441	0.00162893	0.0102599	2.94417e-19	0.0542356	0.000794464	0.0562274	0.000773411	0.158411	0.00443157	0.14
11	T cell CD8+ effector memory	0	0	0	0	3.53295e-19	0.0010549	0.00300143	0	0	0	0	6.96085e-20	3.06153e-19	2.50439e-19	0	0	4.21166e-19	0	0.0401839	3.60587e-19	0.71
12	Class-switched memory B cell	0.0240718	4.97129e-18	0.0116904	0	0.00381345	0.00213427	0.0524528	2.4832e-18	0.00166446	2.68913e-18	0	0	1.50623e-19	0.00326767	0.030835	0.00342938	0.0665611	0.000613945	0.151047	1.69343e-19	0.85
13	Common lymphoid progenitor	0.00642881	0.000133414	0.0077265	0	3.98937e-05	0.00332349	0.00120583	2.16156e-19	0.00279106	1.44784e-21	0	0.00254271	0.00195567	0.00500202	0.0124519	0.0120327	0	0	0.000572579	0	0.568
14	Common myeloid progenitor	1.2231e-19	0.001548	1.82194e-19	0	0.00042035	0	0	1.71604e-19	4.27146e-19	0	2.74925e-19	0	3.17746e-19	0	3.24191e-19	2.71215e-18	0.00332828	5.05899e-22	0	0	0.907
15	Myeloid dendritic cell	0.0264549	0	0.0856021	0	0.00243199	0.00979989	0.011758	2.88123e-20	0	0	0	0	7.10472e-20	0.00238065	0.00379566	0.00839317	0.0406148	0.00334782	0.00881278	2.20068e-22	0.702
16	Endothelial cell	0.0125905	0.0105653	8.10881e-19	0.0207432	0.00554238	0.013585	0.00207768	0.0130412	0.00274848	0.0122336	0.0188588	0.000847567	0.0160636	0	0.00385835	0.00385378	0	0.010727	0.00124518	0.0024764	0.545
17	Eosinophil	0	5.27059e-20	0	0	3.35282e-05	0	0	2.58321e-20	0	0	8.88337e-19	1.77234e-19	0	0	2.09571e-18	1.63502e-18	0.000592216	0	1.01103e-18	1.44699e-19	0.872
18	Cancer associated fibroblast	0.0236185	0.0549701	0.0117147	0.0438754	0.0289743	0.0208854	0.00478628	0.017377	0.00898503	0.0358387	3.2711e-18	1.20568e-18	0.0231059	0	0	0	0	0.0172251	0.0033083	0.0614213	0.85
19	Granulocyte-monocyte progenitor	0.000846285	0.00049948	0.0339602	4.67659e-19	0	2.74484e-19	0	0	7.98673e-19	0	0	2.8989e-19	3.41622e-19	3.84187e-19	0	0	0	2.15325e-19	7.70254e-19	1.4132e-18	0.349
20	Hematopoietic stem cell	0.0489186	0.10825	0.000295258	0.0767253	0.0205111	0.019516	0.0141186	0.0794553	0.036098	0.0688269	0.0448006	0	0.0770639	0.00571322	0.0130794	0.0206156	0	0.0495835	0	0.0651485	0.677
21	Macrophage	0.0221369	4.15579e-19	0.01124	0	0.000523639	0.00683376	0.00678949	0	0.00189354	0	0.000118838	2.11001e-20	5.83616e-19	0.0050784	0.00989921	5.1199e-20	2.25209e-20	0	0.00401969	0	0.79
22	Macrophage M1	0.013525	3.11293e-19	0	1.00546e-18	2.35313e-19	0.00210051	0.00167872	2.23575e-19	0	2.77371e-21	1.54108e-19	0	0	0.0053712	0.00324558	1.15349e-18	0	8.19378e-19	0.00268897	0	0.939
23	Macrophage M2	0.0116944	0	0.00170742	0	0.00116337	0.00444831	0.00365337	2.54726e-05	0.00136154	2.99992e-20	0.00488485	0.00089562	0	0.000232426	0.0139155	2.17843e-19	0.000631067	7.99731e-19	0.00362473	0.000308739	0.85
24	Mast cell	6.64306e-19	0	0.0055025	7.42658e-05	0.000449601	0.00189408	0.000736966	0.000209266	0.000674991	0.000802446	2.30276e-19	0.00178142	1.67656e-20	9.11906e-19	0.00152407	0	0.0149302	0.00192287	0.00606405	0.00132689	1
25	B cell memory	0.0292543	0	0.0114934	0.00428936	2.21591e-20	0.00706223	0.102874	7.27728e-19	0.00293174	1.54853e-18	0	0.00983872	0	0	0.0979588	0.00843062	0.232558	0	0.309105	0	0.267
26	Monocyte	0.00015524	1.87957e-18	0	0	1.77453e-19	0	0	1.24887e-20	3.08775e-18	3.22864e-19	3.2559e-19	0	1.94558e-18	0.00075324	1.29306e-18	0	0	6.80404e-19	0	0	0.781
27	B cell naive	0	1.76406e-19	0.00122115	0.00395993	0.00315474	0.00194022	0.02975	0	0.00116365	1.11421e-19	0	0.0025868	0.000484911	0	0.021476	0	0.0964288	5.64587e-21	0.0889354	5.85824e-05	0.568
28	Neutrophil	0	1.75127e-20	3.0686e-19	0	0	1.27132e-19	4.29737e-19	0	0	3.13703e-19	0	3.55416e-19	5.22062e-20	0	4.50858e-19	5.35721e-19	2.93578e-19	0	1.63922e-18	0	0.191
29	NK cell	0	4.74253e-18	0	0	3.15694e-18	9.6989e-19	4.42474e-19	4.13733e-18	0	2.02252e-18	7.93945e-19	1.43144e-18	3.40306e-19	3.71687e-19	6.95879e-18	0	2.38462e-18	2.37368e-18	0	0	0.028
30	T cell NK	0.0151699	0.0047286	0.0564833	0.00240906	0.00481271	0.0201162	0.0206262	0.00124754	0.0132647	0	0.0117875	0.0199325	1.50911e-18	0.00449717	0.000742572	0.0471828	6.22867e-20	0.024952	0	8.85206e-20	0.45
31	Plasmacytoid dendritic cell	0.00625575	1.94777e-18	1.39487e-20	0	4.57288e-19	0.000582189	0.000675503	0	1.51407e-18	7.19929e-19	2.27163e-18	9.61607e-21	0	0.00698759	0.00889963	3.30918e-19	0.0211144	0	0.0438449	0	0.424
32	B cell plasma	0.0261803	0.00014551	0	0.000431659	0.000689554	0.000258921	0.0411472	0.00112351	0.00111928	0.00109581	0.00278417	0.00162446	0.00556359	0	0.0233725	0	0.0315495	1.00041e-19	0.0284365	0.00336044	0.064
33	T cell gamma delta	0	1.9884e-18	0	0	2.59918e-19	0	6.96487e-19	0	1.47331e-18	0	1.08956e-19	0	2.34677e-18	4.7323e-19	0	1.22331e-18	4.94688e-18	3.02019e-18	0	0	0.84
34	T cell CD4+ Th1	0.00512975	0	0.00117746	0.00179558	0.000818174	3.39672e-05	0.00168605	0.000624552	0	2.48369e-05	0.00376298	0.00165255	0.0107168	0.00236396	0.00580119	0.00575263	5.28467e-18	0	0	0	0.517
35	T cell CD4+ Th2	0.00312015	0.000116846	1.89194e-22	1.89724e-18	3.03327e-19	0.00815125	0.0123023	0.00283465	0.000242694	0.000368672	9.70414e-19	3.46728e-19	3.56857e-20	2.95092e-19	0.0110783	0	0.0234734	0	0.0408125	0.0055788	0.064
36	T cell regulatory (Tregs)	0	0.00248556	0.00719905	0	0.00235193	0.00736742	0.00966911	0.000985118	0.00478008	0.00674415	1.11694e-19	0.000362854	0.00923728	0.000277196	0.00391553	3.24053e-19	0.00160412	0.00705439	0	0.00389615	0.212
37	immune score	0.111312	0.00665206	0.113996	0.013344	0.0218064	0.0456364	0.220985	0.00654075	0.0100189	0.00563354	0.00390847	0.0168514	0.00654818	0.00547486	0.156833	0.00559545	0.43837	0.00445994	0.596557	0.00593076	0.162
38	stroma score	0.0181045	0.0327677	0.00626527	0.0323093	0.0172584	0.0172352	0.00343198	0.0152091	0.00586675	0.0240362	0.00942942	0.000423783	0.0195847	0.00403448	0.00192917	0.00192689	1.19464e-19	0.013976	0.00227674	0.0319489	0.97
39	microenvironment score	0.129417	0.0394197	0.120261	0.0456533	0.0390647	0.0628716	0.224417	0.0217498	0.0158856	0.0296697	0.0133379	0.0172752	0.0261329	0.00950934	0.158762	0.00752234	0.43837	0.018436	0.598834	0.0378796	0.14
