# Supplementary material for: Transcriptome sequencing revealed that lymph node metastasis of papillary thyroid microcarcinoma is associated with high THBS4 expression and PDGFRA+ cancer-associated fibroblasts
Source: Front Oncol. 2025 Apr 15;15:1536063. doi: 10.3389/fonc.2025.1536063 (PMC12037473; doi:10.3389/fonc.2025.1536063)
Supplement: Supplementary Figure 1 — Correlation analysis of expression of THBS4 and iCAF scores, R=0.738, p<0.001, Spearman rank correlation [file DataSheet1.zip › infomation.xlsx]

## Sheet: infomation
sample	group	batch
D23-10068-4	Tumor	database
D23-08964-2	Tumor	database
D23-11436-2	Tumor	database
D23-11011-1	Tumor	database
D23-08968-2	Tumor	database
D23-10908-4	Tumor	database
D23-11385-4	Tumor	database
D23-09583-3	Tumor	database
D23-09895-5	Tumor	database
D23-10299-3	Tumor	database
D23-11687-10	Tumor	database
D23-12382-7	Tumor	database
D23-12351-3	Tumor	database
D23-11164-4	Tumor	database
D23-10276-1	Tumor	database
D23-10237-2	Tumor	database
D23-10456-2	Tumor	database
D23-11577-2	Tumor	database
D23-05769-2	Tumor	database
D23-11443-3	Tumor	database
TCGA-EL-A3ZG-11A	Normal	TCGA
TCGA-EL-A3ZH-11A	Normal	TCGA
TCGA-EL-A3N3-11A	Normal	TCGA
TCGA-ET-A3DP-11A	Normal	TCGA
TCGA-EM-A1CT-11A	Normal	TCGA
TCGA-H2-A2K9-11A	Normal	TCGA
TCGA-BJ-A2N9-11A	Normal	TCGA
TCGA-BJ-A3PU-11A	Normal	TCGA
TCGA-BJ-A28R-11A	Normal	TCGA
TCGA-EM-A1CU-11A	Normal	TCGA
TCGA-FY-A3TY-11A	Normal	TCGA
TCGA-EL-A3ZK-11A	Normal	TCGA
TCGA-EL-A3ZQ-11A	Normal	TCGA
TCGA-EL-A3ZO-11A	Normal	TCGA
TCGA-BJ-A2N8-11A	Normal	TCGA
TCGA-EL-A3T3-11A	Normal	TCGA
TCGA-KS-A41J-11A	Normal	TCGA
TCGA-EL-A3N2-11A	Normal	TCGA
TCGA-EL-A3GZ-11A	Normal	TCGA
TCGA-EL-A3H2-11A	Normal	TCGA
TCGA-EL-A3ZM-11A	Normal	TCGA
TCGA-GE-A2C6-11A	Normal	TCGA
TCGA-EL-A3T0-11A	Normal	TCGA
TCGA-EL-A3T8-11A	Normal	TCGA
TCGA-EL-A3ZR-11A	Normal	TCGA
TCGA-H2-A3RI-11A	Normal	TCGA
TCGA-EL-A3TA-11A	Normal	TCGA
TCGA-BJ-A2N7-11A	Normal	TCGA
TCGA-EL-A3ZL-11A	Normal	TCGA
TCGA-EL-A3MY-11A	Normal	TCGA
TCGA-EL-A3H7-11A	Normal	TCGA
TCGA-EL-A3ZT-11A	Normal	TCGA
TCGA-EM-A1CV-11A	Normal	TCGA
TCGA-EL-A3T2-11A	Normal	TCGA
TCGA-EL-A3ZS-11A	Normal	TCGA
TCGA-EL-A3TB-11A	Normal	TCGA
TCGA-BJ-A28W-11A	Normal	TCGA
TCGA-EL-A3MX-11A	Normal	TCGA
TCGA-EL-A3ZP-11A	Normal	TCGA
TCGA-EL-A3T6-11A	Normal	TCGA
TCGA-EL-A3T1-11A	Normal	TCGA
TCGA-EL-A3T7-11A	Normal	TCGA
TCGA-EM-A1CS-11A	Normal	TCGA
TCGA-BJ-A2NA-11A	Normal	TCGA
TCGA-E8-A2JQ-11A	Normal	TCGA
TCGA-BJ-A3PR-11A	Normal	TCGA
TCGA-EL-A3H1-11A	Normal	TCGA
TCGA-EL-A3MW-11A	Normal	TCGA
TCGA-EL-A3ZG-01A	Tumor	TCGA
TCGA-ET-A3DP-01A	Tumor	TCGA
TCGA-EL-A3ZM-01A	Tumor	TCGA
TCGA-BJ-A2N9-01A	Tumor	TCGA
TCGA-EL-A3ZH-01A	Tumor	TCGA
TCGA-EL-A3N2-01A	Tumor	TCGA
TCGA-EL-A3ZQ-01A	Tumor	TCGA
TCGA-EL-A3ZO-01A	Tumor	TCGA
TCGA-KS-A41J-01A	Tumor	TCGA
TCGA-EL-A3ZT-01A	Tumor	TCGA
TCGA-FY-A3TY-01A	Tumor	TCGA
TCGA-BJ-A3PU-01A	Tumor	TCGA
TCGA-BJ-A28R-01A	Tumor	TCGA
TCGA-EL-A3GZ-01A	Tumor	TCGA
TCGA-EL-A3ZK-01A	Tumor	TCGA
TCGA-BJ-A2N8-01A	Tumor	TCGA
TCGA-EL-A3MY-01A	Tumor	TCGA
TCGA-EM-A1CT-01A	Tumor	TCGA
TCGA-H2-A2K9-01A	Tumor	TCGA
TCGA-EL-A3H2-01A	Tumor	TCGA
TCGA-EL-A3N3-01A	Tumor	TCGA
TCGA-EL-A3T8-01A	Tumor	TCGA
TCGA-EL-A3ZS-01A	Tumor	TCGA
TCGA-BJ-A28W-01A	Tumor	TCGA
TCGA-EL-A3T7-01A	Tumor	TCGA
TCGA-H2-A3RI-01A	Tumor	TCGA
TCGA-EL-A3TA-01A	Tumor	TCGA
TCGA-BJ-A2N7-01A	Tumor	TCGA
TCGA-EM-A1CS-01A	Tumor	TCGA
TCGA-EL-A3ZP-01A	Tumor	TCGA
TCGA-EL-A3T3-01A	Tumor	TCGA
TCGA-GE-A2C6-01A	Tumor	TCGA
TCGA-BJ-A3PR-01A	Tumor	TCGA
TCGA-EM-A1CV-01A	Tumor	TCGA
TCGA-EL-A3T0-01A	Tumor	TCGA
TCGA-EL-A3T2-01A	Tumor	TCGA
TCGA-EL-A3H1-01A	Tumor	TCGA
TCGA-EL-A3T6-01A	Tumor	TCGA
TCGA-EL-A3ZR-01A	Tumor	TCGA
TCGA-EL-A3TB-01A	Tumor	TCGA
TCGA-EL-A3ZL-01A	Tumor	TCGA
TCGA-EL-A3MW-01A	Tumor	TCGA
TCGA-EL-A3T1-01A	Tumor	TCGA
TCGA-EL-A3MX-01A	Tumor	TCGA
TCGA-EL-A3H7-01A	Tumor	TCGA
TCGA-EM-A1CU-01A	Tumor	TCGA
TCGA-E8-A2JQ-01A	Tumor	TCGA
TCGA-BJ-A2NA-01A	Tumor	TCGA

## Sheet: Sheet1
sample	group
D23-10068-4	Tumor
D23-08964-2	Tumor
D23-11436-2	Tumor
D23-11011-1	Tumor
D23-08968-2	Tumor
D23-10908-4	Tumor
D23-11385-4	Tumor
D23-09583-3	Tumor
D23-09895-5	Tumor
D23-10299-3	Tumor
D23-11687-10	Tumor
D23-12382-7	Tumor
D23-12351-3	Tumor
D23-11164-4	Tumor
D23-10276-1	Tumor
D23-10237-2	Tumor
D23-10456-2	Tumor
D23-11577-2	Tumor
D23-05769-2	Tumor
D23-11443-3	Tumor
TCGA-EL-A3ZG-11A	Normal
TCGA-EL-A3ZH-11A	Normal
TCGA-EL-A3N3-11A	Normal
TCGA-ET-A3DP-11A	Normal
TCGA-EM-A1CT-11A	Normal
TCGA-H2-A2K9-11A	Normal
TCGA-BJ-A2N9-11A	Normal
TCGA-BJ-A3PU-11A	Normal
TCGA-BJ-A28R-11A	Normal
TCGA-EM-A1CU-11A	Normal
TCGA-FY-A3TY-11A	Normal
TCGA-EL-A3ZK-11A	Normal
TCGA-EL-A3ZQ-11A	Normal
TCGA-EL-A3ZO-11A	Normal
TCGA-BJ-A2N8-11A	Normal
TCGA-EL-A3T3-11A	Normal
TCGA-KS-A41J-11A	Normal
TCGA-EL-A3N2-11A	Normal
TCGA-EL-A3GZ-11A	Normal
TCGA-EL-A3H2-11A	Normal
TCGA-EL-A3ZM-11A	Normal
TCGA-GE-A2C6-11A	Normal
TCGA-EL-A3T0-11A	Normal
TCGA-EL-A3T8-11A	Normal
TCGA-EL-A3ZR-11A	Normal
TCGA-H2-A3RI-11A	Normal
TCGA-EL-A3TA-11A	Normal
TCGA-BJ-A2N7-11A	Normal
TCGA-EL-A3ZL-11A	Normal
TCGA-EL-A3MY-11A	Normal
TCGA-EL-A3H7-11A	Normal
TCGA-EL-A3ZT-11A	Normal
TCGA-EM-A1CV-11A	Normal
TCGA-EL-A3T2-11A	Normal
TCGA-EL-A3ZS-11A	Normal
TCGA-EL-A3TB-11A	Normal
TCGA-BJ-A28W-11A	Normal
TCGA-EL-A3MX-11A	Normal
TCGA-EL-A3ZP-11A	Normal
TCGA-EL-A3T6-11A	Normal
TCGA-EL-A3T1-11A	Normal
TCGA-EL-A3T7-11A	Normal
TCGA-EM-A1CS-11A	Normal
TCGA-BJ-A2NA-11A	Normal
TCGA-E8-A2JQ-11A	Normal
TCGA-BJ-A3PR-11A	Normal
TCGA-EL-A3H1-11A	Normal
TCGA-EL-A3MW-11A	Normal

## Sheet: Sheet2
sample	group
D23-08968-2	Metastasis
D23-10908-4	Metastasis
D23-11385-4	Metastasis
D23-09583-3	Metastasis
D23-09895-5	Metastasis
D23-10299-3	Metastasis
D23-11687-10	Metastasis
D23-12382-7	Metastasis
D23-12351-3	Metastasis
D23-11443-3	Metastasis
TCGA-EL-A3ZG-11A	Normal
TCGA-EL-A3ZH-11A	Normal
TCGA-EL-A3N3-11A	Normal
TCGA-ET-A3DP-11A	Normal
TCGA-EM-A1CT-11A	Normal
TCGA-H2-A2K9-11A	Normal
TCGA-BJ-A2N9-11A	Normal
TCGA-BJ-A3PU-11A	Normal
TCGA-BJ-A28R-11A	Normal
TCGA-EM-A1CU-11A	Normal
TCGA-FY-A3TY-11A	Normal
TCGA-EL-A3ZK-11A	Normal
TCGA-EL-A3ZQ-11A	Normal
TCGA-EL-A3ZO-11A	Normal
TCGA-BJ-A2N8-11A	Normal
TCGA-EL-A3T3-11A	Normal
TCGA-KS-A41J-11A	Normal
TCGA-EL-A3N2-11A	Normal
TCGA-EL-A3GZ-11A	Normal
TCGA-EL-A3H2-11A	Normal
TCGA-EL-A3ZM-11A	Normal
TCGA-GE-A2C6-11A	Normal
TCGA-EL-A3T0-11A	Normal
TCGA-EL-A3T8-11A	Normal
TCGA-EL-A3ZR-11A	Normal
TCGA-H2-A3RI-11A	Normal
TCGA-EL-A3TA-11A	Normal
TCGA-BJ-A2N7-11A	Normal
TCGA-EL-A3ZL-11A	Normal
TCGA-EL-A3MY-11A	Normal
TCGA-EL-A3H7-11A	Normal
TCGA-EL-A3ZT-11A	Normal
TCGA-EM-A1CV-11A	Normal
TCGA-EL-A3T2-11A	Normal
TCGA-EL-A3ZS-11A	Normal
TCGA-EL-A3TB-11A	Normal
TCGA-BJ-A28W-11A	Normal
TCGA-EL-A3MX-11A	Normal
TCGA-EL-A3ZP-11A	Normal
TCGA-EL-A3T6-11A	Normal
TCGA-EL-A3T1-11A	Normal
TCGA-EL-A3T7-11A	Normal
TCGA-EM-A1CS-11A	Normal
TCGA-BJ-A2NA-11A	Normal
TCGA-E8-A2JQ-11A	Normal
TCGA-BJ-A3PR-11A	Normal
TCGA-EL-A3H1-11A	Normal
TCGA-EL-A3MW-11A	Normal

## Sheet: Sheet3
sample	group
D23-10068-4	Nonmetastasis
D23-08964-2	Nonmetastasis
D23-11436-2	Nonmetastasis
D23-11011-1	Nonmetastasis
D23-11164-4	Nonmetastasis
D23-10276-1	Nonmetastasis
D23-10237-2	Nonmetastasis
D23-10456-2	Nonmetastasis
D23-11577-2	Nonmetastasis
D23-05769-2	Nonmetastasis
TCGA-EL-A3ZG-11A	Normal
TCGA-EL-A3ZH-11A	Normal
TCGA-EL-A3N3-11A	Normal
TCGA-ET-A3DP-11A	Normal
TCGA-EM-A1CT-11A	Normal
TCGA-H2-A2K9-11A	Normal
TCGA-BJ-A2N9-11A	Normal
TCGA-BJ-A3PU-11A	Normal
TCGA-BJ-A28R-11A	Normal
TCGA-EM-A1CU-11A	Normal
TCGA-FY-A3TY-11A	Normal
TCGA-EL-A3ZK-11A	Normal
TCGA-EL-A3ZQ-11A	Normal
TCGA-EL-A3ZO-11A	Normal
TCGA-BJ-A2N8-11A	Normal
TCGA-EL-A3T3-11A	Normal
TCGA-KS-A41J-11A	Normal
TCGA-EL-A3N2-11A	Normal
TCGA-EL-A3GZ-11A	Normal
TCGA-EL-A3H2-11A	Normal
TCGA-EL-A3ZM-11A	Normal
TCGA-GE-A2C6-11A	Normal
TCGA-EL-A3T0-11A	Normal
TCGA-EL-A3T8-11A	Normal
TCGA-EL-A3ZR-11A	Normal
TCGA-H2-A3RI-11A	Normal
TCGA-EL-A3TA-11A	Normal
TCGA-BJ-A2N7-11A	Normal
TCGA-EL-A3ZL-11A	Normal
TCGA-EL-A3MY-11A	Normal
TCGA-EL-A3H7-11A	Normal
TCGA-EL-A3ZT-11A	Normal
TCGA-EM-A1CV-11A	Normal
TCGA-EL-A3T2-11A	Normal
TCGA-EL-A3ZS-11A	Normal
TCGA-EL-A3TB-11A	Normal
TCGA-BJ-A28W-11A	Normal
TCGA-EL-A3MX-11A	Normal
TCGA-EL-A3ZP-11A	Normal
TCGA-EL-A3T6-11A	Normal
TCGA-EL-A3T1-11A	Normal
TCGA-EL-A3T7-11A	Normal
TCGA-EM-A1CS-11A	Normal
TCGA-BJ-A2NA-11A	Normal
TCGA-E8-A2JQ-11A	Normal
TCGA-BJ-A3PR-11A	Normal
TCGA-EL-A3H1-11A	Normal
TCGA-EL-A3MW-11A	Normal
